# Supplementary material for: Research on Synthesis, Structure, and Catalytic Performance of Tetranuclear Copper(I) Clusters Supported by 2-Mercaptobenz-zole-Type Ligands
Source: Molecules. 2024 Sep 6;29(17):4228. doi: 10.3390/molecules29174228 (PMC11396812; doi:10.3390/molecules29174228)
Supplement: Supplementary file 1 [file molecules-29-04228-s001.zip]

Archive with 9 entries (8 files):
- cifreport.pdf
- CIFs/
- CIFs/Complex2.cif
- CIFs/Complex3.cif
- CIFs/Complex4'.cif
- CIFs/Complex6.cif
- CIFs/Complex7.cif
- CIFs/Complex8.cif
- Supporting Information-revised.pdf
