# Supplementary material for: Research on Synthesis, Structure, and Catalytic Performance of Tetranuclear Copper(I) Clusters Supported by 2-Mercaptobenz-zole-Type Ligands
Source: Molecules. 2024 Sep 6;29(17):4228. doi: 10.3390/molecules29174228 (PMC11396812; doi:10.3390/molecules29174228)
Supplement: Supplementary file 1 [file molecules-29-04228-s001.zip › CIFs/Complex2.cif]

  
data_full                         #(CCDC:2336741)
  
_audit_creation_method            'SHELXL-2018/3' 
_shelx_SHELXL_version_number      '2018/3' 
_chemical_name_systematic         ? 
_chemical_name_common             ? 
_chemical_melting_point           ? 
_chemical_formula_moiety          'C64 H50 Cu4 N8 P2 S4, 3.5(C4 H8 O)' 
_chemical_formula_sum             'C78 H78 Cu4 N8 O3.50 P2 S4' 
_chemical_formula_weight          1627.82 
  
loop_ 
 _atom_type_symbol 
 _atom_type_description 
 _atom_type_scat_dispersion_real 
 _atom_type_scat_dispersion_imag 
 _atom_type_scat_source 
 'C'  'C'   0.0181   0.0091 
 'International Tables Vol C Tables 4.2.6.8 and 6.1.1.4' 
 'H'  'H'   0.0000   0.0000 
 'International Tables Vol C Tables 4.2.6.8 and 6.1.1.4' 
 'N'  'N'   0.0311   0.0180 
 'International Tables Vol C Tables 4.2.6.8 and 6.1.1.4' 
 'O'  'O'   0.0492   0.0322 
 'International Tables Vol C Tables 4.2.6.8 and 6.1.1.4' 
 'P'  'P'   0.2955   0.4335 
 'International Tables Vol C Tables 4.2.6.8 and 6.1.1.4' 
 'S'  'S'   0.3331   0.5567 
 'International Tables Vol C Tables 4.2.6.8 and 6.1.1.4' 
 'Cu'  'Cu'  -1.9646   0.5888 
 'International Tables Vol C Tables 4.2.6.8 and 6.1.1.4' 
  
_space_group_crystal_system       triclinic 
_space_group_IT_number            2 
_space_group_name_H-M_alt         'P -1' 
_space_group_name_Hall            '-P 1' 
  
_shelx_space_group_comment 
; 
The symmetry employed for this shelxl refinement is uniquely defined 
by the following loop, which should always be used as a source of 
symmetry information in preference to the above space-group names. 
They are only intended as comments. 
; 
  
loop_ 
 _space_group_symop_operation_xyz 
 'x, y, z' 
 '-x, -y, -z' 
  
_cell_length_a                    14.9470(6) 
_cell_length_b                    15.3365(4) 
_cell_length_c                    18.2930(6) 
_cell_angle_alpha                 84.801(2) 
_cell_angle_beta                  88.059(3) 
_cell_angle_gamma                 64.577(3) 
_cell_volume                      3771.7(2) 
_cell_formula_units_Z             2 
_cell_measurement_temperature     150(2) 
_cell_measurement_reflns_used     15892 
_cell_measurement_theta_min       4.8710 
_cell_measurement_theta_max       72.5880 
  
_exptl_crystal_description        block 
_exptl_crystal_colour             colourless 
_exptl_crystal_density_meas       ? 
_exptl_crystal_density_method     ? 
_exptl_crystal_density_diffrn     1.433 
_exptl_crystal_F_000              1680 
_exptl_transmission_factor_min    ? 
_exptl_transmission_factor_max    ? 
_exptl_crystal_size_max           0.130 
_exptl_crystal_size_mid           0.120 
_exptl_crystal_size_min           0.110 
_exptl_absorpt_coefficient_mu     3.130 
_shelx_estimated_absorpt_T_min    0.686 
_shelx_estimated_absorpt_T_max    0.725 
_exptl_absorpt_correction_type    multi-scan 
_exptl_absorpt_correction_T_min   0.53941 
_exptl_absorpt_correction_T_max   1.00000 
_exptl_absorpt_process_details     
; 
CrysAlisPro 1.171.41.116a (Rigaku Oxford Diffraction, 2021) 
Empirical absorption correction using spherical harmonics, 
implemented in SCALE3 ABSPACK scaling algorithm. 
; 
_exptl_absorpt_special_details    ? 
_diffrn_ambient_temperature       150(2) 
_diffrn_radiation_wavelength      1.54184 
_diffrn_radiation_type            CuK\a 
_diffrn_source                    'micro-focus sealed X-ray tube' 
_diffrn_measurement_device_type   'SuperNova, Dual, Cu at home/near, Atlas' 
_diffrn_measurement_method        '\w scans' 
_diffrn_detector_area_resol_mean  10.5594 
_diffrn_reflns_number             32599 
_diffrn_reflns_av_unetI/netI      0.0450 
_diffrn_reflns_av_R_equivalents   0.0410 
_diffrn_reflns_limit_h_min        -17 
_diffrn_reflns_limit_h_max        18 
_diffrn_reflns_limit_k_min        -18 
_diffrn_reflns_limit_k_max        18 
_diffrn_reflns_limit_l_min        -22 
_diffrn_reflns_limit_l_max        15 
_diffrn_reflns_theta_min          3.852 
_diffrn_reflns_theta_max          69.993 
_diffrn_reflns_theta_full         67.684 
_diffrn_measured_fraction_theta_max   0.994 
_diffrn_measured_fraction_theta_full  0.999 
_diffrn_reflns_Laue_measured_fraction_max    0.994 
_diffrn_reflns_Laue_measured_fraction_full   0.999 
_diffrn_reflns_point_group_measured_fraction_max   0.994 
_diffrn_reflns_point_group_measured_fraction_full  0.999 
_reflns_number_total              14213 
_reflns_number_gt                 11445 
_reflns_threshold_expression      'I > 2\s(I)' 
_reflns_Friedel_coverage          0.000 
_reflns_Friedel_fraction_max      . 
_reflns_Friedel_fraction_full     . 
  
_reflns_special_details 
; 
 Reflections were merged by SHELXL according to the crystal 
 class for the calculation of statistics and refinement. 
  
 _reflns_Friedel_fraction is defined as the number of unique 
 Friedel pairs measured divided by the number that would be 
 possible theoretically, ignoring centric projections and 
 systematic absences. 
; 
  
_computing_data_collection        'CrysAlisPro 1.171.41.116a (Rigaku OD, 2021)' 
_computing_cell_refinement        'CrysAlisPro 1.171.41.116a (Rigaku OD, 2021)' 
_computing_data_reduction         'CrysAlisPro 1.171.41.116a (Rigaku OD, 2021)' 
_computing_structure_solution     ? 
_computing_structure_refinement 'SHELXL-2018/3 (Sheldrick, 2018)' 
_computing_molecular_graphics     ? 
_computing_publication_material   ? 
_refine_special_details           ? 
_refine_ls_structure_factor_coef  Fsqd 
_refine_ls_matrix_type            full 
_refine_ls_weighting_scheme       calc 
_refine_ls_weighting_details 
'w=1/[\s^2^(Fo^2^)+(0.1073P)^2^+1.8103P] where P=(Fo^2^+2Fc^2^)/3' 
_atom_sites_solution_primary      ? 
_atom_sites_solution_secondary    ? 
_atom_sites_solution_hydrogens    geom 
_refine_ls_hydrogen_treatment     constr 
_refine_ls_extinction_method      none 
_refine_ls_extinction_coef        . 
_refine_ls_number_reflns          14213 
_refine_ls_number_parameters      1058 
_refine_ls_number_restraints      721 
_refine_ls_R_factor_all           0.0704 
_refine_ls_R_factor_gt            0.0568 
_refine_ls_wR_factor_ref          0.1763 
_refine_ls_wR_factor_gt           0.1630 
_refine_ls_goodness_of_fit_ref    1.076 
_refine_ls_restrained_S_all       1.092 
_refine_ls_shift/su_max           0.001 
_refine_ls_shift/su_mean          0.000 
  
loop_ 
 _atom_site_label 
 _atom_site_type_symbol 
 _atom_site_fract_x 
 _atom_site_fract_y 
 _atom_site_fract_z 
 _atom_site_U_iso_or_equiv 
 _atom_site_adp_type 
 _atom_site_occupancy 
 _atom_site_site_symmetry_order 
 _atom_site_calc_flag 
 _atom_site_refinement_flags_posn 
 _atom_site_refinement_flags_adp 
 _atom_site_refinement_flags_occupancy 
 _atom_site_disorder_assembly 
 _atom_site_disorder_group 
Cu1 Cu 0.05482(4) 0.76279(3) 0.81228(3) 0.03017(14) Uani 1 1 d . . . . . 
Cu2 Cu 0.35065(4) 0.63787(3) 0.80848(3) 0.03249(14) Uani 1 1 d . . . . . 
Cu3 Cu 0.23254(4) 0.46010(4) 0.85739(3) 0.03733(15) Uani 1 1 d . . . . . 
Cu4 Cu 0.20425(4) 0.63068(4) 0.90442(4) 0.04193(17) Uani 1 1 d . . . . . 
S1 S 0.11331(6) 0.54741(6) 0.93872(5) 0.0328(2) Uani 1 1 d . . . . . 
S2 S 0.13604(6) 0.79264(5) 0.91373(4) 0.02939(19) Uani 1 1 d . . . . . 
S3 S 0.36806(6) 0.55964(5) 0.93155(5) 0.03091(19) Uani 1 1 d . . . . . 
S4 S 0.20204(6) 0.65955(5) 0.74843(5) 0.03056(19) Uani 1 1 d . . . . . 
P1 P -0.00561(6) 0.89578(5) 0.73207(5) 0.02718(19) Uani 1 1 d . . . . . 
P2 P 0.48471(7) 0.54922(6) 0.74567(5) 0.0340(2) Uani 1 1 d . . . . . 
N1 N -0.0315(2) 0.70164(19) 0.85763(15) 0.0288(6) Uani 1 1 d . . . . . 
N2 N -0.0847(2) 0.6114(2) 0.93272(16) 0.0318(6) Uani 1 1 d . . . . . 
H2A H -0.082865 0.563028 0.963452 0.038 Uiso 1 1 calc R U . . . 
N3 N 0.3051(2) 0.77582(19) 0.83649(15) 0.0281(6) Uani 1 1 d . . . . . 
N4 N 0.2168(2) 0.91819(19) 0.88119(16) 0.0310(6) Uani 1 1 d . . . . . 
H4A H 0.169879 0.963285 0.904856 0.037 Uiso 1 1 calc R U . . . 
N5 N 0.3579(2) 0.38908(19) 0.91101(16) 0.0311(6) Uani 1 1 d . . . . . 
N6 N 0.4940(2) 0.3727(2) 0.96898(16) 0.0331(6) Uani 1 1 d . . . . . 
H6A H 0.536852 0.388606 0.989329 0.040 Uiso 1 1 calc R U . . . 
C1 C -0.0046(3) 0.6232(2) 0.90532(18) 0.0285(7) Uani 1 1 d . . . . . 
C2 C -0.1695(3) 0.6877(2) 0.90441(19) 0.0322(7) Uani 1 1 d . . . . . 
C3 C -0.2692(3) 0.7144(3) 0.9189(2) 0.0373(8) Uani 1 1 d . . . . . 
H3A H -0.290569 0.676029 0.952191 0.045 Uiso 1 1 calc R U . . . 
C4 C -0.3359(3) 0.7995(3) 0.8827(2) 0.0442(9) Uani 1 1 d . . . . . 
H4B H -0.404757 0.820982 0.891746 0.053 Uiso 1 1 calc R U . . . 
C5 C -0.3040(3) 0.8544(3) 0.8330(3) 0.0481(10) Uani 1 1 d . . . . . 
H5A H -0.351721 0.911971 0.808219 0.058 Uiso 1 1 calc R U . . . 
C6 C -0.2042(3) 0.8273(3) 0.8188(2) 0.0418(9) Uani 1 1 d . . . . . 
H6B H -0.183341 0.865268 0.784688 0.050 Uiso 1 1 calc R U . . . 
C7 C -0.1358(3) 0.7430(2) 0.85591(19) 0.0311(7) Uani 1 1 d . . . . . 
C8 C -0.0373(3) 0.8702(2) 0.6432(2) 0.0331(7) Uani 1 1 d . . . . . 
C9 C -0.0539(3) 0.9334(3) 0.5798(2) 0.0380(8) Uani 1 1 d . . . . . 
H9A H -0.049487 0.993135 0.581709 0.046 Uiso 1 1 calc R U . . . 
C10 C -0.0770(3) 0.9089(3) 0.5141(2) 0.0446(9) Uani 1 1 d . . . . . 
H10A H -0.089364 0.952366 0.471264 0.053 Uiso 1 1 calc R U . . . 
C11 C -0.0820(4) 0.8212(3) 0.5108(2) 0.0531(11) Uani 1 1 d . . . . . 
H11A H -0.097660 0.804582 0.465660 0.064 Uiso 1 1 calc R U . . . 
C12 C -0.0642(4) 0.7577(3) 0.5731(3) 0.0544(11) Uani 1 1 d . . . . . 
H12A H -0.066841 0.697234 0.570778 0.065 Uiso 1 1 calc R U . . . 
C13 C -0.0427(3) 0.7829(3) 0.6388(2) 0.0428(9) Uani 1 1 d . . . . . 
H13A H -0.031405 0.739583 0.681611 0.051 Uiso 1 1 calc R U . . . 
C14 C -0.1181(3) 0.9954(2) 0.7620(2) 0.0333(8) Uani 1 1 d . . . . . 
C15 C -0.1228(3) 1.0125(3) 0.8359(2) 0.0421(9) Uani 1 1 d . . . . . 
H15A H -0.067559 0.975580 0.867222 0.051 Uiso 1 1 calc R U . . . 
C16 C -0.2081(3) 1.0834(3) 0.8640(3) 0.0547(11) Uani 1 1 d . . . . . 
H16A H -0.210707 1.095361 0.914212 0.066 Uiso 1 1 calc R U . . . 
C17 C -0.2896(3) 1.1366(3) 0.8185(3) 0.0564(12) Uani 1 1 d . . . . . 
H17A H -0.347989 1.184391 0.837907 0.068 Uiso 1 1 calc R U . . . 
C18 C -0.2861(3) 1.1206(3) 0.7464(3) 0.0530(11) Uani 1 1 d . . . . . 
H18A H -0.341912 1.157383 0.715568 0.064 Uiso 1 1 calc R U . . . 
C19 C -0.2006(3) 1.0500(3) 0.7176(2) 0.0416(9) Uani 1 1 d . . . . . 
H19A H -0.198716 1.039190 0.667104 0.050 Uiso 1 1 calc R U . . . 
C20 C 0.0748(3) 0.9554(2) 0.70375(18) 0.0280(7) Uani 1 1 d . . . . . 
C21 C 0.1693(3) 0.8980(2) 0.67876(19) 0.0324(7) Uani 1 1 d . . . . . 
H21A H 0.189650 0.830446 0.676679 0.039 Uiso 1 1 calc R U . . . 
C22 C 0.2332(3) 0.9383(3) 0.6571(2) 0.0355(8) Uani 1 1 d . . . . . 
H22A H 0.296987 0.898760 0.639083 0.043 Uiso 1 1 calc R U . . . 
C23 C 0.2051(3) 1.0365(3) 0.6613(2) 0.0367(8) Uani 1 1 d . . . . . 
H23A H 0.249517 1.064162 0.646546 0.044 Uiso 1 1 calc R U . . . 
C24 C 0.1116(3) 1.0939(3) 0.6872(2) 0.0383(8) Uani 1 1 d . . . . . 
H24A H 0.092000 1.161184 0.690289 0.046 Uiso 1 1 calc R U . . . 
C25 C 0.0474(3) 1.0539(2) 0.70846(19) 0.0338(8) Uani 1 1 d . . . . . 
H25A H -0.016258 1.093668 0.726495 0.041 Uiso 1 1 calc R U . . . 
C26 C 0.2247(2) 0.8279(2) 0.87452(18) 0.0267(7) Uani 1 1 d . . . . . 
C27 C 0.2950(3) 0.9272(2) 0.84438(19) 0.0326(7) Uani 1 1 d . . . . . 
C28 C 0.3212(3) 1.0041(3) 0.8327(2) 0.0410(9) Uani 1 1 d . . . . . 
H28A H 0.283520 1.064396 0.852428 0.049 Uiso 1 1 calc R U . . . 
C29 C 0.4043(3) 0.9884(3) 0.7914(2) 0.0438(9) Uani 1 1 d . . . . . 
H29A H 0.424453 1.039267 0.781907 0.053 Uiso 1 1 calc R U . . . 
C30 C 0.4598(3) 0.8995(3) 0.7629(2) 0.0406(9) Uani 1 1 d . . . . . 
H30A H 0.516510 0.891504 0.734120 0.049 Uiso 1 1 calc R U . . . 
C31 C 0.4343(3) 0.8229(3) 0.7757(2) 0.0364(8) Uani 1 1 d . . . . . 
H31A H 0.473474 0.762104 0.757108 0.044 Uiso 1 1 calc R U . . . 
C32 C 0.3498(3) 0.8375(2) 0.81646(18) 0.0286(7) Uani 1 1 d . . . . . 
C33 C 0.4740(3) 0.4530(3) 0.6996(2) 0.0392(9) Uani 1 1 d . . . . . 
C34 C 0.4702(4) 0.4538(3) 0.6246(3) 0.0544(11) Uani 1 1 d . . . . . 
H34A H 0.474890 0.505139 0.594070 0.065 Uiso 1 1 calc R U . . . 
C35 C 0.4595(4) 0.3802(4) 0.5934(3) 0.0706(15) Uani 1 1 d . . . . . 
H35A H 0.455396 0.382397 0.541540 0.085 Uiso 1 1 calc R U . . . 
C36 C 0.4547(4) 0.3046(3) 0.6356(3) 0.0612(13) Uani 1 1 d . . . . . 
H36A H 0.449752 0.253223 0.613400 0.073 Uiso 1 1 calc R U . . . 
C37 C 0.4571(3) 0.3035(3) 0.7101(3) 0.0546(12) Uani 1 1 d . . . . . 
H37A H 0.452531 0.251723 0.740163 0.066 Uiso 1 1 calc R U . . . 
C38 C 0.4661(3) 0.3778(3) 0.7420(3) 0.0496(10) Uani 1 1 d . . . . . 
H38A H 0.466889 0.376826 0.793960 0.060 Uiso 1 1 calc R U . . . 
C39 C 0.5984(3) 0.4865(3) 0.7993(2) 0.0365(8) Uani 1 1 d . . . . . 
C40 C 0.6671(3) 0.3917(3) 0.7907(2) 0.0429(9) Uani 1 1 d . . . . . 
H40A H 0.655862 0.356738 0.754553 0.051 Uiso 1 1 calc R U . . . 
C41 C 0.7521(3) 0.3476(3) 0.8343(3) 0.0515(11) Uani 1 1 d . . . . . 
H41A H 0.797766 0.282610 0.828351 0.062 Uiso 1 1 calc R U . . . 
C42 C 0.7700(3) 0.3981(3) 0.8860(2) 0.0489(10) Uani 1 1 d . . . . . 
H42A H 0.828155 0.368322 0.915573 0.059 Uiso 1 1 calc R U . . . 
C43 C 0.7028(3) 0.4925(3) 0.8947(2) 0.0435(9) Uani 1 1 d . . . . . 
H43A H 0.715204 0.527793 0.930037 0.052 Uiso 1 1 calc R U . . . 
C44 C 0.6173(3) 0.5361(3) 0.8522(2) 0.0406(9) Uani 1 1 d . . . . . 
H44A H 0.571127 0.600641 0.859254 0.049 Uiso 1 1 calc R U . . . 
C45 C 0.5187(3) 0.6172(3) 0.6716(2) 0.0403(9) Uani 1 1 d . . . . . 
C46 C 0.6145(3) 0.6074(3) 0.6605(2) 0.0467(10) Uani 1 1 d . . . . . 
H46A H 0.667252 0.560378 0.689956 0.056 Uiso 1 1 calc R U . . . 
C47 C 0.6332(4) 0.6671(4) 0.6054(3) 0.0586(12) Uani 1 1 d . . . . . 
H47A H 0.698928 0.660646 0.598213 0.070 Uiso 1 1 calc R U . . . 
C48 C 0.5586(5) 0.7341(4) 0.5621(3) 0.0636(14) Uani 1 1 d . . . . . 
H48A H 0.572319 0.774603 0.525414 0.076 Uiso 1 1 calc R U . . . 
C49 C 0.4616(4) 0.7433(3) 0.5719(2) 0.0604(13) Uani 1 1 d . . . . . 
H49A H 0.409581 0.788765 0.541029 0.073 Uiso 1 1 calc R U . . . 
C50 C 0.4419(3) 0.6857(3) 0.6268(2) 0.0473(10) Uani 1 1 d . . . . . 
H50A H 0.376019 0.692541 0.634115 0.057 Uiso 1 1 calc R U . . . 
C51 C 0.4065(2) 0.4356(2) 0.93668(18) 0.0293(7) Uani 1 1 d . . . . . 
C52 C 0.5038(3) 0.2793(2) 0.96417(19) 0.0314(7) Uani 1 1 d . . . . . 
C53 C 0.5764(3) 0.1891(3) 0.9891(2) 0.0394(9) Uani 1 1 d . . . . . 
H53A H 0.632846 0.182606 1.015540 0.047 Uiso 1 1 calc R U . . . 
C54 C 0.5623(3) 0.1092(3) 0.9737(2) 0.0419(9) Uani 1 1 d . . . . . 
H54A H 0.610331 0.046221 0.989813 0.050 Uiso 1 1 calc R U . . . 
C55 C 0.4795(3) 0.1188(3) 0.9351(2) 0.0421(9) Uani 1 1 d . . . . . 
H55A H 0.473043 0.062258 0.924511 0.051 Uiso 1 1 calc R U . . . 
C56 C 0.4058(3) 0.2093(2) 0.9116(2) 0.0378(8) Uani 1 1 d . . . . . 
H56A H 0.348937 0.215587 0.885898 0.045 Uiso 1 1 calc R U . . . 
C57 C 0.4187(3) 0.2904(2) 0.92714(19) 0.0306(7) Uani 1 1 d . . . . . 
N7 N 0.2054(2) 0.4791(2) 0.75284(18) 0.0350(5) Uani 1 1 d . U . . . 
N8 N 0.1962(2) 0.5526(2) 0.64107(18) 0.0393(5) Uani 1 1 d . U . . . 
H8A H 0.191628 0.597862 0.606274 0.047 Uiso 1 1 calc R U . . . 
C58 C 0.2006(3) 0.5587(2) 0.7143(2) 0.0322(5) Uani 1 1 d . U . . . 
C59 C 0.2000(3) 0.4633(3) 0.6306(2) 0.0462(6) Uani 1 1 d . U . . . 
C60 C 0.2013(4) 0.4193(4) 0.5671(3) 0.0585(7) Uani 1 1 d . U . . . 
H60A H 0.197860 0.451821 0.519803 0.070 Uiso 1 1 calc R U . . . 
C61 C 0.2078(4) 0.3287(4) 0.5754(3) 0.0650(8) Uani 1 1 d . U . . . 
H61A H 0.206161 0.297370 0.533307 0.078 Uiso 1 1 calc R U . . . 
C62 C 0.2166(4) 0.2810(3) 0.6435(3) 0.0619(8) Uani 1 1 d . U . . . 
H62A H 0.224997 0.215793 0.646842 0.074 Uiso 1 1 calc R U . . . 
C63 C 0.2138(3) 0.3244(3) 0.7099(3) 0.0537(7) Uani 1 1 d . U . . . 
H63A H 0.217717 0.291136 0.756972 0.064 Uiso 1 1 calc R U . . . 
C64 C 0.2050(3) 0.4179(3) 0.7008(2) 0.0434(6) Uani 1 1 d . U . . . 
O1 O 0.0904(7) 1.0801(4) 0.9544(5) 0.0636(11) Uani 0.854(9) 1 d D U P A 1 
C65 C 0.1236(5) 1.1416(4) 0.9868(3) 0.0637(13) Uani 0.854(9) 1 d D U P A 1 
H65A H 0.196702 1.110405 0.991429 0.076 Uiso 0.854(9) 1 calc R U P A 1 
H65B H 0.094914 1.155136 1.036395 0.076 Uiso 0.854(9) 1 calc R U P A 1 
C66 C 0.0909(6) 1.2323(4) 0.9386(3) 0.0672(12) Uani 0.854(9) 1 d D U P A 1 
H66A H 0.147844 1.246988 0.924593 0.081 Uiso 0.854(9) 1 calc R U P A 1 
H66B H 0.041305 1.287158 0.963723 0.081 Uiso 0.854(9) 1 calc R U P A 1 
C67 C 0.0463(5) 1.2161(4) 0.8723(3) 0.0665(13) Uani 0.854(9) 1 d D U P A 1 
H67A H -0.010321 1.275982 0.852838 0.080 Uiso 0.854(9) 1 calc R U P A 1 
H67B H 0.095825 1.191399 0.833033 0.080 Uiso 0.854(9) 1 calc R U P A 1 
C68 C 0.0134(6) 1.1417(5) 0.9032(5) 0.0638(12) Uani 0.854(9) 1 d D U P A 1 
H68A H -0.050909 1.172163 0.928480 0.077 Uiso 0.854(9) 1 calc R U P A 1 
H68B H 0.006640 1.104347 0.864086 0.077 Uiso 0.854(9) 1 calc R U P A 1 
O1' O 0.091(4) 1.085(2) 0.945(3) 0.0645(17) Uani 0.146(9) 1 d D U P A 2 
C65' C 0.155(3) 1.119(2) 0.975(2) 0.0649(18) Uani 0.146(9) 1 d D U P A 2 
H65C H 0.225465 1.071811 0.970980 0.078 Uiso 0.146(9) 1 calc R U P A 2 
H65D H 0.140487 1.129555 1.027860 0.078 Uiso 0.146(9) 1 calc R U P A 2 
C66' C 0.137(2) 1.211(2) 0.932(2) 0.0651(17) Uani 0.146(9) 1 d D U P A 2 
H66C H 0.179485 1.199659 0.888294 0.078 Uiso 0.146(9) 1 calc R U P A 2 
H66D H 0.149061 1.255439 0.962176 0.078 Uiso 0.146(9) 1 calc R U P A 2 
C67' C 0.032(2) 1.2497(17) 0.912(2) 0.0661(18) Uani 0.146(9) 1 d D U P A 2 
H67C H -0.011203 1.287017 0.950864 0.079 Uiso 0.146(9) 1 calc R U P A 2 
H67D H 0.017950 1.292202 0.865463 0.079 Uiso 0.146(9) 1 calc R U P A 2 
C68' C 0.017(3) 1.163(2) 0.902(3) 0.0652(16) Uani 0.146(9) 1 d D U P A 2 
H68C H -0.050154 1.172359 0.919785 0.078 Uiso 0.146(9) 1 calc R U P A 2 
H68D H 0.022484 1.150001 0.850125 0.078 Uiso 0.146(9) 1 calc R U P A 2 
O2 O 0.4113(7) 0.9254(5) 0.4315(4) 0.095(2) Uani 0.5 1 d D U P B 1 
C69 C 0.3638(11) 0.9802(7) 0.4906(6) 0.094(2) Uani 0.5 1 d D U P B 1 
H69A H 0.405768 0.954365 0.535225 0.113 Uiso 0.5 1 calc R U P B 1 
H69B H 0.299826 0.976983 0.500806 0.113 Uiso 0.5 1 calc R U P B 1 
C70 C 0.3476(11) 1.0792(7) 0.4705(5) 0.085(2) Uani 0.5 1 d D U P B 1 
H70A H 0.404218 1.091026 0.485466 0.102 Uiso 0.5 1 calc R U P B 1 
H70B H 0.286141 1.125566 0.492627 0.102 Uiso 0.5 1 calc R U P B 1 
C71 C 0.3390(9) 1.0857(7) 0.3898(5) 0.078(2) Uani 0.5 1 d D U P B 1 
H71A H 0.352186 1.139571 0.366015 0.093 Uiso 0.5 1 calc R U P B 1 
H71B H 0.273016 1.093380 0.374334 0.093 Uiso 0.5 1 calc R U P B 1 
C72 C 0.4178(9) 0.9903(6) 0.3741(5) 0.078(2) Uani 0.5 1 d D U P B 1 
H72A H 0.406537 0.971974 0.325933 0.094 Uiso 0.5 1 calc R U P B 1 
H72B H 0.483678 0.991112 0.373991 0.094 Uiso 0.5 1 calc R U P B 1 
O3 O -0.1112(8) 0.5587(8) 0.6421(6) 0.0817(16) Uani 0.594(13) 1 d D U P C 1 
C73 C -0.0835(10) 0.5685(7) 0.7141(5) 0.0805(15) Uani 0.594(13) 1 d D U P C 1 
H73A H -0.136692 0.625243 0.734879 0.097 Uiso 0.594(13) 1 calc R U P C 1 
H73B H -0.022160 0.578211 0.711585 0.097 Uiso 0.594(13) 1 calc R U P C 1 
C74 C -0.0673(12) 0.4794(7) 0.7607(6) 0.0775(17) Uani 0.594(13) 1 d D U P C 1 
H74A H -0.121251 0.491930 0.797008 0.093 Uiso 0.594(13) 1 calc R U P C 1 
H74B H -0.003374 0.454149 0.787323 0.093 Uiso 0.594(13) 1 calc R U P C 1 
C75 C -0.0668(14) 0.4098(8) 0.7095(7) 0.0766(17) Uani 0.594(13) 1 d D U P C 1 
H75A H -0.005740 0.348607 0.715952 0.092 Uiso 0.594(13) 1 calc R U P C 1 
H75B H -0.124894 0.395207 0.717908 0.092 Uiso 0.594(13) 1 calc R U P C 1 
C76 C -0.0708(14) 0.4581(8) 0.6356(7) 0.0785(18) Uani 0.594(13) 1 d D U P C 1 
H76A H -0.003479 0.435390 0.614560 0.094 Uiso 0.594(13) 1 calc R U P C 1 
H76B H -0.112738 0.443070 0.602829 0.094 Uiso 0.594(13) 1 calc R U P C 1 
O3' O -0.1383(11) 0.5793(13) 0.6432(8) 0.0806(17) Uani 0.406(13) 1 d D U P C 2 
C73' C -0.1446(14) 0.5983(10) 0.7177(8) 0.0790(18) Uani 0.406(13) 1 d D U P C 2 
H73C H -0.213476 0.618315 0.735208 0.095 Uiso 0.406(13) 1 calc R U P C 2 
H73D H -0.125084 0.651257 0.723771 0.095 Uiso 0.406(13) 1 calc R U P C 2 
C74' C -0.0780(16) 0.5096(11) 0.7599(9) 0.0792(19) Uani 0.406(13) 1 d D U P C 2 
H74C H -0.108444 0.499744 0.806974 0.095 Uiso 0.406(13) 1 calc R U P C 2 
H74D H -0.014307 0.511535 0.770120 0.095 Uiso 0.406(13) 1 calc R U P C 2 
C75' C -0.064(2) 0.4327(11) 0.7114(10) 0.0794(19) Uani 0.406(13) 1 d D U P C 2 
H75C H -0.116111 0.409603 0.719097 0.095 Uiso 0.406(13) 1 calc R U P C 2 
H75D H 0.001813 0.377012 0.719983 0.095 Uiso 0.406(13) 1 calc R U P C 2 
C76' C -0.070(2) 0.4816(12) 0.6369(10) 0.0789(19) Uani 0.406(13) 1 d D U P C 2 
H76C H -0.004718 0.477392 0.620757 0.095 Uiso 0.406(13) 1 calc R U P C 2 
H76D H -0.094518 0.451912 0.601078 0.095 Uiso 0.406(13) 1 calc R U P C 2 
O4 O 0.2442(4) 0.6667(4) 0.5299(3) 0.0690(14) Uani 0.733(7) 1 d D U P D 1 
C77 C 0.1844(7) 0.7641(5) 0.5031(4) 0.0720(15) Uani 0.733(7) 1 d D U P D 1 
H77A H 0.218995 0.805569 0.508596 0.086 Uiso 0.733(7) 1 calc R U P D 1 
H77B H 0.120799 0.790529 0.529777 0.086 Uiso 0.733(7) 1 calc R U P D 1 
C78 C 0.1675(6) 0.7591(6) 0.4244(4) 0.0807(17) Uani 0.733(7) 1 d D U P D 1 
H78A H 0.110912 0.743058 0.418006 0.097 Uiso 0.733(7) 1 calc R U P D 1 
H78B H 0.155096 0.820965 0.395519 0.097 Uiso 0.733(7) 1 calc R U P D 1 
C79 C 0.2617(6) 0.6802(6) 0.4030(4) 0.0763(16) Uani 0.733(7) 1 d D U P D 1 
H79A H 0.250040 0.643651 0.365377 0.092 Uiso 0.733(7) 1 calc R U P D 1 
H79B H 0.308446 0.706467 0.383100 0.092 Uiso 0.733(7) 1 calc R U P D 1 
C80 C 0.3011(6) 0.6174(5) 0.4714(4) 0.0702(16) Uani 0.733(7) 1 d D U P D 1 
H80A H 0.296658 0.555182 0.469105 0.084 Uiso 0.733(7) 1 calc R U P D 1 
H80B H 0.371494 0.603646 0.478300 0.084 Uiso 0.733(7) 1 calc R U P D 1 
O4' O 0.2124(13) 0.6504(10) 0.5130(7) 0.0723(18) Uani 0.267(7) 1 d D U P D 2 
C77' C 0.205(2) 0.7449(12) 0.5198(8) 0.0733(18) Uani 0.267(7) 1 d D U P D 2 
H77C H 0.259295 0.741491 0.550880 0.088 Uiso 0.267(7) 1 calc R U P D 2 
H77D H 0.140927 0.785154 0.542637 0.088 Uiso 0.267(7) 1 calc R U P D 2 
C78' C 0.2110(18) 0.7871(11) 0.4451(9) 0.0749(18) Uani 0.267(7) 1 d D U P D 2 
H78C H 0.153844 0.850824 0.435078 0.090 Uiso 0.267(7) 1 calc R U P D 2 
H78D H 0.272792 0.795800 0.439331 0.090 Uiso 0.267(7) 1 calc R U P D 2 
C79' C 0.210(2) 0.7184(13) 0.3951(7) 0.079(2) Uani 0.267(7) 1 d D U P D 2 
H79C H 0.256198 0.712860 0.353882 0.095 Uiso 0.267(7) 1 calc R U P D 2 
H79D H 0.142605 0.738761 0.375095 0.095 Uiso 0.267(7) 1 calc R U P D 2 
C80' C 0.2420(18) 0.6262(10) 0.4408(8) 0.0760(18) Uani 0.267(7) 1 d D U P D 2 
H80C H 0.210395 0.586590 0.423677 0.091 Uiso 0.267(7) 1 calc R U P D 2 
H80D H 0.314827 0.588856 0.438467 0.091 Uiso 0.267(7) 1 calc R U P D 2 
  
loop_ 
 _atom_site_aniso_label 
 _atom_site_aniso_U_11 
 _atom_site_aniso_U_22 
 _atom_site_aniso_U_33 
 _atom_site_aniso_U_23 
 _atom_site_aniso_U_13 
 _atom_site_aniso_U_12 
Cu1 0.0309(3) 0.0237(2) 0.0330(3) 0.00872(19) -0.0015(2) -0.0109(2) 
Cu2 0.0329(3) 0.0201(2) 0.0389(3) -0.0045(2) 0.0072(2) -0.0062(2) 
Cu3 0.0364(3) 0.0266(3) 0.0458(3) 0.0110(2) -0.0091(2) -0.0125(2) 
Cu4 0.0282(3) 0.0208(3) 0.0702(4) 0.0080(2) 0.0001(3) -0.0066(2) 
S1 0.0284(4) 0.0249(4) 0.0384(5) 0.0126(3) 0.0001(3) -0.0080(3) 
S2 0.0299(4) 0.0220(4) 0.0306(4) -0.0014(3) 0.0033(3) -0.0061(3) 
S3 0.0307(4) 0.0212(4) 0.0358(4) 0.0026(3) -0.0046(3) -0.0069(3) 
S4 0.0299(4) 0.0181(4) 0.0407(5) -0.0022(3) 0.0018(3) -0.0076(3) 
P1 0.0290(4) 0.0184(4) 0.0291(4) 0.0051(3) 0.0007(3) -0.0068(3) 
P2 0.0315(5) 0.0256(4) 0.0368(5) -0.0056(3) 0.0050(4) -0.0043(3) 
N1 0.0253(14) 0.0259(13) 0.0318(15) 0.0072(11) -0.0017(11) -0.0092(11) 
N2 0.0327(15) 0.0259(13) 0.0322(15) 0.0087(11) 0.0021(12) -0.0103(12) 
N3 0.0269(14) 0.0213(13) 0.0314(15) -0.0003(11) 0.0016(11) -0.0064(11) 
N4 0.0350(15) 0.0176(12) 0.0350(16) -0.0038(11) 0.0035(12) -0.0059(11) 
N5 0.0299(15) 0.0202(13) 0.0371(16) 0.0050(11) -0.0026(12) -0.0061(11) 
N6 0.0322(15) 0.0233(13) 0.0355(16) -0.0003(11) -0.0061(12) -0.0039(12) 
C1 0.0310(17) 0.0242(15) 0.0282(17) 0.0024(13) 0.0020(13) -0.0109(13) 
C2 0.0349(18) 0.0245(16) 0.0328(18) 0.0015(13) -0.0011(15) -0.0090(14) 
C3 0.0346(19) 0.040(2) 0.037(2) 0.0032(15) 0.0034(16) -0.0177(16) 
C4 0.0298(19) 0.043(2) 0.054(2) 0.0036(18) 0.0008(17) -0.0121(16) 
C5 0.032(2) 0.039(2) 0.066(3) 0.0159(19) -0.0122(19) -0.0104(16) 
C6 0.036(2) 0.0358(19) 0.052(2) 0.0191(17) -0.0079(17) -0.0178(16) 
C7 0.0314(18) 0.0271(16) 0.0337(18) 0.0027(13) -0.0007(14) -0.0125(14) 
C8 0.0310(17) 0.0284(16) 0.0358(19) 0.0029(14) 0.0010(15) -0.0102(14) 
C9 0.039(2) 0.0308(18) 0.042(2) 0.0070(15) -0.0018(16) -0.0138(15) 
C10 0.052(2) 0.049(2) 0.035(2) 0.0109(17) -0.0081(18) -0.0260(19) 
C11 0.070(3) 0.060(3) 0.040(2) 0.0017(19) -0.012(2) -0.038(2) 
C12 0.078(3) 0.047(2) 0.052(3) 0.0041(19) -0.013(2) -0.041(2) 
C13 0.055(2) 0.0352(19) 0.040(2) 0.0072(16) -0.0069(18) -0.0225(18) 
C14 0.0304(17) 0.0203(15) 0.045(2) 0.0028(14) 0.0046(15) -0.0084(13) 
C15 0.040(2) 0.0360(19) 0.042(2) -0.0027(16) 0.0072(17) -0.0089(16) 
C16 0.055(3) 0.045(2) 0.052(3) -0.0084(19) 0.018(2) -0.010(2) 
C17 0.045(2) 0.035(2) 0.072(3) 0.000(2) 0.019(2) -0.0019(18) 
C18 0.039(2) 0.036(2) 0.060(3) 0.0158(19) 0.006(2) 0.0034(17) 
C19 0.0338(19) 0.0330(19) 0.044(2) 0.0080(16) 0.0027(16) -0.0032(15) 
C20 0.0337(17) 0.0221(15) 0.0273(16) 0.0037(12) -0.0007(13) -0.0121(13) 
C21 0.0356(18) 0.0232(15) 0.0358(19) 0.0032(13) 0.0004(15) -0.0111(14) 
C22 0.0348(19) 0.0293(17) 0.0372(19) 0.0056(14) -0.0012(15) -0.0105(14) 
C23 0.042(2) 0.0318(18) 0.040(2) 0.0063(15) -0.0024(16) -0.0207(16) 
C24 0.052(2) 0.0243(16) 0.041(2) -0.0017(14) 0.0049(17) -0.0192(16) 
C25 0.0381(19) 0.0230(16) 0.0336(18) 0.0005(13) 0.0010(15) -0.0074(14) 
C26 0.0311(17) 0.0186(14) 0.0257(16) -0.0011(12) -0.0017(13) -0.0061(12) 
C27 0.0387(19) 0.0230(16) 0.0325(18) 0.0012(13) -0.0050(15) -0.0101(14) 
C28 0.052(2) 0.0274(18) 0.047(2) 0.0008(15) -0.0055(18) -0.0198(17) 
C29 0.054(2) 0.038(2) 0.049(2) 0.0040(17) -0.0043(19) -0.0308(19) 
C30 0.041(2) 0.046(2) 0.042(2) 0.0019(17) 0.0003(17) -0.0256(18) 
C31 0.0356(19) 0.0342(18) 0.038(2) -0.0007(15) -0.0014(16) -0.0137(15) 
C32 0.0317(17) 0.0221(15) 0.0296(17) 0.0029(12) -0.0052(14) -0.0098(13) 
C33 0.0264(17) 0.0324(18) 0.049(2) -0.0109(16) 0.0050(16) -0.0025(14) 
C34 0.067(3) 0.035(2) 0.052(3) -0.0054(18) -0.009(2) -0.013(2) 
C35 0.088(4) 0.056(3) 0.059(3) -0.017(2) -0.017(3) -0.019(3) 
C36 0.050(3) 0.047(3) 0.084(4) -0.025(2) -0.007(2) -0.013(2) 
C37 0.036(2) 0.039(2) 0.090(4) -0.015(2) 0.009(2) -0.0155(18) 
C38 0.044(2) 0.045(2) 0.061(3) -0.017(2) 0.019(2) -0.0198(19) 
C39 0.0360(19) 0.0318(18) 0.037(2) -0.0039(15) 0.0067(16) -0.0107(15) 
C40 0.034(2) 0.0339(19) 0.053(2) -0.0119(17) 0.0019(17) -0.0062(16) 
C41 0.041(2) 0.035(2) 0.063(3) -0.0073(19) -0.006(2) -0.0014(17) 
C42 0.039(2) 0.047(2) 0.050(2) -0.0007(19) -0.0024(19) -0.0094(18) 
C43 0.047(2) 0.048(2) 0.038(2) -0.0042(17) -0.0022(17) -0.0214(18) 
C44 0.046(2) 0.0308(18) 0.040(2) -0.0040(15) 0.0054(17) -0.0119(16) 
C45 0.046(2) 0.0299(18) 0.036(2) -0.0079(15) 0.0094(17) -0.0070(16) 
C46 0.046(2) 0.044(2) 0.043(2) -0.0074(17) 0.0103(18) -0.0124(18) 
C47 0.068(3) 0.060(3) 0.049(3) -0.008(2) 0.021(2) -0.030(2) 
C48 0.099(4) 0.050(3) 0.042(3) -0.007(2) 0.021(3) -0.033(3) 
C49 0.076(3) 0.043(2) 0.040(2) -0.0020(18) 0.004(2) -0.005(2) 
C50 0.052(2) 0.036(2) 0.045(2) -0.0044(17) 0.0038(19) -0.0102(18) 
C51 0.0277(16) 0.0228(15) 0.0288(17) 0.0047(12) 0.0016(13) -0.0040(13) 
C52 0.0368(18) 0.0221(16) 0.0300(17) 0.0012(13) 0.0031(14) -0.0082(14) 
C53 0.039(2) 0.0313(18) 0.0337(19) 0.0016(15) -0.0045(16) -0.0020(15) 
C54 0.047(2) 0.0227(17) 0.041(2) 0.0046(14) -0.0024(17) -0.0018(15) 
C55 0.052(2) 0.0236(17) 0.044(2) 0.0031(15) 0.0032(18) -0.0101(16) 
C56 0.040(2) 0.0266(17) 0.043(2) 0.0017(15) -0.0006(17) -0.0117(15) 
C57 0.0338(18) 0.0230(16) 0.0287(17) 0.0017(13) 0.0014(14) -0.0069(13) 
N7 0.0326(11) 0.0249(10) 0.0485(11) -0.0038(9) 0.0046(10) -0.0132(9) 
N8 0.0409(12) 0.0370(11) 0.0412(11) -0.0079(9) 0.0043(11) -0.0172(10) 
C58 0.0311(12) 0.0265(11) 0.0402(12) -0.0040(9) 0.0031(11) -0.0134(10) 
C59 0.0443(12) 0.0435(11) 0.0557(12) -0.0178(9) 0.0086(11) -0.0215(10) 
C60 0.0568(15) 0.0569(14) 0.0678(14) -0.0277(12) 0.0091(14) -0.0262(13) 
C61 0.0632(16) 0.0576(14) 0.0822(16) -0.0331(13) 0.0109(16) -0.0289(14) 
C62 0.0589(16) 0.0475(14) 0.0897(17) -0.0295(12) 0.0109(16) -0.0290(13) 
C63 0.0507(15) 0.0387(12) 0.0802(15) -0.0190(11) 0.0121(14) -0.0253(12) 
C64 0.0397(12) 0.0343(10) 0.0620(12) -0.0140(9) 0.0088(11) -0.0201(10) 
O1 0.0684(19) 0.0445(17) 0.062(3) -0.0197(15) 0.0044(19) -0.0064(15) 
C65 0.067(2) 0.053(2) 0.058(2) -0.0179(18) -0.003(2) -0.0105(19) 
C66 0.070(3) 0.054(2) 0.068(2) -0.0158(19) -0.002(2) -0.0146(19) 
C67 0.064(2) 0.056(2) 0.062(2) -0.012(2) 0.001(2) -0.0071(19) 
C68 0.061(2) 0.054(2) 0.063(2) -0.020(2) -0.0011(18) -0.0099(19) 
O1' 0.067(3) 0.050(3) 0.062(3) -0.019(2) 0.000(3) -0.008(2) 
C65' 0.068(3) 0.050(3) 0.062(3) -0.017(2) -0.001(3) -0.009(2) 
C66' 0.066(3) 0.053(3) 0.063(3) -0.017(3) -0.001(3) -0.010(2) 
C67' 0.066(3) 0.053(3) 0.065(3) -0.016(3) -0.001(3) -0.010(3) 
C68' 0.066(3) 0.052(3) 0.064(3) -0.017(2) 0.000(2) -0.009(2) 
O2 0.123(5) 0.076(4) 0.074(4) 0.001(3) 0.023(4) -0.034(4) 
C69 0.111(5) 0.079(4) 0.077(4) 0.001(3) 0.025(4) -0.030(4) 
C70 0.098(5) 0.083(4) 0.076(4) -0.006(3) 0.017(4) -0.041(4) 
C71 0.097(5) 0.076(4) 0.070(4) -0.003(3) 0.010(4) -0.047(4) 
C72 0.103(5) 0.073(4) 0.068(4) 0.000(3) 0.012(4) -0.049(4) 
O3 0.087(3) 0.058(4) 0.090(2) 0.005(3) 0.001(3) -0.023(3) 
C73 0.087(3) 0.057(4) 0.091(3) -0.003(3) 0.001(3) -0.024(3) 
C74 0.085(3) 0.056(4) 0.086(3) -0.003(3) 0.003(3) -0.026(4) 
C75 0.084(3) 0.055(4) 0.086(3) -0.001(3) 0.002(3) -0.027(4) 
C76 0.086(3) 0.057(4) 0.086(3) 0.000(3) 0.001(3) -0.026(4) 
O3' 0.085(3) 0.059(4) 0.089(3) 0.001(3) 0.002(3) -0.024(3) 
C73' 0.085(3) 0.057(4) 0.089(3) -0.004(3) 0.003(3) -0.025(4) 
C74' 0.086(3) 0.058(4) 0.086(3) -0.004(3) 0.003(3) -0.024(4) 
C75' 0.086(3) 0.058(4) 0.086(3) -0.002(3) 0.001(3) -0.024(4) 
C76' 0.086(3) 0.057(4) 0.087(3) -0.002(3) 0.001(3) -0.024(4) 
O4 0.067(3) 0.063(2) 0.058(2) 0.0092(18) 0.011(2) -0.0134(19) 
C77 0.073(3) 0.058(2) 0.064(3) 0.001(2) 0.005(2) -0.009(2) 
C78 0.077(3) 0.068(3) 0.064(3) 0.006(2) 0.003(2) -0.003(2) 
C79 0.074(3) 0.067(3) 0.059(2) 0.004(2) 0.007(2) -0.005(2) 
C80 0.071(3) 0.059(3) 0.060(3) 0.006(2) 0.013(2) -0.011(2) 
O4' 0.073(3) 0.062(3) 0.061(3) 0.004(2) 0.009(3) -0.012(3) 
C77' 0.073(3) 0.062(3) 0.062(3) 0.003(2) 0.006(3) -0.010(3) 
C78' 0.075(3) 0.063(3) 0.062(3) 0.005(3) 0.004(3) -0.008(3) 
C79' 0.078(4) 0.067(3) 0.062(3) 0.003(3) 0.004(3) -0.004(3) 
C80' 0.076(3) 0.065(3) 0.062(3) 0.003(2) 0.007(3) -0.008(3) 
  
_geom_special_details 
; 
 All esds (except the esd in the dihedral angle between two l.s. planes) 
 are estimated using the full covariance matrix.  The cell esds are taken 
 into account individually in the estimation of esds in distances, angles 
 and torsion angles; correlations between esds in cell parameters are only 
 used when they are defined by crystal symmetry.  An approximate (isotropic) 
 treatment of cell esds is used for estimating esds involving l.s. planes. 
; 
  
loop_ 
 _geom_bond_atom_site_label_1 
 _geom_bond_atom_site_label_2 
 _geom_bond_distance 
 _geom_bond_site_symmetry_2 
 _geom_bond_publ_flag 
Cu1 N1 2.015(3) . ? 
Cu1 P1 2.2570(9) . ? 
Cu1 S4 2.4255(9) . ? 
Cu1 S2 2.4313(10) . ? 
Cu1 Cu4 2.7723(7) . ? 
Cu2 N3 2.034(3) . ? 
Cu2 P2 2.2298(10) . ? 
Cu2 S4 2.3908(10) . ? 
Cu2 S3 2.4203(10) . ? 
Cu2 Cu4 2.7916(8) . ? 
Cu3 N7 1.938(3) . ? 
Cu3 N5 1.959(3) . ? 
Cu3 S1 2.3053(10) . ? 
Cu3 Cu4 2.6826(8) . ? 
Cu4 S3 2.2632(10) . ? 
Cu4 S2 2.2647(9) . ? 
Cu4 S1 2.2715(10) . ? 
S1 C1 1.737(3) . ? 
S2 C26 1.745(3) . ? 
S3 C51 1.730(3) . ? 
S4 C58 1.728(3) . ? 
P1 C14 1.829(3) . ? 
P1 C8 1.830(4) . ? 
P1 C20 1.835(3) . ? 
P2 C39 1.821(4) . ? 
P2 C45 1.826(4) . ? 
P2 C33 1.831(4) . ? 
N1 C1 1.337(4) . ? 
N1 C7 1.409(4) . ? 
N2 C1 1.359(4) . ? 
N2 C2 1.380(4) . ? 
N2 H2A 0.8800 . ? 
N3 C26 1.336(4) . ? 
N3 C32 1.392(4) . ? 
N4 C26 1.355(4) . ? 
N4 C27 1.382(5) . ? 
N4 H4A 0.8800 . ? 
N5 C51 1.335(5) . ? 
N5 C57 1.400(4) . ? 
N6 C51 1.363(4) . ? 
N6 C52 1.386(4) . ? 
N6 H6A 0.8800 . ? 
C2 C3 1.388(5) . ? 
C2 C7 1.401(5) . ? 
C3 C4 1.381(5) . ? 
C3 H3A 0.9500 . ? 
C4 C5 1.393(6) . ? 
C4 H4B 0.9500 . ? 
C5 C6 1.387(6) . ? 
C5 H5A 0.9500 . ? 
C6 C7 1.390(5) . ? 
C6 H6B 0.9500 . ? 
C8 C13 1.384(5) . ? 
C8 C9 1.399(5) . ? 
C9 C10 1.388(6) . ? 
C9 H9A 0.9500 . ? 
C10 C11 1.386(6) . ? 
C10 H10A 0.9500 . ? 
C11 C12 1.383(6) . ? 
C11 H11A 0.9500 . ? 
C12 C13 1.384(6) . ? 
C12 H12A 0.9500 . ? 
C13 H13A 0.9500 . ? 
C14 C15 1.393(6) . ? 
C14 C19 1.394(5) . ? 
C15 C16 1.393(5) . ? 
C15 H15A 0.9500 . ? 
C16 C17 1.391(7) . ? 
C16 H16A 0.9500 . ? 
C17 C18 1.358(7) . ? 
C17 H17A 0.9500 . ? 
C18 C19 1.398(5) . ? 
C18 H18A 0.9500 . ? 
C19 H19A 0.9500 . ? 
C20 C21 1.393(5) . ? 
C20 C25 1.396(4) . ? 
C21 C22 1.376(5) . ? 
C21 H21A 0.9500 . ? 
C22 C23 1.387(5) . ? 
C22 H22A 0.9500 . ? 
C23 C24 1.389(5) . ? 
C23 H23A 0.9500 . ? 
C24 C25 1.373(5) . ? 
C24 H24A 0.9500 . ? 
C25 H25A 0.9500 . ? 
C27 C28 1.390(5) . ? 
C27 C32 1.399(5) . ? 
C28 C29 1.374(6) . ? 
C28 H28A 0.9500 . ? 
C29 C30 1.394(6) . ? 
C29 H29A 0.9500 . ? 
C30 C31 1.382(5) . ? 
C30 H30A 0.9500 . ? 
C31 C32 1.389(5) . ? 
C31 H31A 0.9500 . ? 
C33 C34 1.374(6) . ? 
C33 C38 1.377(6) . ? 
C34 C35 1.378(7) . ? 
C34 H34A 0.9500 . ? 
C35 C36 1.360(8) . ? 
C35 H35A 0.9500 . ? 
C36 C37 1.363(7) . ? 
C36 H36A 0.9500 . ? 
C37 C38 1.383(6) . ? 
C37 H37A 0.9500 . ? 
C38 H38A 0.9500 . ? 
C39 C44 1.389(5) . ? 
C39 C40 1.393(5) . ? 
C40 C41 1.393(6) . ? 
C40 H40A 0.9500 . ? 
C41 C42 1.376(6) . ? 
C41 H41A 0.9500 . ? 
C42 C43 1.383(6) . ? 
C42 H42A 0.9500 . ? 
C43 C44 1.387(6) . ? 
C43 H43A 0.9500 . ? 
C44 H44A 0.9500 . ? 
C45 C46 1.383(6) . ? 
C45 C50 1.402(6) . ? 
C46 C47 1.402(6) . ? 
C46 H46A 0.9500 . ? 
C47 C48 1.362(8) . ? 
C47 H47A 0.9500 . ? 
C48 C49 1.404(8) . ? 
C48 H48A 0.9500 . ? 
C49 C50 1.385(6) . ? 
C49 H49A 0.9500 . ? 
C50 H50A 0.9500 . ? 
C52 C53 1.389(5) . ? 
C52 C57 1.399(5) . ? 
C53 C54 1.384(6) . ? 
C53 H53A 0.9500 . ? 
C54 C55 1.392(6) . ? 
C54 H54A 0.9500 . ? 
C55 C56 1.391(5) . ? 
C55 H55A 0.9500 . ? 
C56 C57 1.391(5) . ? 
C56 H56A 0.9500 . ? 
N7 C58 1.329(5) . ? 
N7 C64 1.398(5) . ? 
N8 C58 1.357(5) . ? 
N8 C59 1.376(5) . ? 
N8 H8A 0.8800 . ? 
C59 C60 1.391(6) . ? 
C59 C64 1.393(6) . ? 
C60 C61 1.346(7) . ? 
C60 H60A 0.9500 . ? 
C61 C62 1.366(8) . ? 
C61 H61A 0.9500 . ? 
C62 C63 1.428(7) . ? 
C62 H62A 0.9500 . ? 
C63 C64 1.377(6) . ? 
C63 H63A 0.9500 . ? 
O1 C65 1.418(6) . ? 
O1 C68 1.439(6) . ? 
C65 C66 1.476(7) . ? 
C65 H65A 0.9900 . ? 
C65 H65B 0.9900 . ? 
C66 C67 1.493(7) . ? 
C66 H66A 0.9900 . ? 
C66 H66B 0.9900 . ? 
C67 C68 1.486(7) . ? 
C67 H67A 0.9900 . ? 
C67 H67B 0.9900 . ? 
C68 H68A 0.9900 . ? 
C68 H68B 0.9900 . ? 
O1' C65' 1.421(10) . ? 
O1' C68' 1.422(10) . ? 
C65' C66' 1.468(10) . ? 
C65' H65C 0.9900 . ? 
C65' H65D 0.9900 . ? 
C66' C67' 1.470(10) . ? 
C66' H66C 0.9900 . ? 
C66' H66D 0.9900 . ? 
C67' C68' 1.465(10) . ? 
C67' H67C 0.9900 . ? 
C67' H67D 0.9900 . ? 
C68' H68C 0.9900 . ? 
C68' H68D 0.9900 . ? 
O2 C69 1.406(8) . ? 
O2 C72 1.409(8) . ? 
C69 C70 1.444(9) . ? 
C69 H69A 0.9900 . ? 
C69 H69B 0.9900 . ? 
C70 C71 1.477(9) . ? 
C70 H70A 0.9900 . ? 
C70 H70B 0.9900 . ? 
C71 C72 1.478(9) . ? 
C71 H71A 0.9900 . ? 
C71 H71B 0.9900 . ? 
C72 H72A 0.9900 . ? 
C72 H72B 0.9900 . ? 
O3 C76 1.409(8) . ? 
O3 C73 1.433(8) . ? 
C73 C74 1.474(8) . ? 
C73 H73A 0.9900 . ? 
C73 H73B 0.9900 . ? 
C74 C75 1.480(8) . ? 
C74 H74A 0.9900 . ? 
C74 H74B 0.9900 . ? 
C75 C76 1.472(8) . ? 
C75 H75A 0.9900 . ? 
C75 H75B 0.9900 . ? 
C76 H76A 0.9900 . ? 
C76 H76B 0.9900 . ? 
O3' C73' 1.412(9) . ? 
O3' C76' 1.416(9) . ? 
C73' C74' 1.461(9) . ? 
C73' H73C 0.9900 . ? 
C73' H73D 0.9900 . ? 
C74' C75' 1.478(9) . ? 
C74' H74C 0.9900 . ? 
C74' H74D 0.9900 . ? 
C75' C76' 1.481(9) . ? 
C75' H75C 0.9900 . ? 
C75' H75D 0.9900 . ? 
C76' H76C 0.9900 . ? 
C76' H76D 0.9900 . ? 
O4 C80 1.404(7) . ? 
O4 C77 1.422(7) . ? 
C77 C78 1.483(8) . ? 
C77 H77A 0.9900 . ? 
C77 H77B 0.9900 . ? 
C78 C79 1.479(7) . ? 
C78 H78A 0.9900 . ? 
C78 H78B 0.9900 . ? 
C79 C80 1.478(7) . ? 
C79 H79A 0.9900 . ? 
C79 H79B 0.9900 . ? 
C80 H80A 0.9900 . ? 
C80 H80B 0.9900 . ? 
O4' C80' 1.410(9) . ? 
O4' C77' 1.420(9) . ? 
C77' C78' 1.476(9) . ? 
C77' H77C 0.9900 . ? 
C77' H77D 0.9900 . ? 
C78' C79' 1.460(10) . ? 
C78' H78C 0.9900 . ? 
C78' H78D 0.9900 . ? 
C79' C80' 1.469(9) . ? 
C79' H79C 0.9900 . ? 
C79' H79D 0.9900 . ? 
C80' H80C 0.9900 . ? 
C80' H80D 0.9900 . ? 
  
loop_ 
 _geom_angle_atom_site_label_1 
 _geom_angle_atom_site_label_2 
 _geom_angle_atom_site_label_3 
 _geom_angle 
 _geom_angle_site_symmetry_1 
 _geom_angle_site_symmetry_3 
 _geom_angle_publ_flag 
N1 Cu1 P1 122.07(8) . . ? 
N1 Cu1 S4 117.28(8) . . ? 
P1 Cu1 S4 100.97(3) . . ? 
N1 Cu1 S2 106.23(9) . . ? 
P1 Cu1 S2 109.54(3) . . ? 
S4 Cu1 S2 98.17(3) . . ? 
N1 Cu1 Cu4 86.58(8) . . ? 
P1 Cu1 Cu4 150.82(3) . . ? 
S4 Cu1 Cu4 66.03(3) . . ? 
S2 Cu1 Cu4 51.08(2) . . ? 
N3 Cu2 P2 128.69(9) . . ? 
N3 Cu2 S4 97.90(8) . . ? 
P2 Cu2 S4 111.41(4) . . ? 
N3 Cu2 S3 97.54(8) . . ? 
P2 Cu2 S3 107.55(4) . . ? 
S4 Cu2 S3 113.00(4) . . ? 
N3 Cu2 Cu4 85.40(8) . . ? 
P2 Cu2 Cu4 144.53(3) . . ? 
S4 Cu2 Cu4 66.12(3) . . ? 
S3 Cu2 Cu4 50.87(3) . . ? 
N7 Cu3 N5 130.17(13) . . ? 
N7 Cu3 S1 120.76(9) . . ? 
N5 Cu3 S1 108.34(9) . . ? 
N7 Cu3 Cu4 108.33(9) . . ? 
N5 Cu3 Cu4 93.35(9) . . ? 
S1 Cu3 Cu4 53.54(3) . . ? 
S3 Cu4 S2 112.22(4) . . ? 
S3 Cu4 S1 118.11(4) . . ? 
S2 Cu4 S1 118.80(4) . . ? 
S3 Cu4 Cu3 86.09(3) . . ? 
S2 Cu4 Cu3 159.26(4) . . ? 
S1 Cu4 Cu3 54.70(3) . . ? 
S3 Cu4 Cu1 146.93(3) . . ? 
S2 Cu4 Cu1 56.65(3) . . ? 
S1 Cu4 Cu1 92.06(3) . . ? 
Cu3 Cu4 Cu1 102.71(3) . . ? 
S3 Cu4 Cu2 56.05(3) . . ? 
S2 Cu4 Cu2 92.64(3) . . ? 
S1 Cu4 Cu2 144.21(4) . . ? 
Cu3 Cu4 Cu2 89.79(2) . . ? 
Cu1 Cu4 Cu2 91.77(2) . . ? 
C1 S1 Cu4 103.84(11) . . ? 
C1 S1 Cu3 118.60(12) . . ? 
Cu4 S1 Cu3 71.76(3) . . ? 
C26 S2 Cu4 103.55(10) . . ? 
C26 S2 Cu1 106.19(11) . . ? 
Cu4 S2 Cu1 72.27(3) . . ? 
C51 S3 Cu4 107.52(12) . . ? 
C51 S3 Cu2 115.18(12) . . ? 
Cu4 S3 Cu2 73.09(3) . . ? 
C58 S4 Cu2 116.96(12) . . ? 
C58 S4 Cu1 116.85(12) . . ? 
Cu2 S4 Cu1 112.07(4) . . ? 
C14 P1 C8 105.31(17) . . ? 
C14 P1 C20 102.96(15) . . ? 
C8 P1 C20 101.13(16) . . ? 
C14 P1 Cu1 114.81(12) . . ? 
C8 P1 Cu1 112.41(11) . . ? 
C20 P1 Cu1 118.51(11) . . ? 
C39 P2 C45 103.37(19) . . ? 
C39 P2 C33 103.92(17) . . ? 
C45 P2 C33 103.45(18) . . ? 
C39 P2 Cu2 115.47(12) . . ? 
C45 P2 Cu2 114.74(12) . . ? 
C33 P2 Cu2 114.38(12) . . ? 
C1 N1 C7 105.3(3) . . ? 
C1 N1 Cu1 127.7(2) . . ? 
C7 N1 Cu1 126.2(2) . . ? 
C1 N2 C2 108.8(3) . . ? 
C1 N2 H2A 125.6 . . ? 
C2 N2 H2A 125.6 . . ? 
C26 N3 C32 105.5(3) . . ? 
C26 N3 Cu2 128.0(2) . . ? 
C32 N3 Cu2 126.4(2) . . ? 
C26 N4 C27 108.2(3) . . ? 
C26 N4 H4A 125.9 . . ? 
C27 N4 H4A 125.9 . . ? 
C51 N5 C57 105.5(3) . . ? 
C51 N5 Cu3 121.0(2) . . ? 
C57 N5 Cu3 133.3(2) . . ? 
C51 N6 C52 108.0(3) . . ? 
C51 N6 H6A 126.0 . . ? 
C52 N6 H6A 126.0 . . ? 
N1 C1 N2 111.4(3) . . ? 
N1 C1 S1 128.0(3) . . ? 
N2 C1 S1 120.3(2) . . ? 
N2 C2 C3 132.1(3) . . ? 
N2 C2 C7 105.0(3) . . ? 
C3 C2 C7 122.9(3) . . ? 
C4 C3 C2 116.8(3) . . ? 
C4 C3 H3A 121.6 . . ? 
C2 C3 H3A 121.6 . . ? 
C3 C4 C5 121.1(4) . . ? 
C3 C4 H4B 119.4 . . ? 
C5 C4 H4B 119.4 . . ? 
C6 C5 C4 121.7(4) . . ? 
C6 C5 H5A 119.1 . . ? 
C4 C5 H5A 119.1 . . ? 
C5 C6 C7 118.0(3) . . ? 
C5 C6 H6B 121.0 . . ? 
C7 C6 H6B 121.0 . . ? 
C6 C7 C2 119.3(3) . . ? 
C6 C7 N1 131.1(3) . . ? 
C2 C7 N1 109.5(3) . . ? 
C13 C8 C9 119.0(3) . . ? 
C13 C8 P1 117.9(3) . . ? 
C9 C8 P1 123.1(3) . . ? 
C10 C9 C8 119.9(4) . . ? 
C10 C9 H9A 120.0 . . ? 
C8 C9 H9A 120.0 . . ? 
C11 C10 C9 120.3(4) . . ? 
C11 C10 H10A 119.9 . . ? 
C9 C10 H10A 119.9 . . ? 
C12 C11 C10 120.0(4) . . ? 
C12 C11 H11A 120.0 . . ? 
C10 C11 H11A 120.0 . . ? 
C11 C12 C13 119.6(4) . . ? 
C11 C12 H12A 120.2 . . ? 
C13 C12 H12A 120.2 . . ? 
C12 C13 C8 121.2(4) . . ? 
C12 C13 H13A 119.4 . . ? 
C8 C13 H13A 119.4 . . ? 
C15 C14 C19 118.6(3) . . ? 
C15 C14 P1 116.7(3) . . ? 
C19 C14 P1 124.6(3) . . ? 
C16 C15 C14 120.3(4) . . ? 
C16 C15 H15A 119.9 . . ? 
C14 C15 H15A 119.9 . . ? 
C17 C16 C15 120.0(4) . . ? 
C17 C16 H16A 120.0 . . ? 
C15 C16 H16A 120.0 . . ? 
C18 C17 C16 120.3(4) . . ? 
C18 C17 H17A 119.8 . . ? 
C16 C17 H17A 119.8 . . ? 
C17 C18 C19 120.1(4) . . ? 
C17 C18 H18A 119.9 . . ? 
C19 C18 H18A 119.9 . . ? 
C14 C19 C18 120.7(4) . . ? 
C14 C19 H19A 119.7 . . ? 
C18 C19 H19A 119.7 . . ? 
C21 C20 C25 118.8(3) . . ? 
C21 C20 P1 117.7(2) . . ? 
C25 C20 P1 123.4(3) . . ? 
C22 C21 C20 120.5(3) . . ? 
C22 C21 H21A 119.8 . . ? 
C20 C21 H21A 119.8 . . ? 
C21 C22 C23 120.3(3) . . ? 
C21 C22 H22A 119.8 . . ? 
C23 C22 H22A 119.8 . . ? 
C22 C23 C24 119.5(3) . . ? 
C22 C23 H23A 120.2 . . ? 
C24 C23 H23A 120.2 . . ? 
C25 C24 C23 120.3(3) . . ? 
C25 C24 H24A 119.9 . . ? 
C23 C24 H24A 119.9 . . ? 
C24 C25 C20 120.6(3) . . ? 
C24 C25 H25A 119.7 . . ? 
C20 C25 H25A 119.7 . . ? 
N3 C26 N4 111.6(3) . . ? 
N3 C26 S2 128.2(2) . . ? 
N4 C26 S2 120.2(2) . . ? 
N4 C27 C28 132.1(3) . . ? 
N4 C27 C32 105.2(3) . . ? 
C28 C27 C32 122.7(4) . . ? 
C29 C28 C27 116.7(4) . . ? 
C29 C28 H28A 121.7 . . ? 
C27 C28 H28A 121.7 . . ? 
C28 C29 C30 121.5(4) . . ? 
C28 C29 H29A 119.2 . . ? 
C30 C29 H29A 119.2 . . ? 
C31 C30 C29 121.6(4) . . ? 
C31 C30 H30A 119.2 . . ? 
C29 C30 H30A 119.2 . . ? 
C30 C31 C32 118.0(3) . . ? 
C30 C31 H31A 121.0 . . ? 
C32 C31 H31A 121.0 . . ? 
C31 C32 N3 131.0(3) . . ? 
C31 C32 C27 119.5(3) . . ? 
N3 C32 C27 109.5(3) . . ? 
C34 C33 C38 118.2(4) . . ? 
C34 C33 P2 123.2(3) . . ? 
C38 C33 P2 118.6(3) . . ? 
C33 C34 C35 120.2(5) . . ? 
C33 C34 H34A 119.9 . . ? 
C35 C34 H34A 119.9 . . ? 
C36 C35 C34 121.2(5) . . ? 
C36 C35 H35A 119.4 . . ? 
C34 C35 H35A 119.4 . . ? 
C35 C36 C37 119.2(4) . . ? 
C35 C36 H36A 120.4 . . ? 
C37 C36 H36A 120.4 . . ? 
C36 C37 C38 120.0(5) . . ? 
C36 C37 H37A 120.0 . . ? 
C38 C37 H37A 120.0 . . ? 
C33 C38 C37 121.0(5) . . ? 
C33 C38 H38A 119.5 . . ? 
C37 C38 H38A 119.5 . . ? 
C44 C39 C40 118.3(4) . . ? 
C44 C39 P2 117.9(3) . . ? 
C40 C39 P2 123.9(3) . . ? 
C39 C40 C41 120.9(4) . . ? 
C39 C40 H40A 119.6 . . ? 
C41 C40 H40A 119.6 . . ? 
C42 C41 C40 120.1(4) . . ? 
C42 C41 H41A 119.9 . . ? 
C40 C41 H41A 119.9 . . ? 
C41 C42 C43 119.6(4) . . ? 
C41 C42 H42A 120.2 . . ? 
C43 C42 H42A 120.2 . . ? 
C42 C43 C44 120.5(4) . . ? 
C42 C43 H43A 119.8 . . ? 
C44 C43 H43A 119.8 . . ? 
C43 C44 C39 120.7(4) . . ? 
C43 C44 H44A 119.6 . . ? 
C39 C44 H44A 119.6 . . ? 
C46 C45 C50 119.6(4) . . ? 
C46 C45 P2 123.2(3) . . ? 
C50 C45 P2 117.1(3) . . ? 
C45 C46 C47 119.6(4) . . ? 
C45 C46 H46A 120.2 . . ? 
C47 C46 H46A 120.2 . . ? 
C48 C47 C46 121.0(5) . . ? 
C48 C47 H47A 119.5 . . ? 
C46 C47 H47A 119.5 . . ? 
C47 C48 C49 119.8(4) . . ? 
C47 C48 H48A 120.1 . . ? 
C49 C48 H48A 120.1 . . ? 
C50 C49 C48 119.7(5) . . ? 
C50 C49 H49A 120.2 . . ? 
C48 C49 H49A 120.2 . . ? 
C49 C50 C45 120.3(5) . . ? 
C49 C50 H50A 119.9 . . ? 
C45 C50 H50A 119.9 . . ? 
N5 C51 N6 111.7(3) . . ? 
N5 C51 S3 126.6(2) . . ? 
N6 C51 S3 121.7(3) . . ? 
N6 C52 C53 132.3(4) . . ? 
N6 C52 C57 105.3(3) . . ? 
C53 C52 C57 122.4(3) . . ? 
C54 C53 C52 116.7(4) . . ? 
C54 C53 H53A 121.6 . . ? 
C52 C53 H53A 121.6 . . ? 
C53 C54 C55 121.6(3) . . ? 
C53 C54 H54A 119.2 . . ? 
C55 C54 H54A 119.2 . . ? 
C56 C55 C54 121.6(4) . . ? 
C56 C55 H55A 119.2 . . ? 
C54 C55 H55A 119.2 . . ? 
C55 C56 C57 117.5(4) . . ? 
C55 C56 H56A 121.3 . . ? 
C57 C56 H56A 121.3 . . ? 
C56 C57 C52 120.2(3) . . ? 
C56 C57 N5 130.2(3) . . ? 
C52 C57 N5 109.5(3) . . ? 
C58 N7 C64 105.4(3) . . ? 
C58 N7 Cu3 120.2(2) . . ? 
C64 N7 Cu3 133.4(3) . . ? 
C58 N8 C59 108.2(3) . . ? 
C58 N8 H8A 125.9 . . ? 
C59 N8 H8A 125.9 . . ? 
N7 C58 N8 111.6(3) . . ? 
N7 C58 S4 126.9(3) . . ? 
N8 C58 S4 121.5(3) . . ? 
N8 C59 C60 131.7(4) . . ? 
N8 C59 C64 105.3(3) . . ? 
C60 C59 C64 123.0(4) . . ? 
C61 C60 C59 117.2(5) . . ? 
C61 C60 H60A 121.4 . . ? 
C59 C60 H60A 121.4 . . ? 
C60 C61 C62 121.0(5) . . ? 
C60 C61 H61A 119.5 . . ? 
C62 C61 H61A 119.5 . . ? 
C61 C62 C63 123.3(4) . . ? 
C61 C62 H62A 118.3 . . ? 
C63 C62 H62A 118.3 . . ? 
C64 C63 C62 115.1(5) . . ? 
C64 C63 H63A 122.4 . . ? 
C62 C63 H63A 122.4 . . ? 
C63 C64 C59 120.3(4) . . ? 
C63 C64 N7 130.2(4) . . ? 
C59 C64 N7 109.4(3) . . ? 
C65 O1 C68 106.2(5) . . ? 
O1 C65 C66 107.2(5) . . ? 
O1 C65 H65A 110.3 . . ? 
C66 C65 H65A 110.3 . . ? 
O1 C65 H65B 110.3 . . ? 
C66 C65 H65B 110.3 . . ? 
H65A C65 H65B 108.5 . . ? 
C65 C66 C67 106.1(5) . . ? 
C65 C66 H66A 110.5 . . ? 
C67 C66 H66A 110.5 . . ? 
C65 C66 H66B 110.5 . . ? 
C67 C66 H66B 110.5 . . ? 
H66A C66 H66B 108.7 . . ? 
C68 C67 C66 101.0(5) . . ? 
C68 C67 H67A 111.6 . . ? 
C66 C67 H67A 111.6 . . ? 
C68 C67 H67B 111.6 . . ? 
C66 C67 H67B 111.6 . . ? 
H67A C67 H67B 109.4 . . ? 
O1 C68 C67 104.6(5) . . ? 
O1 C68 H68A 110.8 . . ? 
C67 C68 H68A 110.8 . . ? 
O1 C68 H68B 110.8 . . ? 
C67 C68 H68B 110.8 . . ? 
H68A C68 H68B 108.9 . . ? 
C65' O1' C68' 109.1(10) . . ? 
O1' C65' C66' 105.2(11) . . ? 
O1' C65' H65C 110.7 . . ? 
C66' C65' H65C 110.7 . . ? 
O1' C65' H65D 110.7 . . ? 
C66' C65' H65D 110.7 . . ? 
H65C C65' H65D 108.8 . . ? 
C65' C66' C67' 103.6(11) . . ? 
C65' C66' H66C 111.0 . . ? 
C67' C66' H66C 111.0 . . ? 
C65' C66' H66D 111.0 . . ? 
C67' C66' H66D 111.0 . . ? 
H66C C66' H66D 109.0 . . ? 
C68' C67' C66' 103.9(12) . . ? 
C68' C67' H67C 111.0 . . ? 
C66' C67' H67C 111.0 . . ? 
C68' C67' H67D 111.0 . . ? 
C66' C67' H67D 111.0 . . ? 
H67C C67' H67D 109.0 . . ? 
O1' C68' C67' 106.6(11) . . ? 
O1' C68' H68C 110.4 . . ? 
C67' C68' H68C 110.4 . . ? 
O1' C68' H68D 110.4 . . ? 
C67' C68' H68D 110.4 . . ? 
H68C C68' H68D 108.6 . . ? 
C69 O2 C72 107.3(7) . . ? 
O2 C69 C70 107.8(7) . . ? 
O2 C69 H69A 110.1 . . ? 
C70 C69 H69A 110.1 . . ? 
O2 C69 H69B 110.1 . . ? 
C70 C69 H69B 110.1 . . ? 
H69A C69 H69B 108.5 . . ? 
C69 C70 C71 101.8(7) . . ? 
C69 C70 H70A 111.4 . . ? 
C71 C70 H70A 111.4 . . ? 
C69 C70 H70B 111.4 . . ? 
C71 C70 H70B 111.4 . . ? 
H70A C70 H70B 109.3 . . ? 
C70 C71 C72 100.4(7) . . ? 
C70 C71 H71A 111.7 . . ? 
C72 C71 H71A 111.7 . . ? 
C70 C71 H71B 111.7 . . ? 
C72 C71 H71B 111.7 . . ? 
H71A C71 H71B 109.5 . . ? 
O2 C72 C71 104.6(7) . . ? 
O2 C72 H72A 110.8 . . ? 
C71 C72 H72A 110.8 . . ? 
O2 C72 H72B 110.8 . . ? 
C71 C72 H72B 110.8 . . ? 
H72A C72 H72B 108.9 . . ? 
C76 O3 C73 105.3(7) . . ? 
O3 C73 C74 108.3(7) . . ? 
O3 C73 H73A 110.0 . . ? 
C74 C73 H73A 110.0 . . ? 
O3 C73 H73B 110.0 . . ? 
C74 C73 H73B 110.0 . . ? 
H73A C73 H73B 108.4 . . ? 
C73 C74 C75 105.1(6) . . ? 
C73 C74 H74A 110.7 . . ? 
C75 C74 H74A 110.7 . . ? 
C73 C74 H74B 110.7 . . ? 
C75 C74 H74B 110.7 . . ? 
H74A C74 H74B 108.8 . . ? 
C76 C75 C74 105.3(6) . . ? 
C76 C75 H75A 110.7 . . ? 
C74 C75 H75A 110.7 . . ? 
C76 C75 H75B 110.7 . . ? 
C74 C75 H75B 110.7 . . ? 
H75A C75 H75B 108.8 . . ? 
O3 C76 C75 107.8(7) . . ? 
O3 C76 H76A 110.2 . . ? 
C75 C76 H76A 110.2 . . ? 
O3 C76 H76B 110.2 . . ? 
C75 C76 H76B 110.2 . . ? 
H76A C76 H76B 108.5 . . ? 
C73' O3' C76' 108.7(8) . . ? 
O3' C73' C74' 108.0(8) . . ? 
O3' C73' H73C 110.1 . . ? 
C74' C73' H73C 110.1 . . ? 
O3' C73' H73D 110.1 . . ? 
C74' C73' H73D 110.1 . . ? 
H73C C73' H73D 108.4 . . ? 
C73' C74' C75' 103.6(9) . . ? 
C73' C74' H74C 111.0 . . ? 
C75' C74' H74C 111.0 . . ? 
C73' C74' H74D 111.0 . . ? 
C75' C74' H74D 111.0 . . ? 
H74C C74' H74D 109.0 . . ? 
C74' C75' C76' 103.2(9) . . ? 
C74' C75' H75C 111.1 . . ? 
C76' C75' H75C 111.1 . . ? 
C74' C75' H75D 111.1 . . ? 
C76' C75' H75D 111.1 . . ? 
H75C C75' H75D 109.1 . . ? 
O3' C76' C75' 105.1(9) . . ? 
O3' C76' H76C 110.7 . . ? 
C75' C76' H76C 110.7 . . ? 
O3' C76' H76D 110.7 . . ? 
C75' C76' H76D 110.7 . . ? 
H76C C76' H76D 108.8 . . ? 
C80 O4 C77 108.1(5) . . ? 
O4 C77 C78 104.8(5) . . ? 
O4 C77 H77A 110.8 . . ? 
C78 C77 H77A 110.8 . . ? 
O4 C77 H77B 110.8 . . ? 
C78 C77 H77B 110.8 . . ? 
H77A C77 H77B 108.9 . . ? 
C79 C78 C77 102.7(6) . . ? 
C79 C78 H78A 111.2 . . ? 
C77 C78 H78A 111.2 . . ? 
C79 C78 H78B 111.2 . . ? 
C77 C78 H78B 111.2 . . ? 
H78A C78 H78B 109.1 . . ? 
C80 C79 C78 104.9(5) . . ? 
C80 C79 H79A 110.8 . . ? 
C78 C79 H79A 110.8 . . ? 
C80 C79 H79B 110.8 . . ? 
C78 C79 H79B 110.8 . . ? 
H79A C79 H79B 108.8 . . ? 
O4 C80 C79 107.7(5) . . ? 
O4 C80 H80A 110.2 . . ? 
C79 C80 H80A 110.2 . . ? 
O4 C80 H80B 110.2 . . ? 
C79 C80 H80B 110.2 . . ? 
H80A C80 H80B 108.5 . . ? 
C80' O4' C77' 108.4(9) . . ? 
O4' C77' C78' 107.1(9) . . ? 
O4' C77' H77C 110.3 . . ? 
C78' C77' H77C 110.3 . . ? 
O4' C77' H77D 110.3 . . ? 
C78' C77' H77D 110.3 . . ? 
H77C C77' H77D 108.6 . . ? 
C79' C78' C77' 106.0(9) . . ? 
C79' C78' H78C 110.5 . . ? 
C77' C78' H78C 110.5 . . ? 
C79' C78' H78D 110.5 . . ? 
C77' C78' H78D 110.5 . . ? 
H78C C78' H78D 108.7 . . ? 
C78' C79' C80' 104.4(9) . . ? 
C78' C79' H79C 110.9 . . ? 
C80' C79' H79C 110.9 . . ? 
C78' C79' H79D 110.9 . . ? 
C80' C79' H79D 110.9 . . ? 
H79C C79' H79D 108.9 . . ? 
O4' C80' C79' 106.2(9) . . ? 
O4' C80' H80C 110.5 . . ? 
C79' C80' H80C 110.5 . . ? 
O4' C80' H80D 110.5 . . ? 
C79' C80' H80D 110.5 . . ? 
H80C C80' H80D 108.7 . . ? 
  
loop_ 
 _geom_torsion_atom_site_label_1 
 _geom_torsion_atom_site_label_2 
 _geom_torsion_atom_site_label_3 
 _geom_torsion_atom_site_label_4 
 _geom_torsion 
 _geom_torsion_site_symmetry_1 
 _geom_torsion_site_symmetry_2 
 _geom_torsion_site_symmetry_3 
 _geom_torsion_site_symmetry_4 
 _geom_torsion_publ_flag 
C7 N1 C1 N2 1.1(4) . . . . ? 
Cu1 N1 C1 N2 170.7(2) . . . . ? 
C7 N1 C1 S1 -173.1(3) . . . . ? 
Cu1 N1 C1 S1 -3.5(5) . . . . ? 
C2 N2 C1 N1 -2.6(4) . . . . ? 
C2 N2 C1 S1 172.1(3) . . . . ? 
Cu4 S1 C1 N1 12.8(3) . . . . ? 
Cu3 S1 C1 N1 -63.8(3) . . . . ? 
Cu4 S1 C1 N2 -161.0(3) . . . . ? 
Cu3 S1 C1 N2 122.5(3) . . . . ? 
C1 N2 C2 C3 -174.0(4) . . . . ? 
C1 N2 C2 C7 2.8(4) . . . . ? 
N2 C2 C3 C4 176.7(4) . . . . ? 
C7 C2 C3 C4 0.3(6) . . . . ? 
C2 C3 C4 C5 1.1(6) . . . . ? 
C3 C4 C5 C6 -1.2(7) . . . . ? 
C4 C5 C6 C7 -0.2(7) . . . . ? 
C5 C6 C7 C2 1.6(6) . . . . ? 
C5 C6 C7 N1 -174.3(4) . . . . ? 
N2 C2 C7 C6 -178.9(3) . . . . ? 
C3 C2 C7 C6 -1.7(6) . . . . ? 
N2 C2 C7 N1 -2.2(4) . . . . ? 
C3 C2 C7 N1 175.0(3) . . . . ? 
C1 N1 C7 C6 176.9(4) . . . . ? 
Cu1 N1 C7 C6 7.2(6) . . . . ? 
C1 N1 C7 C2 0.7(4) . . . . ? 
Cu1 N1 C7 C2 -169.0(2) . . . . ? 
C14 P1 C8 C13 -111.8(3) . . . . ? 
C20 P1 C8 C13 141.3(3) . . . . ? 
Cu1 P1 C8 C13 13.9(3) . . . . ? 
C14 P1 C8 C9 69.6(3) . . . . ? 
C20 P1 C8 C9 -37.3(3) . . . . ? 
Cu1 P1 C8 C9 -164.7(3) . . . . ? 
C13 C8 C9 C10 1.0(6) . . . . ? 
P1 C8 C9 C10 179.5(3) . . . . ? 
C8 C9 C10 C11 -1.0(6) . . . . ? 
C9 C10 C11 C12 0.1(7) . . . . ? 
C10 C11 C12 C13 0.8(8) . . . . ? 
C11 C12 C13 C8 -0.8(7) . . . . ? 
C9 C8 C13 C12 0.0(6) . . . . ? 
P1 C8 C13 C12 -178.7(4) . . . . ? 
C8 P1 C14 C15 163.8(3) . . . . ? 
C20 P1 C14 C15 -90.6(3) . . . . ? 
Cu1 P1 C14 C15 39.6(3) . . . . ? 
C8 P1 C14 C19 -11.6(4) . . . . ? 
C20 P1 C14 C19 93.9(3) . . . . ? 
Cu1 P1 C14 C19 -135.8(3) . . . . ? 
C19 C14 C15 C16 -0.6(6) . . . . ? 
P1 C14 C15 C16 -176.3(3) . . . . ? 
C14 C15 C16 C17 0.9(7) . . . . ? 
C15 C16 C17 C18 -0.7(7) . . . . ? 
C16 C17 C18 C19 0.3(7) . . . . ? 
C15 C14 C19 C18 0.2(6) . . . . ? 
P1 C14 C19 C18 175.6(3) . . . . ? 
C17 C18 C19 C14 0.0(7) . . . . ? 
C14 P1 C20 C21 178.8(3) . . . . ? 
C8 P1 C20 C21 -72.5(3) . . . . ? 
Cu1 P1 C20 C21 50.8(3) . . . . ? 
C14 P1 C20 C25 1.1(3) . . . . ? 
C8 P1 C20 C25 109.8(3) . . . . ? 
Cu1 P1 C20 C25 -126.9(3) . . . . ? 
C25 C20 C21 C22 -1.9(5) . . . . ? 
P1 C20 C21 C22 -179.7(3) . . . . ? 
C20 C21 C22 C23 1.4(6) . . . . ? 
C21 C22 C23 C24 -0.4(6) . . . . ? 
C22 C23 C24 C25 -0.1(6) . . . . ? 
C23 C24 C25 C20 -0.5(6) . . . . ? 
C21 C20 C25 C24 1.5(5) . . . . ? 
P1 C20 C25 C24 179.1(3) . . . . ? 
C32 N3 C26 N4 -1.3(4) . . . . ? 
Cu2 N3 C26 N4 -178.5(2) . . . . ? 
C32 N3 C26 S2 179.0(3) . . . . ? 
Cu2 N3 C26 S2 1.8(5) . . . . ? 
C27 N4 C26 N3 1.2(4) . . . . ? 
C27 N4 C26 S2 -179.0(2) . . . . ? 
Cu4 S2 C26 N3 10.6(3) . . . . ? 
Cu1 S2 C26 N3 -64.5(3) . . . . ? 
Cu4 S2 C26 N4 -169.1(2) . . . . ? 
Cu1 S2 C26 N4 115.8(3) . . . . ? 
C26 N4 C27 C28 178.6(4) . . . . ? 
C26 N4 C27 C32 -0.6(4) . . . . ? 
N4 C27 C28 C29 -178.5(4) . . . . ? 
C32 C27 C28 C29 0.5(6) . . . . ? 
C27 C28 C29 C30 -0.4(6) . . . . ? 
C28 C29 C30 C31 -0.6(6) . . . . ? 
C29 C30 C31 C32 1.6(6) . . . . ? 
C30 C31 C32 N3 178.4(3) . . . . ? 
C30 C31 C32 C27 -1.4(5) . . . . ? 
C26 N3 C32 C31 -178.9(4) . . . . ? 
Cu2 N3 C32 C31 -1.7(5) . . . . ? 
C26 N3 C32 C27 0.9(4) . . . . ? 
Cu2 N3 C32 C27 178.2(2) . . . . ? 
N4 C27 C32 C31 179.7(3) . . . . ? 
C28 C27 C32 C31 0.4(5) . . . . ? 
N4 C27 C32 N3 -0.2(4) . . . . ? 
C28 C27 C32 N3 -179.4(3) . . . . ? 
C39 P2 C33 C34 -121.3(4) . . . . ? 
C45 P2 C33 C34 -13.5(4) . . . . ? 
Cu2 P2 C33 C34 112.0(3) . . . . ? 
C39 P2 C33 C38 61.0(3) . . . . ? 
C45 P2 C33 C38 168.7(3) . . . . ? 
Cu2 P2 C33 C38 -65.8(3) . . . . ? 
C38 C33 C34 C35 -0.5(7) . . . . ? 
P2 C33 C34 C35 -178.3(4) . . . . ? 
C33 C34 C35 C36 -1.4(8) . . . . ? 
C34 C35 C36 C37 2.3(8) . . . . ? 
C35 C36 C37 C38 -1.2(7) . . . . ? 
C34 C33 C38 C37 1.6(6) . . . . ? 
P2 C33 C38 C37 179.5(3) . . . . ? 
C36 C37 C38 C33 -0.8(6) . . . . ? 
C45 P2 C39 C44 84.8(3) . . . . ? 
C33 P2 C39 C44 -167.4(3) . . . . ? 
Cu2 P2 C39 C44 -41.3(3) . . . . ? 
C45 P2 C39 C40 -95.5(4) . . . . ? 
C33 P2 C39 C40 12.3(4) . . . . ? 
Cu2 P2 C39 C40 138.4(3) . . . . ? 
C44 C39 C40 C41 0.6(6) . . . . ? 
P2 C39 C40 C41 -179.2(3) . . . . ? 
C39 C40 C41 C42 -1.0(7) . . . . ? 
C40 C41 C42 C43 0.5(7) . . . . ? 
C41 C42 C43 C44 0.6(7) . . . . ? 
C42 C43 C44 C39 -1.1(6) . . . . ? 
C40 C39 C44 C43 0.5(6) . . . . ? 
P2 C39 C44 C43 -179.8(3) . . . . ? 
C39 P2 C45 C46 6.7(4) . . . . ? 
C33 P2 C45 C46 -101.4(4) . . . . ? 
Cu2 P2 C45 C46 133.3(3) . . . . ? 
C39 P2 C45 C50 -170.2(3) . . . . ? 
C33 P2 C45 C50 81.7(3) . . . . ? 
Cu2 P2 C45 C50 -43.6(3) . . . . ? 
C50 C45 C46 C47 1.2(6) . . . . ? 
P2 C45 C46 C47 -175.7(3) . . . . ? 
C45 C46 C47 C48 -0.7(7) . . . . ? 
C46 C47 C48 C49 -0.7(7) . . . . ? 
C47 C48 C49 C50 1.6(7) . . . . ? 
C48 C49 C50 C45 -1.1(7) . . . . ? 
C46 C45 C50 C49 -0.3(6) . . . . ? 
P2 C45 C50 C49 176.8(3) . . . . ? 
C57 N5 C51 N6 -0.7(4) . . . . ? 
Cu3 N5 C51 N6 -177.0(2) . . . . ? 
C57 N5 C51 S3 179.2(3) . . . . ? 
Cu3 N5 C51 S3 2.9(4) . . . . ? 
C52 N6 C51 N5 0.1(4) . . . . ? 
C52 N6 C51 S3 -179.8(2) . . . . ? 
Cu4 S3 C51 N5 16.2(3) . . . . ? 
Cu2 S3 C51 N5 -62.9(3) . . . . ? 
Cu4 S3 C51 N6 -163.9(2) . . . . ? 
Cu2 S3 C51 N6 117.0(3) . . . . ? 
C51 N6 C52 C53 -178.3(4) . . . . ? 
C51 N6 C52 C57 0.5(4) . . . . ? 
N6 C52 C53 C54 -179.4(4) . . . . ? 
C57 C52 C53 C54 2.0(5) . . . . ? 
C52 C53 C54 C55 -0.1(6) . . . . ? 
C53 C54 C55 C56 -1.4(6) . . . . ? 
C54 C55 C56 C57 1.0(6) . . . . ? 
C55 C56 C57 C52 0.9(5) . . . . ? 
C55 C56 C57 N5 -179.7(4) . . . . ? 
N6 C52 C57 C56 178.6(3) . . . . ? 
C53 C52 C57 C56 -2.4(5) . . . . ? 
N6 C52 C57 N5 -0.9(4) . . . . ? 
C53 C52 C57 N5 178.0(3) . . . . ? 
C51 N5 C57 C56 -178.5(4) . . . . ? 
Cu3 N5 C57 C56 -2.9(6) . . . . ? 
C51 N5 C57 C52 1.0(4) . . . . ? 
Cu3 N5 C57 C52 176.7(3) . . . . ? 
C64 N7 C58 N8 0.6(4) . . . . ? 
Cu3 N7 C58 N8 170.6(2) . . . . ? 
C64 N7 C58 S4 -178.1(3) . . . . ? 
Cu3 N7 C58 S4 -8.2(4) . . . . ? 
C59 N8 C58 N7 -1.1(4) . . . . ? 
C59 N8 C58 S4 177.7(3) . . . . ? 
Cu2 S4 C58 N7 65.5(3) . . . . ? 
Cu1 S4 C58 N7 -71.4(3) . . . . ? 
Cu2 S4 C58 N8 -113.2(3) . . . . ? 
Cu1 S4 C58 N8 109.9(3) . . . . ? 
C58 N8 C59 C60 -177.5(5) . . . . ? 
C58 N8 C59 C64 1.1(4) . . . . ? 
N8 C59 C60 C61 178.4(5) . . . . ? 
C64 C59 C60 C61 0.0(7) . . . . ? 
C59 C60 C61 C62 -2.5(8) . . . . ? 
C60 C61 C62 C63 3.8(8) . . . . ? 
C61 C62 C63 C64 -2.2(7) . . . . ? 
C62 C63 C64 C59 -0.4(6) . . . . ? 
C62 C63 C64 N7 -176.1(4) . . . . ? 
N8 C59 C64 C63 -177.3(4) . . . . ? 
C60 C59 C64 C63 1.5(7) . . . . ? 
N8 C59 C64 N7 -0.8(4) . . . . ? 
C60 C59 C64 N7 178.0(4) . . . . ? 
C58 N7 C64 C63 176.2(4) . . . . ? 
Cu3 N7 C64 C63 8.2(7) . . . . ? 
C58 N7 C64 C59 0.1(4) . . . . ? 
Cu3 N7 C64 C59 -168.0(3) . . . . ? 
C68 O1 C65 C66 -18.4(9) . . . . ? 
O1 C65 C66 C67 -5.9(8) . . . . ? 
C65 C66 C67 C68 26.6(7) . . . . ? 
C65 O1 C68 C67 35.8(9) . . . . ? 
C66 C67 C68 O1 -38.0(8) . . . . ? 
C68' O1' C65' C66' -17(5) . . . . ? 
O1' C65' C66' C67' 31(4) . . . . ? 
C65' C66' C67' C68' -34(3) . . . . ? 
C65' O1' C68' C67' -4(6) . . . . ? 
C66' C67' C68' O1' 24(5) . . . . ? 
C72 O2 C69 C70 -4.1(16) . . . . ? 
O2 C69 C70 C71 28.6(16) . . . . ? 
C69 C70 C71 C72 -40.5(13) . . . . ? 
C69 O2 C72 C71 -22.4(14) . . . . ? 
C70 C71 C72 O2 39.1(12) . . . . ? 
C76 O3 C73 C74 -25.2(14) . . . . ? 
O3 C73 C74 C75 11.2(15) . . . . ? 
C73 C74 C75 C76 6.5(15) . . . . ? 
C73 O3 C76 C75 29.4(15) . . . . ? 
C74 C75 C76 O3 -22.4(16) . . . . ? 
C76' O3' C73' C74' 0(2) . . . . ? 
O3' C73' C74' C75' -21(2) . . . . ? 
C73' C74' C75' C76' 32(2) . . . . ? 
C73' O3' C76' C75' 20(2) . . . . ? 
C74' C75' C76' O3' -32(2) . . . . ? 
C80 O4 C77 C78 28.9(10) . . . . ? 
O4 C77 C78 C79 -34.4(10) . . . . ? 
C77 C78 C79 C80 27.3(10) . . . . ? 
C77 O4 C80 C79 -11.3(10) . . . . ? 
C78 C79 C80 O4 -10.7(10) . . . . ? 
C80' O4' C77' C78' 11(3) . . . . ? 
O4' C77' C78' C79' 7(3) . . . . ? 
C77' C78' C79' C80' -21(3) . . . . ? 
C77' O4' C80' C79' -25(3) . . . . ? 
C78' C79' C80' O4' 29(3) . . . . ? 
  
_refine_diff_density_max    1.283 
_refine_diff_density_min   -0.741 
_refine_diff_density_rms    0.099 
  
_shelx_res_file 
; 
TITL zty-81-2w_auto_a.res in P-1 
    full.res 
    created by SHELXL-2018/3 at 23:08:36 on 26-Feb-2024 
CELL 1.54184 14.94704 15.336513 18.293035 84.8006 88.0588 64.5767 
ZERR 2 0.00061 0.000431 0.000552 0.0024 0.0028 0.0033 
LATT 1 
SFAC C H N O P S Cu 
UNIT 156 156 16 7 4 8 8 
TEMP -123 
SIZE 0.13 0.12 0.11 
REM block colorless 
  
OMIT  0   140 
OMIT -1   1   2 
OMIT  0   2   1 
OMIT -2   0   2 
OMIT  0   3   0 
OMIT  0  -2   1 
  
DELU 0.002 0.002 N7 > C64 
SIMU 0.002 0.002 N7 > C64 
  
DFIX 1.42 0.01 O1 C65 O1 C68 O1' C65' O1' C68' 
DFIX 1.47 0.01 C65 C66 C66 C67 C67 C68 C65' C66' C66' C67' C67' C68' 
DFIX 2.30 0.02 O1 C66 O1 C67 C65 C67 C65 C68 C66 C68 
DFIX 2.30 0.02 O1' C66' O1' C67' C65' C67' C65' C68' C66' C68' 
  
DFIX 1.42 0.01 O2 C69 O2 C72 
DFIX 1.47 0.01 C69 C70 C70 C71 C71 C72 
DFIX 2.30 0.02 O2 C70 O2 C71 C69 C71 C69 C72 C70 C72 
  
DFIX 1.42 0.01 O3 C73 O3 C76 O3' C73' O3' C76' 
DFIX 1.47 0.01 C73 C74 C74 C75 C75 C76 C73' C74' C74' C75' C75' C76' 
DFIX 2.30 0.02 O3 C74 O3 C75 C73 C75 C73 C76 C74 C76 
DFIX 2.30 0.02 O3' C74' O3' C75' C73' C75' C73' C76' C74' C76' 
  
DFIX 1.42 0.01 O4 C77 O4 C80 O4' C77' O4' C80' 
DFIX 1.47 0.01 C77 C78 C78 C79 C79 C80 C77' C78' C78' C79' C79' C80' 
DFIX 2.30 0.02 O4 C78 O4 C79 C77 C79 C77 C80 C78 C80 
DFIX 2.30 0.02 O4' C78' O4' C79' C77' C79' C77' C80' C78' C80' 
  
DELU 0.005 0.005 O1 > C80' 
SIMU 0.005 0.005 O1 > C80' 
  
L.S. 4 
PLAN 4 
TEMP -123 
CONF 
BOND $H 
MORE -1 
fmap 2 
acta 
  
WGHT    0.107300    1.810300 
FVAR       3.35076   0.85361   0.50000   0.59403   0.73347 
CU1   7    0.054821    0.762788    0.812277    11.00000    0.03093    0.02367 = 
         0.03301    0.00872   -0.00152   -0.01095 
CU2   7    0.350650    0.637873    0.808477    11.00000    0.03286    0.02011 = 
         0.03890   -0.00446    0.00724   -0.00616 
CU3   7    0.232542    0.460100    0.857394    11.00000    0.03641    0.02657 = 
         0.04576    0.01101   -0.00910   -0.01245 
CU4   7    0.204253    0.630679    0.904422    11.00000    0.02824    0.02079 = 
         0.07024    0.00801    0.00009   -0.00658 
S1    6    0.113312    0.547405    0.938718    11.00000    0.02843    0.02488 = 
         0.03836    0.01257    0.00012   -0.00800 
S2    6    0.136038    0.792640    0.913727    11.00000    0.02990    0.02199 = 
         0.03057   -0.00143    0.00335   -0.00607 
S3    6    0.368063    0.559639    0.931551    11.00000    0.03065    0.02119 = 
         0.03581    0.00257   -0.00461   -0.00691 
S4    6    0.202045    0.659555    0.748430    11.00000    0.02991    0.01806 = 
         0.04069   -0.00220    0.00177   -0.00757 
P1    5   -0.005608    0.895776    0.732075    11.00000    0.02898    0.01845 = 
         0.02911    0.00514    0.00071   -0.00683 
P2    5    0.484714    0.549221    0.745671    11.00000    0.03153    0.02558 = 
         0.03676   -0.00564    0.00504   -0.00427 
N1    3   -0.031505    0.701639    0.857633    11.00000    0.02528    0.02586 = 
         0.03176    0.00720   -0.00165   -0.00922 
N2    3   -0.084742    0.611379    0.932717    11.00000    0.03271    0.02586 = 
         0.03219    0.00874    0.00205   -0.01029 
AFIX  43 
H2A   2   -0.082865    0.563028    0.963452    11.00000   -1.20000 
AFIX   0 
N3    3    0.305053    0.775815    0.836490    11.00000    0.02692    0.02132 = 
         0.03142   -0.00034    0.00156   -0.00642 
N4    3    0.216761    0.918189    0.881190    11.00000    0.03501    0.01759 = 
         0.03499   -0.00384    0.00353   -0.00595 
AFIX  43 
H4A   2    0.169879    0.963285    0.904856    11.00000   -1.20000 
AFIX   0 
N5    3    0.357937    0.389082    0.911009    11.00000    0.02987    0.02024 = 
         0.03706    0.00496   -0.00261   -0.00606 
N6    3    0.494021    0.372711    0.968982    11.00000    0.03222    0.02331 = 
         0.03547   -0.00026   -0.00613   -0.00391 
AFIX  43 
H6A   2    0.536852    0.388606    0.989329    11.00000   -1.20000 
AFIX   0 
C1    1   -0.004602    0.623182    0.905325    11.00000    0.03097    0.02416 = 
         0.02818    0.00236    0.00197   -0.01087 
C2    1   -0.169541    0.687673    0.904414    11.00000    0.03485    0.02447 = 
         0.03285    0.00147   -0.00113   -0.00902 
C3    1   -0.269223    0.714430    0.918910    11.00000    0.03459    0.04025 = 
         0.03724    0.00323    0.00339   -0.01775 
AFIX  43 
H3A   2   -0.290569    0.676029    0.952191    11.00000   -1.20000 
AFIX   0 
C4    1   -0.335910    0.799533    0.882656    11.00000    0.02985    0.04304 = 
         0.05447    0.00363    0.00076   -0.01211 
AFIX  43 
H4B   2   -0.404757    0.820982    0.891746    11.00000   -1.20000 
AFIX   0 
C5    1   -0.303953    0.854433    0.833006    11.00000    0.03150    0.03852 = 
         0.06626    0.01590   -0.01217   -0.01036 
AFIX  43 
H5A   2   -0.351721    0.911971    0.808219    11.00000   -1.20000 
AFIX   0 
C6    1   -0.204246    0.827330    0.818794    11.00000    0.03598    0.03578 = 
         0.05209    0.01908   -0.00787   -0.01775 
AFIX  43 
H6B   2   -0.183341    0.865268    0.784688    11.00000   -1.20000 
AFIX   0 
C7    1   -0.135799    0.743033    0.855913    11.00000    0.03145    0.02712 = 
         0.03374    0.00267   -0.00068   -0.01251 
C8    1   -0.037252    0.870156    0.643196    11.00000    0.03102    0.02842 = 
         0.03584    0.00293    0.00103   -0.01016 
C9    1   -0.053932    0.933422    0.579799    11.00000    0.03857    0.03085 = 
         0.04165    0.00704   -0.00176   -0.01385 
AFIX  43 
H9A   2   -0.049487    0.993135    0.581709    11.00000   -1.20000 
AFIX   0 
C10   1   -0.076982    0.908878    0.514110    11.00000    0.05210    0.04922 = 
         0.03468    0.01091   -0.00812   -0.02601 
AFIX  43 
H10A  2   -0.089364    0.952366    0.471264    11.00000   -1.20000 
AFIX   0 
C11   1   -0.082008    0.821161    0.510770    11.00000    0.06979    0.05974 = 
         0.04020    0.00166   -0.01246   -0.03793 
AFIX  43 
H11A  2   -0.097660    0.804582    0.465660    11.00000   -1.20000 
AFIX   0 
C12   1   -0.064247    0.757742    0.573079    11.00000    0.07819    0.04680 = 
         0.05237    0.00415   -0.01276   -0.04095 
AFIX  43 
H12A  2   -0.066841    0.697234    0.570778    11.00000   -1.20000 
AFIX   0 
C13   1   -0.042682    0.782925    0.638780    11.00000    0.05520    0.03520 = 
         0.03969    0.00723   -0.00692   -0.02253 
AFIX  43 
H13A  2   -0.031405    0.739583    0.681611    11.00000   -1.20000 
AFIX   0 
C14   1   -0.118088    0.995447    0.762031    11.00000    0.03043    0.02033 = 
         0.04502    0.00275    0.00457   -0.00843 
C15   1   -0.122791    1.012472    0.835885    11.00000    0.03998    0.03602 = 
         0.04204   -0.00270    0.00719   -0.00892 
AFIX  43 
H15A  2   -0.067559    0.975580    0.867222    11.00000   -1.20000 
AFIX   0 
C16   1   -0.208137    1.083359    0.863964    11.00000    0.05461    0.04516 = 
         0.05182   -0.00843    0.01778   -0.01002 
AFIX  43 
H16A  2   -0.210707    1.095361    0.914212    11.00000   -1.20000 
AFIX   0 
C17   1   -0.289601    1.136582    0.818470    11.00000    0.04461    0.03467 = 
         0.07175   -0.00018    0.01947   -0.00189 
AFIX  43 
H17A  2   -0.347989    1.184391    0.837907    11.00000   -1.20000 
AFIX   0 
C18   1   -0.286124    1.120575    0.746421    11.00000    0.03863    0.03578 = 
         0.05961    0.01576    0.00600    0.00343 
AFIX  43 
H18A  2   -0.341912    1.157383    0.715568    11.00000   -1.20000 
AFIX   0 
C19   1   -0.200607    1.050036    0.717563    11.00000    0.03383    0.03305 = 
         0.04383    0.00797    0.00274   -0.00324 
AFIX  43 
H19A  2   -0.198716    1.039190    0.667104    11.00000   -1.20000 
AFIX   0 
C20   1    0.074809    0.955419    0.703753    11.00000    0.03368    0.02214 = 
         0.02726    0.00366   -0.00071   -0.01213 
C21   1    0.169255    0.897984    0.678758    11.00000    0.03557    0.02315 = 
         0.03577    0.00323    0.00036   -0.01110 
AFIX  43 
H21A  2    0.189650    0.830446    0.676679    11.00000   -1.20000 
AFIX   0 
C22   1    0.233244    0.938316    0.657053    11.00000    0.03483    0.02931 = 
         0.03724    0.00555   -0.00115   -0.01049 
AFIX  43 
H22A  2    0.296987    0.898760    0.639083    11.00000   -1.20000 
AFIX   0 
C23   1    0.205130    1.036460    0.661283    11.00000    0.04182    0.03178 = 
         0.03987    0.00634   -0.00238   -0.02068 
AFIX  43 
H23A  2    0.249517    1.064162    0.646546    11.00000   -1.20000 
AFIX   0 
C24   1    0.111612    1.093938    0.687222    11.00000    0.05229    0.02426 = 
         0.04091   -0.00167    0.00494   -0.01921 
AFIX  43 
H24A  2    0.092000    1.161184    0.690289    11.00000   -1.20000 
AFIX   0 
C25   1    0.047380    1.053939    0.708455    11.00000    0.03814    0.02302 = 
         0.03357    0.00052    0.00103   -0.00744 
AFIX  43 
H25A  2   -0.016258    1.093668    0.726495    11.00000   -1.20000 
AFIX   0 
C26   1    0.224699    0.827893    0.874524    11.00000    0.03113    0.01859 = 
         0.02574   -0.00114   -0.00170   -0.00613 
C27   1    0.295047    0.927234    0.844384    11.00000    0.03867    0.02298 = 
         0.03246    0.00125   -0.00504   -0.01008 
C28   1    0.321225    1.004055    0.832746    11.00000    0.05154    0.02743 = 
         0.04675    0.00084   -0.00550   -0.01978 
AFIX  43 
H28A  2    0.283520    1.064396    0.852428    11.00000   -1.20000 
AFIX   0 
C29   1    0.404331    0.988399    0.791368    11.00000    0.05446    0.03839 = 
         0.04891    0.00396   -0.00431   -0.03085 
AFIX  43 
H29A  2    0.424453    1.039267    0.781907    11.00000   -1.20000 
AFIX   0 
C30   1    0.459834    0.899547    0.762934    11.00000    0.04068    0.04582 = 
         0.04168    0.00188    0.00029   -0.02564 
AFIX  43 
H30A  2    0.516510    0.891504    0.734120    11.00000   -1.20000 
AFIX   0 
C31   1    0.434336    0.822893    0.775681    11.00000    0.03557    0.03422 = 
         0.03786   -0.00068   -0.00143   -0.01372 
AFIX  43 
H31A  2    0.473474    0.762104    0.757108    11.00000   -1.20000 
AFIX   0 
C32   1    0.349770    0.837455    0.816464    11.00000    0.03171    0.02206 = 
         0.02961    0.00288   -0.00523   -0.00979 
C33   1    0.474018    0.453018    0.699569    11.00000    0.02644    0.03242 = 
         0.04914   -0.01095    0.00498   -0.00251 
C34   1    0.470170    0.453758    0.624565    11.00000    0.06733    0.03492 = 
         0.05238   -0.00536   -0.00863   -0.01281 
AFIX  43 
H34A  2    0.474890    0.505139    0.594070    11.00000   -1.20000 
AFIX   0 
C35   1    0.459491    0.380246    0.593433    11.00000    0.08782    0.05598 = 
         0.05930   -0.01656   -0.01731   -0.01916 
AFIX  43 
H35A  2    0.455396    0.382397    0.541540    11.00000   -1.20000 
AFIX   0 
C36   1    0.454699    0.304637    0.635612    11.00000    0.04978    0.04677 = 
         0.08367   -0.02550   -0.00709   -0.01312 
AFIX  43 
H36A  2    0.449752    0.253223    0.613400    11.00000   -1.20000 
AFIX   0 
C37   1    0.457081    0.303521    0.710117    11.00000    0.03564    0.03915 = 
         0.08988   -0.01548    0.00903   -0.01554 
AFIX  43 
H37A  2    0.452531    0.251723    0.740163    11.00000   -1.20000 
AFIX   0 
C38   1    0.466118    0.377753    0.741984    11.00000    0.04440    0.04548 = 
         0.06060   -0.01659    0.01862   -0.01975 
AFIX  43 
H38A  2    0.466889    0.376826    0.793960    11.00000   -1.20000 
AFIX   0 
C39   1    0.598427    0.486464    0.799344    11.00000    0.03601    0.03184 = 
         0.03722   -0.00389    0.00669   -0.01070 
C40   1    0.667108    0.391739    0.790682    11.00000    0.03417    0.03386 = 
         0.05339   -0.01192    0.00195   -0.00620 
AFIX  43 
H40A  2    0.655862    0.356738    0.754553    11.00000   -1.20000 
AFIX   0 
C41   1    0.752103    0.347634    0.834313    11.00000    0.04133    0.03532 = 
         0.06297   -0.00729   -0.00618   -0.00135 
AFIX  43 
H41A  2    0.797766    0.282610    0.828351    11.00000   -1.20000 
AFIX   0 
C42   1    0.770003    0.398118    0.886026    11.00000    0.03906    0.04733 = 
         0.05035   -0.00070   -0.00236   -0.00940 
AFIX  43 
H42A  2    0.828155    0.368322    0.915573    11.00000   -1.20000 
AFIX   0 
C43   1    0.702754    0.492546    0.894702    11.00000    0.04676    0.04782 = 
         0.03752   -0.00421   -0.00216   -0.02143 
AFIX  43 
H43A  2    0.715204    0.527793    0.930037    11.00000   -1.20000 
AFIX   0 
C44   1    0.617271    0.536136    0.852174    11.00000    0.04558    0.03085 = 
         0.04031   -0.00396    0.00544   -0.01187 
AFIX  43 
H44A  2    0.571127    0.600641    0.859254    11.00000   -1.20000 
AFIX   0 
C45   1    0.518735    0.617247    0.671625    11.00000    0.04559    0.02989 = 
         0.03620   -0.00794    0.00942   -0.00700 
C46   1    0.614482    0.607359    0.660478    11.00000    0.04640    0.04360 = 
         0.04290   -0.00740    0.01028   -0.01236 
AFIX  43 
H46A  2    0.667252    0.560378    0.689956    11.00000   -1.20000 
AFIX   0 
C47   1    0.633216    0.667056    0.605435    11.00000    0.06825    0.06050 = 
         0.04895   -0.00811    0.02113   -0.03015 
AFIX  43 
H47A  2    0.698928    0.660646    0.598213    11.00000   -1.20000 
AFIX   0 
C48   1    0.558645    0.734124    0.562136    11.00000    0.09903    0.05027 = 
         0.04167   -0.00684    0.02101   -0.03297 
AFIX  43 
H48A  2    0.572319    0.774603    0.525414    11.00000   -1.20000 
AFIX   0 
C49   1    0.461553    0.743269    0.571919    11.00000    0.07592    0.04310 = 
         0.04002   -0.00201    0.00369   -0.00490 
AFIX  43 
H49A  2    0.409581    0.788765    0.541029    11.00000   -1.20000 
AFIX   0 
C50   1    0.441873    0.685673    0.626798    11.00000    0.05183    0.03629 = 
         0.04452   -0.00444    0.00376   -0.01020 
AFIX  43 
H50A  2    0.376019    0.692541    0.634115    11.00000   -1.20000 
AFIX   0 
C51   1    0.406461    0.435559    0.936682    11.00000    0.02770    0.02281 = 
         0.02877    0.00473    0.00164   -0.00398 
C52   1    0.503792    0.279345    0.964168    11.00000    0.03675    0.02205 = 
         0.03000    0.00122    0.00311   -0.00823 
C53   1    0.576358    0.189111    0.989147    11.00000    0.03902    0.03126 = 
         0.03373    0.00162   -0.00455   -0.00202 
AFIX  43 
H53A  2    0.632846    0.182606    1.015540    11.00000   -1.20000 
AFIX   0 
C54   1    0.562291    0.109186    0.973685    11.00000    0.04731    0.02271 = 
         0.04064    0.00456   -0.00236   -0.00182 
AFIX  43 
H54A  2    0.610331    0.046221    0.989813    11.00000   -1.20000 
AFIX   0 
C55   1    0.479462    0.118832    0.935077    11.00000    0.05155    0.02359 = 
         0.04355    0.00311    0.00316   -0.01010 
AFIX  43 
H55A  2    0.473043    0.062258    0.924511    11.00000   -1.20000 
AFIX   0 
C56   1    0.405843    0.209344    0.911589    11.00000    0.04041    0.02659 = 
         0.04281    0.00168   -0.00063   -0.01169 
AFIX  43 
H56A  2    0.348937    0.215587    0.885898    11.00000   -1.20000 
AFIX   0 
C57   1    0.418700    0.290376    0.927142    11.00000    0.03376    0.02298 = 
         0.02874    0.00174    0.00136   -0.00693 
N7    3    0.205383    0.479091    0.752841    11.00000    0.03257    0.02486 = 
         0.04845   -0.00382    0.00460   -0.01320 
N8    3    0.196182    0.552574    0.641068    11.00000    0.04090    0.03702 = 
         0.04124   -0.00793    0.00434   -0.01716 
AFIX  43 
H8A   2    0.191628    0.597862    0.606274    11.00000   -1.20000 
AFIX   0 
C58   1    0.200644    0.558713    0.714280    11.00000    0.03110    0.02646 = 
         0.04023   -0.00396    0.00308   -0.01342 
C59   1    0.200009    0.463285    0.630619    11.00000    0.04435    0.04349 = 
         0.05573   -0.01777    0.00856   -0.02149 
C60   1    0.201343    0.419275    0.567086    11.00000    0.05680    0.05690 = 
         0.06779   -0.02773    0.00910   -0.02623 
AFIX  43 
H60A  2    0.197860    0.451821    0.519803    11.00000   -1.20000 
AFIX   0 
C61   1    0.207772    0.328673    0.575412    11.00000    0.06321    0.05756 = 
         0.08224   -0.03311    0.01086   -0.02889 
AFIX  43 
H61A  2    0.206161    0.297370    0.533307    11.00000   -1.20000 
AFIX   0 
C62   1    0.216580    0.281048    0.643509    11.00000    0.05894    0.04750 = 
         0.08973   -0.02951    0.01088   -0.02902 
AFIX  43 
H62A  2    0.224997    0.215793    0.646842    11.00000   -1.20000 
AFIX   0 
C63   1    0.213778    0.324378    0.709915    11.00000    0.05066    0.03867 = 
         0.08021   -0.01896    0.01212   -0.02534 
AFIX  43 
H63A  2    0.217717    0.291136    0.756972    11.00000   -1.20000 
AFIX   0 
C64   1    0.204951    0.417860    0.700807    11.00000    0.03975    0.03429 = 
         0.06201   -0.01398    0.00879   -0.02009 
PART   1 
O1    4    0.090378    1.080098    0.954424    21.00000    0.06839    0.04447 = 
         0.06182   -0.01969    0.00436   -0.00635 
C65   1    0.123594    1.141597    0.986837    21.00000    0.06695    0.05278 = 
         0.05831   -0.01789   -0.00337   -0.01046 
AFIX  23 
H65A  2    0.196702    1.110405    0.991429    21.00000   -1.20000 
H65B  2    0.094914    1.155136    1.036395    21.00000   -1.20000 
AFIX   0 
C66   1    0.090873    1.232330    0.938556    21.00000    0.06966    0.05393 = 
         0.06792   -0.01577   -0.00185   -0.01462 
AFIX  23 
H66A  2    0.147844    1.246988    0.924593    21.00000   -1.20000 
H66B  2    0.041305    1.287158    0.963723    21.00000   -1.20000 
AFIX   0 
C67   1    0.046258    1.216062    0.872284    21.00000    0.06356    0.05610 = 
         0.06161   -0.01214    0.00146   -0.00713 
AFIX  23 
H67A  2   -0.010321    1.275982    0.852838    21.00000   -1.20000 
H67B  2    0.095825    1.191399    0.833033    21.00000   -1.20000 
AFIX   0 
C68   1    0.013442    1.141684    0.903226    21.00000    0.06131    0.05450 = 
         0.06295   -0.02009   -0.00114   -0.00995 
AFIX  23 
H68A  2   -0.050909    1.172163    0.928480    21.00000   -1.20000 
H68B  2    0.006640    1.104347    0.864086    21.00000   -1.20000 
AFIX   0 
PART   2 
O1'   4    0.091032    1.085290    0.945043   -21.00000    0.06674    0.05004 = 
         0.06201   -0.01906    0.00032   -0.00836 
C65'  1    0.155470    1.119062    0.975383   -21.00000    0.06798    0.05036 = 
         0.06222   -0.01750   -0.00085   -0.00941 
AFIX  23 
H65C  2    0.225465    1.071811    0.970980   -21.00000   -1.20000 
H65D  2    0.140487    1.129555    1.027860   -21.00000   -1.20000 
AFIX   0 
C66'  1    0.136921    1.210818    0.932342   -21.00000    0.06609    0.05250 = 
         0.06333   -0.01654   -0.00087   -0.01034 
AFIX  23 
H66C  2    0.179485    1.199659    0.888294   -21.00000   -1.20000 
H66D  2    0.149061    1.255439    0.962176   -21.00000   -1.20000 
AFIX   0 
C67'  1    0.031839    1.249727    0.911746   -21.00000    0.06584    0.05339 = 
         0.06484   -0.01601   -0.00112   -0.00982 
AFIX  23 
H67C  2   -0.011203    1.287017    0.950864   -21.00000   -1.20000 
H67D  2    0.017950    1.292202    0.865463   -21.00000   -1.20000 
AFIX   0 
C68'  1    0.016526    1.163234    0.902474   -21.00000    0.06556    0.05233 = 
         0.06367   -0.01720   -0.00006   -0.00942 
AFIX  23 
H68C  2   -0.050154    1.172359    0.919785   -21.00000   -1.20000 
H68D  2    0.022484    1.150001    0.850125   -21.00000   -1.20000 
AFIX   0 
PART   1 
O2    4    0.411267    0.925446    0.431484    10.50000    0.12281    0.07553 = 
         0.07435    0.00132    0.02261   -0.03379 
C69   1    0.363848    0.980204    0.490558    10.50000    0.11095    0.07856 = 
         0.07730    0.00064    0.02509   -0.02986 
AFIX  23 
H69A  2    0.405768    0.954365    0.535225    10.50000   -1.20000 
H69B  2    0.299826    0.976983    0.500806    10.50000   -1.20000 
AFIX   0 
C70   1    0.347630    1.079165    0.470518    10.50000    0.09842    0.08253 = 
         0.07571   -0.00618    0.01727   -0.04135 
AFIX  23 
H70A  2    0.404218    1.091026    0.485466    10.50000   -1.20000 
H70B  2    0.286141    1.125566    0.492627    10.50000   -1.20000 
AFIX   0 
C71   1    0.339006    1.085689    0.389825    10.50000    0.09654    0.07635 = 
         0.06963   -0.00251    0.01015   -0.04693 
AFIX  23 
H71A  2    0.352186    1.139571    0.366015    10.50000   -1.20000 
H71B  2    0.273016    1.093380    0.374334    10.50000   -1.20000 
AFIX   0 
C72   1    0.417808    0.990282    0.374130    10.50000    0.10284    0.07287 = 
         0.06834   -0.00038    0.01210   -0.04900 
AFIX  23 
H72A  2    0.406537    0.971974    0.325933    10.50000   -1.20000 
H72B  2    0.483678    0.991112    0.373991    10.50000   -1.20000 
AFIX   0 
O3    4   -0.111236    0.558658    0.642104    41.00000    0.08690    0.05778 = 
         0.09002    0.00500    0.00139   -0.02329 
C73   1   -0.083548    0.568460    0.714059    41.00000    0.08662    0.05666 = 
         0.09077   -0.00302    0.00093   -0.02421 
AFIX  23 
H73A  2   -0.136692    0.625243    0.734879    41.00000   -1.20000 
H73B  2   -0.022160    0.578211    0.711585    41.00000   -1.20000 
AFIX   0 
C74   1   -0.067346    0.479399    0.760745    41.00000    0.08535    0.05642 = 
         0.08573   -0.00256    0.00338   -0.02644 
AFIX  23 
H74A  2   -0.121251    0.491930    0.797008    41.00000   -1.20000 
H74B  2   -0.003374    0.454149    0.787323    41.00000   -1.20000 
AFIX   0 
C75   1   -0.066798    0.409844    0.709517    41.00000    0.08415    0.05523 = 
         0.08592   -0.00077    0.00181   -0.02674 
AFIX  23 
H75A  2   -0.005740    0.348607    0.715952    41.00000   -1.20000 
H75B  2   -0.124894    0.395207    0.717908    41.00000   -1.20000 
AFIX   0 
C76   1   -0.070838    0.458144    0.635606    41.00000    0.08553    0.05743 = 
         0.08631   -0.00040    0.00125   -0.02575 
AFIX  23 
H76A  2   -0.003479    0.435390    0.614560    41.00000   -1.20000 
H76B  2   -0.112738    0.443070    0.602829    41.00000   -1.20000 
AFIX   0 
PART   2 
O3'   4   -0.138293    0.579295    0.643157   -41.00000    0.08548    0.05867 = 
         0.08874    0.00091    0.00160   -0.02378 
C73'  1   -0.144623    0.598277    0.717704   -41.00000    0.08495    0.05699 = 
         0.08906   -0.00368    0.00256   -0.02543 
AFIX  23 
H73C  2   -0.213476    0.618315    0.735208   -41.00000   -1.20000 
H73D  2   -0.125084    0.651257    0.723771   -41.00000   -1.20000 
AFIX   0 
C74'  1   -0.078037    0.509634    0.759900   -41.00000    0.08568    0.05818 = 
         0.08595   -0.00437    0.00260   -0.02398 
AFIX  23 
H74C  2   -0.108444    0.499744    0.806974   -41.00000   -1.20000 
H74D  2   -0.014307    0.511535    0.770120   -41.00000   -1.20000 
AFIX   0 
C75'  1   -0.063688    0.432657    0.711432   -41.00000    0.08579    0.05787 = 
         0.08643   -0.00205    0.00109   -0.02389 
AFIX  23 
H75C  2   -0.116111    0.409603    0.719097   -41.00000   -1.20000 
H75D  2    0.001813    0.377012    0.719983   -41.00000   -1.20000 
AFIX   0 
C76'  1   -0.070269    0.481649    0.636867   -41.00000    0.08559    0.05702 = 
         0.08685   -0.00225    0.00101   -0.02443 
AFIX  23 
H76C  2   -0.004718    0.477392    0.620757   -41.00000   -1.20000 
H76D  2   -0.094518    0.451912    0.601078   -41.00000   -1.20000 
AFIX   0 
PART   1 
O4    4    0.244207    0.666673    0.529900    51.00000    0.06722    0.06263 = 
         0.05823    0.00920    0.01127   -0.01337 
C77   1    0.184386    0.764097    0.503063    51.00000    0.07278    0.05843 = 
         0.06351    0.00074    0.00545   -0.00941 
AFIX  23 
H77A  2    0.218995    0.805569    0.508596    51.00000   -1.20000 
H77B  2    0.120799    0.790529    0.529777    51.00000   -1.20000 
AFIX   0 
C78   1    0.167509    0.759065    0.424450    51.00000    0.07670    0.06819 = 
         0.06449    0.00609    0.00333   -0.00261 
AFIX  23 
H78A  2    0.110912    0.743058    0.418006    51.00000   -1.20000 
H78B  2    0.155096    0.820965    0.395519    51.00000   -1.20000 
AFIX   0 
C79   1    0.261721    0.680203    0.402985    51.00000    0.07357    0.06679 = 
         0.05937    0.00371    0.00676   -0.00476 
AFIX  23 
H79A  2    0.250040    0.643651    0.365377    51.00000   -1.20000 
H79B  2    0.308446    0.706467    0.383100    51.00000   -1.20000 
AFIX   0 
C80   1    0.301120    0.617439    0.471424    51.00000    0.07088    0.05942 = 
         0.05962    0.00585    0.01274   -0.01130 
AFIX  23 
H80A  2    0.296658    0.555182    0.469105    51.00000   -1.20000 
H80B  2    0.371494    0.603646    0.478300    51.00000   -1.20000 
AFIX   0 
PART   2 
O4'   4    0.212354    0.650436    0.512956   -51.00000    0.07322    0.06190 = 
         0.06097    0.00396    0.00867   -0.01158 
C77'  1    0.204758    0.744885    0.519797   -51.00000    0.07328    0.06203 = 
         0.06206    0.00330    0.00604   -0.00982 
AFIX  23 
H77C  2    0.259295    0.741491    0.550880   -51.00000   -1.20000 
H77D  2    0.140927    0.785154    0.542637   -51.00000   -1.20000 
AFIX   0 
C78'  1    0.210971    0.787061    0.445082   -51.00000    0.07499    0.06260 = 
         0.06232    0.00476    0.00443   -0.00824 
AFIX  23 
H78C  2    0.153844    0.850824    0.435078   -51.00000   -1.20000 
H78D  2    0.272792    0.795800    0.439331   -51.00000   -1.20000 
AFIX   0 
C79'  1    0.209969    0.718404    0.395138   -51.00000    0.07819    0.06710 = 
         0.06189    0.00332    0.00426   -0.00445 
AFIX  23 
H79C  2    0.256198    0.712860    0.353882   -51.00000   -1.20000 
H79D  2    0.142605    0.738761    0.375095   -51.00000   -1.20000 
AFIX   0 
C80'  1    0.242018    0.626164    0.440760   -51.00000    0.07552    0.06500 = 
         0.06217    0.00312    0.00697   -0.00829 
AFIX  23 
H80C  2    0.210395    0.586590    0.423677   -51.00000   -1.20000 
H80D  2    0.314827    0.588856    0.438467   -51.00000   -1.20000 
PART   0 
  
AFIX   0 
HKLF 4 
  
  
  
  
REM  zty-81-2w_auto_a.res in P-1 
REM wR2 = 0.1763, GooF = S = 1.076, Restrained GooF = 1.092 for all data 
REM R1 = 0.0568 for 11445 Fo > 4sig(Fo) and 0.0704 for all 14213 data 
REM 1058 parameters refined using 721 restraints 
  
END 
  
WGHT      0.1073      1.8104 
  
REM Highest difference peak  1.283,  deepest hole -0.741,  1-sigma level  0.099 
Q1    1   0.4835  1.0486  0.5223  11.00000  0.05    1.28 
Q2    1   0.5151  0.9759  0.4098  11.00000  0.05    1.16 
Q3    1   0.3433  0.9966  0.4263  11.00000  0.05    1.10 
Q4    1   0.2322  0.2544  0.6818  11.00000  0.05    0.99 
; 
_shelx_res_checksum   27251 
  
_shelx_hkl_file 
; 
   0   0  -2 149774. 971.433   9 
   0   0  -3 83105.8 910.626   9 
   0   0  -4 168830. 1564.85   9 
   0   0  -5 61835.6 1109.93   9 
   0   0   6 56143.4 1136.58  13 
   0   0  -6 57874.8 1574.08  12 
   0   0  -6 53511.1 1196.03   9 
   0   0  -7 37489.5 1120.53   9 
   0   0  -7 40070.1 1453.11  12 
   0   0   7 39282.9 1058.89  13 
   0   0  -8 12292.1 725.294   9 
   0   0  -8 12635.5 911.022  12 
   0   0   8 12567.4 665.979  13 
   0   0  -9 85080.8 2129.41   9 
   0   0   9 81459.5 1926.21  13 
   0   0  -9 80315.4 2508.33  12 
   0   0 -10 582.915 199.275   9 
   0   0 -10 656.953 296.133  12 
   0   0  10 456.527 183.765  13 
   0   0  11 77937.3 2286.87  13 
   0   0 -11 77309.9 2461.61   9 
   0   0 -11 79928.8 2987.94  12 
   0   0 -12 32979.8 2084.67  12 
   0   0  12 32178.7 1618.47  13 
   0   0 -12 29715.3 1630.99   9 
   0   0 -13 6970.01 963.788  14 
   0   0 -13 6295.82 798.538   9 
   0   0  13 8961.94 957.254  13 
   0   0 -13 8299.69 1179.34  12 
   0   0 -13 6856.61 747.400  25 
   0   0 -14 2334.45 553.939  14 
   0   0 -14 2758.90 735.425  12 
   0   0 -14 2558.95 528.386  23 
   0   0 -14 2325.54 502.131  25 
   0   0 -15 4147.19 979.987  12 
   0   0 -15 3944.56 795.724  14 
   0   0 -15 4994.91 786.620  25 
   0   0 -15 2978.70 607.475  23 
   0   0 -16 16598.2 1576.96  14 
   0   0 -16 16528.3 1419.00  23 
   0   0 -17 1117.32 526.627  14 
   0   0 -17 1190.55 396.829  23 
   0   0 -17 1414.20 714.536  19 
   0   0 -18 32731.4 2143.96  14 
   0   0 -18 35238.0 2021.34  23 
   0   0 -18 40169.5 3242.70  19 
   0   0 -19 2289.20 532.867  23 
   0   0 -19 2543.08 898.597  19 
   0   0 -20 1542.58 416.931  23 
   0   0 -20 2022.04 622.439  19 
   0   0 -21 3024.55 444.996  23 
   0   0 -21 3007.66 711.454  19 
   0   0 -22-426.983 395.623  19 
   0   1 -22 4124.45 704.692  19 
   0   1 -21 2049.01 371.597  23 
   0   1 -21 2403.19 676.662  19 
   0   1 -20 25921.8 1499.56  23 
   0   1 -20 28579.4 2370.14  19 
   0   1 -19 2319.71 569.697  23 
   0   1 -19 2493.68 837.616  19 
   0   1 -18 8947.38 1039.46  23 
   0   1 -18 9523.62 1502.37  19 
   0   1 -17 17213.7 1459.92  23 
   0   1 -16 5946.58 859.341  23 
   0   1 -15 29433.8 2470.07  12 
   0   1 -15 26498.2 1895.25  14 
   0   1 -15 27307.5 1808.52  23 
   0  -1  14 20494.1 1553.89  13 
   0   1 -14 19268.1 1574.24  14 
   0   1 -14 22603.3 2024.84  12 
   0   1 -14 20047.2 1511.09  23 
   0   1 -13 3160.27 730.587  12 
   0   1 -13 3403.82 698.145  14 
   0  -1  13 3384.03 620.816  13 
   0   1 -13 3749.32 572.287  25 
   0   1 -13 3493.06 601.616  23 
   0  -1  12 40776.8 1900.40  13 
   0   1 -12 41018.0 2414.05  12 
   0  -1  11 12094.8 920.631  13 
   0   1 -11 11833.9 1167.14  12 
   0  -1  10 26460.3 1249.30  13 
   0   1 -10 29132.4 1667.44  12 
   0   1 -10 25921.9 1340.17   9 
   0  -1   9 10387.3 697.757  13 
   0   1  -9 9636.94 771.622   9 
   0   1  -9 10485.1 946.283  12 
   0   1  -8 97223.9 2527.09  12 
   0   1  -8 91075.2 2081.90   9 
   0  -1   8 92282.0 1934.83  13 
   0   1  -7 43711.8 1527.38  12 
   0   1  -7 37583.0 1198.61   9 
   0   1  -6 174827. 2713.81  12 
   0   1  -6 148850. 2139.79   9 
   0   1  -5 493.405 131.389   9 
   0   1  -4 7996.24 380.849   9 
   0   1  -4 8774.50 219.024   1 
   0   1  -3 6126.48 285.427   9 
   0  -1   3 6487.99 174.070  11 
   0   1  -2 237631. 1220.79   1 
   0   1  -1 121692. 855.146   1 
   0  -1  -1 790326. 2499.68  10 
   0   1   2 92801.3 782.936  13 
   0  -1  -2 93071.8 1059.63  10 
   0  -1  -2 94419.8 874.645   8 
   0  -1  -3 3223.88 249.566  10 
   0  -1  -3 3235.84 129.331  11 
   0  -1  -3 3075.55 190.718   9 
   0   1   3 3539.35 183.431  13 
   0   1   3 3197.61 139.847   1 
   0   1   4 342661. 2095.40  13 
   0  -1  -4 339891. 1259.44  11 
   0   1   5 77910.0 1157.91  13 
   0  -1  -5 77548.2 1223.63   9 
   0  -1  -5 75441.6 978.258   7 
   0   1   5 77178.7 541.569   1 
   0  -1  -6 92374.3 2094.85  12 
   0   1   6 87994.9 1384.94  13 
   0  -1  -6 88373.0 1490.96   9 
   0   1   7 43275.2 1103.86  13 
   0  -1  -7 45438.5 1589.04  12 
   0  -1  -7 44604.1 1178.87   9 
   0  -1  -7 47323.0 1489.55  10 
   0   1   8 94088.5 1839.51  13 
   0  -1  -8 95616.3 2569.28  12 
   0  -1  -8 98004.9 1954.17   9 
   0  -1  -9 65448.5 2293.84  12 
   0   1   9 61943.7 1648.60  13 
   0  -1  -9 65059.4 1790.05   9 
   0  -1 -10 109612. 3264.17  12 
   0   1  10 111763. 2452.78  13 
   0   1  11-128.095 155.585  13 
   0  -1 -11-38.9348 163.292   9 
   0  -1 -11-20.6643 231.536  12 
   0   1  12 25582.1 1410.16  13 
   0  -1 -12 24272.7 1451.93   9 
   0  -1 -12 26286.7 1884.15  12 
   0  -1 -13 42768.5 2616.67  12 
   0  -1 -13 43573.2 2332.50  14 
   0  -1 -13 36239.7 1902.57   9 
   0  -1 -13 42328.2 1914.09  25 
   0  -1 -13 39726.0 1717.75  24 
   0  -1 -14 838.692 318.015   9 
   0  -1 -14 1580.22 576.165  12 
   0  -1 -14 927.139 382.686  14 
   0  -1 -14 893.445 400.645  23 
   0  -1 -14 1325.62 370.787  24 
   0  -1 -14 1121.36 285.320  25 
   0  -1 -15 118.347 227.938  14 
   0  -1 -15 19.0433 254.490  12 
   0  -1 -15 439.032 321.602  25 
   0  -1 -15-273.805 344.903  23 
   0  -1 -15-182.813 226.535  24 
   0  -1 -15-484.640 552.554  19 
   0  -1 -16 13520.2 1432.42  14 
   0  -1 -16 15694.3 1366.22  25 
   0  -1 -16 13334.5 1249.54  23 
   0  -1 -16 14159.5 1121.03  24 
   0  -1 -17 5438.47 929.887  14 
   0  -1 -17 6527.20 864.116  23 
   0  -1 -17 6559.41 1387.79  19 
   0  -1 -18 14339.7 1474.31  14 
   0  -1 -18 15380.6 1320.23  23 
   0  -1 -18 16040.7 2104.78  19 
   0  -1 -19 1141.66 391.811  14 
   0  -1 -19 1347.57 434.507  23 
   0  -1 -19 781.797 523.365  19 
   0  -1 -20 668.828 288.857  23 
   0  -1 -20-339.931 429.854  19 
   0  -1 -21-311.818 336.860  19 
   0  -1 -22-505.985 392.070  19 
   0   2 -21 12615.3 901.386  23 
   0   2 -21 13188.6 1371.15  19 
   0   2 -20 2668.52 528.040  23 
   0   2 -20 2023.39 655.963  19 
   0   2 -19 13941.3 1208.36  23 
   0   2 -19 13506.7 1711.86  19 
   0   2 -18 1020.92 423.106  23 
   0   2 -18 322.879 437.910  19 
   0   2 -17 280.217 304.180  23 
   0   2 -16 3607.60 744.136  23 
   0  -2  15 19388.6 1583.34  13 
   0   2 -15 22282.9 2154.11  12 
   0   2 -15 20834.8 1609.51  26 
   0   2 -15 20068.2 1540.65  23 
   0   2 -14 21636.6 2000.90  12 
   0  -2  14 18740.8 1501.73  13 
   0   2 -14 18276.4 1447.58  23 
   0   2 -14 19963.4 1527.39  26 
   0  -2  13 1631.66 425.307  13 
   0   2 -13 2268.83 622.649  12 
   0   2 -13 1586.63 426.665  23 
   0   2 -13 1397.81 372.159  27 
   0   2 -13 1787.83 512.063  26 
   0   2 -12 18857.9 1618.12  12 
   0  -2  12 21801.7 1380.54  13 
   0   2 -12 19111.4 1330.62  23 
   0   2 -11 22071.2 1605.11  12 
   0  -2  11 21180.2 1257.24  13 
   0   2 -10 32366.0 1800.24  12 
   0  -2  10 32422.7 1401.61  13 
   0  -2   9 2710.33 393.171  13 
   0   2  -9 2800.06 510.634  12 
   0   2  -8 159761. 3291.40  12 
   0   2  -7 3821.54 477.764  12 
   0   2  -6 46438.6 1458.01  12 
   0   2  -6 42934.0 644.485   1 
   0   2  -5 199558. 2718.46  12 
   0   2  -5 189082. 1506.40   1 
   0  -2   4 81431.9 880.919  11 
   0   2  -4 87046.1 1053.40   1 
   0  -2   3 27241.4 525.457  11 
   0   2  -3 30599.6 617.495   1 
   0   2  -2 487796. 2462.23   1 
   0   2  -1 2998.49 191.854   1 
   0   2   0 57653.6 824.692   1 
   0   2   1 10033.4 345.268   1 
   0  -2  -2 3028.47 244.619  10 
   0  -2  -2 3296.67 207.673   9 
   0   2   2 3411.30 210.782   1 
   0  -2  -3 229765. 1589.15  11 
   0  -2  -3 234594. 2181.86  10 
   0   2   3 229620. 1525.92  13 
   0   2   4 221892. 1864.16  13 
   0  -2  -4 220984. 1863.92   8 
   0  -2  -4 223824. 2379.60  10 
   0  -2  -4 216186. 1514.31  11 
   0  -2  -5 354.951 67.2878  11 
   0   2   5 434.956 108.303  13 
   0  -2  -5 312.228 132.170  10 
   0   2   5 297.036 68.3690   1 
   0  -2  -6 24044.0 993.995  10 
   0  -2  -6 23879.9 786.586   9 
   0   2   6 24920.6 792.236  13 
   0  -2  -6 25050.7 1172.50  12 
   0  -2  -6 22100.8 586.863   7 
   0   2   6 23135.6 497.856   1 
   0  -2  -7 8580.07 531.489   9 
   0  -2  -7 7759.09 717.682  12 
   0   2   7 6998.14 466.920  13 
   0  -2  -7 6137.71 571.746  10 
   0   2   7 6840.69 237.238   1 
   0  -2  -7 6424.21 336.927   7 
   0  -2  -8 169.384 133.573  10 
   0   2   8 414.335 129.933  13 
   0  -2  -8 289.496 201.443  12 
   0  -2  -8 217.687 128.409   9 
   0  -2  -9 58866.5 2310.90  12 
   0   2   9 58104.6 1625.42  13 
   0  -2  -9 65087.4 2109.06  10 
   0  -2  -9 63284.6 1732.63   9 
   0   2  10 131183. 2660.17  13 
   0  -2 -10 133741. 3737.91  12 
   0  -2 -11 76993.6 3058.22  12 
   0  -2 -11 82127.0 2401.62   9 
   0  -2 -12 451.678 292.537  12 
   0  -2 -12 70.6052 204.883   9 
   0  -2 -13 23815.6 1571.35   9 
   0  -2 -13 28537.9 2173.31  12 
   0  -2 -13 27750.9 1914.38  14 
   0  -2 -13 26743.8 1548.37  25 
   0  -2 -13 27574.9 1444.72  24 
   0  -2 -14 9169.90 1132.56  14 
   0  -2 -14 10035.6 1407.28  12 
   0  -2 -14 6831.92 892.409   9 
   0  -2 -14 8288.23 936.526  23 
   0  -2 -14 7509.11 802.539  24 
   0  -2 -14 8412.30 930.376  25 
   0  -2 -14 11028.2 1658.82  19 
   0  -2 -15 428.706 400.193  12 
   0  -2 -15 1108.21 452.210  14 
   0  -2 -15-7.33878 310.698   9 
   0  -2 -15 1223.48 343.099  24 
   0  -2 -15 302.856 234.567  23 
   0  -2 -15 95.0791 338.969  25 
   0  -2 -15 745.211 446.463  19 
   0  -2 -16 1615.00 570.739  14 
   0  -2 -16 2939.38 653.937  25 
   0  -2 -16 1627.26 363.905  24 
   0  -2 -16 1794.37 473.065  23 
   0  -2 -16 2492.29 940.072  19 
   0  -2 -17 10100.8 1290.32  14 
   0  -2 -17 11487.9 1129.10  23 
   0  -2 -17 9281.59 944.332  24 
   0  -2 -17 13278.7 1981.20  19 
   0  -2 -18 9495.27 1228.26  14 
   0  -2 -18 9661.29 1018.25  23 
   0  -2 -18 12431.2 1876.36  19 
   0  -2 -19 1486.43 509.441  14 
   0  -2 -19 345.860 578.206  19 
   0  -2 -20 1121.04 487.668  19 
   0  -2 -21-1065.91 532.548  19 
   0   3 -21 5654.40 586.737  23 
   0   3 -21 5283.07 820.314  19 
   0   3 -20 19829.3 1267.21  23 
   0   3 -20 19297.4 1802.38  19 
   0   3 -19 3396.37 625.635  23 
   0   3 -19 2514.35 724.632  19 
   0   3 -18 695.094 419.859  23 
   0   3 -18 441.313 440.098  19 
   0   3 -17 2982.02 593.600  26 
   0   3 -17 3632.38 715.783  23 
   0   3 -16 6494.45 909.837  26 
   0   3 -16 5603.44 865.746  23 
   0   3 -15 6341.33 856.172  27 
   0   3 -15 4961.04 820.947  26 
   0   3 -15 4313.38 725.437  23 
   0   3 -14 48384.6 2963.25  12 
   0  -3  14 44393.6 2308.15  13 
   0   3 -14 49681.6 2398.28  27 
   0   3 -14 43082.6 2206.89  23 
   0   3 -14 46806.0 2370.78  26 
   0   3 -13 143.452 340.589  12 
   0  -3  13 413.526 241.374  13 
   0   3 -13 435.620 313.378  27 
   0   3 -13 79.6293 199.095  23 
   0   3 -13 1010.99 393.164  26 
   0  -3  12-86.6974 201.440  13 
   0   3 -12 33.6406 341.628  12 
   0   3 -12 252.375 219.386  26 
   0   3 -12-152.626 204.464  23 
   0  -3  11 3118.32 506.225  13 
   0   3 -11 3418.62 646.334  12 
   0   3 -10 4774.27 723.729  12 
   0  -3  10 4638.66 576.396  13 
   0   3  -9 5368.99 699.699  12 
   0  -3   9 4865.41 526.919  13 
   0   3  -8 85356.6 2483.88  12 
   0   3  -7 48369.7 866.472   1 
   0   3  -7 54551.6 1825.58  12 
   0   3  -6 251.674 80.0167   1 
   0   3  -6 308.874 135.607  12 
   0   3  -5 37408.0 852.697   1 
   0  -3   5 35626.8 722.632  11 
   0   3  -4 227549. 2112.48   1 
   0  -3   4 219951. 1831.66  11 
   0   3  -3 784.580 132.831   1 
   0  -3   3 932.454 124.984  11 
   0   3  -2 31122.1 758.806   1 
   0  -3   2 30262.8 697.721  11 
   0   3  -1 150223. 1659.49   1 
   0   3   0 4239.26 282.093   1 
   0   3   1 94764.7 1300.07   1 
   0   3   2 21159.2 630.934   1 
   0  -3  -2 20322.3 664.335  10 
   0  -3  -2 20091.1 554.903   9 
   0  -3  -2 20309.1 585.119  11 
   0   3   3 12737.1 482.563   1 
   0  -3  -3 11882.6 449.456  11 
   0  -3  -3 12775.2 583.350  10 
   0  -3  -4 168636. 2251.75  10 
   0  -3  -4 169932. 1677.67  11 
   0   3   5 6541.03 353.833   1 
   0  -3  -5 6476.17 398.921   9 
   0   3   5 5756.30 303.174  13 
   0  -3  -5 6331.24 395.599   8 
   0  -3  -5 6116.73 317.599  11 
   0  -3  -5 6506.28 492.397  10 
   0   3   6 56029.5 1004.59   1 
   0  -3  -6 54696.6 937.950  11 
   0  -3  -6 56885.1 1929.94  12 
   0  -3  -6 52992.2 1227.91   9 
   0  -3  -6 54572.5 1522.53  10 
   0   3   7 28961.0 702.214   1 
   0  -3  -7 31692.2 1546.45  12 
   0   3   7 29106.3 933.160  13 
   0  -3  -7 31973.1 1273.66  10 
   0  -3  -7 31052.0 1036.39   9 
   0  -3  -8 1786.19 299.506   9 
   0  -3  -8 1254.81 302.066  10 
   0  -3  -8 1335.78 353.464  12 
   0   3   8 1237.47 226.131  13 
   0  -3  -9 164.828 168.178   9 
   0  -3  -9 337.654 260.538  12 
   0  -3  -9 149.891 173.536  10 
   0  -3 -10 88384.4 2692.88  10 
   0  -3 -10 80188.0 2993.13  12 
   0  -3 -10 87584.5 2267.36   9 
   0  -3 -11 35726.5 1593.15   9 
   0  -3 -11 30425.1 1977.09  12 
   0  -3 -12 147.617 205.976   9 
   0  -3 -12 394.858 314.254  12 
   0  -3 -12 347.790 340.663  14 
   0  -3 -12 456.850 304.782  25 
   0  -3 -12 484.061 515.195  19 
   0  -3 -13 10333.5 1331.70  12 
   0  -3 -13 9341.00 979.920   9 
   0  -3 -13 11421.8 1262.33  14 
   0  -3 -13 9800.81 972.292  25 
   0  -3 -13 10615.4 933.803  24 
   0  -3 -13 12575.1 1676.52  19 
   0  -3 -13 10983.2 1456.97  18 
   0  -3 -14 390.763 289.421   9 
   0  -3 -14 118.825 218.305  14 
   0  -3 -14-415.110 394.386  25 
   0  -3 -14-185.364 209.518  24 
   0  -3 -15-262.712 339.092   9 
   0  -3 -15 412.505 290.954  14 
   0  -3 -15-212.259 369.351  25 
   0  -3 -15 160.080 182.836  24 
   0  -3 -15 199.899 471.515  19 
   0  -3 -16 6861.07 1092.82  14 
   0  -3 -16 7613.68 967.095  25 
   0  -3 -16 6489.31 840.439  24 
   0  -3 -16 9444.05 1707.32  19 
   0  -3 -17-78.8518 275.341  14 
   0  -3 -17 98.7597 183.463  24 
   0  -3 -18 864.871 391.964  14 
   0  -3 -18 1065.73 354.264  24 
   0  -3 -18 341.049 529.791  19 
   0  -3 -19 4358.01 787.678  14 
   0  -3 -19 5349.55 1227.67  19 
   0  -3 -20 3860.98 942.532  19 
   0  -3 -21-2148.35 683.412  19 
   0  -3 -22-813.230 444.577  19 
   0   4 -21 2796.05 388.175  23 
   0   4 -21 2904.51 561.925  19 
   0   4 -20 345.381 217.069  23 
   0   4 -20 654.422 442.568  19 
   0   4 -19 10489.4 1010.20  23 
   0   4 -19 7977.42 1206.60  19 
   0   4 -18 18939.9 1436.48  23 
   0   4 -17 992.619 473.219  23 
   0   4 -17 589.968 305.460  26 
   0   4 -17 581.899 277.722  27 
   0   4 -16 11195.3 1172.96  26 
   0   4 -16 10289.4 1085.23  27 
   0   4 -16 10328.6 1141.94  23 
   0   4 -15 107.743 238.869  23 
   0   4 -15 251.193 255.733  26 
   0   4 -15 169.876 234.350  27 
   0   4 -14 35859.9 2552.95  12 
   0  -4  14 31974.6 2007.31  13 
   0   4 -14 33193.6 2053.52  26 
   0   4 -14 37320.4 2129.09  27 
   0   4 -14 32664.9 1936.98  23 
   0   4 -13 12084.5 1424.08  12 
   0  -4  13 10689.9 1133.56  13 
   0   4 -13 11604.4 1231.35  26 
   0   4 -13 11775.3 1150.13  23 
   0  -4  12 3761.86 616.374  13 
   0   4 -12 3484.68 702.689  12 
   0   4 -12 3891.27 651.964  23 
   0   4 -12 4541.07 738.066  26 
   0   4 -12 3835.65 888.373  22 
   0   4 -11 1.42632 239.172  12 
   0  -4  11 287.361 225.301  13 
   0   4 -11-100.575 259.233  26 
   0   4 -11 47.0665 176.025  23 
   0   4 -10 410.847 228.226  12 
   0  -4  10 142.240 185.927  13 
   0   4  -9 3047.69 554.911  12 
   0  -4   9 3303.16 458.359  13 
   0   4  -8-46.5170 147.282  12 
   0   4  -7 8226.06 457.708   1 
   0   4  -7 8523.64 754.278  12 
   0   4  -6 10080.2 521.593   1 
   0   4  -5 4045.60 334.860   1 
   0  -4   5 3867.35 283.494  11 
   0   4  -4 244045. 2559.57   1 
   0  -4   4 232313. 2209.79  11 
   0   4  -3 52361.8 1166.85   1 
   0  -4   3 50657.1 1042.30  11 
   0   4  -2 18.9004 59.3938   1 
   0  -4   2 88.7298 55.3912  11 
   0   4  -1 44383.4 1045.96   1 
   0  -4   1 43607.4 985.936  11 
   0   4   0 36294.5 937.860   1 
   0   4   1 9998.32 495.176   1 
   0   4   2 1982.91 225.883   1 
   0  -4  -2 1945.09 196.868   9 
   0  -4  -2 1763.52 207.031  11 
   0   4   3 32898.3 899.941   1 
   0  -4  -3 32648.4 1015.51  10 
   0  -4  -3 30935.9 841.544  11 
   0  -4  -3 31902.4 835.426   9 
   0   4   4 10596.6 517.497   1 
   0  -4  -4 10240.1 506.441   9 
   0  -4  -4 9923.95 477.134  11 
   0  -4  -4 10398.6 617.358  10 
   0   4   5 115383. 1722.14   1 
   0  -4  -5 114204. 1605.16  11 
   0  -4  -5 115282. 2161.13  10 
   0  -4  -5 119434. 1831.97   9 
   0   4   6 137393. 1882.90   1 
   0  -4  -6 143055. 1780.48  11 
   0  -4  -6 142372. 2173.50   9 
   0  -4  -6 138124. 2561.89  10 
   0  -4  -6 136575. 2132.40   8 
   0   4   7 60439.5 1228.33   1 
   0  -4  -7 59793.6 1811.77  10 
   0  -4  -7 59525.2 1485.94   9 
   0   4   8 526.186 125.416   1 
   0  -4  -8 900.470 283.104  10 
   0  -4  -8 731.669 210.458   9 
   0  -4  -9 37780.4 1410.90   9 
   0  -4  -9 37911.8 1686.62  10 
   0  -4 -10 101364. 2960.74  10 
   0  -4 -10 101953. 2524.68   9 
   0  -4 -11 58610.8 2414.10  10 
   0  -4 -11 55830.4 2042.02   9 
   0  -4 -12 53.6114 188.300  14 
   0  -4 -12 243.270 236.057   9 
   0  -4 -12 312.661 143.513  25 
   0  -4 -12 584.417 377.912  18 
   0  -4 -12 873.593 603.312  19 
   0  -4 -13 4767.93 725.723   9 
   0  -4 -13 4698.68 819.026  14 
   0  -4 -13 3751.86 626.405  25 
   0  -4 -13 4611.66 958.763  18 
   0  -4 -13 5131.46 708.641  16 
   0  -4 -13 5304.15 1097.54  19 
   0  -4 -14 9540.87 1087.85   9 
   0  -4 -14 11010.8 1327.67  14 
   0  -4 -14 9800.48 1009.16  25 
   0  -4 -14 10058.2 953.014  24 
   0  -4 -14 11739.2 1689.56  19 
   0  -4 -14 11859.6 1603.12  18 
   0  -4 -14 10102.9 1040.21  16 
   0  -4 -15 1936.42 574.470   9 
   0  -4 -15 3247.38 756.787  14 
   0  -4 -15 1993.00 473.019  24 
   0  -4 -15 1275.90 331.500  25 
   0  -4 -15 3150.84 945.352  19 
   0  -4 -16-152.921 411.192  14 
   0  -4 -16-203.361 360.678  25 
   0  -4 -16-179.584 259.754  24 
   0  -4 -16 297.816 400.240  19 
   0  -4 -17 882.727 432.375  14 
   0  -4 -17 296.962 247.772  24 
   0  -4 -17 806.388 556.805  19 
   0  -4 -18 4158.64 863.184  14 
   0  -4 -18 3922.62 647.681  24 
   0  -4 -18 5500.22 1243.00  19 
   0  -4 -19-923.410 778.130  19 
   0  -4 -20-2447.31 799.352  19 
   0  -4 -21-1182.81 631.374  19 
   0  -4 -22 1839.53 464.698  19 
   0   5 -21 1874.53 294.570  23 
   0   5 -20 3204.94 469.357  23 
   0   5 -20 4074.04 725.347  19 
   0   5 -19 223.228 182.134  23 
   0   5 -19 164.784 339.354  19 
   0   5 -18 4301.98 598.308  27 
   0   5 -18 4595.95 701.157  23 
   0   5 -17 8855.66 983.825  26 
   0   5 -17 6593.24 831.011  27 
   0   5 -17 8313.73 982.673  23 
   0   5 -16 1655.20 478.882  26 
   0   5 -16 2469.94 586.918  23 
   0   5 -16 2206.12 550.389  27 
   0   5 -15 3504.55 679.453  23 
   0   5 -15 3168.14 663.484  26 
   0   5 -15 2704.92 613.637  27 
   0   5 -14 1948.52 551.515  23 
   0   5 -14 3303.93 705.199  27 
   0   5 -14 2214.19 572.039  26 
   0   5 -13 1073.29 447.908  12 
   0  -5  13 625.371 269.484  13 
   0   5 -13 692.335 343.885  26 
   0   5 -13 543.068 281.457  23 
   0   5 -12 7081.86 1038.11  12 
   0  -5  12 6049.36 798.583  13 
   0   5 -12 5361.04 755.083  23 
   0   5 -12 6161.05 895.966  26 
   0   5 -12 5531.25 1057.95  22 
   0   5 -11 1040.93 416.017  12 
   0  -5  11 985.819 316.291  13 
   0   5 -11 1153.54 491.157  22 
   0   5 -11 1371.53 413.927  26 
   0   5 -11 1299.06 383.400  23 
   0   5 -10 30257.0 1857.17  12 
   0  -5  10 30904.9 1585.76  13 
   0   5 -10 32260.7 1924.00  26 
   0   5 -10 29667.9 1601.10  23 
   0  -5   9 181.593 151.066  13 
   0   5  -9 346.552 269.244  12 
   0   5  -8 20292.7 1317.90  12 
   0   5  -7 10297.0 590.912   1 
   0   5  -7 10923.1 904.561  12 
   0   5  -6 23650.3 930.734   1 
   0  -5   6 22993.6 796.103  11 
   0   5  -5 29532.4 1023.06   1 
   0  -5   5 29336.4 892.778  11 
   0   5  -4 5524.37 445.730   1 
   0  -5   4 5247.03 380.848  11 
   0   5  -3 40814.3 1185.59   1 
   0  -5   3 41586.1 1069.10  11 
   0   5  -2-27.9058 78.7891   1 
   0  -5   2 133.170 87.4954  11 
   0   5  -1 1738.81 237.580   1 
   0  -5   1 1700.96 220.349  11 
   0   5   0 14435.3 677.760   1 
   0  -5   0 14868.6 655.418  11 
   0   5   1 139353. 2087.62   1 
   0  -5  -1 141054. 2016.05  11 
   0   5   2 28033.6 945.179   1 
   0  -5  -2 29576.8 923.968  11 
   0  -5  -2 29597.1 817.945   9 
   0   5   3 59367.6 1376.93   1 
   0  -5  -3 59107.8 1495.01  10 
   0  -5  -3 63587.4 1278.61   9 
   0  -5  -3 61441.9 1331.01  11 
   0   5   4 8876.43 539.112   1 
   0  -5  -4 8855.06 505.491   9 
   0  -5  -4 8427.78 494.566  11 
   0  -5  -4 8147.90 596.071  10 
   0   5   5 63316.5 1448.84   1 
   0  -5  -5 64157.8 1422.79   9 
   0  -5  -5 62369.1 1346.16  11 
   0  -5  -5 59923.7 1675.95  10 
   0   5   6 2140.24 277.115   1 
   0  -5  -6 2190.16 288.275   9 
   0  -5  -6 2184.99 262.170  11 
   0  -5  -6 1845.34 358.131  10 
   0  -5  -6 2220.29 316.781   8 
   0   5   7 95225.9 1781.37   1 
   0  -5  -7 95385.8 2394.07  10 
   0  -5  -7 98223.1 1710.77  11 
   0  -5  -7 92653.7 1961.22   9 
   0  -5  -7 91609.0 1928.09   8 
   0  -5  -8 121096. 2881.16  10 
   0  -5  -8 117911. 2397.18   9 
   0  -5  -9 32105.0 1615.19  10 
   0  -5  -9 33974.1 1390.01   9 
   0  -5 -10 84821.9 2781.25  10 
   0  -5 -10 91211.9 2422.57   9 
   0  -5 -11 90504.5 3377.89  14 
   0  -5 -11 91705.5 3077.69  10 
   0  -5 -11 92978.2 2664.41   9 
   0  -5 -12 6950.63 978.171  14 
   0  -5 -12 5591.94 733.793   9 
   0  -5 -12 5975.10 759.775  25 
   0  -5 -12 7011.47 1201.10  19 
   0  -5 -12 5463.17 1006.46  18 
   0  -5 -12 5476.13 695.248  16 
   0  -5 -13 254.594 189.127   9 
   0  -5 -13-73.1480 338.735  14 
   0  -5 -13-236.219 314.239  25 
   0  -5 -13-44.9504 335.813  19 
   0  -5 -13 409.418 270.915  18 
   0  -5 -13-108.837 170.908  16 
   0  -5 -14 353.148 224.454  14 
   0  -5 -14 39.6000 214.367   9 
   0  -5 -14-138.098 380.686  25 
   0  -5 -14 1.04085 231.476  24 
   0  -5 -14-501.935 524.590  19 
   0  -5 -14-437.463 387.133  18 
   0  -5 -14-2.40260 219.746  16 
   0  -5 -15 2867.73 740.150  14 
   0  -5 -15 2176.63 473.555  24 
   0  -5 -15 2045.64 422.239  25 
   0  -5 -15 2274.65 781.524  19 
   0  -5 -15 2323.14 549.078  16 
   0  -5 -16 215.275 326.287  14 
   0  -5 -16 222.719 234.093  24 
   0  -5 -16-439.591 381.127  25 
   0  -5 -16-120.465 537.588  19 
   0  -5 -17 46.9256 260.577  14 
   0  -5 -17 9.10157 223.275  24 
   0  -5 -17-11.9946 575.471  19 
   0  -5 -18 991.236 528.705  14 
   0  -5 -18 1202.44 351.227  24 
   0  -5 -18 250.402 676.899  19 
   0  -5 -19 13481.0 1068.66  24 
   0  -5 -19 16075.8 1906.25  19 
   0  -5 -20 2350.93 614.312  19 
   0  -5 -21-1361.23 558.460  19 
   0  -5 -22 533.662 284.286  19 
   0   6 -20 2828.36 393.203  23 
   0   6 -19 8808.86 784.010  23 
   0   6 -19 8507.68 1059.26  19 
   0   6 -18 164.071 124.416  27 
   0   6 -18 239.326 196.738  23 
   0   6 -17 1789.29 418.531  23 
   0   6 -17 1749.89 435.687  27 
   0   6 -16 359.118 273.493  23 
   0   6 -16 479.183 321.261  27 
   0   6 -16 315.590 272.939  26 
   0   6 -15 3802.63 692.198  23 
   0   6 -15 3740.29 736.203  26 
   0   6 -15 3940.45 720.870  27 
   0   6 -14 1929.87 530.933  27 
   0   6 -14 1523.06 443.534  23 
   0   6 -14 1200.25 477.893  26 
   0   6 -13 21435.7 1626.61  26 
   0   6 -13 18180.2 1406.32  23 
   0  -6  12 13231.1 1253.26  13 
   0   6 -12 10333.4 1270.74  12 
   0   6 -12 10808.4 1059.93  23 
   0   6 -12 12317.5 1239.15  26 
   0  -6  12 11782.6 1030.00  20 
   0  -6  11 19864.8 1423.03  13 
   0   6 -11 18480.6 1579.94  12 
   0   6 -11 19586.1 1509.36  26 
   0   6 -11 17664.1 1309.96  23 
   0  -6  11 19361.7 1275.12  20 
   0   6 -10 4192.26 730.317  12 
   0  -6  10 4550.91 647.488  13 
   0   6 -10 4817.83 678.773  23 
   0   6 -10 4109.09 741.781  26 
   0  -6  10 4367.35 593.117  20 
   0  -6   9 7586.52 772.593  13 
   0   6  -9 6143.86 828.732  12 
   0   6  -9 6655.00 874.205  26 
   0  -6   8 8634.60 774.998  13 
   0   6  -8 7701.26 865.609  12 
   0   6  -7 284.467 136.205   1 
   0   6  -6 2823.06 366.897   1 
   0   6  -5 10103.1 671.123   1 
   0  -6   5 10251.4 603.507  11 
   0   6  -4 10408.9 682.050   1 
   0  -6   4 10583.4 595.412  11 
   0   6  -3 7724.07 578.275   1 
   0  -6   3 7417.93 508.750  11 
   0   6  -2 33385.1 1178.74   1 
   0  -6   2 34695.4 1094.87  11 
   0   6  -1 85836.5 1864.52   1 
   0  -6   1 92481.9 1794.12  11 
   0   6   0 53206.5 1458.48   1 
   0  -6   0 57622.2 1431.01  11 
   0  -6  -1 55443.7 1416.81  11 
   0  -6  -1 57771.4 1181.90   9 
   0  -6  -2 184023. 2222.30   9 
   0  -6  -2 181213. 2555.20  11 
   0   6   3 99537.9 2002.97   1 
   0  -6  -3 105608. 1783.62   9 
   0  -6  -3 102218. 2144.54  10 
   0  -6  -3 105166. 1947.73  11 
   0   6   4 31470.3 1143.79   1 
   0  -6  -4 32623.8 1288.22  10 
   0  -6  -4 33130.3 1094.87  11 
   0  -6  -4 34100.9 1055.98   9 
   0   6   5 205590. 2923.50   1 
   0  -6  -5 209171. 2753.07  11 
   0  -6  -5 198481. 3310.92  10 
   0  -6  -5 201373. 2725.05   9 
   0   6   6 641.861 172.534   1 
   0  -6  -6 935.874 210.717   9 
   0  -6  -6 1103.69 202.973  11 
   0  -6  -6 694.551 243.162  10 
   0   6   7 18152.5 884.069   1 
   0  -6  -7 16043.3 776.906  11 
   0  -6  -7 17159.3 890.323   9 
   0  -6  -7 15688.2 917.415   8 
   0  -6  -7 16223.4 1045.38  10 
   0  -6  -8 120598. 2504.36   9 
   0  -6  -8 114768. 2955.47  10 
   0  -6  -9 67616.4 2419.91  10 
   0  -6  -9 69380.8 2039.03   9 
   0  -6 -10 7484.89 758.471   9 
   0  -6 -10 6208.13 805.112  10 
   0  -6 -11 10741.0 1218.96  14 
   0  -6 -11 10684.1 1088.68  10 
   0  -6 -11 11557.5 972.997   9 
   0  -6 -11 9236.85 887.019  25 
   0  -6 -11 10347.9 1316.27  18 
   0  -6 -11 11540.2 1485.72  19 
   0  -6 -11 10643.0 959.108  16 
   0  -6 -12 2990.67 694.006  14 
   0  -6 -12 2261.86 487.834   9 
   0  -6 -12 2313.55 596.839  10 
   0  -6 -12 2586.57 523.722  25 
   0  -6 -12 2679.92 789.166  18 
   0  -6 -12 2466.47 502.920  16 
   0  -6 -12 2342.64 712.035  19 
   0  -6 -13-316.857 347.811   9 
   0  -6 -13 772.933 437.524  14 
   0  -6 -13-161.474 212.229  25 
   0  -6 -13-111.186 229.559  24 
   0  -6 -13 28.7507 184.014  16 
   0  -6 -13-244.507 341.869  18 
   0  -6 -13-230.257 417.396  19 
   0  -6 -14 24381.5 1769.34   9 
   0  -6 -14 30055.4 2258.41  14 
   0  -6 -14 25981.0 1671.53  25 
   0  -6 -14 24833.8 1525.77  24 
   0  -6 -14 25340.7 1684.48  16 
   0  -6 -14 28674.2 2505.01  18 
   0  -6 -14 27414.2 2526.19  19 
   0  -6 -15 2626.65 687.497  14 
   0  -6 -15 2098.59 513.006  24 
   0  -6 -15 2168.01 511.464  25 
   0  -6 -15 1525.85 505.353  19 
   0  -6 -15 2020.15 514.724  16 
   0  -6 -15 2307.09 684.606  18 
   0  -6 -16 584.701 406.852  14 
   0  -6 -16 605.896 285.136  24 
   0  -6 -16 559.226 350.681  25 
   0  -6 -16 363.015 303.157  16 
   0  -6 -17 2313.36 678.137  14 
   0  -6 -17 1663.08 448.689  24 
   0  -6 -17 587.197 458.721  19 
   0  -6 -17 1291.82 437.667  16 
   0  -6 -18 54.7683 246.162  24 
   0  -6 -18-771.677 885.515  19 
   0  -6 -19 6005.47 703.847  24 
   0  -6 -19 4065.74 874.601  19 
   0  -6 -20 18972.3 1743.69  19 
   0  -6 -21 860.429 402.597  19 
   0   7 -19 367.434 170.487  23 
   0   7 -18 11721.3 913.946  23 
   0   7 -18 11479.1 893.080  27 
   0   7 -18 10779.0 1210.48  19 
   0   7 -17 3576.25 582.260  27 
   0   7 -17 4099.23 605.804  23 
   0   7 -16 66.1797 194.232  23 
   0   7 -16 472.283 275.291  27 
   0   7 -15 317.809 206.193  23 
   0   7 -15 515.983 323.380  27 
   0   7 -15 248.834 205.341  26 
   0   7 -14 31241.9 2028.48  27 
   0   7 -14 29661.5 1931.76  26 
   0   7 -14 25731.8 1648.92  23 
   0   7 -13 16396.9 1332.40  23 
   0   7 -13 17956.7 1499.73  26 
   0  -7  13 16025.9 1267.35  20 
   0   7 -12 21232.6 1480.62  23 
   0   7 -12 25411.2 1778.02  26 
   0  -7  12 24150.6 1514.91  20 
   0   7 -11 28077.4 2030.08  12 
   0  -7  11 29192.3 1838.88  13 
   0   7 -11 26450.8 1617.72  23 
   0   7 -11 28606.4 1848.66  26 
   0  -7  11 29701.9 1653.15  20 
   0  -7  10 43866.9 2108.43  13 
   0   7 -10 38900.6 2244.99  12 
   0   7 -10 40266.1 1950.65  23 
   0   7 -10 44960.8 2281.63  26 
   0  -7  10 42494.2 1905.78  20 
   0   7  -9 8690.07 1023.96  12 
   0  -7   9 9253.07 911.082  13 
   0   7  -9 8623.26 895.961  23 
   0   7  -9 9741.24 1062.90  26 
   0  -7   9 8340.76 829.521  20 
   0   7  -8 630.549 283.822  12 
   0  -7   8 1054.39 306.219  13 
   0   7  -8 1182.05 356.567  26 
   0  -7   8 902.704 269.145  20 
   0  -7   7 876.739 261.912  13 
   0   7  -6 21291.1 1092.15   1 
   0   7  -5 94472.7 2294.68   1 
   0  -7   5 91447.9 1980.71  11 
   0   7  -4 44971.3 1560.91   1 
   0  -7   4 42318.4 1333.57  11 
   0   7  -3 97374.5 2277.05   1 
   0  -7   3 98713.2 2018.82  11 
   0   7  -2 5744.67 549.098   1 
   0  -7   2 5937.61 499.851  11 
   0   7  -1 72091.3 1897.53   1 
   0  -7   1 75699.7 1780.57  11 
   0  -7   0 77677.2 1420.19   9 
   0  -7   0 75626.6 1793.79  11 
   0   7   1 6638.51 564.831   1 
   0  -7  -1 7756.58 582.711  11 
   0  -7  -1 7778.06 475.582   9 
   0   7   2 210.489 117.039   1 
   0  -7  -2 382.666 141.907   9 
   0  -7  -2 216.651 146.490  11 
   0  -7  -2 60.4675 138.274  10 
   0   7   3 56139.6 1657.28   1 
   0  -7  -3 59409.5 1430.41   9 
   0  -7  -3 55043.8 1737.18  10 
   0  -7  -3 58580.9 1596.96  11 
   0   7   4 20029.8 995.780   1 
   0  -7  -4 17860.0 1034.07  10 
   0  -7  -4 21359.2 974.636  11 
   0  -7  -4 20064.7 872.147   9 
   0   7   5 94159.3 2190.52   1 
   0  -7  -5 94646.4 2048.63  11 
   0  -7  -5 90417.0 1933.35   9 
   0  -7  -5 91808.3 2425.25  10 
   0   7   6 4819.28 507.756   1 
   0  -7  -6 4799.63 469.136  11 
   0  -7  -6 4519.43 461.378   9 
   0  -7  -6 4180.08 562.594  10 
   0   7   7 21338.1 1073.12   1 
   0  -7  -7 19892.1 1018.26   9 
   0  -7  -7 18459.8 1115.35   8 
   0  -7  -7 18649.1 1193.85  10 
   0   7   8 6632.90 593.372   1 
   0  -7  -8 5787.21 586.292   9 
   0  -7  -8 6574.43 755.727  10 
   0  -7  -9 31982.8 1743.79  10 
   0  -7  -9 34716.1 1515.59   9 
   0  -7  -9 30710.6 1532.96  16 
   0  -7 -10 53840.6 2385.97  10 
   0  -7 -10 53800.4 2035.29   9 
   0  -7 -10 53803.6 2543.70  14 
   0  -7 -10 54978.6 2128.99  16 
   0  -7 -10 55392.4 3110.41  19 
   0  -7 -11 6400.19 760.639   9 
   0  -7 -11 6312.02 875.117  10 
   0  -7 -11 6460.71 939.355  14 
   0  -7 -11 4898.74 678.850  25 
   0  -7 -11 7956.68 1227.95  18 
   0  -7 -11 5977.38 751.831  16 
   0  -7 -11 4638.06 978.722  19 
   0  -7 -12 1662.00 496.228  14 
   0  -7 -12 1154.96 420.704  10 
   0  -7 -12 1557.75 448.208   9 
   0  -7 -12 1410.53 360.534  25 
   0  -7 -12 1462.63 541.980  18 
   0  -7 -12 1766.26 436.181  16 
   0  -7 -12 651.924 356.562  19 
   0  -7 -13 8254.59 963.289   9 
   0  -7 -13 11222.5 1376.40  14 
   0  -7 -13 9490.63 968.490  25 
   0  -7 -13 10603.9 1024.10  24 
   0  -7 -13 9238.90 1406.02  19 
   0  -7 -13 11297.1 1101.42  16 
   0  -7 -13 10754.6 1496.01  18 
   0  -7 -14 21280.1 1894.96  14 
   0  -7 -14 15618.0 1314.04  25 
   0  -7 -14 19855.5 1389.98  24 
   0  -7 -14 18944.3 1490.85  16 
   0  -7 -14 16039.3 1853.63  19 
   0  -7 -14 21656.3 2169.71  18 
   0  -7 -15 1656.11 574.351  14 
   0  -7 -15 1994.45 463.430  25 
   0  -7 -15 1672.64 490.308  24 
   0  -7 -15 1983.98 701.263  18 
   0  -7 -15 1702.12 491.602  16 
   0  -7 -15 363.260 542.801  19 
   0  -7 -16 1517.65 587.651  14 
   0  -7 -16 1599.98 463.049  24 
   0  -7 -16 1006.27 459.168  25 
   0  -7 -16 1736.39 492.249  16 
   0  -7 -17 864.215 379.276  24 
   0  -7 -17 86.8988 582.077  19 
   0  -7 -17 1315.67 420.720  16 
   0  -7 -18 855.933 340.463  16 
   0  -7 -18 89.4672 451.011  19 
   0  -7 -19 337.160 380.666  19 
   0  -7 -20 7447.64 1043.35  19 
   0  -7 -21 10406.9 1015.09  19 
   0   8 -18 918.527 242.945  27 
   0   8 -18 612.835 210.445  23 
   0   8 -17 6352.99 715.793  27 
   0   8 -17 5302.71 603.303  23 
   0   8 -16 74.8296 162.031  23 
   0   8 -16 129.576 179.887  27 
   0   8 -15 413.117 251.430  23 
   0   8 -15 268.551 295.020  27 
   0   8 -14 7131.94 823.788  23 
   0   8 -14 9122.51 1068.18  26 
   0   8 -14 9214.59 1085.23  27 
   0   8 -13 82355.9 2823.28  23 
   0  -8  13 88179.5 2983.75  20 
   0   8 -12 6193.12 897.892  26 
   0   8 -12 4731.08 698.735  23 
   0  -8  12 6025.76 808.800  20 
   0   8 -11 20232.9 1618.93  26 
   0   8 -11 18261.5 1327.51  23 
   0  -8  11 22812.7 1516.82  20 
   0  -8  10 135712. 3932.89  13 
   0   8 -10 134177. 4285.85  12 
   0   8 -10 123947. 3416.70  23 
   0   8 -10 151541. 4267.40  26 
   0  -8  10 148111. 3763.67  20 
   0  -8   9 45157.5 2147.26  13 
   0   8  -9 46362.1 2431.65  12 
   0   8  -9 42055.0 1954.76  23 
   0   8  -9 45581.7 2344.59  26 
   0  -8   9 47945.2 2064.12  20 
   0  -8   8 27.5878 158.243  13 
   0   8  -8 583.667 290.456  12 
   0   8  -8 399.679 248.605  23 
   0   8  -8 559.397 303.585  26 
   0  -8   8 419.360 234.121  20 
   0  -8   7 4262.99 588.078  13 
   0   8  -7 4308.25 720.067  26 
   0  -8   7 3363.46 527.670  20 
   0   8  -6 1221.46 319.957  15 
   0  -8   6 1411.90 325.623  13 
   0   8  -6 1734.99 352.164   1 
   0   8  -6 2343.76 522.294  26 
   0  -8   6 1787.95 365.913  20 
   0   8  -5 414.290 205.629   1 
   0   8  -4 590.741 218.333   1 
   0  -8   4 774.053 199.202  11 
   0   8  -3 31746.3 1429.04   1 
   0  -8   3 32368.8 1281.19  11 
   0   8  -2 15222.8 976.278   1 
   0  -8   2 16720.9 911.034  11 
   0   8  -1 15388.6 967.921   1 
   0  -8   1 15219.7 875.011  11 
   0   8   0 2354.85 386.015   1 
   0  -8   0 2420.09 271.041   9 
   0  -8   0 2774.67 382.502  11 
   0  -8  -1 106880. 1869.16   9 
   0  -8  -1 101837. 2275.86  11 
   0   8   2 7164.69 656.448   1 
   0  -8  -2 7358.85 626.893  11 
   0  -8  -2 7427.72 518.759   9 
   0  -8  -2 6863.60 652.210  10 
   0   8   3 138657. 2865.47   1 
   0  -8  -3 144212. 2374.56   9 
   0  -8  -3 147191. 3122.10  10 
   0  -8  -3 148883. 2792.29  11 
   0   8   4 8614.23 726.484   1 
   0  -8  -4 9344.76 827.693  10 
   0  -8  -4 9011.11 627.823   9 
   0  -8  -4 10028.1 745.145  11 
   0   8   5 182255. 3347.81   1 
   0  -8  -5 177781. 2912.00   9 
   0  -8  -5 181230. 3686.50  10 
   0  -8  -5 190524. 3204.50  11 
   0   8   6 22062.0 1185.79   1 
   0  -8  -6 23684.2 1120.41   9 
   0  -8  -6 21678.1 1319.07  10 
   0  -8  -6 25048.7 1171.80  11 
   0   8   7 21119.2 1166.75   1 
   0  -8  -7 21163.2 1119.71   9 
   0  -8  -7 18783.1 1297.87  10 
   0   8   8 50736.1 1786.57   1 
   0  -8  -8 46813.7 2095.82  10 
   0  -8  -8 48235.8 1785.80   9 
   0  -8  -8 41374.3 2573.15  19 
   0  -8  -8 49040.0 1957.04  16 
   0  -8  -8 41001.4 2117.72  17 
   0  -8  -9 708.201 347.085  14 
   0  -8  -9 296.150 188.410   9 
   0  -8  -9 687.453 287.646  10 
   0  -8  -9 853.630 325.280  16 
   0  -8  -9 467.960 311.975  19 
   0  -8  -9 457.499 240.314  17 
   0  -8 -10 511.227 252.705  10 
   0  -8 -10 236.376 210.625   9 
   0  -8 -10 962.825 369.495  14 
   0  -8 -10-116.432 364.956  19 
   0  -8 -10 289.764 213.600  16 
   0  -8 -11 12927.7 1332.64  14 
   0  -8 -11 10915.5 1204.98  10 
   0  -8 -11 12747.6 1098.80   9 
   0  -8 -11 13435.6 1161.57  16 
   0  -8 -11 16151.1 1762.56  18 
   0  -8 -11 11111.9 1440.24  19 
   0  -8 -12 34016.3 2178.41  10 
   0  -8 -12 47433.0 2650.23  14 
   0  -8 -12 44662.8 2188.06   9 
   0  -8 -12 46405.7 2040.12  24 
   0  -8 -12 40627.1 1923.74  25 
   0  -8 -12 39978.1 2797.94  19 
   0  -8 -12 51792.1 3207.39  18 
   0  -8 -12 48062.2 2265.37  16 
   0  -8 -13 610.466 394.795  14 
   0  -8 -13 69.7314 212.329  24 
   0  -8 -13-434.503 372.900  25 
   0  -8 -13 377.361 344.584  18 
   0  -8 -13 490.443 320.551  16 
   0  -8 -13 333.838 506.245  19 
   0  -8 -14 58608.3 3135.94  14 
   0  -8 -14 58621.0 2386.90  24 
   0  -8 -14 49441.0 2254.18  25 
   0  -8 -14 57757.9 3501.62  18 
   0  -8 -14 50181.9 3203.23  19 
   0  -8 -14 58540.4 2621.66  16 
   0  -8 -15 3852.81 638.062  24 
   0  -8 -15 3445.00 639.593  25 
   0  -8 -15 3516.28 684.838  16 
   0  -8 -15 1400.67 516.464  19 
   0  -8 -15 2983.95 843.356  18 
   0  -8 -16 163.199 293.896  24 
   0  -8 -16-19.9929 213.298  16 
   0  -8 -17 598.178 297.579  24 
   0  -8 -17 817.702 387.366  16 
   0  -8 -17 123.778 374.480  19 
   0  -8 -18 340.645 236.404  24 
   0  -8 -18 83.4655 162.553  16 
   0  -8 -19 3271.66 861.570  19 
   0  -8 -20 6475.21 899.174  19 
   0   9 -17 1702.51 346.067  27 
   0   9 -16 6071.88 610.808  23 
   0   9 -16 7635.68 807.471  27 
   0   9 -15 234.782 213.715  27 
   0   9 -15 89.4452 144.482  23 
   0   9 -14 133.579 166.917  23 
   0   9 -14-192.731 316.479  27 
   0  -9  14 541.017 206.466  20 
   0   9 -13 3387.38 550.049  23 
   0  -9  13 3753.06 639.261  20 
   0   9 -12 32737.4 1693.32  23 
   0  -9  12 37089.7 2013.15  20 
   0   9 -11 6764.07 935.130  26 
   0   9 -11 6025.33 760.280  23 
   0  -9  11 8019.16 950.026  20 
   0   9 -10 65490.0 2778.23  26 
   0  -9  10 61938.2 2564.30  20 
   0   9  -9 201729. 4907.20  26 
   0  -9   9 200323. 4459.38  20 
   0   9  -8 843.990 385.713  12 
   0  -9   8 692.338 315.665  13 
   0   9  -8 777.529 368.877  26 
   0  -9   8 864.600 327.540  20 
   0  -9   7 5937.78 750.602  13 
   0   9  -7 7933.24 953.921  26 
   0  -9   7 7093.47 805.300  20 
   0   9  -6 1741.52 406.478  15 
   0  -9   6 1372.18 330.863  13 
   0   9  -6 1177.79 303.450   1 
   0   9  -6 1965.57 501.856  26 
   0  -9   6 1207.86 354.450  20 
   0  -9   5 9372.35 834.986  13 
   0   9  -5 7929.19 813.420   1 
   0   9  -5 10847.8 1086.42  26 
   0   9  -5 9494.66 914.865  15 
   0  -9   5 9971.50 871.444  20 
   0  -9   4 78.6585 128.188  13 
   0   9  -4 237.567 215.472  15 
   0   9  -4 26.1862 165.497   1 
   0   9  -4-128.069 259.956  26 
   0  -9   4 44.8808 119.193  20 
   0   9  -3 4653.28 602.022   1 
   0  -9   3 5142.25 567.273  13 
   0  -9   3 4480.77 528.936  11 
   0   9  -3 5231.56 640.088  15 
   0  -9   3 4851.75 573.370  20 
   0   9  -2 4034.77 558.167   1 
   0  -9   2 4550.47 529.549  11 
   0  -9   2 4883.16 527.332  13 
   0   9  -1 14306.5 1023.26   1 
   0  -9   1 16752.7 1004.35  11 
   0   9   0 83888.1 2448.29   1 
   0  -9   0 96526.1 2413.08  11 
   0   9   1 2531.11 439.049   1 
   0  -9  -1 2468.35 408.390  11 
   0  -9  -1 2776.64 452.029  10 
   0   9   2 38932.6 1655.98   1 
   0  -9  -2 41960.8 1770.36  10 
   0  -9  -2 42039.1 1306.98   9 
   0  -9  -2 43783.4 1643.26  11 
   0   9   3 1689.23 351.212   1 
   0  -9  -3 1971.50 351.796  11 
   0  -9  -3 1928.04 303.271   9 
   0  -9  -3 2593.02 459.525  10 
   0   9   4 24195.3 1323.50   1 
   0  -9  -4 25432.2 1450.90  10 
   0  -9  -4 25402.4 1115.01   9 
   0  -9  -4 26827.6 1308.75  11 
   0   9   5 3532.62 524.012   1 
   0  -9  -5 4464.26 548.296  11 
   0  -9  -5 3508.91 441.176   9 
   0  -9  -5 3519.96 563.001  10 
   0   9   6 32545.1 1547.12   1 
   0  -9  -6 32285.2 1711.39  10 
   0  -9  -6 32915.6 1405.62   9 
   0  -9  -6 32516.7 1573.09  16 
   0  -9  -6 29165.1 1758.45  17 
   0   9   7 21475.3 1257.50   1 
   0  -9  -7 21354.5 1197.92   9 
   0  -9  -7 19051.7 1379.50  10 
   0  -9  -7 19115.9 1482.73  17 
   0  -9  -7 20508.8 1296.63  16 
   0   9   8 5012.60 636.475   1 
   0  -9  -8 6331.78 696.740   9 
   0  -9  -8 4189.65 672.738  10 
   0  -9  -8 4963.01 770.477  17 
   0  -9  -8 7265.83 1138.19  19 
   0  -9  -8 6448.94 749.483  16 
   0  -9  -9 112.660 204.441  10 
   0  -9  -9-219.663 243.970   9 
   0  -9  -9 115.062 154.986  17 
   0  -9  -9-38.2593 181.877  16 
   0  -9 -10 14130.6 1148.84   9 
   0  -9 -10 14030.5 1584.68  19 
   0  -9 -10 16715.2 1302.48  16 
   0  -9 -11 54.6862 171.203   9 
   0  -9 -11-11.8741 183.328  24 
   0  -9 -11 42.2181 208.183  16 
   0  -9 -12 1781.58 455.001  24 
   0  -9 -12 1805.46 499.875  16 
   0  -9 -12 2356.90 718.987  19 
   0  -9 -12 1200.06 488.028  18 
   0  -9 -13 1898.90 478.135  24 
   0  -9 -13 2762.84 804.956  19 
   0  -9 -13 2089.91 533.405  16 
   0  -9 -13 1851.80 641.968  18 
   0  -9 -14 3770.85 594.439  25 
   0  -9 -14 5587.41 772.385  24 
   0  -9 -14 3615.55 913.256  18 
   0  -9 -14 5203.49 812.430  16 
   0  -9 -14 4905.20 1021.71  19 
   0  -9 -15 26547.3 1633.41  24 
   0  -9 -15 20444.1 1346.76  25 
   0  -9 -15 24493.5 1744.57  16 
   0  -9 -15 20709.0 2042.67  18 
   0  -9 -15 22738.4 2076.28  19 
   0  -9 -16 20452.9 1384.52  24 
   0  -9 -16 19003.2 1899.06  18 
   0  -9 -16 20716.8 1889.05  19 
   0  -9 -16 18524.5 1459.77  16 
   0  -9 -17 5025.74 659.238  24 
   0  -9 -17 4386.67 686.337  16 
   0  -9 -18 4454.26 600.979  24 
   0  -9 -18 3128.60 539.652  16 
   0  -9 -19 2928.02 439.660  16 
   0  10 -16 7385.16 716.864  27 
   0  10 -15 2807.37 512.944  27 
   0  10 -14 522.836 252.812  27 
   0 -10  14 542.787 273.794  20 
   0  10 -13-393.561 344.715  27 
   0  10 -13-224.590 211.025  23 
   0 -10  13 4.57906 167.568  20 
   0 -10  12-31.5701 184.890  20 
   0 -10  11-7.81757 206.687  20 
   0 -10  10 1941.79 497.513  20 
   0 -10   9 70917.2 2797.88  20 
   0 -10   8 44918.1 2169.14  20 
   0 -10   7 205.563 221.618  13 
   0 -10   7-285.000 248.608  20 
   0 -10   6 201.917 198.367  13 
   0 -10   6-75.9481 167.559  20 
   0  10  -5 8862.26 890.245   1 
   0 -10   5 8399.92 857.742  13 
   0  10  -5 9913.52 971.618  15 
   0 -10   5 9525.89 924.057  20 
   0  10  -4 86.3091 158.271   1 
   0  10  -4 152.066 144.019  15 
   0 -10   4-6.54193 136.985  20 
   0  10  -3 1431.36 368.762   1 
   0  10  -3 2035.23 420.293  15 
   0 -10   3 2013.41 426.525  20 
   0  10  -2 327.488 172.298   1 
   0  10  -2 985.268 305.445  15 
   0 -10   2 578.494 225.387  20 
   0  10  -1-167.226 164.451   1 
   0  10  -1 341.080 213.022  15 
   0 -10   1 402.364 209.721  20 
   0 -10   0 42273.6 1741.70  11 
   0 -10   0 42177.4 1744.02  20 
   0  10   0 45060.9 1857.74  15 
   0  10   1 4824.40 638.134   1 
   0 -10  -1 6288.59 688.484  11 
   0  10   1 6011.01 691.802  15 
   0  10   2 30780.8 1597.72   1 
   0 -10  -2 34623.8 1581.75  11 
   0  10   2 36525.7 1673.59  15 
   0  10   3 36344.9 1731.04   1 
   0  10   3 41060.3 1753.94  15 
   0  10   4 114.612 133.858   1 
   0  10   4-441.671 270.762  15 
   0 -10  -4 77.4637 131.432   9 
   0 -10  -4-228.249 148.559  16 
   0  10   5 21738.4 1354.12   1 
   0 -10  -5 21778.1 1149.73   9 
   0 -10  -5 23364.3 1346.53  16 
   0 -10  -5 22873.0 1629.71  17 
   0  10   6 22006.0 1367.47   1 
   0 -10  -6 20954.1 1189.47   9 
   0 -10  -6 24331.1 1416.04  16 
   0 -10  -6 22146.6 1622.50  17 
   0  10   7-40.6525 141.625   1 
   0 -10  -7 212.386 172.405   9 
   0 -10  -7-64.8681 163.649  16 
   0 -10  -7 1.39684 233.978  17 
   0 -10  -8 518.325 207.426   9 
   0  10   8 513.779 255.364   1 
   0 -10  -8 798.353 278.331  24 
   0 -10  -8 682.082 238.205  16 
   0 -10  -8 1079.14 384.509  17 
   0 -10  -9 536.972 304.493   9 
   0 -10  -9 370.235 202.162  24 
   0 -10  -9 360.274 223.122  16 
   0 -10  -9 733.472 369.748  17 
   0 -10 -10 11135.5 984.270  24 
   0 -10 -10 13742.4 1224.98  16 
   0 -10 -11 447.884 276.179  24 
   0 -10 -11 877.981 395.618  16 
   0 -10 -12 1170.49 440.756  16 
   0 -10 -12 796.625 406.229  18 
   0 -10 -13 4194.00 660.564  24 
   0 -10 -13 4792.09 1028.99  18 
   0 -10 -13 5278.50 816.297  16 
   0 -10 -14 787.516 311.941  24 
   0 -10 -14 709.139 482.955  18 
   0 -10 -15 1823.87 434.288  24 
   0 -10 -15 1080.28 380.121  16 
   0 -10 -15 2346.50 666.527  18 
   0 -10 -16 23312.2 1384.88  24 
   0 -10 -16 21067.7 1520.54  16 
   0 -10 -17 5749.02 661.878  24 
   0 -10 -17 5565.18 743.630  16 
   0 -10 -18 3070.25 511.105  16 
   0  11 -16 2864.36 384.766  27 
   0  11 -15 12984.5 924.659  27 
   0  11 -14 6317.96 727.196  27 
   0 -11  14 5912.77 658.818  20 
   0  11 -13-124.368 211.394  27 
   0 -11  13 126.347 241.281  20 
   0  11 -12 1103.18 387.330  27 
   0 -11  12 390.723 218.630  20 
   0 -11  11 1721.18 454.058  20 
   0 -11  10 7765.23 965.023  20 
   0 -11   9 10061.3 1100.50  20 
   0 -11   8-52.9151 167.169  20 
   0 -11   7 7206.15 904.764  20 
   0 -11   6 30268.3 1782.51   6 
   0 -11   6 29712.6 1749.95  20 
   0  11  -5 5281.71 778.171   1 
   0 -11   5 6664.25 833.586  20 
   0  11  -5 6740.80 836.414  15 
   0  11  -4 12760.7 1133.40   1 
   0 -11   4 13985.7 1150.37  20 
   0  11  -4 13859.3 1159.89  15 
   0  11  -3 1536.17 429.679   1 
   0  11  -3 2277.59 491.981  15 
   0 -11   3 1881.63 413.434  20 
   0  11  -2 775.334 292.682   1 
   0  11  -2 755.699 305.399  15 
   0 -11   2 432.885 244.554  20 
   0  11  -1 1069.19 327.743   1 
   0  11  -1 1050.94 371.167  15 
   0 -11   1 1032.04 304.753  20 
   0 -11   0 111294. 3044.86  20 
   0  11   0 112703. 3054.05  15 
   0 -11  -1 117344. 3134.69  20 
   0  11   1 117536. 3079.08  15 
   0  11   2 1690.36 407.115   1 
   0  11   2 1960.32 433.376  15 
   0  11   3 14603.2 1179.27   1 
   0  11   3 16360.5 1144.42  15 
   0  11   4 23283.7 1478.72   1 
   0 -11  -4 23800.6 1368.22  16 
   0  11   4 25142.0 1408.00  15 
   0  11   5-215.086 263.589   1 
   0 -11  -5 435.386 270.465  17 
   0 -11  -5 377.528 232.418  16 
   0  11   6 1554.41 408.018   1 
   0 -11  -6 1940.40 428.374  16 
   0 -11  -6 900.153 392.286  17 
   0  11   7-98.3643 191.241   1 
   0 -11  -7 121.513 212.894  17 
   0 -11  -7 361.847 228.869  16 
   0 -11  -8 9260.93 985.624  16 
   0 -11  -8 6053.81 925.744  17 
   0 -11  -9 1567.88 515.340  17 
   0 -11  -9 2059.36 530.191  16 
   0 -11 -10 8980.66 856.831  24 
   0 -11 -10 12209.3 1199.09  16 
   0 -11 -11 2815.19 504.592  24 
   0 -11 -11 3572.90 694.860  16 
   0 -11 -12 315.024 214.260  24 
   0 -11 -12 732.334 345.700  16 
   0 -11 -12 435.573 299.905  18 
   0 -11 -13-340.399 277.207  24 
   0 -11 -13 362.040 330.868  18 
   0 -11 -13 108.952 261.980  16 
   0 -11 -14 3663.21 559.182  24 
   0 -11 -14 3576.08 813.695  18 
   0 -11 -14 3109.37 610.617  16 
   0 -11 -15 111.042 161.288  24 
   0 -11 -15 307.806 257.327  16 
   0 -11 -15 196.292 276.911  18 
   0 -11 -16 2277.78 415.403  24 
   0 -11 -16 1497.65 422.298  16 
   0 -11 -17 1074.23 317.493  16 
   0 -11 -18 446.099 174.293  16 
   0  12 -14 17160.7 1010.13  27 
   0 -12  14 13972.0 852.214  20 
   0  12 -13 9813.50 841.708  27 
   0 -12  13 8326.69 785.038  20 
   0  12 -12 662.950 283.686  27 
   0 -12  12 294.689 209.969  20 
   0  12 -11 4656.61 666.346  27 
   0 -12  11 3649.67 647.966  20 
   0 -12  10 531.020 284.922  20 
   0 -12   9 152.879 198.401  20 
   0 -12   8 1802.29 515.927  20 
   0 -12   7 3133.99 615.081  20 
   0 -12   6 1182.48 397.715   6 
   0 -12   6 2095.14 529.058  20 
   0 -12   5 127062. 3735.07   6 
   0 -12   5 120023. 3562.09  20 
   0 -12   4 49361.3 2248.59  20 
   0 -12   3 15163.2 1229.74  20 
   0  12  -3 16079.6 1234.28  15 
   0  12  -2 507.592 264.605  15 
   0 -12   2 661.826 320.066  20 
   0  12  -1 1703.09 425.506  15 
   0 -12   1 1294.84 386.325  20 
   0 -12   0 55145.6 2280.94  20 
   0  12   0 54469.8 2164.73  15 
   0  12   1 134406. 3353.27  15 
   0  12   2 15690.1 1140.79  15 
   0  12   3 370.987 234.407  15 
   0 -12  -4 6249.02 926.306  17 
   0  12   4 5397.67 659.701  15 
   0 -12  -5 1002.84 398.093  17 
   0 -12  -5 1095.45 376.008  16 
   0 -12  -6 12383.0 1095.44  16 
   0 -12  -6 11612.7 1251.96  17 
   0 -12  -7 49320.6 2619.21  17 
   0 -12  -7 60802.9 2465.30  16 
   0 -12  -8 2947.32 611.695   6 
   0 -12  -8 2106.55 509.563  16 
   0 -12  -8 2055.51 535.455  17 
   0 -12  -9 1958.23 500.911   6 
   0 -12  -9 1559.62 513.353  17 
   0 -12  -9 1763.27 471.161  16 
   0 -12 -10 3648.97 697.542  16 
   0 -12 -11 9664.02 1329.51  18 
   0 -12 -11 10728.8 1133.67  16 
   0 -12 -12 2153.83 408.474  24 
   0 -12 -12 2362.08 682.591  18 
   0 -12 -12 1509.21 446.586  16 
   0 -12 -13 950.606 290.034  24 
   0 -12 -13 782.085 354.428  16 
   0 -12 -13 1271.12 509.995  18 
   0 -12 -14-46.7940 139.093  24 
   0 -12 -14 387.398 250.649  18 
   0 -12 -14-10.7721 208.461  16 
   0 -12 -15-113.121 339.379  18 
   0 -12 -15 80.5190 175.542  16 
   0 -12 -16-130.782 210.065  16 
   0 -12 -17-344.155 194.302  16 
   0  13 -13 201.922 117.709  27 
   0  13 -12 177.455 143.313  27 
   0 -13  12-28.4808 150.654  20 
   0  13 -11 65.6318 136.986  27 
   0 -13  11 396.402 241.886  20 
   0  13 -10 714.058 238.910  27 
   0 -13  10 650.655 263.543  20 
   0 -13   9 3943.63 654.509  20 
   0 -13   8 6127.51 824.628  20 
   0 -13   7 140.510 212.261  20 
   0 -13   6 744.411 324.076   6 
   0 -13   6 807.595 344.438  20 
   0 -13   5 1001.49 394.788   6 
   0 -13   5 569.567 296.820  20 
   0 -13   4 74808.0 2882.91   6 
   0 -13   4 69779.9 2697.92  20 
   0 -13   3 83004.2 3061.69   6 
   0 -13   3 72124.4 2729.68  20 
   0 -13   2 10864.0 1071.42  20 
   0  13  -2 12385.2 1062.88  15 
   0  13  -1 580.337 321.949  15 
   0 -13   1 614.233 269.148  20 
   0  13   0 34372.8 1711.92  15 
   0 -13   0 33872.2 1846.73  20 
   0  13   1 24941.2 1441.13  15 
   0  13   2 15806.0 1128.13  15 
   0  13   3 284.443 214.328  15 
   0 -13  -4 5650.20 895.130  17 
   0  13   4 5623.77 663.590  15 
   0 -13  -5 544.937 292.389  17 
   0 -13  -6 10013.2 1162.08  17 
   0 -13  -6 8411.61 899.919  16 
   0 -13  -7 744.339 339.836   6 
   0 -13  -7 341.713 233.763  16 
   0 -13  -7 165.038 201.703  17 
   0 -13  -8 9297.72 1040.84   6 
   0 -13  -8 9794.71 1010.07  16 
   0 -13  -8 8111.12 1030.98  17 
   0 -13  -9 23200.2 1560.54   6 
   0 -13  -9 22762.6 1547.03  16 
   0 -13 -10 6617.11 861.388  16 
   0 -13 -11 2670.41 541.750  16 
   0 -13 -11 2588.32 640.149  18 
   0 -13 -12 316.094 285.538  16 
   0 -13 -12 707.888 340.866  18 
   0 -13 -13 808.152 349.939  16 
   0 -13 -13 1486.85 466.134  18 
   0 -13 -14 554.192 296.747  18 
   0 -13 -14 882.101 331.239  16 
   0 -13 -15 424.486 212.531  16 
   0 -13 -16-215.076 175.149  16 
   0  14 -11 4196.38 435.115  27 
   0 -14  11 5376.34 562.685  20 
   0  14 -10 1514.78 291.881  27 
   0 -14  10 1029.12 274.144  20 
   0  14  -9 6337.81 624.161  27 
   0 -14   9 6114.81 713.256  20 
   0  14  -8 12944.7 916.240  27 
   0 -14   8 13773.1 1109.88  20 
   0 -14   7 3258.74 581.042  20 
   0 -14   6 865.422 307.771  20 
   0 -14   5 2567.96 497.723   6 
   0 -14   5 2924.52 541.809  20 
   0 -14   4 964.897 323.419   6 
   0 -14   4 851.545 309.812  20 
   0 -14   3 1127.07 377.239   6 
   0 -14   3 814.369 312.550  20 
   0 -14   2 40075.2 2073.89   6 
   0 -14   2 36354.8 1877.82  20 
   0 -14   1 49262.4 2319.92   6 
   0 -14   1 42789.9 2021.71  20 
   0 -14   0 158.477 211.047   6 
   0 -14  -1 4380.35 728.425   6 
   0  14   1 4575.62 589.308  15 
   0 -14  -2 7020.16 925.547   6 
   0 -14  -2 6810.41 942.269  17 
   0  14   2 5967.02 673.217  15 
   0 -14  -3 2405.53 551.415   6 
   0  14   3 2655.24 453.948  15 
   0 -14  -3 2730.64 607.382  17 
   0 -14  -4 1409.28 443.303   6 
   0  14   4 2748.96 453.087  15 
   0 -14  -4 1523.15 433.704  17 
   0 -14  -5 48.6805 190.634   6 
   0 -14  -5-171.652 269.857  17 
   0 -14  -6 4753.17 749.081   6 
   0 -14  -6 3916.61 713.406  17 
   0 -14  -7 13010.9 1051.00  16 
   0 -14  -7 15500.6 1374.07  17 
   0 -14  -8 1697.43 414.357   6 
   0 -14  -8 1921.93 434.008  16 
   0 -14  -9 10384.2 954.406   6 
   0 -14  -9 9196.60 907.465  16 
   0 -14 -10 18068.4 1616.31  18 
   0 -14 -10 14356.2 1122.72  16 
   0 -14 -11 3301.26 558.237  16 
   0 -14 -11 2718.33 593.551  18 
   0 -14 -12 1393.45 385.552  16 
   0 -14 -12 1079.72 412.182  18 
   0 -14 -13 60.1376 214.613  18 
   0 -14 -13 126.380 166.340  16 
   0 -14 -14 814.376 274.681  16 
   0 -15   9 3645.43 435.638  20 
   0 -15   8 13816.9 913.732  20 
   0  15  -7 3434.23 400.269  27 
   0 -15   7 3566.32 491.489  20 
   0 -15   6 1247.25 293.984  20 
   0 -15   5 2757.46 433.826   6 
   0 -15   5 2700.60 454.851  20 
   0 -15   4 8624.24 833.127   6 
   0 -15   4 7941.12 793.060  20 
   0 -15   3 248.075 176.592   6 
   0 -15   3 238.705 149.597  20 
   0 -15   2 708.031 274.301   6 
   0 -15   2 1083.04 321.972  20 
   0 -15   1 6130.21 770.064   6 
   0 -15   0 7520.34 861.575   6 
   0 -15   0 8096.67 911.763  17 
   0 -15  -1-77.9970 229.653   6 
   0 -15  -1 341.240 204.268  17 
   0 -15  -2 1485.74 415.430   6 
   0 -15  -2 1866.42 476.846  17 
   0 -15  -3 2517.11 531.148   6 
   0 -15  -3 2457.24 543.989  17 
   0 -15  -4 1101.19 353.530   6 
   0 -15  -4 958.791 328.975  17 
   0 -15  -5 1386.75 370.607   6 
   0 -15  -5 1339.11 411.024  17 
   0 -15  -6-295.923 262.584   6 
   0 -15  -6-92.2497 209.597  17 
   0 -15  -7 5416.27 702.099   6 
   0 -15  -8 7928.29 788.846   6 
   0 -15  -9 334.762 190.861  16 
   0 -15  -9 1151.34 414.087  18 
   0 -15 -10 8571.83 724.253  16 
   0 -15 -10 12547.4 1147.40  18 
   0 -15 -11 11776.7 1025.78  18 
   0 -15 -11 9322.34 729.531  16 
   0 -16   5 9358.12 662.169  20 
   0 -16   4 8693.07 658.389   6 
   0 -16   4 8382.64 637.851  20 
   0 -16   3 1970.09 345.341   6 
   0 -16   3 3215.09 460.331  17 
   0 -16   3 2542.59 366.998  20 
   0 -16   2 111.186 141.690   6 
   0 -16   2 28.9674 135.832  17 
   0 -16   1 282.703 166.578   6 
   0 -16   1 377.666 184.011  17 
   0 -16   0 2162.46 417.405   6 
   0 -16   0 2574.38 439.503  17 
   0 -16  -1 9282.74 848.191   6 
   0 -16  -1 9607.94 870.472  17 
   0 -16  -2 13083.3 1011.15   6 
   0 -16  -2 12732.0 1007.82  17 
   0 -16  -3 795.586 281.044   6 
   0 -16  -3 891.111 296.717  17 
   0 -16  -4 21491.6 1278.14   6 
   0 -16  -4 20077.0 1258.87  17 
   0 -16  -5 9347.72 828.445   6 
   0 -16  -5 7578.71 760.047  17 
   0 -16  -6 693.472 236.486   6 
   0 -16  -7 200.215 103.970   6 
   0 -16  -8 1270.96 359.571  18 
   0 -17   0 1.54276 109.466   6 
   0 -17  -1 140.104 121.420   6 
   0 -17  -2 21043.2 1015.04   6 
   0 -17  -3 23677.9 1071.80   6 
   0 -17  -4 5512.69 508.168   6 
   1 -16  -6 1255.00 263.912   6 
   1 -16  -5 1614.71 322.499   6 
   1 -16  -4 9102.08 757.333   6 
   1 -16  -3 32065.2 1422.43   6 
   1 -16  -3 26396.6 1259.42  17 
   1 -16  -2 2508.65 409.430   6 
   1 -16  -2 2128.67 378.188  17 
   1 -16  -1 5187.94 583.730   6 
   1 -16  -1 4754.56 544.475  17 
   1 -16   0 91.1703 114.652   6 
   1 -16   0-54.8092 129.139  17 
   1 -16   1 2119.34 354.772   6 
   1 -16   1 1874.13 329.889  17 
   1 -16   2 53.5719 133.730   6 
   1 -16   2-120.477 126.484  17 
   1 -16   3 3.85281 75.7855  17 
   1 -15  -9 13404.5 1077.12  18 
   1 -15  -8 1108.97 279.305   6 
   1 -15  -8 1194.78 354.638  18 
   1 -15  -7 56.2586 107.528   6 
   1 -15  -6-151.254 130.758   6 
   1 -15  -5 553.271 272.416   6 
   1 -15  -5 476.020 205.024  17 
   1 -15  -4 468.829 276.955   6 
   1 -15  -4 517.433 251.315  17 
   1 -15  -3 21757.6 1377.28   6 
   1 -15  -3 17875.2 1281.61  17 
   1 -15  -2 23622.1 1434.46   6 
   1 -15  -2 21535.6 1407.10  17 
   1 -15  -1 6747.10 778.009   6 
   1 -15  -1 6008.21 748.521  17 
   1 -15   0 665.951 248.783   6 
   1 -15   0 483.959 246.408  17 
   1 -15   1 3322.16 537.079   6 
   1 -15   1 3186.54 518.664  17 
   1 -15   2 75.9855 158.109   6 
   1 -15   2-196.054 228.260  20 
   1 -15   3 3151.50 494.912   6 
   1 -15   3 3031.92 447.498  20 
   1 -15   4 1335.54 309.572   6 
   1 -15   4 1246.89 294.305  20 
   1 -15   5-119.505 178.080   6 
   1 -15   5-98.1258 139.771  20 
   1 -15   6 12860.0 868.448  20 
   1 -15   7 25354.4 1165.22  20 
   1 -14 -13 3463.12 472.274  16 
   1 -14 -12 527.760 243.972  16 
   1 -14 -11 8893.20 949.339  18 
   1 -14 -11 9998.49 872.242  16 
   1 -14 -10-381.396 218.927  16 
   1 -14 -10 119.595 256.594  18 
   1 -14  -9 27097.4 1440.07   6 
   1 -14  -9 24711.5 1396.55  16 
   1 -14  -8 25403.8 1508.74   6 
   1 -14  -8 19548.9 1220.03  16 
   1 -14  -7 476.250 273.679   6 
   1 -14  -7 583.132 315.644  17 
   1 -14  -7 16.5065 164.201  16 
   1 -14  -6 3195.69 591.275   6 
   1 -14  -6 2257.15 514.137  17 
   1 -14  -5 556.285 294.157   6 
   1 -14  -5-36.1594 156.146  17 
  -1  14   4 165.057 136.537  15 
   1 -14  -4 465.608 313.861  17 
   1 -14  -3 587.606 286.991   6 
  -1  14   3 256.422 165.860  15 
   1 -14  -3 386.722 197.554  17 
   1 -14  -2 1987.27 491.411   6 
  -1  14   2 1723.58 347.100  15 
   1 -14  -2 1348.87 406.521  17 
   1 -14  -1 15862.6 1295.37   6 
   1 -14  -1 15648.6 1348.03  17 
  -1  14   1 12955.3 972.210  15 
   1 -14   0 13420.8 1173.93   6 
  -1  14   0 11748.3 931.472  15 
   1 -14   1 2465.79 503.990   6 
   1 -14   1 1957.19 420.264  20 
   1 -14   2 2525.45 528.506   6 
   1 -14   2 2047.27 437.684  20 
   1 -14   3 15252.2 1220.33   6 
   1 -14   3 12888.3 1054.25  20 
   1 -14   4 839.170 288.941   6 
   1 -14   4 618.824 253.765  20 
   1 -14   5 1414.36 361.841   6 
   1 -14   5 1902.76 413.084  20 
   1 -14   6 359.755 219.389  20 
   1 -14   7 6407.74 722.200  20 
  -1  14  -8 10933.3 783.111  27 
   1 -14   8 10167.5 884.331  20 
  -1  14  -9 818.703 209.830  27 
   1 -14   9 719.687 245.157  20 
  -1  14 -10 10132.0 660.915  27 
   1 -14  10 11999.7 831.469  20 
   1 -13 -15 973.740 259.518  16 
   1 -13 -14 7406.73 764.551  16 
   1 -13 -13 141.905 161.307  16 
   1 -13 -12 678.662 287.605  18 
   1 -13 -12 476.641 290.891  16 
   1 -13 -11 296.631 193.366  16 
   1 -13 -11 343.011 330.494  18 
   1 -13 -10 15667.0 1242.88  16 
   1 -13 -10 15925.6 1576.70  18 
   1 -13  -9 3245.69 567.136   6 
   1 -13  -9 2532.11 539.397  16 
   1 -13  -8 82216.5 2919.55   6 
   1 -13  -8 66552.0 2478.35  16 
   1 -13  -7 22257.1 1405.45  16 
   1 -13  -7 21696.6 1664.90  17 
   1 -13  -6 160.798 182.173  16 
   1 -13  -6 564.952 342.473  17 
   1 -13  -5 6989.35 968.482  17 
  -1  13   5 8770.36 794.662  15 
  -1  13   4 1392.80 331.957  15 
   1 -13  -4 1359.13 472.090  17 
  -1  13   3 319.970 180.740  15 
   1 -13  -3 224.486 243.464  17 
  -1  13   2 783.695 273.639  15 
  -1  13   1 9392.87 874.634  15 
   1 -13   0 25718.0 1553.03  20 
  -1  13   0 27358.5 1494.91  15 
  -1  13  -1 70044.1 2419.86  15 
   1 -13   1 65384.3 2468.45  20 
  -1  13  -2 51473.0 2099.13  15 
   1 -13   2 50073.5 2178.31  20 
   1 -13   3 20450.9 1487.34   6 
   1 -13   3 16551.5 1262.57  20 
   1 -13   4 29323.0 1755.84   6 
   1 -13   4 26710.4 1597.87  20 
   1 -13   5 5970.08 795.856   6 
   1 -13   5 4657.14 685.496  20 
   1 -13   6 5265.44 699.508   6 
   1 -13   6 5730.12 756.701  20 
   1 -13   7 9135.74 955.976  20 
   1 -13   8 4874.11 689.655  20 
   1 -13   9-166.532 186.163  20 
  -1  13 -10 277.146 190.917  27 
   1 -13  10 343.359 182.701  20 
  -1  13 -11 4893.21 560.918  27 
   1 -13  11 5121.22 616.241  20 
  -1  13 -12 3025.33 395.351  27 
   1 -13  12 3353.48 438.685  20 
   1 -12 -16 2650.01 462.893  16 
   1 -12 -15 794.909 274.721  16 
   1 -12 -14 3532.84 452.954  24 
   1 -12 -14 3008.24 570.329  16 
   1 -12 -13 3540.20 458.811  24 
   1 -12 -13 4994.51 872.180  18 
   1 -12 -13 5324.40 758.937  16 
   1 -12 -12-97.6128 212.664  24 
   1 -12 -12-310.457 333.354  16 
   1 -12 -12-243.473 385.129  18 
   1 -12 -11 2271.99 665.378  18 
   1 -12 -11 2123.21 487.590  16 
   1 -12 -10 5680.15 784.717  16 
   1 -12  -9 38253.8 1987.77   6 
   1 -12  -9 38644.6 1983.42  16 
   1 -12  -8 10898.5 1125.23   6 
   1 -12  -8 10025.2 1043.02  16 
   1 -12  -7 4940.74 858.056  17 
   1 -12  -7 5044.47 728.302  16 
   1 -12  -6 30641.5 2019.99  17 
   1 -12  -6 31853.9 1714.93  16 
  -1  12   5 76.8546 154.398  15 
   1 -12  -5-219.013 194.586  16 
   1 -12  -5 144.287 270.828  17 
  -1  12   4 38.9046 133.522  15 
   1 -12  -4 146.468 202.492  17 
  -1  12   3 15581.0 1137.79  15 
  -1  12   2 13571.5 1075.01  15 
  -1  12   1 910.897 298.631  15 
  -1  12   0 2800.94 507.095  15 
   1 -12   0 3485.46 586.241  20 
  -1  12  -1 49257.9 2079.76  15 
   1 -12   1 47516.2 2072.23  20 
  -1  12  -2 74747.7 2598.98  15 
   1 -12   2 71085.1 2556.14  20 
  -1  12  -3 38190.2 1876.54  15 
   1 -12   3 35774.5 1828.74  20 
   1 -12   4 31193.4 1755.28  20 
  -1  12  -4 31304.3 1732.17  15 
   1 -12   5 30470.6 1750.43  20 
   1 -12   6 1479.71 441.165   6 
   1 -12   6 3022.25 590.772  20 
   1 -12   7 2013.46 491.531  20 
   1 -12   8 13742.0 1251.11  20 
   1 -12   9 27661.9 1716.53  20 
   1 -12  10 1931.01 478.041  20 
   1 -12  11-201.280 176.753  20 
  -1  12 -12 68.0775 138.339  27 
   1 -12  12 175.641 197.496  20 
  -1  12 -13 2642.55 427.416  27 
   1 -12  13 1916.12 358.715  20 
  -1  12 -14 7379.68 597.792  27 
   1 -11 -17 325.433 192.187  16 
   1 -11 -16 1543.28 331.885  24 
   1 -11 -16 2298.65 469.051  16 
   1 -11 -15 420.714 224.624  24 
   1 -11 -15 165.872 181.997  16 
   1 -11 -14 2427.89 447.666  24 
   1 -11 -14 2262.49 523.594  16 
   1 -11 -14 1852.84 612.344  18 
   1 -11 -13 2727.91 483.108  24 
   1 -11 -13 2191.43 648.865  18 
   1 -11 -13 2111.74 533.704  16 
   1 -11 -12 158.655 181.273  24 
   1 -11 -12 143.999 270.826  16 
   1 -11 -12-336.221 352.589  18 
   1 -11 -11 4568.91 603.134  24 
   1 -11 -11 5611.00 835.927  16 
   1 -11 -11 6376.21 1100.07  18 
   1 -11 -10 1910.27 409.944  24 
   1 -11 -10 3570.74 668.112  16 
   1 -11  -9 432.698 311.276  16 
   1 -11  -9-15.0427 171.802  17 
   1 -11  -8 18307.0 1568.64  17 
   1 -11  -8 26433.3 1638.50  16 
   1 -11  -7 4959.63 825.100  17 
   1 -11  -7 6194.63 772.734  16 
   1 -11  -6 361.689 281.256  17 
   1 -11  -6 296.128 211.039  16 
  -1  11   5 37268.7 1882.97   1 
   1 -11  -5 35533.6 2346.85   8 
   1 -11  -5 38719.3 2234.09  17 
   1 -11  -5 39611.9 1814.90  16 
  -1  11   5 42669.4 1883.20  15 
  -1  11   4 44688.1 2051.14   1 
  -1  11   4 49193.0 2035.15  15 
   1 -11  -4 46542.8 1917.52  16 
  -1  11   3 24110.4 1520.21   1 
  -1  11   3 25968.1 1483.91  15 
  -1  11   2 43632.3 2039.44   1 
  -1  11   2 46252.5 1969.46  15 
  -1  11   1 49130.7 2039.72  15 
   1 -11  -1 50346.6 2011.75  20 
  -1  11   0 1341.13 413.055   1 
  -1  11   0 1262.13 379.314  15 
   1 -11   0 580.325 260.177  20 
  -1  11  -1 47379.7 2176.30   1 
   1 -11   1 52206.4 2083.88  20 
  -1  11  -1 52482.7 2147.24  15 
  -1  11  -2 58432.5 2433.71   1 
   1 -11   2 58954.6 2250.94  20 
  -1  11  -2 64573.6 2399.97  15 
  -1  11  -3 35111.6 1909.07   1 
  -1  11  -3 40455.8 1942.06  15 
   1 -11   3 38211.5 1834.97  20 
   1 -11   4 13680.9 1119.95  20 
  -1  11  -4 15090.1 1204.82  15 
  -1  11  -5 1492.25 403.228  15 
   1 -11   5 1247.25 358.049  20 
   1 -11   6 3072.81 582.147  20 
   1 -11   7 8482.37 958.196  20 
   1 -11   8 5535.62 790.959  20 
   1 -11   9 14065.5 1269.05  20 
   1 -11  10 48094.2 2322.08  20 
   1 -11  11 11001.1 1110.49  20 
   1 -11  12 709.585 305.233  20 
  -1  11 -13-122.953 229.853  27 
   1 -11  13-40.0082 191.084  20 
  -1  11 -14 2044.57 399.616  27 
   1 -11  14 1318.64 289.136  20 
  -1  11 -15 12193.7 818.176  27 
   1 -10 -18 623.586 257.501  16 
   1 -10 -17-311.638 244.611  24 
   1 -10 -17 220.595 178.022  16 
   1 -10 -16 1219.34 306.439  24 
   1 -10 -16 849.875 313.241  16 
   1 -10 -15 828.836 288.636  24 
   1 -10 -15 1190.29 540.675  18 
   1 -10 -15 1442.03 407.945  16 
   1 -10 -14 7680.49 819.349  24 
   1 -10 -14 9304.93 1054.31  16 
   1 -10 -14 6580.16 1084.98  18 
   1 -10 -13 6885.21 797.057  24 
   1 -10 -13 8292.91 1032.33  16 
   1 -10 -13 6619.26 1174.63  18 
   1 -10 -12 2140.41 462.725  24 
   1 -10 -12 1638.02 522.676  16 
   1 -10 -12 1855.50 660.475  18 
   1 -10 -11 3390.97 574.592  24 
   1 -10 -11 3387.74 652.166  16 
   1 -10 -11 3301.62 870.483  18 
   1 -10 -10 7404.17 809.031  24 
   1 -10 -10 9143.03 1016.73  16 
   1 -10  -9 11815.8 1254.33  17 
   1 -10  -9 17675.5 1345.12  16 
  -1  10   8-254.081 218.297   1 
   1 -10  -8 27.0336 144.022   9 
   1 -10  -8-39.8285 227.167  17 
   1 -10  -8-165.796 272.842  16 
  -1  10   7 1488.66 354.914   1 
   1 -10  -7 984.046 306.174   9 
   1 -10  -7 1118.57 434.511  17 
   1 -10  -7 1604.03 411.194  16 
  -1  10   6 11904.7 1014.21   1 
   1 -10  -6 12391.5 954.178   9 
   1 -10  -6 13889.6 1080.79  16 
   1 -10  -6 11046.6 1164.97  17 
  -1  10   5 15.7610 220.631   1 
   1 -10  -5 13.3306 167.122   9 
   1 -10  -5-76.7590 198.195  11 
  -1  10   5 83.1978 155.640  15 
   1 -10  -5 179.124 174.198  16 
   1 -10  -5 444.650 303.758  17 
  -1  10   4 2106.40 430.469   1 
   1 -10  -4 2373.77 454.819  11 
  -1  10   4 1659.59 364.193  15 
   1 -10  -4 2828.54 428.549   9 
   1 -10  -4 2120.19 402.555  16 
  -1  10   3 10524.8 940.090   1 
  -1  10   3 9821.50 892.248  15 
   1 -10  -3 11869.3 962.105  11 
   1 -10  -3 10847.8 861.413  16 
  -1  10   2 8205.09 830.031   1 
  -1  10   2 10460.5 924.096  15 
   1 -10  -2 10662.5 904.790  11 
  -1  10   1 9953.68 921.859   1 
   1 -10  -1 12173.9 951.251  11 
  -1  10   1 12256.2 1004.24  15 
   1 -10  -1 11253.1 891.736  20 
  -1  10   0 84.7737 168.660   1 
   1 -10   0 175.906 192.656  11 
  -1  10   0 51.0286 124.078  15 
   1 -10   0-62.4973 158.069  20 
  -1  10  -1 4022.24 597.759   1 
   1 -10   1 4078.28 563.807  11 
  -1  10  -1 4103.00 589.019  15 
   1 -10   1 4490.65 579.424  20 
  -1  10  -2 27146.8 1566.63   1 
   1 -10   2 27879.8 1455.57  11 
  -1  10  -2 29760.1 1597.56  15 
   1 -10   2 28617.4 1469.10  20 
  -1  10  -3 18838.5 1327.13   1 
   1 -10   3 19774.4 1232.36  11 
  -1  10  -3 21302.7 1371.73  15 
   1 -10   3 19386.9 1235.30  20 
  -1  10  -4 8147.35 874.137   1 
  -1  10  -4 7647.59 857.031  15 
   1 -10   4 7287.95 786.685  20 
  -1  10  -5 30019.4 1670.39   1 
  -1  10  -5 29336.8 1681.99  15 
   1 -10   5 29632.2 1598.61  20 
   1 -10   6 4289.49 639.384  13 
   1 -10   6 4958.16 692.474  20 
  -1  10  -6 4349.10 667.085  15 
   1 -10   7 2204.52 478.970  20 
   1 -10   8 1431.86 421.480  20 
   1 -10   9 20.7752 158.555  20 
   1 -10  10 1408.61 433.523  20 
   1 -10  11 6527.60 878.479  20 
   1 -10  12 6942.42 872.345  20 
   1 -10  13 346.778 228.363  20 
  -1  10 -14-197.716 242.084  27 
   1 -10  14-119.060 193.702  20 
  -1  10 -15 73.9029 143.055  27 
  -1  10 -16 1581.87 315.915  27 
   1  -9 -18-129.101 194.535  24 
   1  -9 -18 120.926 223.658  16 
   1  -9 -17 7166.82 757.633  24 
   1  -9 -17 7415.39 850.319  16 
   1  -9 -16 1466.36 389.887  24 
   1  -9 -16 1198.51 376.222  16 
   1  -9 -15 8648.93 913.304  24 
   1  -9 -15 11753.7 1489.55  19 
   1  -9 -15 8556.86 1286.05  18 
   1  -9 -15 9830.46 1063.62  16 
   1  -9 -14 6322.68 799.637  24 
   1  -9 -14 7577.69 953.512  16 
   1  -9 -14 6454.36 1136.41  18 
   1  -9 -13 5683.91 772.070  24 
   1  -9 -13 6373.66 877.489  16 
   1  -9 -13 6831.69 1156.04  18 
   1  -9 -13 7135.62 1301.38  19 
   1  -9 -12 8660.20 915.374  24 
   1  -9 -12 9849.37 1445.67  19 
   1  -9 -12 10472.7 1097.48  16 
   1  -9 -12 8489.33 1324.68  18 
   1  -9 -11 1047.57 539.074  18 
   1  -9 -11 1117.99 392.207  16 
   1  -9 -10 6321.24 761.680   9 
   1  -9 -10 8188.25 925.757  16 
   1  -9 -10 7772.26 1305.50  19 
   1  -9  -9 3753.66 578.687   9 
   1  -9  -9 2970.76 656.478  17 
   1  -9  -9 4411.59 664.789  16 
  -1   9   8 3512.35 575.937   1 
   1  -9  -8 3713.47 550.835   9 
   1  -9  -8 4184.43 630.691  16 
   1  -9  -8 3194.96 640.343  17 
  -1   9   7 2213.80 426.354   1 
   1  -9  -7 1578.01 342.918   9 
   1  -9  -7 2158.55 432.961  16 
   1  -9  -7 1339.96 424.491  17 
  -1   9   6 3461.72 529.039   1 
   1  -9  -6 4130.79 555.524  11 
   1  -9  -6 4457.76 548.536   9 
   1  -9  -6 4092.94 710.416   8 
   1  -9  -6 4544.76 613.587  16 
   1  -9  -6 2730.10 583.222  17 
  -1   9   5 590.743 229.533   1 
   1  -9  -5 706.852 216.117  11 
   1  -9  -5 541.657 207.353   9 
   1  -9  -5 456.144 226.524  16 
  -1   9   4 16047.2 1099.70   1 
   1  -9  -4 18755.2 1130.65  11 
   1  -9  -4 18709.2 1016.55   9 
   1  -9  -4 16642.6 1072.05  16 
  -1   9   3 68.5071 140.007   1 
   1  -9  -3 210.339 178.837  11 
   1  -9  -3 47.3047 95.5970   9 
  -1   9   2 14585.2 1041.13   1 
   1  -9  -2 15928.5 865.605   9 
   1  -9  -2 15934.0 1020.28  11 
  -1   9   1 19994.0 1216.51   1 
   1  -9  -1 23564.4 1236.12  11 
  -1   9   1 22206.7 1284.63  15 
  -1   9   0 207.696 167.887   1 
  -1   9   0 532.777 239.344  15 
   1  -9   0 588.696 211.537  11 
  -1   9  -1 14019.8 1035.28   1 
   1  -9   1 16687.6 1030.96  11 
   1  -9   1 16611.1 1023.26  20 
  -1   9  -1 18138.4 1179.90  15 
  -1   9  -2 10880.3 928.205   1 
   1  -9   2 11807.4 871.829  11 
   1  -9   2 11977.1 885.210  20 
  -1   9  -2 13232.6 1015.14  15 
  -1   9  -3 2469.48 444.555   1 
   1  -9   3 2427.86 402.975  11 
  -1   9  -3 2634.29 466.983  15 
   1  -9   3 2427.39 416.662  20 
  -1   9  -4 889.786 301.475  15 
   1  -9   4 606.985 235.875  11 
  -1   9  -4 225.396 190.277   1 
  -1   9  -4 907.954 379.754  26 
   1  -9   4 590.536 214.161  20 
  -1   9  -5 11202.1 973.433   1 
  -1   9  -5 13310.5 1196.50  26 
  -1   9  -5 11668.2 1031.98  15 
   1  -9   5 11958.2 959.981  20 
   1  -9   6 24784.8 1445.21  13 
  -1   9  -6 26893.1 1488.15   1 
  -1   9  -6 29597.5 1801.31  26 
   1  -9   6 26161.0 1462.30  20 
  -1   9  -6 27568.9 1595.24  15 
   1  -9   7 46074.4 2075.44  13 
  -1   9  -7 53512.2 2458.81  26 
  -1   9  -7 48343.3 2180.37  15 
   1  -9   7 49244.9 2087.39  20 
  -1   9  -8 12056.2 1292.35  12 
   1  -9   8 10899.0 1059.64  13 
  -1   9  -8 13394.9 1252.38  26 
   1  -9   8 12215.8 1076.63  20 
  -1   9  -9 97.3624 280.719  26 
   1  -9   9 104.741 187.082  20 
  -1   9 -10 61318.0 2667.19  26 
   1  -9  10 63154.3 2555.84  20 
  -1   9 -11 14072.9 1279.10  26 
   1  -9  11 14235.8 1246.50  20 
  -1   9 -12 11870.8 1170.52  26 
  -1   9 -12 8526.24 822.249  23 
   1  -9  12 11523.0 1122.23  20 
  -1   9 -13 2808.76 476.466  23 
   1  -9  13 3836.21 623.898  20 
  -1   9 -14 554.359 218.334  23 
  -1   9 -14 665.353 306.865  27 
   1  -9  14 573.533 226.300  20 
  -1   9 -15-32.2291 170.204  23 
  -1   9 -15-101.175 186.610  27 
  -1   9 -16 1892.80 400.240  27 
  -1   9 -16 1289.06 259.466  23 
  -1   9 -17-81.0967 141.222  27 
   1  -8 -19 2625.38 422.762  24 
   1  -8 -19 7893.24 1055.29  19 
   1  -8 -18 287.574 226.093  24 
   1  -8 -18 301.368 180.708  16 
   1  -8 -17-114.976 265.426  24 
   1  -8 -17 102.976 158.933  16 
   1  -8 -17 446.401 429.947  19 
   1  -8 -16 7310.09 844.718  24 
   1  -8 -16 5069.58 993.685  19 
   1  -8 -16 6710.51 877.729  16 
   1  -8 -15 5654.79 962.927  14 
   1  -8 -15 5276.25 753.059  24 
   1  -8 -15 6005.81 848.758  16 
   1  -8 -15 5362.15 1071.37  18 
   1  -8 -15 3024.52 766.964  19 
   1  -8 -14 3707.92 792.322  14 
   1  -8 -14 2817.07 565.247  24 
   1  -8 -14 3450.32 632.872  25 
   1  -8 -14 2162.00 675.828  19 
   1  -8 -14 2744.68 757.511  18 
   1  -8 -14 3459.65 659.189  16 
   1  -8 -13 3625.18 816.413  14 
   1  -8 -13 3583.32 624.433  24 
   1  -8 -13 3635.91 893.513  18 
   1  -8 -13 4236.25 716.577  16 
   1  -8 -13 2793.76 806.004  19 
   1  -8 -12 17605.7 1607.28  14 
   1  -8 -12 18549.8 1899.60  18 
   1  -8 -12 21801.6 1508.57  16 
   1  -8 -11 9090.17 940.474   9 
   1  -8 -11 8640.95 1133.22  14 
   1  -8 -11 10164.2 1015.48  16 
   1  -8 -11 12168.2 1559.81  18 
   1  -8 -11 7685.86 1204.97  19 
   1  -8 -10 1006.35 289.290   9 
   1  -8 -10 931.812 378.501  14 
   1  -8 -10 940.013 507.586  19 
   1  -8 -10 1275.64 392.730  16 
   1  -8  -9 343.723 291.828  14 
   1  -8  -9 770.525 274.861   9 
   1  -8  -9 1129.52 347.746  16 
   1  -8  -9 650.439 324.368  17 
   1  -8  -9-59.2726 414.181  19 
  -1   8   8 584.095 240.719   1 
   1  -8  -8 205.816 186.802   9 
   1  -8  -8 274.401 191.259  16 
   1  -8  -8 370.763 438.161  19 
   1  -8  -8 289.022 156.171  17 
  -1   8   7 27921.2 1359.43   1 
   1  -8  -7 26858.4 1284.44   9 
   1  -8  -7 28512.6 1304.77  11 
   1  -8  -7 26163.3 1553.51   8 
   1  -8  -7 25314.9 1390.25  16 
   1  -8  -7 22628.2 1543.80  17 
  -1   8   6 33718.6 1487.49   1 
   1  -8  -6 35189.0 1410.21   9 
   1  -8  -6 32665.8 1589.52  10 
   1  -8  -6 31984.7 1789.53   8 
   1  -8  -6 37706.0 1484.96  11 
  -1   8   5 1237.08 293.274   1 
   1  -8  -5 1885.43 350.147  11 
   1  -8  -5 1455.84 289.152   9 
   1  -8  -5 1400.49 328.809  10 
  -1   8   4 30898.7 1410.40   1 
   1  -8  -4 34085.6 1410.38  11 
   1  -8  -4 34404.5 1296.69   9 
   1  -8  -4 33053.3 1504.11  10 
  -1   8   3 564.049 183.752   1 
   1  -8  -3 517.267 173.120  10 
   1  -8  -3 736.102 239.011  11 
   1  -8  -3 564.747 189.047   9 
  -1   8   2 26024.0 1281.36   1 
   1  -8  -2 28888.0 1287.98  11 
   1  -8  -2 29702.0 1363.83  10 
   1  -8  -2 29307.4 1126.63   9 
  -1   8   1 42031.4 1629.91   1 
   1  -8  -1 44963.3 1654.00  10 
   1  -8  -1 46487.7 1618.71  11 
   1  -8  -1 47342.3 1372.64   9 
   1  -8   0 55462.5 1432.64   9 
   1  -8   0 55040.9 1750.53  11 
  -1   8  -1 124.493 98.7434   1 
   1  -8   1 131.428 153.259  11 
  -1   8  -2-68.2790 143.997   1 
   1  -8   2-3.11116 140.373  11 
  -1   8  -3 1349.14 307.323   1 
   1  -8   3 1374.66 267.655  11 
  -1   8  -4 4931.09 591.429   1 
   1  -8   4 4612.33 513.323  11 
  -1   8  -5 6651.94 692.876   1 
   1  -8   5 7261.63 645.238  11 
  -1   8  -5 7177.63 751.344  15 
   1  -8   5 6709.05 665.451  20 
  -1   8  -6 10515.9 874.217   1 
  -1   8  -6 11362.5 1109.51  26 
   1  -8   6 9997.91 855.033  20 
  -1   8  -6 11554.3 991.698  15 
  -1   8  -7 62101.5 2616.95  26 
  -1   8  -7 55392.4 2244.99  15 
   1  -8   7 58525.1 2111.12  20 
   1  -8   8 9450.89 943.412  13 
  -1   8  -8 10378.7 1129.82  12 
  -1   8  -8 9781.81 1057.78  26 
   1  -8   8 9251.56 887.118  20 
  -1   8  -9 5477.40 868.194  12 
   1  -8   9 5352.84 753.142  13 
  -1   8  -9 5897.94 857.101  26 
   1  -8   9 5210.17 694.527  20 
   1  -8  10 7375.37 925.601  13 
  -1   8 -10 5067.71 854.686  12 
  -1   8 -10 5346.32 716.650  23 
  -1   8 -10 7177.71 969.831  26 
   1  -8  10 6775.34 824.052  20 
  -1   8 -11 131494. 3973.29  26 
   1  -8  11 127800. 3562.98  20 
  -1   8 -12 49368.0 2481.25  26 
  -1   8 -12 42823.1 1983.04  23 
   1  -8  12 49455.8 2247.89  20 
  -1   8 -13 6276.68 755.938  23 
  -1   8 -13 6718.79 906.057  26 
   1  -8  13 6978.56 837.431  20 
  -1   8 -14 2101.81 435.853  23 
  -1   8 -14 1663.55 456.703  26 
   1  -8  14 2129.96 469.735  20 
  -1   8 -15 50.5058 188.063  27 
  -1   8 -15 463.217 252.941  23 
  -1   8 -16 3307.19 541.792  27 
  -1   8 -16 2763.75 458.282  23 
  -1   8 -17-208.028 170.175  23 
  -1   8 -17-31.8468 134.578  27 
  -1   8 -18 746.059 194.339  23 
   1  -7 -20 4089.67 769.524  19 
   1  -7 -19 8019.25 752.614  24 
   1  -7 -19 7285.38 1054.05  19 
   1  -7 -18 1646.52 439.010  16 
   1  -7 -18 725.217 472.174  19 
   1  -7 -17 401.309 353.360  14 
   1  -7 -17 241.836 275.575  24 
   1  -7 -17 52.9072 229.687  16 
   1  -7 -17-353.160 514.333  19 
   1  -7 -16-338.891 491.244  14 
   1  -7 -16 18.4567 182.910  24 
   1  -7 -16-414.719 311.138  16 
   1  -7 -16-900.497 630.912  19 
   1  -7 -15 3502.82 809.579  14 
   1  -7 -15 4215.03 749.855  25 
   1  -7 -15 3194.09 595.907  24 
   1  -7 -15 3785.45 939.280  18 
   1  -7 -15 3539.62 671.240  16 
   1  -7 -15 1451.65 388.548  19 
   1  -7 -14 3529.11 814.123  14 
   1  -7 -14 3723.34 624.483  24 
   1  -7 -14 2615.56 532.252  25 
   1  -7 -14 3084.38 892.367  18 
   1  -7 -14 3946.33 689.891  16 
   1  -7 -14 1090.42 429.939  19 
   1  -7 -13 30266.2 2219.74  14 
   1  -7 -13 27103.5 1603.91  25 
   1  -7 -13 33523.7 2600.55  18 
   1  -7 -13 26219.3 2312.28  19 
   1  -7 -13 30933.8 1796.30  16 
   1  -7 -12 15096.6 1203.88   9 
   1  -7 -12 16944.4 1577.42  14 
   1  -7 -12 13105.7 1077.91  25 
   1  -7 -12 15675.5 1765.44  19 
   1  -7 -12 16384.9 1265.11  16 
   1  -7 -12 18962.1 1932.80  18 
   1  -7 -11 2114.69 443.972   9 
   1  -7 -11 1986.11 565.374  14 
   1  -7 -11 1980.87 559.888  10 
   1  -7 -11 2180.92 480.992  16 
   1  -7 -11 1009.95 448.502  19 
   1  -7 -10 6051.89 866.045  14 
   1  -7 -10 6216.10 840.777  10 
   1  -7 -10 5712.33 690.380   9 
   1  -7 -10 6594.56 749.722  16 
   1  -7 -10 3888.68 877.110  19 
   1  -7  -9 4203.40 710.229  14 
   1  -7  -9 4732.17 567.569   9 
   1  -7  -9 3964.38 611.087  10 
   1  -7  -9 4110.37 575.795  16 
   1  -7  -9 3896.55 661.758  17 
   1  -7  -9 3831.80 839.599  19 
  -1   7   8 866.354 237.506   1 
   1  -7  -8 1229.52 255.466  11 
   1  -7  -8 856.692 257.931   9 
   1  -7  -8 623.577 277.604  10 
   1  -7  -8 738.978 307.431  16 
  -1   7   7 5260.92 543.458   1 
   1  -7  -7 5425.42 556.958   9 
   1  -7  -7 4911.16 613.424  10 
   1  -7  -7 5990.05 545.808  11 
   1  -7  -7 4683.37 607.873   8 
  -1   7   6 107293. 2465.65   1 
   1  -7  -6 103787. 2652.07  10 
   1  -7  -6 107102. 2332.64   9 
   1  -7  -6 111091. 2335.84  11 
   1  -7  -6 101285. 2955.56   8 
  -1   7   5 33670.0 1365.20   1 
   1  -7  -5 32905.2 1237.51   9 
   1  -7  -5 32169.4 1423.93  10 
   1  -7  -5 34551.5 1306.53  11 
  -1   7   4 90460.2 2222.40   1 
   1  -7  -4 92070.1 2003.17   9 
   1  -7  -4 93756.3 2150.54  11 
   1  -7  -4 92069.1 2336.21  10 
  -1   7   3 140503. 2747.75   1 
   1  -7  -3 150524. 2723.96  11 
   1  -7  -3 143663. 2413.34   9 
   1  -7  -3 147386. 2871.74  10 
  -1   7   2 49188.9 1620.45   1 
   1  -7  -2 51847.1 1590.06  11 
   1  -7  -2 51665.9 1637.75  10 
   1  -7  -2 51134.3 1389.34   9 
  -1   7   1 159135. 2911.97   1 
   1  -7  -1 169945. 2870.93  11 
  -1   7   0 1479.46 312.531   1 
   1  -7   0 1549.77 336.301  11 
  -1   7  -1 126215. 2634.49   1 
   1  -7   1 128155. 2461.77  11 
  -1   7  -2 172548. 3100.54   1 
   1  -7   2 176731. 2877.01  11 
  -1   7  -3 23326.1 1153.10   1 
   1  -7   3 22631.7 1028.59  11 
  -1   7  -4 2124.56 371.690   1 
   1  -7   4 2561.21 339.495  11 
  -1   7  -5 7956.94 690.798   1 
   1  -7   5 7995.40 609.617  11 
  -1   7  -6 42099.7 1585.13   1 
   1  -7   6 42686.7 1413.74  11 
  -1   7  -7 72182.6 2748.63  26 
   1  -7   7 68549.7 2133.59  20 
  -1   7  -7 69388.3 2354.50  15 
  -1   7  -8 31372.4 1864.51  12 
  -1   7  -8 36035.9 1986.90  26 
   1  -7   8 36923.1 1626.14  20 
  -1   7  -9 25647.0 1767.24  12 
   1  -7   9 28426.1 1603.46  13 
  -1   7  -9 24971.1 1475.37  23 
  -1   7  -9 29386.5 1846.24  26 
   1  -7   9 28120.6 1484.85  20 
  -1   7 -10 27567.2 1906.79  12 
   1  -7  10 31904.4 1794.32  13 
  -1   7 -10 25190.2 1515.55  23 
  -1   7 -10 27849.6 1823.89  26 
   1  -7  10 31082.2 1612.12  20 
  -1   7 -11 6131.29 965.148  12 
   1  -7  11 6340.41 850.984  13 
  -1   7 -11 5850.13 778.106  23 
  -1   7 -11 5903.62 862.746  26 
   1  -7  11 6698.54 785.612  20 
  -1   7 -12 89220.0 3336.24  26 
   1  -7  12 89133.1 2857.11  20 
  -1   7 -13 52770.4 2285.56  23 
   1  -7  13 57470.8 2316.29  20 
  -1   7 -14 485.942 281.620  26 
  -1   7 -14-59.0641 202.051  23 
  -1   7 -15 457.673 288.300  26 
  -1   7 -15 628.293 271.833  23 
  -1   7 -15 1104.53 356.624  27 
  -1   7 -16 13068.4 1229.13  26 
  -1   7 -16 14285.9 1190.93  27 
  -1   7 -16 11388.4 995.242  23 
  -1   7 -17 6456.24 727.455  27 
  -1   7 -17 5969.31 678.323  23 
  -1   7 -18 1869.39 361.840  23 
  -1   7 -18 1940.30 352.955  27 
  -1   7 -19 7788.95 599.862  23 
   1  -6 -21 4902.51 740.612  19 
   1  -6 -20-60.7443 370.066  19 
   1  -6 -19 11105.7 925.290  24 
   1  -6 -19 10199.3 1403.75  19 
   1  -6 -18 17888.6 1646.00  14 
   1  -6 -18 15187.8 1159.36  24 
   1  -6 -17 163.824 284.769  14 
   1  -6 -17 234.962 203.196  24 
   1  -6 -17 634.787 391.156  16 
   1  -6 -16 766.123 466.479  14 
   1  -6 -16 1485.40 429.520  24 
   1  -6 -16 13.4165 699.968  19 
   1  -6 -16 504.437 241.183  16 
   1  -6 -15 664.136 455.970  14 
   1  -6 -15 1735.33 491.707  25 
   1  -6 -15 1097.53 383.487  24 
   1  -6 -15 1465.25 700.169  18 
   1  -6 -15 1903.26 530.976  16 
   1  -6 -14 5285.81 946.103  14 
   1  -6 -14 5344.55 755.173  25 
   1  -6 -14 5414.83 1053.44  19 
   1  -6 -14 6197.25 1172.83  18 
   1  -6 -14 5016.52 735.153  16 
   1  -6 -13 3144.96 602.913   9 
   1  -6 -13 4696.13 874.607  14 
   1  -6 -13 3296.65 580.248  25 
   1  -6 -13 4183.35 661.594  16 
   1  -6 -13 2689.03 821.742  19 
   1  -6 -13 4286.60 931.260  18 
   1  -6 -12 14.4791 196.828   9 
   1  -6 -12-261.180 317.123  14 
   1  -6 -12-319.435 235.155  25 
   1  -6 -12-319.240 471.315  19 
   1  -6 -12-48.4798 259.069  18 
   1  -6 -12 223.480 197.617  16 
   1  -6 -11 15926.9 1361.37  10 
   1  -6 -11 17623.1 1197.93   9 
   1  -6 -11 19513.1 1623.01  14 
   1  -6 -11 15731.2 1132.85  25 
   1  -6 -11 18325.8 1795.46  18 
   1  -6 -11 18732.3 1235.93  16 
   1  -6 -11 16303.0 1754.40  19 
   1  -6 -10 54003.0 2324.44  10 
   1  -6 -10 60160.5 2040.52   9 
   1  -6 -10 58644.6 2647.57  14 
   1  -6 -10 59860.2 3181.02  19 
   1  -6 -10 53909.9 2027.81  16 
   1  -6  -9-11.7354 137.992   9 
   1  -6  -9-105.276 131.403  10 
  -1   6   8 33876.1 1245.67   1 
   1  -6  -8 35582.0 1202.62  11 
   1  -6  -8 33989.5 1355.76   9 
  -1   6   7 51009.9 1522.58   1 
   1  -6  -7 51141.4 1449.20  11 
   1  -6  -7 49485.2 1806.56   8 
   1  -6  -7 49707.1 1555.35   9 
   1  -6  -7 46397.3 1762.92  10 
  -1   6   6 23444.1 1059.63   1 
   1  -6  -6 21365.7 1209.57   8 
   1  -6  -6 21665.9 1132.64  10 
   1  -6  -6 22579.5 1003.09   9 
   1  -6  -6 23608.3 993.513  11 
  -1   6   5 82982.0 1968.35   1 
   1  -6  -5 83212.9 1850.56   9 
   1  -6  -5 82572.7 1858.90  11 
   1  -6  -5 79942.2 2064.83  10 
  -1   6   4 113174. 2258.09   1 
   1  -6  -4 108152. 2325.62  10 
   1  -6  -4 114046. 2169.41  11 
   1  -6  -4 110834. 2063.86   9 
  -1   6   3 148071. 2574.13   1 
   1  -6  -3 152416. 2313.18   9 
   1  -6  -3 149999. 2503.49  11 
  -1   6   2 50392.2 1496.14   1 
   1  -6  -2 48455.2 1424.55  10 
   1  -6  -2 52823.1 1480.56  11 
  -1   6   1 46038.8 1435.19   1 
   1  -6  -1 49031.3 1428.55  11 
  -1   6   0 451159. 4489.96   1 
   1  -6   0 455852. 4303.83  11 
  -1   6  -1 30454.4 1181.73   1 
   1  -6   1 30155.0 1100.48  11 
  -1   6  -2 67688.1 1779.57   1 
   1  -6   2 66926.1 1628.70  11 
  -1   6  -3 138051. 2563.70   1 
   1  -6   3 129580. 2249.79  11 
  -1   6  -4 2129.55 337.784   1 
   1  -6   4 2289.20 302.216  11 
  -1   6  -5 14455.7 838.621   1 
   1  -6   5 13369.9 721.246  11 
  -1   6  -6 99915.0 2207.26   1 
   1  -6   6 96523.6 1921.35  11 
  -1   6  -7 115460. 2342.79   1 
   1  -6   7 110415. 2041.25  11 
  -1   6  -8 2196.21 471.230  12 
  -1   6  -9 9331.26 1011.25  12 
  -1   6  -9 10228.6 1079.63  26 
  -1   6  -9 8544.64 856.309  23 
   1  -6   9 10005.9 842.404  20 
  -1   6 -10 28776.6 1879.43  12 
   1  -6  10 31577.6 1697.39  13 
  -1   6 -10 32157.9 1935.12  26 
  -1   6 -10 29004.3 1616.56  23 
   1  -6  10 33352.5 1570.08  20 
   1  -6  11 33450.0 1828.54  13 
  -1   6 -11 29244.2 1986.21  12 
  -1   6 -11 30490.5 1974.31  26 
  -1   6 -11 27940.0 1629.81  23 
   1  -6  11 31068.1 1562.00  20 
  -1   6 -12 13025.9 1398.88  12 
   1  -6  12 13842.8 1261.17  13 
  -1   6 -12 13604.0 1359.80  26 
  -1   6 -12 11719.4 1088.61  23 
   1  -6  12 14032.7 1109.62  20 
  -1   6 -13 46713.9 2449.34  26 
  -1   6 -13 44178.8 2163.96  23 
   1  -6  13 44311.7 1961.40  20 
  -1   6 -14 3739.31 718.137  26 
  -1   6 -14 4786.70 738.941  23 
  -1   6 -15 113.151 246.057  26 
  -1   6 -15-121.920 231.930  23 
  -1   6 -15-208.723 222.805  27 
  -1   6 -16 1008.49 419.775  26 
  -1   6 -16 1549.42 416.948  27 
  -1   6 -16 1147.81 385.597  23 
  -1   6 -17 35284.4 1910.29  26 
  -1   6 -17 30668.3 1660.35  27 
  -1   6 -17 30043.3 1643.72  23 
  -1   6 -18 3653.00 548.384  23 
  -1   6 -18 3078.31 452.870  27 
  -1   6 -18 3131.44 653.763  19 
  -1   6 -19 5294.18 585.529  23 
  -1   6 -20 6230.86 529.590  23 
   1  -5 -21 10251.7 1139.03  19 
   1  -5 -20 17739.7 1760.10  19 
   1  -5 -19 403.359 250.043  24 
   1  -5 -19-749.341 825.025  19 
   1  -5 -18 25280.8 1520.53  24 
   1  -5 -18 22546.1 2279.75  19 
   1  -5 -17 3228.27 793.826  14 
   1  -5 -17 3324.71 610.149  24 
   1  -5 -17 1300.58 618.430  19 
   1  -5 -16 773.824 486.397  14 
   1  -5 -16 359.162 259.786  24 
   1  -5 -16 251.898 226.899  16 
   1  -5 -16 1183.32 645.786  19 
   1  -5 -15 4508.62 896.632  14 
   1  -5 -15 3250.88 603.785  25 
   1  -5 -15 3804.62 606.214  24 
   1  -5 -15 4182.10 707.138  16 
   1  -5 -15 3940.08 1009.96  19 
   1  -5 -14 1274.24 422.381   9 
   1  -5 -14 386.559 313.801  14 
   1  -5 -14 618.669 261.624  25 
   1  -5 -14 1567.44 679.492  18 
   1  -5 -14 1936.16 479.681  16 
   1  -5 -14 1275.71 589.173  19 
   1  -5 -13-19.7103 212.315   9 
   1  -5 -13 239.634 245.946  14 
   1  -5 -13-185.802 229.893  25 
   1  -5 -13 634.355 305.484  16 
   1  -5 -13 588.629 441.997  18 
   1  -5 -13 113.325 313.429  19 
   1  -5 -12 30279.0 2067.07  14 
   1  -5 -12 28030.1 1562.98   9 
   1  -5 -12 22612.0 1422.69  25 
   1  -5 -12 26111.9 2298.94  19 
   1  -5 -12 26113.1 1480.18  16 
   1  -5 -12 26011.5 2173.80  18 
   1  -5 -11 11801.5 936.316   9 
   1  -5 -11 11925.8 1231.70  14 
   1  -5 -11 9171.28 886.378  25 
   1  -5 -11 10637.6 903.308  16 
   1  -5 -11 9206.51 1287.44  18 
   1  -5 -11 11366.8 1443.26  19 
   1  -5 -10 28490.1 1347.83   9 
   1  -5 -10 25402.3 1563.96  10 
   1  -5  -9 274967. 3874.13   9 
   1  -5  -9 263850. 4582.96  10 
  -1   5   8 24739.1 945.881   1 
   1  -5  -8 22884.1 1260.70  10 
   1  -5  -8 25157.5 1125.75   9 
   1  -5  -8 25979.2 922.858  11 
  -1   5   7 37484.8 1170.18   1 
   1  -5  -7 39578.6 1147.12  11 
   1  -5  -7 38277.4 1310.43   9 
   1  -5  -7 36562.3 1376.32   8 
  -1   5   6 66883.9 1574.09   1 
   1  -5  -6 65380.2 1602.17   9 
   1  -5  -6 66417.1 1506.10  11 
   1  -5  -6 66881.9 1925.07   8 
   1  -5  -6 64622.5 1836.06  10 
  -1   5   5 22974.8 942.036   1 
   1  -5  -5 22550.6 906.424   9 
   1  -5  -5 22132.8 1006.92  10 
   1  -5  -5 23306.3 893.836  11 
  -1   5   4 194.174 124.493   1 
   1  -5  -4-17.9668 95.2727   9 
   1  -5  -4 72.0121 84.8482  10 
   1  -5  -4-88.2714 117.976  11 
  -1   5   3 172991. 2510.64   1 
   1  -5  -3 166020. 2511.38  10 
  -1   5   2 126750. 2143.97   1 
   1  -5  -2 120656. 2009.97  10 
  -1   5   1 480.554 176.882   1 
  -1   5   0 69175.4 1595.84   1 
  -1   5  -1 64079.4 1537.17   1 
  -1   5  -2 48516.9 1353.86   1 
  -1   5  -3 7058.38 528.398   1 
   1  -5   3 6887.47 480.875  11 
  -1   5  -4 153292. 2462.78   1 
   1  -5   4 154493. 2231.78  11 
  -1   5  -5 17124.6 832.347   1 
   1  -5   5 17948.3 758.253  11 
  -1   5  -6 31867.7 1122.06   1 
   1  -5   6 32058.7 997.755  11 
  -1   5  -7 17192.2 805.645   1 
   1  -5   7 16432.0 704.149  11 
  -1   5  -8 2181.77 466.856  12 
  -1   5  -9 121387. 3443.50  12 
  -1   5 -10 23236.2 1612.70  12 
   1  -5  10 25681.5 1432.20  13 
  -1   5 -10 24001.3 1649.22  26 
  -1   5 -10 21631.0 1373.89  23 
   1  -5  10 24917.0 1270.69  20 
  -1   5 -11 33285.2 2053.82  12 
   1  -5  11 32696.6 1724.13  13 
  -1   5 -11 29205.4 1653.27  23 
  -1   5 -11 33335.4 1981.69  26 
   1  -5  11 31477.6 1510.00  20 
  -1   5 -12 16231.8 1568.33  12 
   1  -5  12 17310.0 1325.16  13 
  -1   5 -12 15245.0 1251.41  23 
  -1   5 -12 16753.4 1478.21  26 
  -1   5 -13 5085.17 904.618  12 
   1  -5  13 5673.60 823.319  13 
  -1   5 -13 5855.70 887.560  26 
  -1   5 -13 5183.25 755.162  23 
  -1   5 -14 4502.50 712.935  23 
  -1   5 -14 4202.62 786.072  26 
  -1   5 -15 5744.53 820.552  23 
  -1   5 -15 4137.66 799.244  26 
  -1   5 -15 5625.99 842.036  27 
  -1   5 -16 493.066 298.437  26 
  -1   5 -16 135.629 244.730  27 
  -1   5 -16 341.599 332.301  23 
  -1   5 -17 825.127 323.316  27 
  -1   5 -17 975.310 373.549  26 
  -1   5 -17 919.017 419.171  23 
  -1   5 -18 8880.02 922.082  23 
  -1   5 -18 9140.46 1260.52  19 
  -1   5 -19 7255.34 763.926  23 
  -1   5 -19 7754.50 1050.23  19 
  -1   5 -20 1551.70 324.371  23 
   1  -4 -22 3018.86 545.937  19 
   1  -4 -21 3.37389 385.992  19 
   1  -4 -20 5646.32 1090.30  19 
   1  -4 -19 21841.9 1769.45  14 
   1  -4 -19 20188.0 1276.42  24 
   1  -4 -19 21938.3 2226.66  19 
   1  -4 -18 162.207 292.898  14 
   1  -4 -18 388.160 256.681  24 
   1  -4 -18 358.670 439.056  19 
   1  -4 -17 12903.8 1523.64  14 
   1  -4 -17 12442.9 1110.70  24 
   1  -4 -17 14591.4 1950.68  19 
   1  -4 -16 15.3196 349.116  14 
   1  -4 -16 98.0399 182.209  24 
   1  -4 -16-543.858 598.889  19 
   1  -4 -15 201.666 295.524  14 
   1  -4 -15-433.163 380.304   9 
   1  -4 -15 284.568 238.510  24 
   1  -4 -15 211.432 223.122  25 
   1  -4 -15 357.229 479.833  19 
   1  -4 -14-59.3283 299.349  14 
   1  -4 -14-89.4460 256.797   9 
   1  -4 -14-89.4058 280.398  25 
   1  -4 -14 796.847 337.771  16 
   1  -4 -14 1112.77 622.751  19 
   1  -4 -13 341.015 205.581   9 
   1  -4 -13-199.562 411.397  14 
   1  -4 -13-90.5553 223.630  25 
   1  -4 -13 45.3245 145.864  16 
   1  -4 -13 262.241 335.925  19 
   1  -4 -13 283.432 422.589  18 
   1  -4 -12 18140.1 1574.18  14 
   1  -4 -12 17271.2 1202.92   9 
   1  -4 -12 15630.8 1185.55  25 
   1  -4 -12 16197.8 1151.15  16 
   1  -4 -12 17801.7 1760.97  18 
   1  -4 -12 20088.3 1980.35  19 
   1  -4 -11 65473.7 2129.57   9 
   1  -4 -10 13439.0 900.354   9 
   1  -4 -10 13304.2 1081.64  10 
   1  -4  -9 133618. 2644.21   9 
   1  -4  -9 130442. 3116.02  10 
   1  -4  -8 290987. 2688.89  11 
   1  -4  -8 281831. 4214.72  10 
   1  -4  -8 283084. 3556.63   9 
  -1   4   8 284994. 2789.98   1 
   1  -4  -7 95382.4 1579.78  11 
   1  -4  -7 92357.3 1938.18   9 
   1  -4  -7 89429.3 2213.49  10 
   1  -4  -7 91045.8 1898.00   8 
  -1   4   7 92863.8 1619.87   1 
   1  -4  -6 22452.6 1009.29   8 
   1  -4  -6 24614.7 928.018   9 
   1  -4  -6 21938.6 1004.93  10 
   1  -4  -6 22072.7 769.636  11 
  -1   4   6 21951.8 812.594   1 
   1  -4  -5 122237. 1841.02  11 
   1  -4  -5 118831. 2169.00  10 
   1  -4  -5 124355. 2362.30   8 
  -1   4   5 124517. 1932.35   1 
   1  -4  -4 12885.5 669.187  10 
   1  -4  -4 13669.4 628.817   9 
  -1   4   4 14408.7 650.552   1 
   1  -4  -3 31875.8 991.842  10 
  -1   4   3 33821.8 999.977   1 
   1  -4  -2 7095.92 438.778  10 
  -1   4   2 7485.79 467.761   1 
  -1   4   1 8512.23 497.361   1 
  -1   4   0 6332.35 430.015   1 
  -1   4  -1 43776.5 1138.02   1 
  -1   4  -2 3525.71 328.839   1 
  -1   4  -3 14374.5 664.799   1 
   1  -4   4 906.601 163.163  11 
  -1   4  -4 1284.40 210.585   1 
   1  -4   5 61473.2 1245.09  11 
  -1   4  -5 64223.4 1396.35   1 
   1  -4   6 14970.9 606.576  11 
  -1   4  -6 15899.8 689.245   1 
   1  -4   7 99028.7 1505.48  11 
  -1   4  -7 100724. 1705.78   1 
  -1   4  -8 24775.4 1395.91  12 
  -1   4  -9 51662.3 2221.20  12 
  -1   4 -10 25149.9 1636.31  12 
   1  -4  11 9782.88 908.485  13 
  -1   4 -11 11257.6 1181.38  12 
  -1   4 -11 8796.51 908.479  23 
  -1   4 -11 11726.5 1184.13  26 
   1  -4  12 17809.1 1280.60  13 
  -1   4 -12 16684.3 1538.55  12 
  -1   4 -12 14445.3 1197.85  23 
  -1   4 -12 14876.9 1413.42  26 
  -1   4 -13 3129.59 763.478  12 
   1  -4  13 2311.25 499.840  13 
  -1   4 -13 2427.93 536.774  23 
  -1   4 -13 3370.10 656.498  26 
  -1   4 -14 4283.28 891.569  12 
   1  -4  14 3749.69 686.120  13 
  -1   4 -14 3650.12 657.751  23 
  -1   4 -14 4208.76 751.725  26 
  -1   4 -15 6840.03 993.024  26 
  -1   4 -15 7318.52 919.437  27 
  -1   4 -15 7120.35 928.264  23 
  -1   4 -16 13851.2 1309.28  26 
  -1   4 -16 13362.0 1202.04  27 
  -1   4 -16 13915.0 1292.32  23 
  -1   4 -17 8724.31 1021.52  23 
  -1   4 -17 8393.44 966.356  26 
  -1   4 -18 506.628 371.225  23 
  -1   4 -18 231.846 168.571  26 
  -1   4 -18 939.475 528.886  19 
  -1   4 -19 5802.32 756.447  23 
  -1   4 -19 4657.63 904.792  19 
  -1   4 -20 185.867 185.831  23 
  -1   4 -20 143.593 268.496  19 
  -1   4 -21 430.561 150.969  23 
   1  -3 -22-775.519 429.470  19 
   1  -3 -20 1741.22 611.257  19 
   1  -3 -19 848.376 397.079  14 
   1  -3 -19 300.501 230.851  24 
   1  -3 -19 1213.49 631.777  19 
   1  -3 -18 4366.84 844.793  14 
   1  -3 -18 2980.89 562.252  24 
   1  -3 -18 4146.73 1154.23  19 
   1  -3 -17 1126.17 573.097  14 
   1  -3 -17 474.572 259.843  24 
   1  -3 -17 1872.15 853.246  19 
   1  -3 -16 620.528 329.855  14 
   1  -3 -16 529.088 290.920  24 
   1  -3 -16 909.282 484.170  19 
   1  -3 -15 2344.64 606.331  14 
   1  -3 -15 1581.06 471.906   9 
   1  -3 -15 2629.36 550.654  25 
   1  -3 -15 2098.12 466.500  24 
   1  -3 -15 2418.95 935.565  19 
   1  -3 -14 1528.92 538.435  14 
   1  -3 -14 1207.35 390.571   9 
   1  -3 -14 1550.93 366.397  25 
   1  -3 -14 1866.77 693.399  19 
   1  -3 -13 7699.97 856.163   9 
   1  -3 -13 8193.35 1083.89  14 
   1  -3 -13 7839.44 859.452  25 
   1  -3 -13 9683.50 1500.56  19 
   1  -3 -13 9762.79 1381.48  18 
   1  -3 -12 5648.95 680.514   9 
   1  -3 -12 6239.00 914.057  14 
   1  -3 -12 5391.54 657.398  25 
   1  -3 -12 7072.41 1208.48  19 
   1  -3 -11 53506.0 1889.55   9 
   1  -3 -10 8106.01 679.579   9 
   1  -3  -9 266.141 173.081   9 
   1  -3  -9-40.7043 203.688  10 
   1  -3  -8 34778.8 1445.08  10 
  -1   3   8 32096.7 1193.81  13 
   1  -3  -8 34283.2 1184.72   9 
   1  -3  -7 186186. 2548.23   9 
   1  -3  -7 183414. 1885.22  11 
  -1   3   7 188825. 1977.30   1 
   1  -3  -6 8422.24 603.133  10 
  -1   3   6 7771.36 495.952  13 
   1  -3  -6 8994.52 531.290   9 
   1  -3  -6 8985.23 537.808   8 
   1  -3  -6 8809.27 428.650  11 
  -1   3   6 8543.76 431.418   1 
   1  -3  -5 78159.1 1476.04   9 
  -1   3   5 71404.8 1361.67  13 
   1  -3  -5 71450.1 1578.10  10 
   1  -3  -5 77038.0 1628.86   8 
  -1   3   5 76205.8 1293.61   1 
   1  -3  -4 9811.28 492.248   9 
   1  -3  -4 9417.17 522.726  10 
  -1   3   4 9186.07 462.377  13 
  -1   3   4 9457.01 476.309   1 
   1  -3  -3 8160.26 450.044  10 
  -1   3   3 7874.45 434.626   1 
   1  -3  -2 50486.8 1021.12  10 
  -1   3   2 54428.3 1103.12   1 
  -1   3   1 452.378 117.892   1 
  -1   3   0 212438. 2183.11   1 
  -1   3  -1 13312.2 552.532   1 
  -1   3  -2 71013.8 1285.70   1 
  -1   3  -3 3286.61 277.503   1 
  -1   3  -4 22641.2 734.941   1 
   1  -3   5 82861.3 1266.67  11 
  -1   3  -5 87173.5 1411.27   1 
   1  -3   6 179.572 64.0848  11 
  -1   3  -6 257.415 88.6486   1 
   1  -3   7 38865.0 794.737  11 
  -1   3  -7 39719.4 1618.45  12 
  -1   3  -7 42036.9 926.409   1 
  -1   3  -8 1373.65 336.100  12 
  -1   3  -9 932.951 325.453  12 
  -1   3 -10 11267.5 1061.11  12 
  -1   3 -11 3669.03 649.402  12 
   1  -3  11 4479.15 582.303  13 
  -1   3 -12 63774.6 2985.38  12 
   1  -3  12 59708.3 2246.89  13 
  -1   3 -12 57781.8 2627.38  26 
  -1   3 -12 56478.6 2339.50  23 
   1  -3  13 37402.2 1922.34  13 
  -1   3 -13 38903.6 2466.68  12 
  -1   3 -13 37216.0 2150.35  26 
  -1   3 -13 36501.7 1957.42  23 
  -1   3 -14 582.508 378.666  12 
   1  -3  14 995.611 367.499  13 
  -1   3 -14 445.074 300.508  26 
  -1   3 -14 410.590 253.995  23 
  -1   3 -15 3048.58 610.942  23 
  -1   3 -15 2985.98 584.251  27 
  -1   3 -15 3600.72 728.469  26 
  -1   3 -16 19083.7 1560.85  26 
  -1   3 -16 17643.9 1464.55  23 
  -1   3 -17 7084.40 928.459  23 
  -1   3 -17 6080.41 889.720  26 
  -1   3 -18 7273.18 931.309  23 
  -1   3 -18 7184.50 861.690  26 
  -1   3 -18 7258.72 1210.60  19 
  -1   3 -19 2526.42 563.038  23 
  -1   3 -19 2176.45 663.643  19 
  -1   3 -20 15691.4 1114.20  23 
  -1   3 -20 12848.5 1398.29  19 
  -1   3 -21 4280.79 503.500  23 
  -1   3 -21 4016.50 657.988  19 
   1  -2 -22 1.39838 351.487  19 
   1  -2 -21-245.024 494.416  19 
   1  -2 -20 95.9338 390.754  19 
   1  -2 -19 198.766 214.272  14 
   1  -2 -19 650.442 533.712  19 
   1  -2 -18 4712.14 872.686  14 
   1  -2 -18 3822.27 607.830  24 
   1  -2 -18 4996.76 1254.62  19 
   1  -2 -17 60.0978 259.344  14 
   1  -2 -17-77.6463 175.617  24 
   1  -2 -16 9505.47 1289.24  14 
   1  -2 -16 10605.4 1001.52  24 
   1  -2 -16 11366.2 1780.33  19 
   1  -2 -15 3293.61 664.563   9 
   1  -2 -15 4711.63 855.523  14 
   1  -2 -15 4692.15 772.940  25 
   1  -2 -15 4748.76 698.955  24 
   1  -2 -15 4406.03 1138.98  19 
   1  -2 -14 4393.98 836.952  14 
   1  -2 -14 3366.25 600.311   9 
   1  -2 -14 4240.35 960.694  12 
   1  -2 -14 3206.71 586.895  25 
   1  -2 -14 3778.24 606.293  24 
   1  -2 -14 5442.82 1160.00  19 
   1  -2 -13 3625.30 755.983  14 
   1  -2 -13 3329.45 803.523  12 
   1  -2 -13 3039.56 555.469   9 
   1  -2 -13 2302.40 455.578  25 
   1  -2 -13 4213.92 973.975  19 
   1  -2 -12 2026.17 604.481  12 
   1  -2 -12 1241.04 438.893  14 
   1  -2 -12 1506.48 353.477   9 
   1  -2 -12 1079.05 318.323  25 
   1  -2 -11 44076.0 2392.50  12 
   1  -2 -11 49163.4 1787.40   9 
   1  -2 -10 1859.45 321.940   9 
  -1   2  10 1313.22 282.654  13 
   1  -2 -10 1571.51 452.066  12 
   1  -2  -9 6691.90 840.320  12 
   1  -2  -9 7184.89 585.719   9 
  -1   2   9 6122.44 591.252  13 
  -1   2   8 26715.8 1145.60  13 
   1  -2  -8 28329.7 1574.99  12 
   1  -2  -8 28848.0 1041.76   9 
   1  -2  -8 27719.8 1285.43  10 
   1  -2  -8 23768.0 803.327   7 
   1  -2  -7 73711.1 1537.21   9 
  -1   2   7 69482.4 1696.02  13 
   1  -2  -7 79977.4 2440.80  12 
   1  -2  -7 73566.6 951.038  11 
   1  -2  -7 76614.5 1936.76  10 
   1  -2  -7 68859.2 1321.98   7 
  -1   2   7 78834.3 1040.10   1 
   1  -2  -6 8476.64 754.295  12 
  -1   2   6 7404.20 521.678  13 
   1  -2  -6 7597.71 334.001  11 
   1  -2  -6 9305.02 509.058   9 
   1  -2  -6 7819.68 561.909  10 
  -1   2   6 7675.89 340.387   1 
   1  -2  -5 45054.6 1207.91  10 
  -1   2   5 47506.1 1196.09  13 
   1  -2  -5 47011.9 1062.68   9 
   1  -2  -5 44058.8 1044.20   8 
  -1   2   5 47310.7 845.074   1 
   1  -2  -4 123281. 1743.82  10 
  -1   2   4 125662. 1765.99  13 
   1  -2  -4 126805. 1799.40   8 
  -1   2   4 128261. 1415.10   1 
  -1   2   3 34447.5 848.862  13 
   1  -2  -3 32556.0 786.525  10 
  -1   2   3 34229.6 744.472   1 
   1  -2  -2 91937.5 1181.37  10 
  -1   2   2 93807.9 1248.03   1 
  -1   2   1 13278.7 463.715   1 
  -1   2   0 215.504 84.1450   1 
  -1   2  -1 2641.55 239.491   1 
  -1   2  -2 4382.81 274.499   1 
  -1   2  -3 53949.3 956.213   1 
  -1   2  -4 30063.9 707.085   1 
  -1   2  -5 53818.6 922.764   1 
   1  -2   6 33405.7 636.613  11 
  -1   2  -6 35674.9 1304.45  12 
  -1   2  -6 36048.0 731.210   1 
  -1   2  -7 3654.17 478.773  12 
   1  -2   7 3298.33 180.872  11 
  -1   2  -7 3648.37 211.038   1 
  -1   2  -8 26207.3 1334.35  12 
  -1   2  -9 6035.39 703.973  12 
  -1   2 -10 3707.61 606.880  12 
  -1   2 -11 6783.29 896.053  12 
   1  -2  11 6961.59 694.155  13 
  -1   2 -12 8807.22 1121.15  12 
   1  -2  12 8683.09 837.576  13 
  -1   2 -12 7321.23 983.058  26 
   1  -2  13 17869.0 1289.42  13 
  -1   2 -13 14876.6 1358.16  26 
   1  -2  14 26732.9 1701.81  13 
  -1   2 -14 31346.3 2365.96  12 
  -1   2 -14 27505.2 1764.60  23 
  -1   2 -14 29450.5 1919.79  26 
  -1   2 -15 478.585 410.640  12 
   1  -2  15 173.676 228.431  13 
  -1   2 -15 601.907 341.623  26 
  -1   2 -15 35.2118 315.436  23 
  -1   2 -16 6372.66 901.120  26 
  -1   2 -16 5929.09 879.361  23 
  -1   2 -17 22379.4 1608.78  26 
  -1   2 -17 23274.5 1684.47  23 
  -1   2 -18 4193.37 717.217  23 
  -1   2 -18 3033.44 842.103  19 
  -1   2 -19 9222.45 973.997  23 
  -1   2 -19 8386.75 1305.48  19 
  -1   2 -20 569.387 259.533  23 
  -1   2 -20-125.193 363.797  19 
  -1   2 -21 129.465 150.855  23 
  -1   2 -21-466.281 365.326  19 
   1  -1 -22 154.308 351.395  19 
   1  -1 -21 1.97982 352.860  19 
   1  -1 -20-37.1429 400.499  19 
   1  -1 -19 775.907 415.757  14 
   1  -1 -19 882.689 365.747  23 
   1  -1 -19 775.397 439.570  19 
   1  -1 -18 457.818 361.514  14 
   1  -1 -18 332.692 292.410  23 
   1  -1 -18 131.454 495.728  19 
   1  -1 -17 90.7153 254.282  14 
   1  -1 -17 740.598 401.204  23 
   1  -1 -17 129.050 215.597  24 
   1  -1 -17-77.3236 447.776  19 
   1  -1 -16 104.634 315.057  14 
   1  -1 -16 175.266 252.982  23 
   1  -1 -16-42.6889 193.606  24 
   1  -1 -16-446.364 534.563  19 
   1  -1 -15-361.985 297.496  14 
   1  -1 -15 292.790 329.313  12 
   1  -1 -15 1.21535 279.333  23 
   1  -1 -15 145.554 176.781  24 
   1  -1 -14 2846.77 556.976   9 
   1  -1 -14 3677.00 764.303  14 
   1  -1 -14 3292.82 838.981  12 
   1  -1 -14 3245.90 587.908  23 
   1  -1 -14 3743.89 645.486  25 
   1  -1 -14 3679.30 546.928  24 
   1  -1 -13 16571.1 1694.36  12 
   1  -1 -13 14905.1 1173.18   9 
   1  -1 -13 17732.1 1524.83  14 
   1  -1 -13 15899.9 1194.41  25 
   1  -1 -13 13929.2 1141.63  23 
  -1   1  12 24948.7 1437.25  13 
   1  -1 -12 26125.2 1954.19  12 
   1  -1 -12 26782.3 1435.18   9 
  -1   1  11 47067.6 1869.78  13 
   1  -1 -11 48782.4 2461.19  12 
   1  -1 -11 51584.5 1819.73   9 
   1  -1 -10 4783.34 512.078   9 
   1  -1 -10 5007.73 728.672  12 
  -1   1  10 4437.31 542.092  13 
   1  -1  -9-121.959 213.281  12 
   1  -1  -9 229.933 138.265   9 
  -1   1   9 302.359 156.800  13 
  -1   1   8 11815.6 744.628  13 
   1  -1  -8 11348.3 931.175  12 
   1  -1  -8 12784.8 681.199   9 
   1  -1  -7 6211.93 433.380   9 
  -1   1   7 5979.13 493.895  13 
   1  -1  -7 6386.71 642.934  12 
   1  -1  -7 5577.42 378.048   7 
  -1   1   6 3941.03 377.623  13 
   1  -1  -6 3598.37 166.479  11 
   1  -1  -6 4073.72 479.404  12 
   1  -1  -6 3740.18 406.451  10 
   1  -1  -6 3886.64 309.390   9 
   1  -1  -6 3692.53 296.388   7 
  -1   1   6 3634.41 173.517   1 
   1  -1  -5 1907.30 271.833  10 
  -1   1   5 1912.60 255.776  13 
   1  -1  -5 1611.71 197.839   9 
  -1   1   5 1953.05 137.925   1 
  -1   1   4 82027.9 1451.25  13 
   1  -1  -4 83272.7 1422.31  10 
  -1   1   4 82072.1 892.893   1 
   1  -1  -3 178951. 1753.66   8 
   1  -1  -3 179099. 1774.82  10 
  -1   1   3 182318. 1338.00   1 
  -1   1   2 4176.58 270.718  13 
   1  -1  -2 3990.94 216.682  10 
   1  -1  -2 4113.77 267.189   8 
   1  -1  -2 4494.82 225.502   4 
  -1   1   2 4282.49 208.792   1 
   1  -1  -1 8056.54 229.759  10 
  -1   1   1 7993.65 288.977   1 
   1  -1  -1 8350.18 299.554   4 
  -1   1   0 335.767 65.7832   1 
  -1   1  -1 56137.7 769.641   1 
   1  -1   1 59336.0 785.102   4 
  -1   1  -2 688.289 91.5624   1 
  -1   1  -3 231898. 1549.21   1 
  -1   1  -4 51333.6 724.006   1 
  -1   1  -5 72401.6 815.634   1 
  -1   1  -6 21365.9 960.732  12 
  -1   1  -6 22499.4 394.147   1 
  -1   1  -7 101432. 2308.93  12 
  -1   1  -8 11516.3 877.376  12 
  -1   1  -9 29088.5 1511.91  12 
   1  -1  10 7166.45 638.928  13 
  -1   1 -10 6969.19 829.236  12 
   1  -1  11 1.44224 129.003  13 
  -1   1 -11 159.595 216.526  12 
  -1   1 -12 14740.3 1402.50  12 
   1  -1  12 14234.3 1042.22  13 
   1  -1  13 10353.7 969.101  13 
  -1   1 -13 10455.2 1291.25  12 
  -1   1 -13 8412.04 809.893  25 
  -1   1 -13 8702.52 1026.62  26 
  -1   1 -14 3010.71 706.476  12 
   1  -1  14 2904.91 565.112  13 
  -1   1 -14 3737.82 697.703  26 
  -1   1 -14 2709.46 561.934  23 
  -1   1 -14 3388.42 591.011  25 
  -1   1 -15 8845.49 1328.35  12 
  -1   1 -15 6231.06 885.403  23 
  -1   1 -15 8961.46 1051.65  26 
  -1   1 -16 598.929 261.114  23 
  -1   1 -17 14438.9 1347.65  23 
  -1   1 -17 16080.2 2007.92  19 
  -1   1 -18 404.894 298.322  23 
  -1   1 -18 214.740 423.098  19 
  -1   1 -19 281.691 285.620  23 
  -1   1 -19-602.900 536.517  19 
  -1   1 -20 833.016 371.709  23 
  -1   1 -20 146.736 323.460  19 
  -1   1 -21 5476.15 612.539  23 
  -1   1 -21 4928.46 869.133  19 
  -1   1 -22 1400.58 390.109  19 
   1   0 -22 1493.12 472.127  19 
   1   0 -21 677.125 417.364  19 
   1   0 -20 2315.47 443.655  23 
   1   0 -20 2433.11 782.320  19 
   1   0 -19 4115.41 760.587  14 
   1   0 -19 5883.92 786.206  23 
   1   0 -19 6105.62 1287.08  19 
   1   0 -18 1492.86 516.533  14 
   1   0 -18 1735.56 518.597  23 
   1   0 -18 272.419 517.354  19 
   1   0 -17 6036.77 977.388  14 
   1   0 -17 6889.99 911.522  23 
   1   0 -17 7432.48 1467.02  19 
   1   0 -16 4187.67 830.487  14 
   1   0 -16 5058.81 801.146  23 
   1   0 -15 59.5704 344.906  12 
   1   0 -15 219.213 368.374  14 
   1   0 -15-103.276 286.888  23 
   1   0 -14 5254.77 1036.33  12 
   1   0 -14 4135.98 763.372  14 
   1   0 -14 5816.22 792.195  25 
   1   0 -14 4383.22 690.943  23 
   1   0 -13 3739.17 799.314  12 
   1   0 -13 2810.29 617.019  14 
  -1   0  13 3446.42 618.426  13 
   1   0 -13 2838.73 508.757   9 
   1   0 -13 2382.16 498.797  23 
   1   0 -13 3577.19 588.858  25 
   1   0 -12-61.1539 314.055  12 
   1   0 -12-8.23867 194.408   9 
  -1   0  12 7.07370 139.920  13 
   1   0 -11 28576.3 1842.38  12 
   1   0 -11 29359.7 1408.86   9 
  -1   0  11 29596.0 1497.17  13 
   1   0 -10 25415.6 1579.03  12 
   1   0 -10 26768.6 1205.52   9 
  -1   0  10 23950.0 1238.43  13 
   1   0  -9 751.846 306.921  12 
   1   0  -9 633.388 208.824   9 
  -1   0   9 282.742 140.265  13 
  -1   0   8 18147.1 891.561  13 
   1   0  -8 18995.0 1156.19  12 
   1   0  -8 18586.7 813.850   9 
   1   0  -7 281.211 91.4902   9 
  -1   0   7 103.802 86.6842  13 
   1   0  -6 920.423 159.054   9 
  -1   0   6 881.597 172.609  13 
   1   0  -6 1047.36 259.214  12 
   1   0  -5 181936. 1772.49   9 
   1   0  -5 184604. 1941.78   7 
  -1   0   5 184698. 844.167   2 
  -1   0   4 246131. 2274.27  13 
   1   0  -4 238987. 2044.26   7 
   1   0  -3 29443.1 829.918  12 
   1   0  -3 29071.4 566.910   9 
  -1   0   3 30249.0 744.028  13 
   1   0  -3 31678.5 444.252   4 
   1   0  -3 29793.7 640.136   7 
  -1   0   3 30127.3 391.584   1 
   1   0  -2 300550. 2220.37  12 
   1   0  -2 296039. 1325.92   4 
   1   0  -1 311358. 1684.49   8 
  -1   0   1 309447. 1293.66   1 
  -1   0  -1 478964. 1722.19  10 
  -1   0  -1 480803. 1637.06   1 
  -1   0  -2 110502. 1155.73  10 
  -1   0  -2 109983. 780.036   1 
   1   0   2 112338. 805.356   4 
  -1   0  -3 11605.1 454.473  12 
  -1   0  -3 12792.1 488.999  10 
  -1   0  -3 12606.6 257.123   1 
   1   0   3 12070.2 269.315   4 
  -1   0  -4 36711.5 917.305   9 
   1   0   4 37650.3 459.701   4 
  -1   0  -5 155505. 2114.34   9 
  -1   0  -5 161845. 819.244   2 
  -1   0  -6 869.776 203.772   9 
  -1   0  -6 937.224 223.423  12 
  -1   0  -7 19348.2 911.491   9 
  -1   0  -7 20510.5 1028.77  12 
  -1   0  -8 23564.9 1243.01  12 
  -1   0  -8 22168.2 1095.01   9 
  -1   0  -9 28814.2 1482.08  12 
  -1   0  -9 24638.7 1255.47   9 
   1   0  10 12225.1 805.899  13 
  -1   0 -10 14160.9 1140.18  12 
  -1   0 -10 12398.8 959.318   9 
  -1   0 -11 360.184 257.580  12 
   1   0  11 324.617 145.422  13 
  -1   0 -11-50.8410 261.691   9 
  -1   0 -12-50.6478 277.167  12 
   1   0  12 20.7759 115.675  13 
   1   0  13 6714.35 790.637  13 
  -1   0 -13 7018.01 1043.59  12 
  -1   0 -13 5697.18 875.065  14 
  -1   0 -13 5204.86 644.905  25 
  -1   0 -14 2834.44 735.501  12 
  -1   0 -14 1863.17 523.100  14 
  -1   0 -14 1698.00 391.284  25 
  -1   0 -15 1920.62 646.522  12 
  -1   0 -15 1263.81 463.559  14 
  -1   0 -15 1794.30 473.802  25 
  -1   0 -15 796.284 301.853  23 
  -1   0 -16 2972.55 744.605  14 
  -1   0 -16 1873.37 517.671  23 
  -1   0 -16 1599.20 655.264  19 
  -1   0 -17 25343.5 1770.03  23 
  -1   0 -17 31272.7 2842.97  19 
  -1   0 -18 121.251 210.380  23 
  -1   0 -18 157.566 416.239  19 
  -1   0 -19 4800.09 730.619  23 
  -1   0 -19 6182.14 1208.28  19 
  -1   0 -20 1067.39 385.124  23 
  -1   0 -20 141.672 344.961  19 
  -1   0 -21 2882.19 462.083  23 
  -1   0 -21 2008.49 615.035  19 
  -1   0 -22 10163.0 1059.54  19 
   1   1 -22 569.944 328.158  19 
   1   1 -21 77.5432 147.524  23 
   1   1 -21 204.717 324.192  19 
   1   1 -20 1934.69 436.019  23 
   1   1 -20 2268.91 702.005  19 
   1   1 -19 10240.0 1040.23  23 
   1   1 -19 11171.1 1612.06  19 
   1   1 -18 11098.7 1147.10  23 
   1   1 -18 12096.3 1747.67  19 
   1   1 -17 16911.6 1563.95  14 
   1   1 -17 18753.4 1505.86  23 
   1   1 -16 15224.2 1497.62  14 
   1   1 -16 16323.9 1394.80  23 
   1   1 -15 19574.2 2080.98  12 
   1   1 -15 20535.8 1712.96  14 
   1   1 -15 19216.2 1500.24  23 
   1   1 -14 36911.6 2649.45  12 
  -1  -1  14 36349.6 2109.19  13 
   1   1 -14 32031.2 2070.81  14 
   1   1 -14 34602.6 1934.47  23 
   1   1 -13 20480.9 1833.06  12 
   1   1 -13 18708.9 1506.94  14 
  -1  -1  13 20050.9 1493.60  13 
   1   1 -13 19646.5 1421.72  23 
   1   1 -13 21553.3 1369.61  25 
  -1  -1  12 25985.1 1541.77  13 
   1   1 -12 20577.4 1281.86   9 
   1   1 -12 24055.1 1835.93  12 
   1   1 -11 14196.2 1290.40  12 
   1   1 -11 14586.5 1022.39   9 
  -1  -1  11 14433.7 1055.94  13 
   1   1 -10 25073.5 1226.74   9 
   1   1 -10 25816.6 1595.14  12 
  -1  -1  10 25936.1 1291.80  13 
   1   1  -9 2354.83 460.710  12 
  -1  -1   9 2212.61 354.292  13 
   1   1  -9 2118.99 343.273   9 
   1   1  -8 329.281 176.977  12 
  -1  -1   8 226.793 110.865  13 
   1   1  -8 234.591 91.2065   9 
   1   1  -7 21225.8 1111.11  12 
   1   1  -7 19408.3 766.099   9 
  -1  -1   7 21147.4 869.638  13 
   1   1  -6 1664.93 293.598  12 
  -1  -1   6 1252.75 203.675  13 
   1   1  -6 1378.76 188.576   9 
  -1  -1   5 86605.7 1433.58  13 
   1   1  -5 87850.4 1769.63  12 
   1   1  -5 76927.3 1113.45   9 
  -1  -1   5 69917.3 554.097   3 
   1   1  -4 94790.8 1043.72   9 
  -1  -1   4 96922.1 792.022   3 
  -1  -1   3 257.816 80.5476  13 
   1   1  -3 218.743 46.7464   9 
   1   1  -3 212.661 77.8071  12 
   1   1  -2 189.559 53.9055  12 
   1   1  -2 193.062 32.8258   9 
   1   1  -1 414201. 1621.46  12 
  -1  -1   1 403906. 1632.41   2 
  -1  -1  -1 178901. 1192.38   9 
  -1  -1  -1 179699. 1090.97   2 
  -1  -1  -2 500122. 2518.67  12 
  -1  -1  -3 265657. 2213.99  12 
  -1  -1  -4 9984.06 266.008   3 
  -1  -1  -5 81307.9 1395.84   9 
  -1  -1  -5 80094.5 677.349   3 
   1   1   5 82241.4 581.057   4 
  -1  -1  -6 1023.98 211.524  10 
  -1  -1  -6 817.225 212.804  12 
  -1  -1  -6 277.546 97.0350   9 
  -1  -1  -7 2826.08 387.030  12 
  -1  -1  -7 2641.88 366.294  10 
  -1  -1  -7 2297.11 306.345   9 
   1   1   8 38324.3 1075.14  13 
  -1  -1  -8 38166.6 1570.62  12 
  -1  -1  -8 37932.7 1354.15   9 
  -1  -1  -9 4337.52 504.822   9 
  -1  -1  -9 4482.54 598.699  12 
   1   1   9 5132.94 447.000  13 
  -1  -1 -10 230950. 4066.88   9 
   1   1  10 220471. 3246.20  13 
  -1  -1 -10 226817. 4550.36  12 
  -1  -1 -11 68615.5 2726.45  12 
   1   1  11 65913.6 1948.81  13 
  -1  -1 -11 67798.4 2374.85   9 
  -1  -1 -12 699.152 229.860   9 
   1   1  12 1138.76 301.638  13 
  -1  -1 -12 1191.27 463.558  12 
  -1  -1 -13 23418.5 1589.38   9 
  -1  -1 -13 28292.7 2099.80  12 
  -1  -1 -13 27469.3 1837.36  14 
  -1  -1 -13 26366.5 1491.87  25 
  -1  -1 -13 25319.8 1406.72  24 
  -1  -1 -14 15126.8 1444.05  14 
  -1  -1 -14 17056.8 1726.82  12 
  -1  -1 -14 15978.8 1209.95  25 
  -1  -1 -14 14162.2 1110.80  24 
  -1  -1 -15 237.709 259.404  12 
  -1  -1 -15 146.223 225.437  14 
  -1  -1 -15-42.3812 289.658  25 
  -1  -1 -15 747.158 328.585  23 
  -1  -1 -15 579.625 307.657  24 
  -1  -1 -15-346.196 560.419  19 
  -1  -1 -16 486.084 343.368  14 
  -1  -1 -16 52.7490 207.906  23 
  -1  -1 -16 1004.00 450.360  25 
  -1  -1 -16-182.300 540.531  19 
  -1  -1 -17 41406.8 2513.57  14 
  -1  -1 -17 39678.1 2186.26  23 
  -1  -1 -18 5530.49 808.863  23 
  -1  -1 -18 5565.51 1267.85  19 
  -1  -1 -19 5138.70 741.470  23 
  -1  -1 -19 5838.06 1230.34  19 
  -1  -1 -20 4867.99 668.994  23 
  -1  -1 -20 3402.41 902.016  19 
  -1  -1 -21 510.656 230.178  23 
  -1  -1 -21-679.387 496.721  19 
  -1  -1 -22 85.8292 292.636  19 
   1   2 -22-47.7759 212.615  19 
   1   2 -21 3812.94 492.220  23 
   1   2 -21 3807.21 777.510  19 
   1   2 -20 6993.17 766.796  23 
   1   2 -20 6664.82 1144.06  19 
   1   2 -19 453.367 365.148  23 
   1   2 -19-651.278 596.966  19 
   1   2 -18 5152.14 806.825  23 
   1   2 -18 5683.29 1231.54  19 
   1   2 -17 6132.91 892.701  23 
   1   2 -16 5651.01 866.139  23 
  -1  -2  15 17473.8 1576.45  13 
   1   2 -15 20695.2 2145.80  12 
   1   2 -15 18802.8 1501.18  23 
   1   2 -14 3863.78 899.303  12 
  -1  -2  14 3671.60 716.918  13 
   1   2 -14 3053.16 579.410  27 
   1   2 -14 2828.20 612.079  23 
  -1  -2  13 70431.4 2782.19  13 
   1   2 -13 70189.1 3400.24  12 
   1   2 -13 69690.7 2676.52  27 
   1   2 -13 72778.3 2730.19  23 
   1   2 -12 26920.4 1943.10  12 
  -1  -2  12 26055.9 1595.62  13 
   1   2 -12 25586.5 1555.73  23 
   1   2 -11 15827.7 1421.40  12 
  -1  -2  11 13878.6 1082.28  13 
   1   2 -10 126237. 2722.48   9 
  -1  -2  10 132885. 3011.61  13 
   1   2 -10 137030. 3714.18  12 
   1   2  -9 5401.02 704.820  12 
  -1  -2   9 6608.47 607.939  13 
   1   2  -9 5611.19 535.803   9 
   1   2  -8 105.047 111.620   9 
   1   2  -8 174.247 178.881  12 
  -1  -2   8 203.021 123.394  13 
  -1  -2   7 222544. 2899.12  13 
   1   2  -7 220298. 3527.16  12 
   1   2  -6 2410.58 141.893   1 
  -1  -2   6 2877.23 319.779  13 
   1   2  -6 2872.72 281.650   9 
   1   2  -6 2943.92 377.271  12 
   1   2  -5 12225.4 357.006   1 
   1   2  -5 10115.3 445.270   9 
  -1  -2   5 11524.4 551.486  13 
   1   2  -5 11236.2 638.580  12 
  -1  -2   4 121762. 1216.67   3 
   1   2  -4 128900. 1915.77  12 
  -1  -2   3 40815.6 718.456   3 
   1   2  -3 38107.8 563.210   9 
  -1  -2   2 141112. 1304.81   3 
  -1  -2   2 134522. 1367.85  13 
  -1  -2   1 39715.4 674.574   3 
  -1  -2   1 37634.9 636.625  13 
  -1  -2   0 69275.1 888.334   3 
  -1  -2   0 66750.0 759.997  13 
  -1  -2  -1 25757.3 542.445   3 
  -1  -2  -1 24184.3 398.541  13 
  -1  -2  -2 39100.6 690.492   3 
  -1  -2  -2 41046.6 964.621  12 
  -1  -2  -3 757867. 3049.11   3 
  -1  -2  -3 823593. 4610.48  12 
  -1  -2  -4 23792.5 569.303   3 
  -1  -2  -4 28361.2 967.924  12 
  -1  -2  -5 22769.6 557.120   3 
  -1  -2  -5 25055.2 991.344  12 
   1   2   6 3208.81 173.571   1 
  -1  -2  -6 3945.18 433.352  12 
  -1  -2  -6 3711.05 406.182  10 
   1   2   6 3572.37 245.072  13 
  -1  -2  -6 3505.70 324.654   9 
  -1  -2  -7 126449. 2647.35  12 
  -1  -2  -7 121056. 2064.70   9 
  -1  -2  -7 130941. 2495.48  10 
   1   2   7 116375. 1596.11  13 
  -1  -2  -8 68543.6 1988.68  10 
  -1  -2  -8 62489.0 2045.10  12 
  -1  -2  -8 65534.0 1718.91   9 
  -1  -2  -9 26626.8 1361.08  10 
   1   2   9 23064.0 915.845  13 
  -1  -2  -9 24661.3 1162.61   9 
  -1  -2  -9 24597.1 1403.81  12 
  -1  -2 -10 4708.20 588.755   9 
  -1  -2 -10 4376.43 706.751  12 
   1   2  10 3691.76 427.357  13 
  -1  -2 -11 87052.0 2662.19   9 
  -1  -2 -11 78088.3 2976.04  12 
  -1  -2 -12 111458. 3270.97   9 
  -1  -2 -12 109585. 3830.32  12 
  -1  -2 -13 409.353 277.396   9 
  -1  -2 -13 1521.11 501.752  14 
  -1  -2 -13 1283.51 510.804  12 
  -1  -2 -13 1053.39 344.706  24 
  -1  -2 -13 1175.69 333.134  25 
  -1  -2 -13 2362.94 829.775  19 
  -1  -2 -14 62652.9 2941.39  14 
  -1  -2 -14 49173.7 2481.10   9 
  -1  -2 -14 66735.0 3486.84  12 
  -1  -2 -14 59709.0 2268.57  24 
  -1  -2 -14 62694.7 2456.41  25 
  -1  -2 -14 78327.8 4359.19  19 
  -1  -2 -15 806.427 400.935  14 
  -1  -2 -15 1230.10 548.808  12 
  -1  -2 -15 478.930 272.710  23 
  -1  -2 -15 493.421 212.663  24 
  -1  -2 -15 454.083 224.877  25 
  -1  -2 -15 549.036 491.493  19 
  -1  -2 -16 22220.4 1868.42  14 
  -1  -2 -16 21443.8 1586.55  23 
  -1  -2 -16 20584.8 1413.98  24 
  -1  -2 -16 20633.9 1513.51  25 
  -1  -2 -16 24946.9 2653.14  19 
  -1  -2 -17 4385.63 889.238  14 
  -1  -2 -17 6785.77 999.373  25 
  -1  -2 -17 4023.98 702.251  23 
  -1  -2 -17 4639.01 1120.80  19 
  -1  -2 -18 13957.5 1454.93  14 
  -1  -2 -18 13543.1 1216.36  23 
  -1  -2 -19 231.442 227.451  23 
  -1  -2 -19-87.8043 502.976  19 
  -1  -2 -20 1367.50 394.741  23 
  -1  -2 -20 345.314 422.240  19 
  -1  -2 -21 526.500 339.715  19 
  -1  -2 -22-446.965 379.343  19 
   1   3 -21 2396.38 385.988  23 
   1   3 -21 2328.74 610.452  19 
   1   3 -20 11574.0 968.744  23 
   1   3 -20 10996.7 1411.86  19 
   1   3 -19 20461.8 1414.04  23 
   1   3 -19 21085.5 2107.18  19 
   1   3 -18 821.868 418.202  23 
   1   3 -17 539.994 398.723  23 
   1   3 -16 642.105 397.018  23 
   1   3 -16 1047.54 336.736  27 
  -1  -3  15 13646.6 1426.75  13 
   1   3 -15 14837.1 1342.68  23 
   1   3 -15 14129.8 1297.71  27 
   1   3 -15 16549.8 1394.26  26 
   1   3 -14-132.571 322.787  12 
  -1  -3  14 112.241 291.524  13 
   1   3 -14 550.819 306.944  26 
   1   3 -14 28.2161 196.111  27 
   1   3 -14-207.248 301.285  23 
   1   3 -13 21161.0 1891.01  12 
  -1  -3  13 19316.8 1499.97  13 
   1   3 -13 21405.2 1554.69  27 
   1   3 -13 19749.3 1481.01  26 
   1   3 -13 20484.7 1478.74  23 
  -1  -3  12 41319.3 2062.99  13 
   1   3 -12 44067.3 2556.95  12 
   1   3 -12 46531.2 2196.22  26 
   1   3 -12 41746.5 2023.56  23 
   1   3 -12 46467.8 2214.18  27 
   1   3 -12 43093.1 2953.63  22 
   1   3 -11 8594.97 1057.10  12 
  -1  -3  11 7782.68 835.269  13 
  -1  -3  10 9173.32 836.589  13 
   1   3 -10 10665.7 1084.63  12 
   1   3  -9 91674.1 2917.05  12 
  -1  -3   9 84319.3 2268.45  13 
  -1  -3   8 33764.4 1300.71  13 
   1   3  -8 34798.3 1600.07  12 
   1   3  -7 19548.6 1088.20  12 
  -1  -3   7 19175.6 933.951  13 
   1   3  -6 220169. 3295.97  12 
  -1  -3   6 213771. 2763.88  13 
   1   3  -5 24668.7 654.427   1 
   1   3  -5 25255.9 1019.00  12 
   1   3  -4 90957.7 1246.04   1 
  -1  -3   3 154444. 1692.71   3 
  -1  -3   2 102584. 1356.16   3 
  -1  -3   2 97556.1 1141.85  11 
  -1  -3   1 32738.9 759.042   3 
  -1  -3   1 31663.4 643.730  11 
  -1  -3   1 31444.9 351.961   9 
  -1  -3   0 6548.20 341.709   3 
  -1  -3   0 5325.81 185.155   9 
  -1  -3  -1 549866. 3111.87   3 
  -1  -3  -1 547850. 2037.20  13 
  -1  -3  -2 963.889 146.742   3 
  -1  -3  -2 1057.02 130.528  11 
  -1  -3  -2 1029.46 127.670   9 
  -1  -3  -3 289994. 2358.18   3 
  -1  -3  -3 290517. 2015.38  11 
  -1  -3  -4 59390.8 1115.41   3 
  -1  -3  -4 59026.6 1562.58  12 
   1   3   5 244750. 2003.46   1 
   1   3   5 228678. 1621.48  13 
  -1  -3  -5 240165. 2401.37   9 
  -1  -3  -5 243843. 2970.80  10 
  -1  -3  -5 226564. 1721.06   8 
  -1  -3  -5 251563. 3538.69  12 
   1   3   6 33235.8 739.480   1 
  -1  -3  -6 30733.6 972.798   9 
  -1  -3  -6 34395.4 1212.04  10 
  -1  -3  -6 34870.0 1402.00  12 
   1   3   7 56683.0 919.374   1 
  -1  -3  -7 60322.9 1755.00  10 
   1   3   7 57008.9 1152.94  13 
  -1  -3  -7 57945.0 1468.22   9 
  -1  -3  -8 21978.5 977.111   9 
  -1  -3  -8 20473.1 1126.43  10 
   1   3   8 20866.1 786.336  13 
  -1  -3  -8 20527.9 1249.52  12 
  -1  -3  -9 1009.28 314.002  10 
  -1  -3  -9 1019.56 331.083  12 
  -1  -3 -10 6199.72 740.749  10 
  -1  -3 -10 6180.10 653.203   9 
  -1  -3 -10 6358.11 825.913  12 
  -1  -3 -11 15720.3 1378.99  12 
  -1  -3 -11 15831.8 1146.52   9 
  -1  -3 -12 64466.3 2464.82   9 
  -1  -3 -12 58901.2 2877.52  12 
  -1  -3 -13 49023.4 2584.78  14 
  -1  -3 -13 42962.3 2224.33   9 
  -1  -3 -13 47074.8 2753.09  12 
  -1  -3 -13 45696.6 1924.21  24 
  -1  -3 -13 46007.0 2069.72  25 
  -1  -3 -13 54010.7 3457.72  19 
  -1  -3 -14 4115.18 782.594  14 
  -1  -3 -14 2919.32 610.516   9 
  -1  -3 -14 3950.20 874.145  12 
  -1  -3 -14 4113.24 637.056  25 
  -1  -3 -14 3875.62 608.359  24 
  -1  -3 -14 4486.27 1130.98  19 
  -1  -3 -15 9866.26 1193.12   9 
  -1  -3 -15 15987.6 1824.50  12 
  -1  -3 -15 14860.6 1552.23  14 
  -1  -3 -15 14112.1 1255.27  23 
  -1  -3 -15 13517.8 1196.05  25 
  -1  -3 -15 15366.7 1220.46  24 
  -1  -3 -15 19148.5 2275.60  19 
  -1  -3 -16-200.034 276.817  14 
  -1  -3 -16-563.801 455.246  25 
  -1  -3 -16-319.474 309.178  23 
  -1  -3 -16-39.8503 238.415  24 
  -1  -3 -16-731.627 626.548  19 
  -1  -3 -17 23185.8 1973.37  14 
  -1  -3 -17 22895.9 1576.13  23 
  -1  -3 -17 25182.4 1730.70  25 
  -1  -3 -17 21611.2 1482.10  24 
  -1  -3 -17 28464.4 2828.93  19 
  -1  -3 -18 3493.26 740.822  14 
  -1  -3 -18 4223.73 661.357  23 
  -1  -3 -18 3865.38 1072.89  19 
  -1  -3 -19 10638.5 1624.17  19 
  -1  -3 -20 2789.76 809.905  19 
  -1  -3 -21-1191.68 640.117  19 
  -1  -3 -22 99.1910 286.429  19 
   1   4 -21 8312.71 675.586  23 
   1   4 -21 8205.87 978.461  19 
   1   4 -20 2716.76 459.620  23 
   1   4 -20 2634.82 655.160  19 
   1   4 -19 16910.4 1253.91  23 
   1   4 -19 18137.8 1865.52  19 
   1   4 -18 28411.0 1745.58  23 
   1   4 -17 1659.66 515.508  23 
   1   4 -17 911.902 352.356  27 
   1   4 -16 5698.66 857.899  26 
   1   4 -16 5390.56 834.342  27 
   1   4 -16 5300.27 847.111  23 
   1   4 -15 136.360 224.568  27 
   1   4 -15 417.669 308.228  23 
   1   4 -15 160.203 201.832  26 
   1   4 -14 6139.38 1091.86  12 
  -1  -4  14 6629.35 958.343  13 
   1   4 -14 6681.28 898.462  23 
   1   4 -14 7409.84 996.029  27 
   1   4 -14 6018.33 872.808  26 
  -1  -4  13 3857.33 711.761  13 
   1   4 -13 4026.45 836.867  12 
   1   4 -13 4121.64 708.799  26 
   1   4 -13 4116.52 687.136  23 
   1   4 -13 3424.13 635.690  27 
  -1  -4  12 3843.49 670.034  13 
   1   4 -12 4101.95 808.366  12 
   1   4 -12 2855.12 550.628  23 
   1   4 -12 2602.61 784.479  22 
   1   4 -12 3264.57 662.103  26 
  -1  -4  11 5354.40 706.038  13 
   1   4 -11 5206.84 831.416  12 
   1   4 -11 4692.36 670.387  23 
   1   4 -10 4952.25 756.898  12 
  -1  -4  10 4612.89 600.257  13 
   1   4  -9 60.0662 181.813  12 
  -1  -4   9 108.659 113.162  13 
   1   4  -8 1555.81 382.302  12 
  -1  -4   8 1241.83 260.288  13 
   1   4  -7 24592.6 742.508   1 
  -1  -4   7 25733.4 1132.08  13 
   1   4  -6 16143.1 625.805   1 
   1   4  -6 16954.2 974.942  12 
  -1  -4   6 16034.7 811.353  13 
   1   4  -5 342778. 2905.13   1 
   1   4  -4 9184.04 474.059   1 
   1   4  -3 224185. 2306.85   1 
  -1  -4   3 222473. 2055.30  11 
   1   4  -2 90992.4 1435.80   1 
  -1  -4   2 92256.0 1551.73   3 
  -1  -4   2 90141.4 1296.57  11 
  -1  -4   1 16279.5 640.805   3 
  -1  -4   1 15928.7 544.670  11 
  -1  -4   1 15297.4 333.683   9 
  -1  -4   0 106064. 1623.14   3 
  -1  -4   0 106104. 1020.32   9 
  -1  -4  -1 401.064 79.4561   9 
  -1  -4  -1 416.201 68.2359  13 
  -1  -4  -2 232893. 1879.11   9 
  -1  -4  -2 232456. 1261.57  13 
  -1  -4  -2 231874. 2101.10  11 
   1   4   3 123939. 1648.85   1 
  -1  -4  -3 128191. 1851.83   3 
  -1  -4  -3 121246. 1489.90   9 
  -1  -4  -3 123909. 1986.05  10 
  -1  -4  -3 121799. 1536.41  11 
   1   4   4 19026.6 659.418   1 
  -1  -4  -4 17518.2 598.623  11 
  -1  -4  -4 19084.7 849.439  10 
  -1  -4  -4 17729.6 626.299   9 
   1   4   5 16877.1 637.985   1 
  -1  -4  -5 15920.3 665.646   9 
  -1  -4  -5 16731.3 854.445  10 
   1   4   6 427242. 3170.30   1 
  -1  -4  -6 433708. 4568.50  10 
  -1  -4  -6 432799. 3685.63   9 
   1   4   7 154317. 1884.92   1 
  -1  -4  -7 152682. 2922.16  10 
  -1  -4  -7 152089. 2426.67   9 
   1   4   8 4863.11 328.219   1 
  -1  -4  -8 4441.67 564.764  10 
  -1  -4  -8 4532.51 492.969   9 
  -1  -4  -9 241.392 159.985   9 
  -1  -4  -9 419.472 247.316  10 
  -1  -4  -9 558.680 275.730  12 
  -1  -4 -10 63711.3 2358.87  10 
  -1  -4 -10 65030.9 2070.80   9 
  -1  -4 -11 4038.38 726.101  12 
  -1  -4 -11 3710.37 546.880   9 
  -1  -4 -11 3895.06 630.620  10 
  -1  -4 -12 13200.6 1293.54  14 
  -1  -4 -12 14314.4 1158.85   9 
  -1  -4 -12 12654.6 1055.81  25 
  -1  -4 -12 13510.9 1008.90  24 
  -1  -4 -12 16398.4 1833.90  19 
  -1  -4 -12 13115.9 1518.27  18 
  -1  -4 -13 28931.4 2000.62  14 
  -1  -4 -13 28072.8 1798.16   9 
  -1  -4 -13 27041.7 1512.60  24 
  -1  -4 -13 26704.8 1605.50  25 
  -1  -4 -13 23913.5 1539.30  16 
  -1  -4 -14 3362.19 670.802   9 
  -1  -4 -14 3718.17 760.302  14 
  -1  -4 -14 3933.88 614.970  24 
  -1  -4 -14 4166.52 655.437  25 
  -1  -4 -14 4265.50 1070.81  19 
  -1  -4 -15 6046.48 945.001   9 
  -1  -4 -15 7317.33 1101.08  14 
  -1  -4 -15 5733.04 788.842  25 
  -1  -4 -15 6965.50 841.191  24 
  -1  -4 -15 8163.64 1499.68  19 
  -1  -4 -16 1177.54 560.709  14 
  -1  -4 -16 1124.80 344.636  25 
  -1  -4 -16 947.297 340.865  24 
  -1  -4 -16 1273.06 529.840  19 
  -1  -4 -17 458.824 384.466  14 
  -1  -4 -17-66.0187 230.706  24 
  -1  -4 -17 640.658 328.367  25 
  -1  -4 -17 352.208 616.443  19 
  -1  -4 -18 2185.36 487.416  24 
  -1  -4 -18 4016.96 1035.09  19 
  -1  -4 -19 1926.76 745.317  19 
  -1  -4 -20-1191.58 625.394  19 
  -1  -4 -21 3496.74 768.524  19 
  -1  -4 -22-825.386 396.388  19 
   1   5 -20 1008.62 272.606  23 
   1   5 -20 806.691 378.739  19 
   1   5 -19-161.429 233.747  23 
   1   5 -19 709.478 336.832  19 
   1   5 -18 18252.4 1298.68  27 
   1   5 -18 20984.1 1461.31  23 
   1   5 -17 26636.3 1711.96  27 
   1   5 -17 28165.2 1761.52  23 
   1   5 -16 1697.11 458.525  27 
   1   5 -16 2296.14 594.548  23 
   1   5 -16 1665.72 492.454  26 
   1   5 -15 42660.4 2244.51  26 
   1   5 -15 37731.3 2130.51  23 
   1   5 -15 42233.0 2335.00  27 
   1   5 -14 2689.93 614.422  26 
   1   5 -14 2741.72 616.910  23 
   1   5 -14 2378.52 600.601  27 
   1   5 -13 6640.10 1096.43  12 
  -1  -5  13 5310.91 847.823  13 
   1   5 -13 7030.76 1315.24  22 
   1   5 -13 7715.56 1014.31  27 
   1   5 -13 5314.53 778.230  23 
   1   5 -13 5585.70 840.493  26 
  -1  -5  12 2280.60 550.877  13 
   1   5 -12 1780.86 526.266  12 
   1   5 -12 1900.67 465.208  26 
   1   5 -12 1950.37 676.112  22 
   1   5 -12 1795.98 398.979  23 
   1   5 -11 29965.7 2032.13  12 
  -1  -5  11 27865.1 1654.08  13 
   1   5 -11 29479.6 1691.95  23 
   1   5 -11 24712.4 2200.98  22 
   1   5 -11 29775.3 1820.42  26 
   1   5 -10 19554.5 1504.95  12 
  -1  -5  10 18278.4 1243.32  13 
   1   5  -9 11320.9 1064.85  12 
  -1  -5   9 10354.3 890.987  13 
   1   5  -8 35606.6 1741.68  12 
  -1  -5   8 34053.2 1454.55  13 
   1   5  -7 21005.9 816.957   1 
   1   5  -7 21741.9 1278.08  12 
  -1  -5   7 19496.6 1048.20  13 
   1   5  -6 4529.16 391.341   1 
  -1  -5   6 4312.05 462.554  13 
   1   5  -5 58071.9 1381.34   1 
   1   5  -4 35330.3 1081.49   1 
   1   5  -3 2364.54 277.500   1 
  -1  -5   3 2372.58 249.764  11 
   1   5  -2 515.583 134.835   1 
  -1  -5   2 623.390 136.869  11 
  -1  -5   1 2212.19 152.632   9 
  -1  -5   1 2508.08 252.680  11 
   1   5   0 118247. 1839.49   1 
  -1  -5   0 118461. 1241.87   9 
   1   5   1 11346.6 570.365   1 
  -1  -5  -1 10749.5 413.608   9 
  -1  -5  -1 11672.9 540.462  11 
   1   5   2 281343. 2834.61   1 
  -1  -5  -2 277432. 1692.90  13 
  -1  -5  -2 286183. 2304.15   9 
  -1  -5  -2 284421. 2662.35  11 
   1   5   3 211455. 2483.88   1 
  -1  -5  -3 210515. 2138.98   9 
  -1  -5  -3 206223. 2779.17  10 
  -1  -5  -3 212729. 2334.46  11 
   1   5   4 17176.7 742.392   1 
  -1  -5  -4 18681.7 698.515   9 
  -1  -5  -4 20035.2 721.969  11 
  -1  -5  -4 19046.6 916.787  10 
   1   5   5 65402.2 1415.66   1 
  -1  -5  -5 65512.3 1395.24   9 
  -1  -5  -5 66524.1 1812.84  10 
   1   5   6 61206.5 1390.33   1 
  -1  -5  -6 61074.6 1813.81  10 
  -1  -5  -6 61739.8 1462.33   9 
   1   5   7 174604. 2384.95   1 
  -1  -5  -7 175730. 2687.56   9 
  -1  -5  -7 177134. 3285.49  10 
   1   5   8 65121.5 1397.92   1 
  -1  -5  -8 68330.7 2173.23  10 
  -1  -5  -8 70233.4 1878.65   9 
  -1  -5  -9 22037.6 1156.25   9 
  -1  -5  -9 22617.9 1353.08  10 
  -1  -5 -10 1232.65 394.183  10 
  -1  -5 -10 978.946 278.823   9 
  -1  -5 -11 1962.93 496.119  10 
  -1  -5 -11 1755.10 400.523   9 
  -1  -5 -12 180.547 239.221  14 
  -1  -5 -12 78.7874 235.690  10 
  -1  -5 -12 113.001 174.701   9 
  -1  -5 -12 568.814 236.033  24 
  -1  -5 -12 339.194 241.464  25 
  -1  -5 -12 656.528 516.008  19 
  -1  -5 -12 58.4036 245.781  18 
  -1  -5 -12 11.3661 202.011  16 
  -1  -5 -13 25747.3 1721.54   9 
  -1  -5 -13 27719.0 2040.27  14 
  -1  -5 -13 26004.5 1497.38  24 
  -1  -5 -13 26245.4 1644.48  25 
  -1  -5 -13 28813.5 2392.68  18 
  -1  -5 -13 23043.8 1561.80  16 
  -1  -5 -14 26507.3 1882.25   9 
  -1  -5 -14 31754.8 2275.42  14 
  -1  -5 -14 30244.0 1675.81  24 
  -1  -5 -14 31456.3 1836.07  25 
  -1  -5 -14 30349.2 2576.80  18 
  -1  -5 -14 26850.1 1756.66  16 
  -1  -5 -15-13.0627 255.858  14 
  -1  -5 -15-501.514 441.909   9 
  -1  -5 -15 42.0351 233.131  24 
  -1  -5 -15-687.818 440.559  25 
  -1  -5 -15 196.125 391.463  19 
  -1  -5 -15-1136.80 410.092  16 
  -1  -5 -16 1508.12 577.739  14 
  -1  -5 -16 1197.57 333.019  24 
  -1  -5 -16 1643.70 414.618  25 
  -1  -5 -16 1866.82 773.628  19 
  -1  -5 -17 2257.97 717.068  14 
  -1  -5 -17 2539.54 580.486  25 
  -1  -5 -17 2999.13 603.711  24 
  -1  -5 -17 2630.17 873.543  19 
  -1  -5 -18-239.455 320.167  24 
  -1  -5 -18-2775.83 950.505  19 
  -1  -5 -19 8636.49 1364.94  19 
  -1  -5 -20-993.228 575.418  19 
  -1  -5 -21-323.876 459.076  19 
  -1  -5 -22 8984.52 957.731  19 
   1   6 -20 1152.52 268.622  23 
   1   6 -20 1289.27 410.593  19 
   1   6 -19 1695.34 363.742  23 
   1   6 -19 1381.47 469.809  19 
   1   6 -18 3554.96 569.117  27 
   1   6 -18 3328.15 562.414  23 
   1   6 -17 8508.08 954.020  27 
   1   6 -17 8615.21 951.607  23 
   1   6 -16 14220.8 1321.66  27 
   1   6 -16 16113.4 1344.25  23 
   1   6 -15 4813.35 779.647  26 
   1   6 -15 4598.81 756.704  23 
   1   6 -15 4767.43 782.384  27 
   1   6 -14 23733.8 1645.59  23 
   1   6 -14 26001.6 1794.83  26 
   1   6 -14 25939.4 1869.66  27 
   1   6 -13 60007.6 3253.77  12 
  -1  -6  13 72339.4 3167.15  13 
   1   6 -13 74132.9 2870.34  23 
   1   6 -13 84511.8 3246.05  26 
   1   6 -13 89871.6 3433.56  27 
   1   6 -13 72398.9 4066.87  22 
  -1  -6  12 12119.1 1243.33  13 
   1   6 -12 13743.6 1480.46  12 
   1   6 -12 12621.2 1157.72  23 
   1   6 -12 13539.3 1287.90  26 
   1   6 -12 13360.9 1714.79  22 
  -1  -6  12 12205.1 1089.88  20 
   1   6 -11 2406.89 583.138  12 
  -1  -6  11 2299.46 510.764  13 
   1   6 -11 1612.64 472.922  22 
   1   6 -11 2193.96 563.256  26 
   1   6 -11 2518.15 518.532  23 
  -1  -6  11 2786.14 490.775  20 
  -1  -6  10 11012.0 1014.93  13 
   1   6 -10 11152.0 1190.79  12 
   1   6 -10 12063.1 1066.65  23 
   1   6 -10 11643.2 1473.55  22 
   1   6 -10 11774.6 1146.04  26 
  -1  -6  10 10621.2 936.147  20 
   1   6  -9 204.033 211.493  12 
  -1  -6   9 240.693 192.153  13 
   1   6  -8 17470.2 1291.62  12 
  -1  -6   8 17004.7 1098.04  13 
   1   6  -7-44.1526 104.856   1 
   1   6  -7 57.6872 126.067  12 
  -1  -6   7 38.4025 137.246  13 
   1   6  -6 921.959 225.947   1 
  -1  -6   6 770.273 187.020  13 
   1   6  -5 21610.9 951.628   1 
   1   6  -4 15186.3 787.270   1 
   1   6  -3 3460.19 378.298   1 
  -1  -6   3 3674.35 347.115  11 
   1   6  -2 51901.3 1419.82   1 
  -1  -6   2 52092.2 745.008   9 
  -1  -6   2 54429.7 1309.33  11 
   1   6  -1 48094.3 1339.95   1 
  -1  -6   1 48701.0 814.645   9 
   1   6   0 62701.4 1522.18   1 
  -1  -6   0 66506.6 1451.38  11 
  -1  -6   0 63003.8 1018.45   9 
   1   6   1 39254.2 1197.83   1 
  -1  -6  -1 41124.4 1150.98  11 
  -1  -6  -1 41630.4 879.201  13 
  -1  -6  -1 41415.9 893.496   9 
   1   6   2 5890.30 470.943   1 
  -1  -6  -2 6524.63 389.429   9 
  -1  -6  -2 6255.38 459.237  11 
  -1  -6  -2 5912.73 296.154  13 
  -1  -6  -3 282640. 2693.87   9 
  -1  -6  -3 288743. 3062.09  11 
   1   6   4 31746.0 1087.45   1 
  -1  -6  -4 32568.2 1040.39  11 
  -1  -6  -4 30603.5 1247.47  10 
  -1  -6  -4 31597.0 974.387   9 
   1   6   5 33896.0 1179.32   1 
  -1  -6  -5 37531.3 1136.54   9 
  -1  -6  -5 38688.1 1148.81  11 
  -1  -6  -5 35804.1 1426.82  10 
   1   6   6 14848.2 763.949   1 
  -1  -6  -6 14571.4 762.466   9 
  -1  -6  -6 14155.3 948.632  10 
   1   6   7 33142.5 1161.69   1 
  -1  -6  -7 32784.2 1233.09   9 
  -1  -6  -7 32473.0 1486.07  10 
   1   6   8 48056.4 1405.06   1 
  -1  -6  -8 51387.4 1658.09   9 
  -1  -6  -8 51489.9 1971.13  10 
  -1  -6  -9 67872.2 2434.39  10 
  -1  -6  -9 68680.3 2099.05   9 
  -1  -6 -10 345.433 242.415  10 
  -1  -6 -10 356.067 202.352   9 
  -1  -6 -11 8243.88 1021.98  14 
  -1  -6 -11 8701.09 876.351   9 
  -1  -6 -11 8706.22 1010.66  10 
  -1  -6 -11 7722.14 822.753  25 
  -1  -6 -11 8507.07 1195.91  18 
  -1  -6 -11 7396.40 805.199  16 
  -1  -6 -11 9682.15 1328.81  19 
  -1  -6 -12 19526.6 1571.02  10 
  -1  -6 -12 19260.1 1406.59   9 
  -1  -6 -12 19869.0 1677.64  14 
  -1  -6 -12 19380.0 1266.84  24 
  -1  -6 -12 18633.9 1337.82  25 
  -1  -6 -12 17936.5 1309.52  16 
  -1  -6 -12 20880.3 1974.79  18 
  -1  -6 -12 21214.3 2078.75  19 
  -1  -6 -13-5.20705 271.364  14 
  -1  -6 -13 312.940 239.714   9 
  -1  -6 -13 208.076 212.143  24 
  -1  -6 -13-77.0764 276.983  25 
  -1  -6 -13 219.483 499.676  18 
  -1  -6 -13-42.3322 256.060  16 
  -1  -6 -13 596.003 436.314  19 
  -1  -6 -14 13106.4 1344.80   9 
  -1  -6 -14 17204.8 1695.69  14 
  -1  -6 -14 14588.8 1194.01  24 
  -1  -6 -14 14432.8 1269.47  25 
  -1  -6 -14 13765.6 1282.58  16 
  -1  -6 -14 15065.0 1837.74  18 
  -1  -6 -14 16535.1 1975.15  19 
  -1  -6 -15 12044.8 1473.72  14 
  -1  -6 -15 11452.0 1105.69  24 
  -1  -6 -15 10755.5 1106.14  25 
  -1  -6 -15 11770.2 1658.60  18 
  -1  -6 -15 11426.2 1695.57  19 
  -1  -6 -15 10939.4 1201.09  16 
  -1  -6 -16 1506.96 591.126  14 
  -1  -6 -16 964.183 318.280  25 
  -1  -6 -16 1163.04 373.619  24 
  -1  -6 -16 793.636 603.370  19 
  -1  -6 -16 1705.00 503.962  16 
  -1  -6 -17 9803.16 1063.94  25 
  -1  -6 -17 9511.72 1009.74  24 
  -1  -6 -17 9223.98 1466.67  19 
  -1  -6 -17 8641.41 1019.36  16 
  -1  -6 -18 3357.80 556.817  24 
  -1  -6 -18 4133.62 936.301  19 
  -1  -6 -19-1495.66 813.089  19 
  -1  -6 -20 403.368 422.294  19 
  -1  -6 -21 324.094 338.814  19 
   1   7 -19 1711.87 312.422  27 
   1   7 -19 1555.73 323.053  23 
   1   7 -19 2016.24 486.069  19 
   1   7 -18 2293.86 420.734  23 
   1   7 -18 2590.16 463.825  27 
   1   7 -17 2157.13 470.159  23 
   1   7 -17 2325.22 502.061  27 
   1   7 -16 4122.02 707.431  27 
   1   7 -16 4412.01 666.612  23 
   1   7 -15 441.996 294.638  23 
   1   7 -15 165.431 238.066  27 
   1   7 -14 16010.4 1385.14  26 
   1   7 -14 15471.7 1440.60  27 
   1   7 -14 13706.7 1230.51  23 
   1   7 -13 19010.5 1599.11  27 
   1   7 -13 15734.8 1422.52  26 
   1   7 -13 15585.3 1304.77  23 
  -1  -7  13 15259.6 1247.77  20 
   1   7 -12 484.624 296.272  12 
  -1  -7  12 460.017 290.932  13 
   1   7 -12 565.734 264.478  23 
   1   7 -12 168.030 294.504  22 
   1   7 -12 40.2607 228.367  26 
  -1  -7  12 829.987 344.142  20 
  -1  -7  11 18.9224 164.302  13 
   1   7 -11-252.028 293.637  12 
   1   7 -11 12.7165 216.021  23 
   1   7 -11-794.780 477.983  22 
   1   7 -11-65.1679 188.538  26 
  -1  -7  11 32.8047 157.932  20 
   1   7 -10 42.0338 178.068  12 
  -1  -7  10 309.454 235.774  13 
   1   7 -10-72.8567 193.045  23 
   1   7 -10-42.1204 246.086  26 
  -1  -7  10 128.198 143.125  20 
   1   7  -9 9993.54 1075.05  12 
  -1  -7   9 9607.27 949.805  13 
   1   7  -9 10968.9 1124.47  26 
   1   7  -9 9240.39 924.484  23 
  -1  -7   9 9721.36 895.839  20 
   1   7  -8 31753.3 1815.95  12 
  -1  -7   8 30380.4 1566.66  13 
   1   7  -8 34488.2 1930.49  26 
  -1  -7   7 1239.63 305.051  13 
   1   7  -6 335.426 145.244   1 
  -1  -7   6 236.546 104.054  13 
   1   7  -5 208.685 146.670   1 
  -1  -7   5 156.526 88.9815  13 
   1   7  -4 39117.2 1408.28   1 
  -1  -7   4 38887.6 1378.67  13 
   1   7  -3 70469.3 1858.68   1 
  -1  -7   3 71747.1 1685.50  11 
   1   7  -2 20654.0 991.497   1 
  -1  -7   2 21450.0 916.186  11 
   1   7  -1 7036.23 577.126   1 
  -1  -7   1 7515.84 540.502  11 
  -1  -7   1 7592.99 350.705   9 
  -1  -7   1 8055.92 518.309  13 
  -1  -7   0 92377.3 1906.56  11 
  -1  -7   0 94837.9 1642.35  13 
  -1  -7   0 92389.5 1344.36   9 
   1   7   1 25526.6 1070.60   1 
  -1  -7  -1 25956.8 1022.68  11 
  -1  -7  -1 26960.8 789.089   9 
  -1  -7  -1 27491.8 807.946  13 
   1   7   2 4502.58 465.050   1 
  -1  -7  -2 4663.65 356.615   9 
  -1  -7  -2 4715.93 439.798  11 
   1   7   3 28641.7 1142.01   1 
  -1  -7  -3 27782.1 1219.01  10 
  -1  -7  -3 30982.1 1124.94  11 
  -1  -7  -3 31231.8 970.443   9 
   1   7   4 9776.02 673.326   1 
  -1  -7  -4 10829.1 671.959  11 
  -1  -7  -4 9332.34 571.931   9 
  -1  -7  -4 9577.52 763.751  10 
   1   7   5 38594.8 1352.81   1 
  -1  -7  -5 36723.1 1192.95   9 
  -1  -7  -5 36359.3 1554.99  10 
   1   7   6 8968.67 669.703   1 
  -1  -7  -6 8143.87 608.965   9 
  -1  -7  -6 7620.94 750.104  10 
   1   7   7 1812.78 319.359   1 
  -1  -7  -7 1017.53 287.888  10 
  -1  -7  -7 1350.02 291.884   9 
   1   7   8 25018.8 1116.06   1 
  -1  -7  -8 23783.6 1192.86   9 
  -1  -7  -8 23405.4 1415.95  10 
  -1  -7  -9 24574.5 1304.24   9 
  -1  -7  -9 24489.9 1515.71  10 
  -1  -7 -10 2709.19 471.059   9 
  -1  -7 -10 2704.10 591.820  14 
  -1  -7 -10 2702.92 570.789  10 
  -1  -7 -10 2133.84 431.013  16 
  -1  -7 -10 2544.31 671.832  19 
  -1  -7 -11 60.4539 181.984  10 
  -1  -7 -11 176.096 158.881   9 
  -1  -7 -11-25.6854 202.917  14 
  -1  -7 -11 144.027 173.407  24 
  -1  -7 -11 25.8734 238.537  25 
  -1  -7 -11 406.767 215.090  16 
  -1  -7 -11 479.149 394.092  18 
  -1  -7 -12 1705.93 555.508  14 
  -1  -7 -12 521.927 230.760  10 
  -1  -7 -12 1236.79 394.852   9 
  -1  -7 -12 1306.12 389.671  25 
  -1  -7 -12 1064.50 296.980  24 
  -1  -7 -12 548.703 462.184  19 
  -1  -7 -12 1510.83 576.458  18 
  -1  -7 -12 1383.75 420.062  16 
  -1  -7 -13 8984.98 1181.80  14 
  -1  -7 -13 8744.97 1151.78  10 
  -1  -7 -13 7245.35 958.193   9 
  -1  -7 -13 8101.99 891.733  24 
  -1  -7 -13 7758.27 924.637  25 
  -1  -7 -13 8910.12 1394.10  18 
  -1  -7 -13 6043.68 1124.34  19 
  -1  -7 -13 8151.71 965.043  16 
  -1  -7 -14 5080.88 947.916  14 
  -1  -7 -14 5424.72 751.909  24 
  -1  -7 -14 5105.31 755.833  25 
  -1  -7 -14 4879.95 1060.94  18 
  -1  -7 -14 4104.11 714.385  16 
  -1  -7 -14 3754.11 867.081  19 
  -1  -7 -15 2709.92 796.152  14 
  -1  -7 -15 2138.00 507.715  24 
  -1  -7 -15 1459.71 406.207  25 
  -1  -7 -15 2257.93 757.093  18 
  -1  -7 -15 1036.19 643.084  19 
  -1  -7 -15 2423.30 559.915  16 
  -1  -7 -16-310.666 386.331  25 
  -1  -7 -16 180.746 219.607  24 
  -1  -7 -17 2803.22 589.563  24 
  -1  -7 -17 1717.77 527.686  25 
  -1  -7 -17 1587.18 478.962  16 
  -1  -7 -17 2104.51 636.331  19 
  -1  -7 -18 2533.83 516.178  24 
  -1  -7 -18 2297.92 520.722  16 
  -1  -7 -19 3127.09 762.750  19 
  -1  -7 -20 5578.91 938.417  19 
  -1  -7 -21 4688.91 799.028  19 
   1   8 -18 3147.34 477.457  27 
   1   8 -18 2658.96 409.599  23 
   1   8 -18 2401.69 539.219  19 
   1   8 -17-188.836 186.442  23 
   1   8 -17 203.343 207.559  27 
   1   8 -16 342.774 231.154  27 
   1   8 -16 512.559 232.963  23 
   1   8 -15 2863.12 562.781  23 
   1   8 -15 3652.29 685.777  27 
   1   8 -14 2379.14 550.791  27 
   1   8 -14 2188.19 504.343  23 
  -1  -8  14 2010.73 464.522  20 
   1   8 -13 9532.08 988.170  23 
   1   8 -13 11118.7 1200.31  26 
   1   8 -13 12991.8 1333.75  27 
  -1  -8  13 9918.16 1018.33  20 
   1   8 -12 104773. 3639.33  26 
   1   8 -12 94355.0 3114.35  23 
  -1  -8  12 97601.9 3238.80  20 
  -1  -8  11 31113.8 2027.42  13 
   1   8 -11 33731.1 2023.50  26 
   1   8 -11 30123.5 1747.84  23 
  -1  -8  11 33760.5 1876.12  20 
   1   8 -10 1981.08 538.087  12 
  -1  -8  10 2254.95 531.822  13 
   1   8 -10 1741.17 485.244  26 
   1   8 -10 2018.53 486.082  23 
  -1  -8  10 2344.62 498.635  20 
   1   8  -9 45788.7 2393.71  12 
  -1  -8   9 45975.2 2192.99  13 
   1   8  -9 52975.5 2461.89  26 
   1   8  -9 46482.4 2099.08  23 
  -1  -8   9 47911.5 2071.36  20 
  -1  -8   8 76161.0 2656.39  13 
   1   8  -8 82383.0 3052.08  12 
   1   8  -8 80234.0 2672.50  23 
  -1  -8   8 85564.1 2676.00  20 
  -1  -8   7 14800.1 1104.46  13 
   1   8  -7 16310.7 1346.53  26 
  -1  -8   7 13928.7 1047.11  20 
   1   8  -6 760.091 217.349   1 
  -1  -8   6 731.368 248.278  13 
   1   8  -5-148.178 152.901   1 
  -1  -8   5 21.1258 87.8656  13 
   1   8  -4 308.977 148.360   1 
  -1  -8   4 351.665 112.721  13 
   1   8  -3 176.202 129.339   1 
  -1  -8   3 105.331 113.578  13 
   1   8  -2 5548.09 569.361   1 
  -1  -8   2 5521.29 524.634  11 
  -1  -8   2 5938.83 524.920  13 
   1   8  -1 1207.16 282.505   1 
  -1  -8   1 1259.52 241.409  11 
  -1  -8   1 954.297 213.813  13 
  -1  -8   0 35574.8 1315.43  11 
  -1  -8   0 35620.9 1115.96  13 
   1   8   1 1134.98 262.716   1 
  -1  -8  -1 1117.14 175.655   9 
  -1  -8  -1 1215.53 245.857  11 
   1   8   2 177.971 122.986   1 
  -1  -8  -2-110.142 130.622  11 
  -1  -8  -2-58.4776 73.3910   9 
   1   8   3 3508.12 448.180   1 
  -1  -8  -3 3759.75 496.092  10 
  -1  -8  -3 3694.92 439.677  11 
  -1  -8  -3 3710.85 361.574   9 
   1   8   4 23447.3 1147.20   1 
  -1  -8  -4 22812.4 952.128   9 
  -1  -8  -4 22594.8 1271.96  10 
   1   8   5-54.2013 133.781   1 
  -1  -8  -5 111.869 119.166   9 
  -1  -8  -5 105.202 184.221  10 
   1   8   6 410.383 168.783   1 
  -1  -8  -6 761.508 273.541  10 
  -1  -8  -6 620.450 187.307   9 
   1   8   7 16141.3 998.323   1 
  -1  -8  -7 14791.8 932.454   9 
  -1  -8  -7 15202.9 1153.23  10 
   1   8   8 5481.88 592.475   1 
  -1  -8  -8 5234.92 706.931  10 
  -1  -8  -8 5492.72 603.243   9 
  -1  -8  -8 5209.61 631.299  16 
  -1  -8  -9 67699.0 2776.50  14 
  -1  -8  -9 65051.4 2609.40  10 
  -1  -8  -9 70645.7 2279.52   9 
  -1  -8  -9 71225.2 2447.59  16 
  -1  -8  -9 69791.1 3422.49  19 
  -1  -8 -10 13753.1 1316.10  14 
  -1  -8 -10 14721.2 1110.71   9 
  -1  -8 -10 11664.7 1208.47  10 
  -1  -8 -10 11752.9 998.336  25 
  -1  -8 -10 12852.0 1010.73  24 
  -1  -8 -10 14024.8 1139.98  16 
  -1  -8 -10 12385.5 1517.21  19 
  -1  -8 -11 5495.23 891.449  14 
  -1  -8 -11 6164.46 776.727   9 
  -1  -8 -11 4108.69 742.699  10 
  -1  -8 -11 5287.14 689.903  25 
  -1  -8 -11 5605.33 712.334  24 
  -1  -8 -11 5822.13 771.152  16 
  -1  -8 -11 4023.25 884.030  19 
  -1  -8 -11 6664.00 1166.37  18 
  -1  -8 -12 23383.9 1620.83   9 
  -1  -8 -12 19791.1 1685.85  10 
  -1  -8 -12 26053.0 1975.92  14 
  -1  -8 -12 21793.3 1476.62  25 
  -1  -8 -12 24645.2 1507.31  24 
  -1  -8 -12 24959.5 1662.73  16 
  -1  -8 -12 23012.2 2133.74  19 
  -1  -8 -12 26189.9 2293.32  18 
  -1  -8 -13 62044.7 3119.70  14 
  -1  -8 -13 55846.3 2416.64  25 
  -1  -8 -13 59251.1 2402.23  24 
  -1  -8 -13 63599.5 3666.72  18 
  -1  -8 -13 57757.9 2623.58  16 
  -1  -8 -13 59481.4 3531.99  19 
  -1  -8 -14 317.976 235.022  25 
  -1  -8 -14 910.655 374.009  24 
  -1  -8 -14 97.2668 259.188  16 
  -1  -8 -14 303.489 372.587  18 
  -1  -8 -14-420.363 764.335  19 
  -1  -8 -15-126.917 239.928  24 
  -1  -8 -15-514.396 407.792  25 
  -1  -8 -15 5.02173 513.086  19 
  -1  -8 -15-700.933 638.643  18 
  -1  -8 -15-5.79354 296.684  16 
  -1  -8 -16 2066.20 502.330  24 
  -1  -8 -16 2053.61 464.591  25 
  -1  -8 -16 433.492 408.820  19 
  -1  -8 -16 2141.05 555.744  16 
  -1  -8 -16 2154.15 779.106  18 
  -1  -8 -17 19.9435 191.635  24 
  -1  -8 -17 1111.42 457.618  25 
  -1  -8 -17 203.746 248.021  16 
  -1  -8 -17-391.529 755.910  19 
  -1  -8 -18 156.414 236.970  24 
  -1  -8 -18-8.27664 430.650  19 
  -1  -8 -18-18.3757 216.289  16 
  -1  -8 -19 3316.89 839.128  19 
  -1  -8 -20 9491.21 1109.40  19 
   1   9 -18-43.3903 111.254  27 
   1   9 -17 2896.84 478.815  27 
   1   9 -16 852.365 312.851  27 
   1   9 -16 692.132 259.351  23 
   1   9 -15 2865.76 505.894  23 
   1   9 -15 2885.86 586.049  27 
   1   9 -14 5736.18 719.527  23 
   1   9 -14 7691.88 971.778  27 
  -1  -9  14 6032.69 766.417  20 
   1   9 -13 23874.2 1480.84  23 
  -1  -9  13 23531.1 1601.63  20 
   1   9 -12 5885.10 763.068  23 
  -1  -9  12 6309.66 861.206  20 
   1   9 -11 99636.9 3093.49  23 
  -1  -9  11 110242. 3531.16  20 
   1   9 -10 71893.7 2939.39  26 
  -1  -9  10 66578.6 2706.63  20 
   1   9  -9 2251.98 555.561  12 
  -1  -9   9 2093.26 499.861  13 
   1   9  -9 2252.67 513.482  26 
   1   9  -9 2218.28 488.219  23 
  -1  -9   9 2137.26 465.826  20 
  -1  -9   8 54811.4 2393.92  13 
   1   9  -8 61110.3 2758.26  12 
   1   9  -8 57180.7 2266.71  23 
  -1  -9   7 44616.0 2042.91  13 
  -1  -9   7 50618.5 2118.64  20 
  -1  -9   6 5179.93 669.634  13 
   1   9  -6 5055.71 630.361   1 
   1   9  -6 5845.34 794.320  26 
  -1  -9   6 4775.86 639.978  20 
   1   9  -5 787.223 260.690  15 
  -1  -9   5 969.889 288.011  13 
   1   9  -5 929.354 265.285   1 
   1   9  -5 1231.25 405.889  26 
  -1  -9   5 855.988 276.422  20 
   1   9  -4 11790.4 944.846   1 
  -1  -9   4 12287.2 919.508  13 
  -1  -9   4 12211.0 936.755  20 
   1   9  -4 13551.8 1037.56  15 
   1   9  -3 9252.72 826.033   1 
  -1  -9   3 8842.73 747.914  13 
   1   9  -2 41675.9 1724.86   1 
  -1  -9   2 44569.3 1571.33  13 
   1   9  -1 27585.7 1377.72   1 
   1   9   0 75643.9 2265.81   1 
   1   9   1 29116.2 1388.41   1 
   1   9   2 248.056 149.669   1 
  -1  -9  -2 123.652 108.726  10 
  -1  -9  -2 315.361 126.113   9 
   1   9   3 3845.48 512.194   1 
  -1  -9  -3 3856.46 553.638  10 
  -1  -9  -3 3546.83 384.434   9 
   1   9   4 9470.97 800.751   1 
  -1  -9  -4 11770.2 985.012  10 
  -1  -9  -4 10029.6 676.065   9 
   1   9   5 28179.2 1405.60   1 
  -1  -9  -5 28896.3 1220.71   9 
  -1  -9  -5 27979.5 1563.99  10 
   1   9   6 3466.86 502.429   1 
  -1  -9  -6 3654.88 462.965   9 
  -1  -9  -6 3690.64 595.251  10 
  -1  -9  -6 2281.94 512.665  17 
   1   9   7 22019.6 1263.58   1 
  -1  -9  -7 20646.2 1176.80   9 
  -1  -9  -7 19925.7 1405.55  10 
  -1  -9  -7 20463.5 1281.21  16 
  -1  -9  -7 18926.0 1448.35  17 
  -1  -9  -7 22195.5 1884.03  19 
  -1  -9  -8 41977.3 2104.49  10 
  -1  -9  -8 44542.0 1784.45   9 
   1   9   8 48226.6 1855.53   1 
  -1  -9  -8 40227.6 1666.35  24 
  -1  -9  -8 47802.7 2046.77  16 
  -1  -9  -8 44768.0 2731.05  19 
  -1  -9  -8 37540.7 2085.67  17 
  -1  -9  -9-55.6453 184.362  10 
  -1  -9  -9-189.772 157.849   9 
  -1  -9  -9 3.38594 153.710  24 
  -1  -9  -9 346.389 244.720  16 
  -1  -9  -9 396.686 282.552  17 
  -1  -9  -9-257.770 494.687  19 
  -1  -9 -10 3648.06 692.694  10 
  -1  -9 -10 5241.53 711.918   9 
  -1  -9 -10 5243.39 666.137  24 
  -1  -9 -10 5103.08 740.217  16 
  -1  -9 -10 4440.17 929.577  19 
  -1  -9 -11 4893.26 865.568  10 
  -1  -9 -11 5743.80 790.159   9 
  -1  -9 -11 4876.51 650.963  25 
  -1  -9 -11 5667.90 726.391  24 
  -1  -9 -11 4173.12 910.418  19 
  -1  -9 -11 5341.12 778.972  16 
  -1  -9 -12-200.680 405.382  10 
  -1  -9 -12 97.5162 281.494  24 
  -1  -9 -12 509.664 278.812  25 
  -1  -9 -12 4.39067 457.427  19 
  -1  -9 -12 311.364 242.762  16 
  -1  -9 -12-246.181 480.405  18 
  -1  -9 -13 56847.6 2346.34  24 
  -1  -9 -13 48093.2 2188.16  25 
  -1  -9 -13 56431.8 2655.26  16 
  -1  -9 -13 44415.0 2966.16  19 
  -1  -9 -13 56004.7 3453.11  18 
  -1  -9 -14 9673.03 987.436  25 
  -1  -9 -14 10982.0 1126.72  24 
  -1  -9 -14 12006.6 1643.05  18 
  -1  -9 -14 12440.8 1270.86  16 
  -1  -9 -14 11280.4 1515.41  19 
  -1  -9 -15 3236.46 608.888  24 
  -1  -9 -15 2512.58 520.863  25 
  -1  -9 -15 3339.63 684.013  16 
  -1  -9 -15 3766.79 984.690  19 
  -1  -9 -15 3278.58 905.654  18 
  -1  -9 -16 10735.6 1036.06  24 
  -1  -9 -16 11335.0 1046.53  25 
  -1  -9 -16 13159.3 1608.19  19 
  -1  -9 -16 12182.0 1571.62  18 
  -1  -9 -16 9639.65 1073.87  16 
  -1  -9 -17 3861.93 589.234  24 
  -1  -9 -17 4888.00 743.120  16 
  -1  -9 -18 10088.9 1345.49  19 
  -1  -9 -18 1770.29 450.313  16 
  -1  -9 -19 9777.88 1207.65  19 
  -1  -9 -19 25.2761 148.444  16 
   1  10 -17 208.614 148.234  27 
   1  10 -16 2119.35 422.485  27 
   1  10 -15 602.203 249.158  27 
   1  10 -14 9537.70 831.849  23 
  -1 -10  14 10425.4 967.608  20 
   1  10 -13 728.715 328.083  27 
   1  10 -13 541.480 212.721  23 
  -1 -10  13 417.292 192.255  20 
   1  10 -12 21839.5 1345.83  23 
  -1 -10  12 23300.4 1657.47  20 
   1  10 -11 3385.99 544.169  23 
  -1 -10  11 4077.78 702.988  20 
   1  10 -10 54081.3 2174.09  23 
  -1 -10  10 62961.8 2718.74  20 
  -1 -10   9 13119.8 1218.27  20 
   1  10  -8 3173.52 691.751  12 
  -1 -10   8 3181.85 611.389  13 
  -1 -10   8 3094.95 610.932  20 
   1  10  -7 23440.8 1723.51  12 
  -1 -10   7 21339.1 1519.20  13 
  -1 -10   7 23159.0 1533.13  20 
  -1 -10   6 482.785 143.290   6 
  -1 -10   6 874.352 345.041  13 
  -1 -10   6 1122.45 361.185  20 
   1  10  -5 6893.29 797.090   1 
  -1 -10   5 7204.58 802.432  13 
  -1 -10   5 7331.06 810.808  20 
   1  10  -4 1321.15 371.733   1 
   1  10  -4 855.729 313.187  15 
  -1 -10   4 987.974 307.125  13 
  -1 -10   4 1254.06 344.629  20 
   1  10  -3 15162.9 1158.41   1 
  -1 -10   3 14543.2 1093.40  20 
   1  10  -3 17158.4 1184.10  15 
   1  10  -2 2165.35 438.038   1 
   1  10  -2 2423.53 452.971  15 
  -1 -10   2 2210.18 445.941  20 
   1  10  -1 58793.1 2219.61   1 
  -1 -10   1 62285.7 2181.85  20 
   1  10   0 574.740 289.335   1 
   1  10   0 892.818 312.755  15 
   1  10   1 124978. 3174.33   1 
  -1 -10  -1 129194. 3266.01  10 
   1  10   2 44348.9 1882.81   1 
  -1 -10  -2 45960.7 1992.33  10 
   1  10   3 3983.20 575.885   1 
  -1 -10  -3 3373.61 532.032  10 
   1  10   4 50196.9 1999.68   1 
  -1 -10  -4 45701.3 1539.06   9 
  -1 -10  -4 50483.3 2210.39  10 
  -1 -10  -4 47560.4 1840.45  16 
   1  10   5 41.5186 181.734   1 
  -1 -10  -5-112.749 211.902   9 
  -1 -10  -5 239.947 158.287  10 
  -1 -10  -5 378.018 280.061  17 
  -1 -10  -5 472.091 219.961  16 
   1  10   6 26163.2 1472.30   1 
  -1 -10  -6 24962.7 1282.37   9 
  -1 -10  -6 25413.2 1620.67  10 
  -1 -10  -6 26901.9 1495.38  16 
  -1 -10  -6 25202.0 1714.05  17 
   1  10   7 661.369 268.485   1 
  -1 -10  -7 661.386 305.411  10 
  -1 -10  -7 664.234 255.182   9 
  -1 -10  -7 1081.74 317.608  16 
  -1 -10  -7 1023.27 396.216  17 
  -1 -10  -8 17978.9 1232.78   9 
  -1 -10  -8 15747.4 1387.24  10 
   1  10   8 17528.7 1217.71   1 
  -1 -10  -8 19227.3 1392.78   6 
  -1 -10  -8 17014.9 1095.70  24 
  -1 -10  -8 21828.6 1442.93  16 
  -1 -10  -8 16875.5 1467.30  17 
  -1 -10  -9 25921.8 1804.87  10 
  -1 -10  -9 27454.1 1608.77   9 
  -1 -10  -9 31245.4 1577.31  24 
  -1 -10  -9 28034.0 1935.04  17 
  -1 -10 -10 8945.02 1131.86  10 
  -1 -10 -10 10472.3 1043.42   9 
  -1 -10 -10 12023.3 1025.32  24 
  -1 -10 -11 263.874 191.978  24 
  -1 -10 -11 140.849 216.670  16 
  -1 -10 -12 1398.79 384.414  24 
  -1 -10 -12 729.578 330.962  18 
  -1 -10 -12 1211.45 416.996  16 
  -1 -10 -13 14838.1 1191.92  24 
  -1 -10 -13 14758.9 1758.60  18 
  -1 -10 -13 15116.2 1421.29  16 
  -1 -10 -14 10908.3 1056.47  24 
  -1 -10 -14 9546.15 1140.46  16 
  -1 -10 -14 9712.77 1408.70  18 
  -1 -10 -15 11685.7 996.049  25 
  -1 -10 -15 15629.5 1212.70  24 
  -1 -10 -15 14149.9 1690.57  18 
  -1 -10 -15 15295.4 1386.08  16 
  -1 -10 -16 536.455 363.090  18 
  -1 -10 -16 958.402 421.674  16 
  -1 -10 -17 22301.8 1512.73  16 
  -1 -10 -18 6274.22 742.601  16 
  -1 -10 -19 2353.24 375.559  16 
   1  11 -16 2814.81 410.033  27 
   1  11 -15 682.256 253.172  27 
   1  11 -14 5643.74 711.291  27 
  -1 -11  14 4624.45 600.717  20 
   1  11 -13 11051.1 1072.77  27 
  -1 -11  13 8823.96 934.986  20 
   1  11 -12 128.083 258.531  27 
  -1 -11  12-236.704 251.139  20 
  -1 -11  11 2128.31 536.312  20 
  -1 -11  10-48.9883 213.456  20 
  -1 -11   9 2454.83 570.551  20 
  -1 -11   8 3705.21 688.897  20 
  -1 -11   7 1383.01 433.358  20 
  -1 -11   6 2138.04 459.635   6 
  -1 -11   6 2652.83 545.360  20 
  -1 -11   5 895.874 315.157   6 
   1  11  -5 1419.13 381.475   1 
  -1 -11   5 1105.58 361.602  20 
   1  11  -4 2605.09 523.303   1 
   1  11  -4 1888.52 451.546  15 
  -1 -11   4 2562.07 540.176  20 
   1  11  -3 2476.88 542.909   1 
   1  11  -3 2592.10 511.886  15 
  -1 -11   3 2439.89 491.431  20 
   1  11  -2 1923.36 476.289   1 
   1  11  -2 1906.41 425.221  15 
  -1 -11   2 2017.45 464.658  20 
   1  11  -1 26532.2 1614.37   1 
  -1 -11   1 27083.0 1551.94  20 
   1  11  -1 31036.9 1602.01  15 
   1  11   0 70792.9 2606.15   1 
  -1 -11   0 71033.5 2578.29  10 
   1  11   0 79810.9 2517.74  15 
  -1 -11   0 76980.6 2592.64  20 
   1  11   1 5880.12 756.358   1 
  -1 -11  -1 5952.62 750.238  10 
  -1 -11  -1 6051.61 735.229  20 
   1  11   1 6688.15 734.492  15 
   1  11   2 90759.9 2898.80   1 
  -1 -11  -2 90439.7 3013.40  10 
   1  11   3 6922.87 807.032   1 
  -1 -11  -3 5879.37 786.079  10 
   1  11   3 8361.99 798.176  15 
   1  11   4 34033.7 1769.85   1 
  -1 -11  -4 33382.1 1914.38  10 
  -1 -11  -4 32846.4 1626.73  16 
   1  11   5 92149.7 2915.06   1 
  -1 -11  -5 100490. 2911.59  16 
  -1 -11  -5 94738.8 3397.60  17 
  -1 -11  -6 443.845 296.988  16 
  -1 -11  -6-59.8406 240.057  17 
   1  11   7 506.060 202.163   1 
  -1 -11  -7 904.641 373.459  17 
   1  11   8 875.698 294.858   1 
  -1 -11  -8 1000.68 381.843   6 
  -1 -11  -8 913.068 293.181   9 
  -1 -11  -8 1236.84 392.285  16 
  -1 -11  -8 1138.62 410.178  17 
  -1 -11  -9 546.353 266.749  24 
  -1 -11  -9 644.590 318.425  17 
  -1 -11  -9 775.152 374.731  16 
  -1 -11 -10 10491.3 927.115  24 
  -1 -11 -10 14067.5 1291.86  16 
  -1 -11 -11 258.977 239.846  24 
  -1 -11 -11 57.7225 246.180  16 
  -1 -11 -12 869.316 329.401  24 
  -1 -11 -12-150.795 388.279  18 
  -1 -11 -12 670.417 461.006  16 
  -1 -11 -13 332.983 171.844  24 
  -1 -11 -13-154.697 341.837  16 
  -1 -11 -13-4.36282 323.825  18 
  -1 -11 -14 2032.49 438.570  24 
  -1 -11 -14 1451.05 551.940  18 
  -1 -11 -14 3059.86 629.808  16 
  -1 -11 -15 16300.0 1150.09  24 
  -1 -11 -15 15867.8 1669.13  18 
  -1 -11 -15 17426.2 1443.80  16 
  -1 -11 -16 16488.3 1618.38  18 
  -1 -11 -16 13914.5 1219.58  16 
  -1 -11 -17 772.031 307.016  16 
  -1 -11 -18 8514.89 771.960  16 
   1  12 -15 15720.3 918.162  27 
   1  12 -14 268.910 159.959  27 
  -1 -12  14 553.443 197.010  20 
   1  12 -13 2114.94 430.113  27 
  -1 -12  13 2164.75 446.327  20 
   1  12 -12-180.061 289.828  27 
  -1 -12  12 254.461 233.764  20 
   1  12 -11-125.530 290.872  27 
  -1 -12  11 351.949 235.635  20 
  -1 -12  10 618.704 240.734  20 
  -1 -12   9 812.364 328.917  20 
  -1 -12   8 144.562 243.108  20 
  -1 -12   7 9971.05 1103.08  20 
  -1 -12   6 14327.8 1249.16   6 
  -1 -12   6 16334.4 1378.16  20 
  -1 -12   5 246.791 204.507   6 
  -1 -12   5 469.533 332.075  20 
  -1 -12   4 108972. 3482.19   6 
  -1 -12   4 103232. 3325.91  20 
   1  12  -3 30475.9 1703.19  15 
  -1 -12   3 29582.3 1776.32  20 
   1  12  -2 204.046 254.650   1 
   1  12  -2 424.981 208.116  15 
  -1 -12   2 521.847 296.997  20 
   1  12  -1 13513.0 1225.23   1 
  -1 -12   1 13662.5 1183.89  20 
   1  12  -1 13175.1 1084.63  15 
  -1 -12   0 60772.4 2470.78  20 
   1  12   0 58092.8 2220.53  15 
   1  12   1 2352.63 511.868   1 
   1  12   1 3918.98 598.507  15 
   1  12   2 27526.5 1700.30   1 
   1  12   2 31429.5 1589.46  15 
   1  12   3 33943.6 1872.67   1 
   1  12   3 39757.2 1759.30  15 
   1  12   4 3197.85 577.189   1 
   1  12   5 4492.23 726.153   1 
  -1 -12  -5 4495.81 807.897  17 
  -1 -12  -5 4110.64 626.250  16 
  -1 -12  -6 200.529 203.780   6 
  -1 -12  -6-109.293 241.478  17 
  -1 -12  -6 239.684 220.279  16 
  -1 -12  -7 4435.62 743.009   6 
  -1 -12  -7 4823.71 736.261  16 
  -1 -12  -7 3518.17 700.938  17 
  -1 -12  -8 1420.95 488.926   6 
  -1 -12  -8 1188.48 411.317  17 
  -1 -12  -8 1810.11 484.578  16 
  -1 -12  -9 16192.1 1353.62   6 
  -1 -12  -9 12677.9 1322.49  17 
  -1 -12  -9 17401.8 1436.06  16 
  -1 -12 -10-340.321 413.281  16 
  -1 -12 -11 140.036 175.765  24 
  -1 -12 -11 275.169 343.518  16 
  -1 -12 -12 5958.38 694.192  24 
  -1 -12 -12 5864.76 1044.24  18 
  -1 -12 -12 6192.27 899.461  16 
  -1 -12 -13 1388.54 344.705  24 
  -1 -12 -13 1792.26 595.718  18 
  -1 -12 -13 2130.90 570.507  16 
  -1 -12 -14 13110.6 1453.25  18 
  -1 -12 -14 16018.6 1362.44  16 
  -1 -12 -15 2325.21 620.330  18 
  -1 -12 -15 3263.04 621.618  16 
  -1 -12 -16 1860.55 422.031  16 
  -1 -12 -17 1847.58 385.376  16 
   1  13 -13 1557.70 316.141  27 
  -1 -13  13 1456.70 318.234  20 
   1  13 -12-57.6600 153.953  27 
  -1 -13  12 28.7057 172.233  20 
   1  13 -11 4556.41 608.821  27 
  -1 -13  11 5388.23 719.031  20 
   1  13 -10 2254.33 461.409  27 
  -1 -13  10 2903.77 559.026  20 
   1  13  -9 191.876 169.398  27 
  -1 -13   9 17.5239 199.646  20 
  -1 -13   8 744.723 359.759  20 
  -1 -13   7 185.102 179.536  20 
  -1 -13   6 6388.14 828.160   6 
  -1 -13   6 7172.07 925.856  20 
  -1 -13   5 52434.5 2409.91   6 
  -1 -13   5 53801.6 2482.05  20 
  -1 -13   4 7701.40 950.444   6 
  -1 -13   4 8096.63 968.733  20 
  -1 -13   3 86699.4 3149.25   6 
  -1 -13   3 74236.8 2859.36  20 
  -1 -13   2-82.8031 273.437   6 
  -1 -13   2-149.748 174.189  20 
  -1 -13   1-14.5933 229.091   6 
   1  13  -1 498.365 256.025  15 
  -1 -13   1 230.104 155.373  20 
  -1 -13   0 12696.7 1241.05   6 
   1  13   0 11346.7 1000.10  15 
  -1 -13   0 12335.8 1163.66  20 
   1  13   1 2273.26 439.632  15 
   1  13   2 31720.0 1613.81  15 
  -1 -13  -3 25479.2 1789.65   6 
   1  13   3 23634.8 1364.89  15 
  -1 -13  -4 4830.19 782.440   6 
  -1 -13  -4 4613.81 826.423  17 
  -1 -13  -5-53.4057 212.654   6 
  -1 -13  -5-143.942 173.314  16 
  -1 -13  -5 411.254 311.327  17 
  -1 -13  -6 3155.09 639.273   6 
  -1 -13  -6 2892.58 633.350  17 
  -1 -13  -6 2691.47 532.775  16 
  -1 -13  -7 309.718 250.940   6 
  -1 -13  -7 200.432 225.412  16 
  -1 -13  -7 682.245 355.804  17 
  -1 -13  -8 1277.74 413.664   6 
  -1 -13  -8 1144.88 446.652  17 
  -1 -13  -8 916.384 335.644  16 
  -1 -13  -9 3292.62 599.099   6 
  -1 -13  -9 4189.24 683.425  16 
  -1 -13 -10-57.8575 236.747  16 
  -1 -13 -11 5955.92 850.856  16 
  -1 -13 -11 7061.36 1130.18  18 
  -1 -13 -12 15232.0 1597.77  18 
  -1 -13 -12 15089.9 1345.64  16 
  -1 -13 -13 5303.25 818.466  16 
  -1 -13 -13 4970.60 899.727  18 
  -1 -13 -14 6996.12 845.710  16 
  -1 -13 -14 7558.75 1019.44  18 
  -1 -13 -15 4891.84 756.852  18 
  -1 -13 -15 4909.94 656.917  16 
  -1 -13 -16 37.1331 134.238  16 
  -1 -14  12 1530.86 306.495  20 
   1  14 -11 199.476 170.256  27 
  -1 -14  11 68.0309 160.547  20 
   1  14 -10 5384.45 581.675  27 
  -1 -14  10 4289.56 600.922  20 
   1  14  -9 13577.7 966.500  27 
  -1 -14   9 14975.4 1178.61  20 
   1  14  -8 5488.44 645.150  27 
  -1 -14   8 5945.01 776.355  20 
   1  14  -7 397.155 186.082  27 
  -1 -14   7 465.503 214.117  20 
  -1 -14   6 5271.49 692.836   6 
  -1 -14   6 5755.01 780.578  20 
  -1 -14   5 4970.55 715.357   6 
  -1 -14   5 5686.49 781.096  20 
  -1 -14   4 13744.3 1219.51   6 
  -1 -14   4 13715.2 1217.58  20 
  -1 -14   3 985.580 352.535   6 
  -1 -14   3 907.045 326.459  20 
  -1 -14   2 432.616 303.152   6 
  -1 -14   2 467.624 232.777  20 
  -1 -14   1 103.946 163.267   6 
  -1 -14   1 422.663 293.716  20 
  -1 -14   0 359.136 236.291   6 
  -1 -14   0-29.5420 161.621  20 
  -1 -14  -1 114.423 212.665   6 
  -1 -14  -2 17493.2 1459.76   6 
  -1 -14  -3-106.134 194.724   6 
  -1 -14  -3 187.520 210.108  17 
  -1 -14  -4 2861.62 616.342   6 
  -1 -14  -4 3133.40 655.432  17 
  -1 -14  -5 2404.96 584.722   6 
  -1 -14  -5 2223.13 548.552  17 
  -1 -14  -6 2453.13 564.417   6 
  -1 -14  -6 2487.16 637.927  17 
  -1 -14  -7 1563.90 403.113   6 
  -1 -14  -7 1622.16 493.641  17 
  -1 -14  -7 1150.70 332.118  16 
  -1 -14  -8 2173.77 481.822   6 
  -1 -14  -8 2644.50 584.208  17 
  -1 -14  -8 2740.50 547.170  16 
  -1 -14  -9 1002.82 319.888   6 
  -1 -14  -9 445.468 261.258  16 
  -1 -14 -10 142.440 227.079  16 
  -1 -14 -11 2140.09 581.283  18 
  -1 -14 -11 1747.40 435.393  16 
  -1 -14 -12-109.549 169.956  16 
  -1 -14 -12 199.172 222.456  18 
  -1 -14 -13 5864.87 836.385  18 
  -1 -14 -13 5814.02 722.538  16 
  -1 -14 -14 721.065 341.992  18 
  -1 -14 -14-5.27043 176.572  16 
  -1 -14 -15 1773.10 353.618  16 
  -1 -15  10 748.891 203.987  20 
   1  15  -9 1475.72 268.680  27 
  -1 -15   9 1707.91 356.436  20 
   1  15  -8 1809.84 301.834  27 
  -1 -15   8 2115.66 398.495  20 
   1  15  -7 731.902 226.816  27 
  -1 -15   7 641.064 245.391  20 
  -1 -15   6 698.607 285.319  20 
  -1 -15   5 416.465 198.720   6 
  -1 -15   5 684.786 242.763  20 
  -1 -15   4 1220.60 344.619   6 
  -1 -15   4 1240.43 342.469  20 
  -1 -15   3 2522.05 518.828   6 
  -1 -15   3 2302.34 466.526  20 
  -1 -15   2-188.649 230.801   6 
  -1 -15   2 162.471 138.067  20 
  -1 -15   1 4238.11 669.912   6 
  -1 -15   1 4279.54 618.348  20 
  -1 -15   0-67.7914 244.370   6 
  -1 -15  -1 538.006 247.853   6 
  -1 -15  -1 846.756 341.480  17 
  -1 -15  -2 65.7315 275.067   6 
  -1 -15  -2 80.7764 185.471  17 
  -1 -15  -3 2687.77 554.538   6 
  -1 -15  -3 2887.23 600.175  17 
  -1 -15  -4 744.166 328.313   6 
  -1 -15  -4 947.196 414.639  17 
  -1 -15  -5 1431.39 414.068   6 
  -1 -15  -5 1419.31 447.158  17 
  -1 -15  -6 334.106 213.133   6 
  -1 -15  -6 634.902 267.302  17 
  -1 -15  -7 56.7565 150.748   6 
  -1 -15  -7 150.674 202.393  17 
  -1 -15  -8 6913.94 785.892   6 
  -1 -15  -8 4618.66 582.818  16 
  -1 -15  -9 3709.27 527.748   6 
  -1 -15  -9 2902.29 479.030  16 
  -1 -15 -10 312.608 161.112  16 
  -1 -15 -10 393.874 294.591  18 
  -1 -15 -11-244.700 288.612  18 
  -1 -15 -11-415.743 262.321  16 
  -1 -15 -12-143.933 183.716  16 
  -1 -15 -12 160.829 192.913  18 
  -1 -15 -13 136.028 118.592  16 
  -1 -16   7 2467.45 352.453  20 
  -1 -16   6 1681.25 311.602  20 
  -1 -16   5 105.337 117.148  20 
  -1 -16   4 204.500 157.134   6 
  -1 -16   4 183.653 148.049  20 
  -1 -16   3 176.684 145.578   6 
  -1 -16   3 525.693 213.903  20 
  -1 -16   2 667.334 239.685   6 
  -1 -16   2 967.246 288.713  17 
  -1 -16   2 873.525 241.999  20 
  -1 -16   1 3452.83 540.814   6 
  -1 -16   1 3318.37 541.193  17 
  -1 -16   0 10679.3 955.087   6 
  -1 -16   0 12158.4 1029.30  17 
  -1 -16  -1 25.4056 176.877   6 
  -1 -16  -1-113.561 230.512  17 
  -1 -16  -2 4718.60 656.128   6 
  -1 -16  -2 5036.01 706.600  17 
  -1 -16  -3 654.350 247.124   6 
  -1 -16  -3 588.355 270.958  17 
  -1 -16  -4-86.3127 176.438   6 
  -1 -16  -4 269.005 166.304  17 
  -1 -16  -5 153.328 163.843   6 
  -1 -16  -5-23.6782 155.024  17 
  -1 -16  -6 1689.63 385.159   6 
  -1 -16  -6 1332.46 360.962  17 
  -1 -16  -7 344.968 180.676   6 
  -1 -16  -8 1672.21 335.491   6 
  -1 -16  -9-242.434 232.384  18 
  -1 -16 -10 1750.57 395.027  18 
  -1 -17   3 247.633 127.184  17 
  -1 -17   2 492.979 170.101   6 
  -1 -17   2 947.851 217.928  17 
  -1 -17   1 247.586 150.981   6 
  -1 -17   1 102.526 83.5243  17 
  -1 -17   0 5807.12 581.872   6 
  -1 -17   0 6012.97 604.072  17 
  -1 -17  -1 2203.85 362.455   6 
  -1 -17  -1 2183.53 385.051  17 
  -1 -17  -2 158.113 134.513   6 
  -1 -17  -2 285.035 167.743  17 
  -1 -17  -3 14535.0 946.279   6 
  -1 -17  -3 14911.9 975.076  17 
  -1 -17  -4 15741.2 968.778   6 
  -1 -17  -4 13607.6 914.538  17 
  -1 -17  -5 359.232 178.735   6 
  -1 -17  -6 3617.33 424.451   6 
   2 -16  -4 553.997 181.102   6 
   2 -16  -3 321.791 134.881   6 
   2 -16  -2 1000.36 229.275   6 
   2 -16  -1-111.592 110.663   6 
   2 -16   0 27.5507 85.4265   6 
   2 -15  -7 6258.25 615.351   6 
   2 -15  -6 494.338 198.785   6 
   2 -15  -5 157.375 131.851   6 
   2 -15  -4 2464.15 431.952   6 
   2 -15  -4 1355.06 322.697  17 
   2 -15  -3 236.403 128.906   6 
   2 -15  -3 211.330 161.655  17 
   2 -15  -2 1451.05 352.842   6 
   2 -15  -2 1884.22 357.158  17 
   2 -15  -1-125.451 174.245   6 
   2 -15  -1 274.122 162.336  17 
   2 -15   0 3526.22 518.804   6 
   2 -15   0 3526.82 500.999  17 
   2 -15   1 3569.84 507.484   6 
   2 -15   1 3582.91 489.879  17 
   2 -15   2 2330.27 396.083   6 
   2 -15   2 2370.39 401.617  17 
   2 -15   3 5498.50 575.867   6 
   2 -15   3 4087.67 458.616  20 
   2 -15   3 5631.48 588.673  17 
   2 -15   4-22.3172 90.5593   6 
   2 -15   4 102.653 109.870  20 
   2 -15   5-131.154 107.543  20 
   2 -14 -11 191.766 156.294  16 
   2 -14 -10 540.620 203.738  16 
   2 -14  -9 2088.20 368.703  16 
   2 -14  -8 1095.78 304.714   6 
   2 -14  -8 906.084 273.630  16 
   2 -14  -8 1472.07 455.922  18 
   2 -14  -7 9086.46 890.353   6 
   2 -14  -6 1926.65 460.422   6 
   2 -14  -6 931.837 332.282  17 
   2 -14  -5 6930.02 834.100   6 
   2 -14  -5 5454.57 735.532  17 
  -2  14   5 5656.46 567.440  15 
   2 -14  -4 1199.60 340.771   6 
  -2  14   4 1025.00 259.451  15 
   2 -14  -4 1173.52 336.346  17 
   2 -14  -3 449.801 228.485   6 
  -2  14   3 276.718 138.236  15 
   2 -14  -3 492.765 267.274  17 
   2 -14  -2 2811.95 530.106   6 
  -2  14   2 2068.52 371.618  15 
   2 -14  -2 1635.84 402.412  17 
   2 -14  -1 702.639 287.345   6 
  -2  14   1 580.164 240.129  15 
   2 -14  -1 934.138 321.846  17 
   2 -14   0 3908.46 610.704   6 
   2 -14   0 3568.12 600.500  17 
  -2  14   0 3073.88 463.578  15 
   2 -14   1 2550.91 486.636   6 
   2 -14   1 2133.16 418.762  20 
   2 -14   2 646.608 265.268   6 
   2 -14   2 731.798 244.396  20 
   2 -14   3 2953.92 520.446   6 
   2 -14   3 2706.64 453.524  20 
   2 -14   4 1417.88 344.296   6 
   2 -14   4 1350.44 328.587  20 
   2 -14   5 840.326 270.667   6 
   2 -14   5 650.258 245.052  20 
   2 -14   6 765.265 249.312  20 
   2 -14   7 3534.90 494.281  20 
  -2  14  -8 635.249 192.021  27 
   2 -14   8 992.166 267.602  20 
   2 -14   9 5276.72 533.558  20 
   2 -13 -14 468.680 210.854  16 
   2 -13 -13 5106.05 646.038  16 
   2 -13 -12 66.0570 203.458  16 
   2 -13 -11 403.677 198.797  16 
   2 -13 -10 4429.28 634.290  16 
   2 -13  -9 17135.6 1215.51   6 
   2 -13  -9 15221.5 1138.94  16 
   2 -13  -9 16172.2 1526.25  18 
   2 -13  -8 580.951 303.512   6 
   2 -13  -8 316.074 256.198  16 
   2 -13  -7 15894.5 1332.05  17 
   2 -13  -7 18439.6 1198.90  16 
   2 -13  -6 22810.0 1311.05  16 
   2 -13  -6 24150.1 1686.76  17 
   2 -13  -5 6219.09 864.319  17 
  -2  13   5 7180.63 702.818  15 
  -2  13   4 1100.51 310.837  15 
   2 -13  -4 569.752 347.212  17 
  -2  13   3 930.577 274.491  15 
   2 -13  -3 715.382 290.861  17 
  -2  13   2 8064.52 786.082  15 
   2 -13  -2 5868.21 842.640  17 
  -2  13   1 8835.33 823.246  15 
  -2  13   0 1837.10 400.219  15 
   2 -13   0 1131.11 313.740  20 
  -2  13  -1 1945.01 410.212  15 
   2 -13   1 2809.46 491.488  20 
   2 -13   2 11587.2 1000.38  20 
  -2  13  -2 11738.7 984.524  15 
   2 -13   3 20685.8 1341.36  20 
   2 -13   4 6260.30 782.238   6 
   2 -13   4 5163.96 665.091  20 
   2 -13   5 2596.98 493.658   6 
   2 -13   5 2258.20 454.579  20 
   2 -13   6 4528.22 611.990   6 
   2 -13   6 4775.15 653.626  20 
   2 -13   7 1530.83 374.710  20 
   2 -13   8 994.972 278.365  20 
   2 -13   9 5683.47 687.034  20 
  -2  13 -10 563.122 206.935  27 
   2 -13  10 454.909 197.204  20 
  -2  13 -11 2672.89 375.351  27 
   2 -13  11 2328.86 382.616  20 
   2 -12 -15 7895.22 760.108  16 
   2 -12 -14 6080.06 521.845  24 
   2 -12 -14 8437.89 851.718  16 
   2 -12 -13 695.794 363.634  16 
   2 -12 -12 770.717 333.807  16 
   2 -12 -11 6190.69 789.299  16 
   2 -12 -10 11970.7 1387.77  18 
   2 -12 -10 13539.4 1163.42  16 
   2 -12  -9 919.927 327.161   6 
   2 -12  -9 482.375 231.853  16 
   2 -12  -8 27726.8 1611.02  16 
   2 -12  -7 6107.38 762.649  16 
   2 -12  -7 4155.35 741.204  17 
   2 -12  -6 14185.2 1098.44  16 
   2 -12  -6 12839.4 1291.93  17 
  -2  12   6 13701.6 1032.53  15 
  -2  12   5 2284.82 449.028  15 
   2 -12  -5 2258.61 454.180  16 
   2 -12  -5 2725.43 607.704  17 
  -2  12   4 170.715 139.333  15 
   2 -12  -4 220.178 266.057  17 
  -2  12   3 56.5280 126.444  15 
   2 -12  -3-347.931 258.851  17 
  -2  12   2 13556.2 1062.25  15 
  -2  12   1 7853.59 825.561  15 
  -2  12   0 1070.29 337.483  15 
   2 -12   0 1772.23 412.597  20 
  -2  12  -1 171.988 170.582  15 
   2 -12   1 61.6364 144.384  20 
   2 -12   2 20984.7 1363.71  20 
  -2  12  -2 20682.6 1370.45  15 
   2 -12   3 86318.3 2782.33  20 
  -2  12  -3 95690.9 2932.59  15 
  -2  12  -4 10170.8 987.071  15 
   2 -12   4 9505.39 934.390  20 
   2 -12   5 10528.7 1004.70  20 
   2 -12   6 6415.47 807.319   6 
   2 -12   6 5570.22 740.792  20 
   2 -12   7 4932.19 707.020  20 
   2 -12   8 1548.69 406.533  20 
   2 -12   9 5453.21 745.796  20 
   2 -12  10 5955.31 751.095  20 
   2 -12  11 780.005 285.619  20 
  -2  12 -12 802.063 251.761  27 
   2 -12  12 1087.61 285.214  20 
  -2  12 -13 487.218 166.499  27 
   2 -11 -17 2608.50 393.351  16 
   2 -11 -16 872.886 247.561  24 
   2 -11 -16 1002.30 298.382  16 
   2 -11 -15-177.315 192.053  24 
   2 -11 -15-211.447 276.984  16 
   2 -11 -14 9535.34 801.928  24 
   2 -11 -14 11730.1 1079.32  16 
   2 -11 -13 375.661 170.227  24 
   2 -11 -13 501.751 287.756  16 
   2 -11 -12 3593.79 539.960  24 
   2 -11 -12 4426.64 732.642  16 
   2 -11 -11 191.469 174.014  24 
   2 -11 -11 285.062 235.535  16 
   2 -11 -11 407.594 328.446  18 
   2 -11 -10 10546.6 855.091  24 
   2 -11 -10 14967.1 1274.81  16 
   2 -11  -9 61245.1 2506.56  16 
   2 -11  -8 15061.9 1208.44  16 
   2 -11  -8 10725.7 1193.00  17 
   2 -11  -7 34565.8 2152.44  17 
   2 -11  -7 43977.6 2019.92  16 
  -2  11   6 11796.1 1000.11  15 
   2 -11  -6 9668.12 1130.82  17 
   2 -11  -6 11891.9 1023.68  16 
  -2  11   5 12068.7 1038.16  15 
   2 -11  -5 12473.5 1024.58  16 
   2 -11  -5 12792.1 1312.15  17 
  -2  11   4 14573.8 1130.64  15 
   2 -11  -4 15572.7 1435.76  17 
   2 -11  -4 14131.0 1069.98  16 
  -2  11   3 1841.65 400.530  15 
  -2  11   2 63.8601 171.274  15 
  -2  11   1 21416.3 1379.52  15 
   2 -11  -1 23663.5 1363.56  20 
   2 -11   0 12772.3 1012.54  20 
  -2  11   0 12893.2 1082.70  15 
  -2  11  -1 30255.8 1656.07  15 
   2 -11   1 29356.7 1553.02  20 
  -2  11  -2 21502.3 1401.20  15 
   2 -11   2 18289.2 1240.94  20 
   2 -11   3 34235.1 1712.27  20 
  -2  11  -3 35658.9 1835.61  15 
   2 -11   4 218849. 4405.68  20 
  -2  11  -4 228716. 4656.75  15 
   2 -11   5 9884.34 965.554  20 
  -2  11  -5 10827.5 1031.49  15 
   2 -11   6 32708.1 1788.71  20 
   2 -11   7 11302.5 1080.29  20 
   2 -11   8 15753.1 1292.90  20 
   2 -11   9 31955.9 1817.55  20 
   2 -11  10 2993.76 574.143  20 
   2 -11  11 17864.0 1321.29  20 
   2 -11  12 6612.75 769.144  20 
  -2  11 -13 13780.6 1009.93  27 
   2 -11  13 10622.6 879.331  20 
  -2  11 -14 5144.41 552.180  27 
   2 -11  14 4117.71 468.162  20 
   2 -10 -17 2798.70 422.477  24 
   2 -10 -17 2409.44 445.766  16 
   2 -10 -16 8613.16 771.314  24 
   2 -10 -16 8049.88 850.545  16 
   2 -10 -15 2038.87 419.869  24 
   2 -10 -15 2046.37 477.127  16 
   2 -10 -14 17103.3 1205.62  24 
   2 -10 -14 20723.6 1497.12  16 
   2 -10 -13 210.487 205.050  24 
   2 -10 -13 853.370 399.865  16 
   2 -10 -12 16276.4 1177.82  24 
   2 -10 -12 12942.0 1524.91  18 
   2 -10 -11 16940.2 1189.21  24 
   2 -10 -11 17413.1 1796.67  18 
   2 -10 -11 20749.7 1495.59  16 
   2 -10 -10 17204.6 1384.69  16 
   2 -10  -9 31907.3 1803.29  16 
   2 -10  -8 37987.3 1913.54  16 
   2 -10  -8 27219.8 1880.99  17 
  -2  10   7 656.764 339.473   1 
   2 -10  -7 662.996 272.525   9 
   2 -10  -7 421.522 232.969  16 
   2 -10  -7 212.984 160.870  17 
  -2  10   6 11304.3 1022.75   1 
   2 -10  -6 11566.8 1009.40  11 
   2 -10  -6 10503.3 917.045   9 
   2 -10  -6 11675.2 1001.60  16 
   2 -10  -6 10024.6 1130.91  17 
  -2  10   5 18134.5 1272.47   1 
   2 -10  -5 17897.9 1147.77   9 
   2 -10  -5 19899.9 1307.00  11 
   2 -10  -5 16156.7 1579.13   8 
   2 -10  -5 18339.9 1221.58  16 
   2 -10  -5 19612.4 1557.54  17 
  -2  10   4 6568.57 781.229   1 
   2 -10  -4 6752.77 750.699  11 
   2 -10  -4 6648.16 698.557  16 
  -2  10   3 4579.61 648.262   1 
  -2  10   3 3356.61 544.468  15 
   2 -10  -3 4794.65 627.893  11 
   2 -10  -3 4625.70 574.627  16 
  -2  10   2 1408.33 383.668   1 
  -2  10   2 1238.71 272.727  15 
   2 -10  -2 1796.37 401.494  11 
  -2  10   1 529.767 260.960   1 
  -2  10   1 106.707 205.417  15 
   2 -10  -1 587.711 258.302  11 
   2 -10  -1 6.35804 136.812  20 
  -2  10   0 3402.24 547.838   1 
   2 -10   0 4150.46 582.677  11 
  -2  10   0 3998.14 608.357  15 
   2 -10   0 3715.60 524.924  20 
  -2  10  -1 9225.65 924.518   1 
   2 -10   1 9241.56 862.087  11 
  -2  10  -1 9321.19 908.123  15 
   2 -10   1 8618.87 800.662  20 
  -2  10  -2 3883.79 612.621   1 
   2 -10   2 4124.24 581.528  11 
   2 -10   2 3875.01 547.620  20 
  -2  10  -2 4466.80 652.614  15 
  -2  10  -3 13265.0 1125.80   1 
   2 -10   3 14543.4 1089.09  11 
   2 -10   3 13388.8 1026.09  20 
  -2  10  -3 14171.2 1146.75  15 
  -2  10  -4 6357.47 789.433   1 
   2 -10   4 6848.75 755.875  11 
   2 -10   4 7808.53 810.908  20 
  -2  10  -4 7250.62 832.255  15 
  -2  10  -5 32055.9 1774.84   1 
   2 -10   5 33905.1 1709.16  20 
  -2  10  -5 35422.5 1843.22  15 
  -2  10  -6 1650.67 431.350  15 
   2 -10   6 1940.27 444.221  20 
   2 -10   7 10462.1 1021.17  20 
   2 -10   8 11191.1 1075.34  20 
   2 -10   9 23164.8 1565.47  20 
   2 -10  10 20365.8 1478.85  20 
   2 -10  11 5262.37 776.958  20 
   2 -10  12 35154.3 1858.65  20 
   2 -10  13 10922.0 976.534  20 
  -2  10 -14 3962.42 580.731  27 
   2 -10  14 2962.39 453.640  20 
  -2  10 -15 210.884 122.986  27 
   2  -9 -18 3379.98 448.108  24 
   2  -9 -18 3083.40 468.565  16 
   2  -9 -17 3259.77 494.827  24 
   2  -9 -17 3624.80 588.270  16 
   2  -9 -16 930.013 344.054  24 
   2  -9 -16 837.373 327.298  16 
   2  -9 -15 15661.0 1177.59  24 
   2  -9 -15 17202.8 1344.04  16 
   2  -9 -14-210.751 245.621  24 
   2  -9 -14-17.2079 232.326  16 
   2  -9 -13 9766.33 975.562  24 
   2  -9 -13 11411.3 1137.24  16 
   2  -9 -13 10875.5 1391.50  19 
   2  -9 -13 7051.05 1167.19  18 
   2  -9 -12 607.323 401.715  18 
   2  -9 -12 899.074 380.967  16 
   2  -9 -11 45393.3 2192.58  16 
   2  -9 -11 43703.8 2889.65  18 
   2  -9 -10 9562.67 998.793  16 
   2  -9  -9 589.765 296.657   9 
   2  -9  -9 567.746 258.967  16 
   2  -9  -9 181.838 183.428  17 
  -2   9   8 5860.97 720.392   1 
   2  -9  -8 6766.28 750.617   9 
   2  -9  -8 4455.19 777.553  17 
   2  -9  -8 6703.59 798.684  16 
  -2   9   7 36418.8 1723.16   1 
   2  -9  -7 39533.9 1736.44  11 
   2  -9  -7 37752.3 1683.37   9 
   2  -9  -7 38461.3 1830.12  16 
  -2   9   6 677.931 257.431   1 
   2  -9  -6 248.574 172.818   8 
   2  -9  -6 623.298 248.450   9 
   2  -9  -6 291.651 201.809  11 
   2  -9  -6 706.336 255.218  16 
   2  -9  -6 290.727 257.684  17 
  -2   9   5 8060.20 813.583   1 
   2  -9  -5 9431.50 798.725   9 
   2  -9  -5 8903.65 1120.41   8 
   2  -9  -5 10149.0 870.871  11 
   2  -9  -5 9892.99 872.418  16 
   2  -9  -5 8134.01 972.788  17 
  -2   9   4 2862.66 493.551   1 
   2  -9  -4 2496.93 421.819   9 
   2  -9  -4 2916.98 473.993  11 
   2  -9  -4 1947.48 389.262  16 
  -2   9   3 3184.63 512.631   1 
   2  -9  -3 3704.11 478.125   9 
   2  -9  -3 3687.94 528.973  11 
   2  -9  -3 3083.68 457.482  16 
   2  -9  -2 45602.4 1806.38  11 
   2  -9  -2 48235.8 1631.20   9 
  -2   9   1 1655.22 372.370   1 
   2  -9  -1 1691.62 358.176  11 
   2  -9  -1 1227.42 277.738  20 
  -2   9   0 1019.73 308.338   1 
  -2   9   0 1199.60 322.082  15 
   2  -9   0 1000.53 257.307  11 
   2  -9   0 581.142 165.480  20 
  -2   9  -1 21648.4 1326.33   1 
   2  -9   1 23800.0 1290.59  11 
  -2   9  -1 24609.1 1448.76  15 
   2  -9   1 23039.2 1220.83  20 
  -2   9  -2 1916.47 408.254   1 
  -2   9  -2 1884.90 405.675  15 
   2  -9   2 2174.45 393.111  11 
   2  -9   2 2087.78 376.342  20 
  -2   9  -3 1322.60 349.749   1 
   2  -9   3 1230.67 298.990  11 
  -2   9  -3 1163.81 331.766  15 
   2  -9   3 1221.19 301.739  20 
   2  -9   4 7790.17 755.529  11 
  -2   9  -4 6453.44 757.432   1 
  -2   9  -4 7467.64 878.088  26 
  -2   9  -4 7883.28 842.046  15 
   2  -9   4 7296.07 736.384  20 
   2  -9   5 1366.87 341.447  11 
  -2   9  -5 863.778 326.920  15 
  -2   9  -5 607.235 244.151   1 
  -2   9  -5 1193.37 394.919  26 
   2  -9   5 741.443 246.676  20 
  -2   9  -6 767.884 296.807  15 
  -2   9  -6 950.614 357.293  26 
   2  -9   6 470.738 219.652  20 
  -2   9  -7 284.105 176.504  15 
   2  -9   7 90.8769 110.105  13 
  -2   9  -7 589.015 313.094  26 
   2  -9   7 202.992 203.022  20 
  -2   9  -8 6831.30 886.779  26 
   2  -9   8 7339.55 846.854  20 
  -2   9  -9 1250.17 398.176  26 
   2  -9   9 1640.57 428.575  20 
  -2   9 -10 6489.98 884.830  26 
   2  -9  10 6644.64 836.549  20 
  -2   9 -11 7812.34 931.825  26 
   2  -9  11 9557.92 1008.91  20 
  -2   9 -12 1324.98 409.907  26 
   2  -9  12 1080.73 343.329  20 
   2  -9  13 14500.9 1171.24  20 
  -2   9 -14 10025.3 1001.26  27 
   2  -9  14 6868.02 748.745  20 
  -2   9 -15 1830.70 419.815  27 
  -2   9 -16 5278.95 582.038  27 
   2  -8 -19 6370.16 597.434  24 
   2  -8 -18 460.923 264.435  24 
   2  -8 -18 695.992 257.059  16 
   2  -8 -17 35.1420 209.560  24 
   2  -8 -17 148.431 162.792  16 
   2  -8 -16-82.1785 244.230  24 
   2  -8 -16-13.9008 163.376  16 
   2  -8 -15 2071.74 548.803  14 
   2  -8 -15 3317.79 612.420  24 
   2  -8 -15 2321.63 520.307  16 
   2  -8 -15 3043.19 804.161  19 
   2  -8 -14-260.363 302.793  14 
   2  -8 -14 442.521 255.606  24 
   2  -8 -14-240.901 409.531  19 
   2  -8 -14 188.627 276.848  16 
   2  -8 -13 2304.84 591.304  14 
   2  -8 -13 2386.02 544.595  16 
   2  -8 -13 1832.38 669.086  19 
   2  -8 -13 3076.72 795.954  18 
   2  -8 -12 667.279 338.565  14 
   2  -8 -12 768.356 336.647  16 
   2  -8 -12 1648.24 621.878  18 
   2  -8 -12 694.443 361.502  19 
   2  -8 -11 1730.96 413.850   9 
   2  -8 -11 1952.21 542.873  14 
   2  -8 -11 2304.57 519.860  16 
   2  -8 -11 1544.58 549.244  18 
   2  -8 -11 818.034 462.690  19 
   2  -8 -10 2728.35 501.146   9 
   2  -8 -10 2532.44 588.004  14 
   2  -8 -10 3006.05 559.910  16 
   2  -8  -9 4663.26 638.051   9 
   2  -8  -9 3954.34 709.030  17 
   2  -8  -9 4405.67 652.578  16 
  -2   8   8 30025.8 1467.87   1 
   2  -8  -8 31343.8 1437.04  11 
   2  -8  -8 29774.0 1472.56   9 
   2  -8  -8 30735.2 1627.19  16 
  -2   8   7-112.474 152.303   1 
   2  -8  -7-62.6795 192.238   8 
   2  -8  -7 216.841 186.031  11 
   2  -8  -7 377.807 226.838   9 
   2  -8  -7 142.491 147.327  16 
   2  -8  -7 307.695 185.822  17 
  -2   8   6 1068.31 300.519   1 
   2  -8  -6 764.212 321.353   8 
   2  -8  -6 1231.37 307.673   9 
   2  -8  -6 1262.67 297.128  11 
   2  -8  -6 1232.66 385.851  17 
   2  -8  -6 883.223 288.537  16 
  -2   8   5 113.758 102.732   1 
   2  -8  -5 169.112 115.582   9 
   2  -8  -5 58.7595 100.141  11 
   2  -8  -5 173.960 152.379  16 
  -2   8   4 36422.5 1588.70   1 
   2  -8  -4 41057.5 1536.19   9 
   2  -8  -4 41479.4 1640.52  11 
  -2   8   3 3915.35 524.364   1 
   2  -8  -3 4676.38 514.322   9 
   2  -8  -3 4253.23 529.401  11 
  -2   8   2 8456.23 759.779   1 
   2  -8  -2 9558.70 774.749  11 
   2  -8  -2 9918.64 714.052   9 
  -2   8   1 10415.6 841.195   1 
   2  -8  -1 10719.3 820.417  11 
  -2   8   0 19244.4 1148.19   1 
   2  -8   0 22257.1 1170.31  11 
  -2   8  -1 2664.69 431.735   1 
   2  -8   1 3439.52 467.805  11 
  -2   8  -2 5226.46 613.436   1 
  -2   8  -2 5530.62 662.215  15 
   2  -8   2 5129.70 570.083  11 
  -2   8  -3 8190.52 777.986   1 
   2  -8   3 8775.11 741.839  11 
  -2   8  -3 9593.73 888.315  15 
   2  -8   3 8148.19 707.248  20 
  -2   8  -4 6672.70 701.492   1 
   2  -8   4 6050.37 610.603  11 
  -2   8  -4 7214.34 781.734  15 
   2  -8   4 6068.52 634.947  20 
  -2   8  -5 2645.62 472.093  15 
   2  -8   5 2371.78 396.551  11 
  -2   8  -5 2551.51 424.788   1 
  -2   8  -5 3304.11 593.747  26 
   2  -8   5 2751.19 435.769  20 
   2  -8   6 1564.37 321.920  11 
  -2   8  -6 1487.52 381.208  15 
  -2   8  -6 1816.48 367.999   1 
  -2   8  -6 1579.43 433.390  26 
   2  -8   6 1572.71 350.443  20 
  -2   8  -7 1302.31 375.880  15 
  -2   8  -7 1281.64 401.592  26 
   2  -8   7 1115.10 319.236  20 
  -2   8  -8 45022.6 2386.73  12 
  -2   8  -8 49137.6 2371.85  26 
   2  -8   8 50513.5 2057.45  20 
   2  -8   9 10375.5 1060.35  13 
  -2   8  -9 9105.67 1127.84  12 
  -2   8  -9 9414.89 1080.81  26 
   2  -8   9 11603.7 1031.47  20 
  -2   8 -10 1119.47 362.992  26 
   2  -8  10 1068.84 367.580  20 
  -2   8 -11 4682.43 769.039  26 
  -2   8 -11 2965.28 508.500  23 
   2  -8  11 4478.06 674.795  20 
  -2   8 -12 290.390 233.871  26 
  -2   8 -12 417.571 232.582  23 
   2  -8  12 623.594 293.502  20 
  -2   8 -13 454.357 255.722  23 
  -2   8 -13 402.809 260.610  26 
   2  -8  13 311.066 202.850  20 
  -2   8 -14 3363.82 513.906  23 
  -2   8 -14 4927.69 731.710  26 
   2  -8  14 4216.44 612.178  20 
  -2   8 -15 2618.18 436.089  23 
  -2   8 -15 3744.81 605.188  26 
  -2   8 -15 3365.13 586.912  27 
  -2   8 -16 519.418 186.805  23 
  -2   8 -16 496.650 224.966  27 
  -2   8 -17 473.522 184.889  27 
  -2   8 -17 225.913 117.157  23 
   2  -7 -19 811.607 278.823  24 
   2  -7 -19 4367.87 810.780  19 
   2  -7 -18 437.776 244.356  24 
   2  -7 -18 99.2492 215.282  16 
   2  -7 -18 731.674 523.021  19 
   2  -7 -17 995.608 415.370  14 
   2  -7 -17 310.163 234.147  24 
   2  -7 -17 730.728 326.372  16 
   2  -7 -17-25.6328 397.398  19 
   2  -7 -16-294.287 338.646  14 
   2  -7 -16 4.15818 237.724  24 
   2  -7 -16 297.835 247.162  16 
   2  -7 -15 546.493 351.729  14 
   2  -7 -15 583.890 307.594  24 
   2  -7 -15 733.288 310.770  16 
   2  -7 -15 157.928 604.073  19 
   2  -7 -14 4200.60 827.900  14 
   2  -7 -14 4196.16 686.829  16 
   2  -7 -14 3444.41 883.043  18 
   2  -7 -14 2377.14 703.766  19 
   2  -7 -13 17.4943 298.214  14 
   2  -7 -13-46.1481 252.233  16 
   2  -7 -13 499.679 309.140  18 
   2  -7 -13-467.919 506.091  19 
   2  -7 -12 21311.9 1778.33  14 
   2  -7 -12 19993.3 1382.22   9 
   2  -7 -12 22590.2 2086.75  18 
   2  -7 -12 16198.1 1782.15  19 
   2  -7 -12 20230.9 1418.60  16 
   2  -7 -11 2266.06 580.115  14 
   2  -7 -11 2452.52 474.956   9 
   2  -7 -11 3089.15 750.792  18 
   2  -7 -11 2551.97 517.763  16 
   2  -7 -11 1275.67 527.128  19 
   2  -7 -10 4272.93 733.472  14 
   2  -7 -10 5791.23 697.780   9 
   2  -7 -10 5917.25 1078.01  19 
   2  -7 -10 6645.70 766.936  16 
   2  -7  -9-65.7014 145.348   9 
   2  -7  -9 188.426 313.510  14 
   2  -7  -9-133.796 203.928  16 
   2  -7  -8 3987.73 520.795   9 
   2  -7  -8 4373.88 501.325  11 
  -2   7   8 4345.76 521.288   1 
   2  -7  -8 4077.98 609.625  21 
   2  -7  -8 3641.84 537.575  16 
   2  -7  -8 3135.58 601.181  17 
  -2   7   7 13761.7 921.294   1 
   2  -7  -7 14182.8 1147.35   8 
   2  -7  -7 14780.4 917.284  11 
   2  -7  -7 14725.1 948.988   9 
   2  -7  -7 13709.9 1015.10  16 
  -2   7   6 2217.24 374.458   1 
   2  -7  -6 2087.18 479.595   8 
   2  -7  -6 1913.57 342.596   9 
   2  -7  -6 1915.03 327.090  11 
  -2   7   5 3220.75 445.385   1 
   2  -7  -5 3347.83 429.031   9 
   2  -7  -5 3099.83 421.060  11 
  -2   7   4 7937.69 685.488   1 
   2  -7  -4 8585.86 703.955  11 
   2  -7  -4 7713.14 626.049   9 
  -2   7   3 7941.91 692.169   1 
   2  -7  -3 7653.52 654.735  11 
   2  -7  -3 8028.58 624.459   9 
  -2   7   2 623.181 200.890   1 
   2  -7  -2 682.726 209.120  11 
  -2   7   1 48646.9 1677.64   1 
   2  -7  -1 52029.3 1685.31  11 
  -2   7   0 23374.8 1173.71   1 
   2  -7   0 24109.9 1138.12  11 
  -2   7  -1 13500.7 897.870   1 
   2  -7   1 14113.2 869.782  11 
  -2   7  -2 96.2270 106.293   1 
   2  -7   2 244.750 138.205  11 
  -2   7  -3 14490.3 944.995   1 
   2  -7   3 15920.5 925.016  11 
  -2   7  -4 45345.1 1693.99   1 
   2  -7   4 46057.7 1577.28  11 
  -2   7  -5 55925.6 1900.16   1 
   2  -7   5 56673.0 1740.98  11 
   2  -7   6 4524.50 491.171  11 
  -2   7  -6 3903.20 505.453   1 
  -2   7  -6 4861.16 736.275  26 
   2  -7   6 4459.64 551.645  20 
  -2   7  -6 4151.49 570.635  15 
  -2   7  -7-29.4646 184.611  15 
  -2   7  -7 193.893 224.203  26 
   2  -7   7 371.089 188.570  20 
  -2   7  -8 75729.3 2911.68  26 
  -2   7  -8 70552.4 2493.27  15 
   2  -7   8 76368.7 2381.62  20 
  -2   7  -9 59803.3 2714.76  12 
  -2   7  -9 66734.1 2803.53  26 
   2  -7   9 63802.7 2264.15  20 
  -2   7 -10 36436.2 2194.37  12 
   2  -7  10 43923.7 2148.49  13 
  -2   7 -10 34865.2 1756.81  23 
  -2   7 -10 41284.3 2221.91  26 
   2  -7  10 39992.2 1850.43  20 
  -2   7 -11 4619.78 675.158  23 
  -2   7 -11 4468.51 738.440  26 
   2  -7  11 5488.56 712.742  20 
  -2   7 -12 2167.33 470.848  23 
  -2   7 -12 1832.15 545.436  26 
   2  -7  12 1972.95 445.918  20 
  -2   7 -13 8278.31 887.952  23 
  -2   7 -13 9762.56 1126.88  26 
   2  -7  13 9437.81 928.631  20 
  -2   7 -14 2444.80 492.813  23 
   2  -7  14 2063.98 413.032  20 
  -2   7 -15 966.400 306.481  23 
  -2   7 -15 1382.83 434.305  26 
  -2   7 -15 1343.70 387.776  27 
  -2   7 -16 117.903 171.347  27 
  -2   7 -16-392.341 303.285  26 
  -2   7 -16 65.0476 145.742  23 
  -2   7 -17 5964.61 651.327  27 
  -2   7 -17 6258.38 644.684  23 
  -2   7 -18 2398.44 363.956  23 
   2  -6 -20 1727.28 538.006  19 
   2  -6 -19 1149.97 298.889  24 
   2  -6 -19-371.262 444.717  19 
   2  -6 -18 2458.34 605.555  14 
   2  -6 -18 1649.26 400.771  24 
   2  -6 -17 10132.3 1311.95  14 
   2  -6 -17 9471.63 931.427  24 
   2  -6 -17 6592.53 885.916  16 
   2  -6 -17 6207.98 1161.87  19 
   2  -6 -16 1508.38 527.739  14 
   2  -6 -16 1214.48 364.549  24 
   2  -6 -16 1391.71 429.757  16 
   2  -6 -15 2414.79 661.360  14 
   2  -6 -15 2641.72 534.037  24 
   2  -6 -15 2209.21 501.667  16 
   2  -6 -15 1386.64 524.050  19 
   2  -6 -14 5786.45 1023.85  14 
   2  -6 -14 6430.41 816.680  16 
   2  -6 -14 6358.48 1151.71  18 
   2  -6 -14 4045.69 923.842  19 
   2  -6 -13 12098.9 1406.52  14 
   2  -6 -13 9216.64 998.032   9 
   2  -6 -13 9756.72 957.710  25 
   2  -6 -13 12291.4 1090.55  16 
   2  -6 -13 7361.18 1227.26  19 
   2  -6 -13 12171.9 1545.13  18 
   2  -6 -12 9299.15 1194.43  14 
   2  -6 -12 8880.28 910.592   9 
   2  -6 -12 7447.33 797.442  25 
   2  -6 -12 9116.37 1299.53  18 
   2  -6 -12 9889.95 946.041  16 
   2  -6 -12 6939.64 1188.67  19 
   2  -6 -11 23525.4 1792.25  14 
   2  -6 -11 24237.0 1406.32   9 
   2  -6 -11 24372.9 2051.28  18 
   2  -6 -11 24576.2 1447.07  16 
   2  -6 -11 19439.1 1875.11  19 
   2  -6 -10 174.899 225.389  14 
   2  -6 -10 220.491 173.872   9 
   2  -6 -10 42.2971 265.093  18 
   2  -6 -10 170.590 160.164  16 
   2  -6  -9 7313.87 801.143  10 
   2  -6  -9 8407.60 746.767   9 
   2  -6  -9 8086.50 831.389  21 
   2  -6  -9 7681.01 769.960  16 
  -2   6   8 175.326 132.262   1 
   2  -6  -8 317.356 209.920   8 
   2  -6  -8-110.245 164.126  10 
   2  -6  -8 0.52618 72.4364  11 
   2  -6  -8 185.137 144.040   9 
   2  -6  -7 1095.85 314.646   8 
  -2   6   7 1398.48 279.177   1 
   2  -6  -7 1407.03 318.329  10 
   2  -6  -7 1139.30 251.491   9 
   2  -6  -7 1408.49 273.894  11 
  -2   6   6 65893.5 1828.93   1 
   2  -6  -6 66559.6 1826.51   9 
   2  -6  -6 68510.1 1817.41  11 
   2  -6  -6 64952.6 2289.20   8 
  -2   6   5 6997.04 592.758   1 
   2  -6  -5 7492.17 608.669  11 
   2  -6  -5 7002.74 603.724  10 
   2  -6  -5 7489.93 599.061   9 
  -2   6   4 66107.6 1820.50   1 
   2  -6  -4 66844.3 1804.96  11 
   2  -6  -4 65605.1 1705.13   9 
   2  -6  -4 64187.7 1709.60  10 
  -2   6   3 4634.96 484.364   1 
   2  -6  -3 4906.09 446.910  10 
  -2   6   2 93066.0 2146.29   1 
   2  -6  -2 95808.9 1975.42  10 
  -2   6   1 24911.1 1109.24   1 
   2  -6  -1 24839.3 980.925  10 
  -2   6   0 159889. 2827.25   1 
  -2   6  -1 186278. 3088.29   1 
  -2   6  -2 21037.6 1040.90   1 
  -2   6  -3 53260.5 1667.83   1 
   2  -6   3 53245.8 1565.01  11 
  -2   6  -4 41683.5 1483.10   1 
   2  -6   4 42355.3 1394.81  11 
  -2   6  -5 48061.4 1607.82   1 
   2  -6   5 46680.1 1454.33  11 
  -2   6  -6 67251.2 1899.41   1 
   2  -6   6 66628.5 1725.31  11 
  -2   6  -7 1516.18 287.384   1 
   2  -6   7 1481.58 266.059  11 
  -2   6  -8 9640.56 984.659  12 
  -2   6  -8 10117.9 1065.90  26 
   2  -6   8 12022.8 890.421  20 
  -2   6  -8 9995.04 879.289  15 
  -2   6  -9 7865.85 949.998  12 
  -2   6  -9 8650.73 984.752  26 
  -2   6  -9 7831.77 812.756  23 
   2  -6   9 9757.67 828.445  20 
  -2   6 -10 2810.50 612.975  12 
  -2   6 -10 2982.64 611.598  26 
  -2   6 -10 3262.41 552.661  23 
   2  -6  10 4218.56 568.345  20 
  -2   6 -11 31320.0 2053.10  12 
   2  -6  11 36965.3 1958.71  13 
  -2   6 -11 36010.7 2131.10  26 
  -2   6 -11 30650.9 1698.91  23 
   2  -6  11 36518.5 1702.49  20 
  -2   6 -12 51574.1 2582.92  26 
  -2   6 -12 49742.7 2220.20  23 
   2  -6  12 54296.5 2125.40  20 
  -2   6 -13 298.292 259.923  23 
  -2   6 -13 188.819 288.538  26 
   2  -6  13 505.468 298.593  20 
  -2   6 -14 29456.0 1969.07  26 
  -2   6 -14 28143.2 1703.47  23 
  -2   6 -15 8260.38 1020.22  26 
  -2   6 -15 7336.96 856.409  23 
  -2   6 -15 8381.53 982.123  27 
  -2   6 -16 1548.84 394.809  23 
  -2   6 -16 1708.72 431.577  27 
  -2   6 -16 2480.98 544.055  26 
  -2   6 -17 2328.47 446.391  27 
  -2   6 -17 2749.98 532.505  26 
  -2   6 -17 1980.80 429.546  23 
  -2   6 -18 18396.4 1136.42  23 
  -2   6 -19 11837.1 795.173  23 
   2  -5 -21-550.825 368.276  19 
   2  -5 -20 6499.54 967.986  19 
   2  -5 -19 13398.1 1356.23  14 
   2  -5 -19 11984.4 946.492  24 
   2  -5 -18 76.0853 273.460  14 
   2  -5 -18 112.399 192.336  24 
   2  -5 -17 18886.2 1785.64  14 
   2  -5 -17 15927.0 1237.03  24 
   2  -5 -16 14445.3 1586.37  14 
   2  -5 -16 12113.9 1089.98  24 
   2  -5 -16 12181.2 1131.03  16 
   2  -5 -16 11457.7 1633.63  19 
   2  -5 -15-130.595 285.014  14 
   2  -5 -15 172.612 238.465  16 
   2  -5 -15 324.910 441.634  19 
   2  -5 -14 442.542 362.802   9 
   2  -5 -14-138.171 351.536  14 
   2  -5 -14 839.268 439.829  25 
   2  -5 -14 163.626 206.708  16 
   2  -5 -14 97.2903 307.311  18 
   2  -5 -14-756.590 518.658  19 
   2  -5 -13 565.232 335.915  14 
   2  -5 -13 653.372 207.979   9 
   2  -5 -13 838.540 327.683  25 
   2  -5 -13 1006.00 335.357  16 
   2  -5 -13 1128.95 518.356  18 
   2  -5 -13 1345.75 574.058  19 
   2  -5 -12 135.724 193.853   9 
   2  -5 -12 66.4502 248.452  14 
   2  -5 -12-76.4754 194.966  25 
   2  -5 -12 42.8396 134.259  16 
   2  -5 -12-558.219 478.150  18 
   2  -5 -12-134.161 345.455  19 
   2  -5 -11 22075.7 1283.23   9 
   2  -5 -11 20794.7 1678.34  14 
   2  -5 -11 16836.2 1131.36  25 
   2  -5 -11 21313.5 1293.23  16 
   2  -5 -11 20347.8 1931.47  19 
   2  -5 -11 22246.5 1922.15  18 
   2  -5 -10 27524.7 1357.69   9 
   2  -5 -10 30780.8 1633.47  21 
   2  -5 -10 27734.6 1408.15  16 
   2  -5  -9 6099.51 634.499   9 
   2  -5  -9 4786.03 653.314  10 
   2  -5  -8 96905.1 2259.99   9 
   2  -5  -8 98996.8 1943.71  11 
   2  -5  -8 93523.3 2538.16  10 
  -2   5   8 98915.1 2019.86   1 
   2  -5  -7 59569.7 1714.96   9 
   2  -5  -7 58013.9 1934.95   8 
   2  -5  -7 61328.7 1558.14  11 
   2  -5  -7 56988.2 1833.58  10 
  -2   5   7 60649.6 1590.03   1 
   2  -5  -6 727.392 237.442  10 
   2  -5  -6 1132.53 236.931   9 
   2  -5  -6 1328.91 243.513  11 
  -2   5   6 1094.14 225.512   1 
   2  -5  -6 939.183 294.163   8 
   2  -5  -5 13462.5 772.946  10 
   2  -5  -5 12905.4 955.250   8 
   2  -5  -5 14554.5 783.401   9 
  -2   5   5 14768.2 780.845   1 
   2  -5  -4 1023.19 211.844  10 
  -2   5   4 657.099 161.512   1 
   2  -5  -3 449.956 156.315  10 
  -2   5   3 170.547 99.7085   1 
   2  -5  -2 16720.4 736.426  10 
  -2   5   2 16643.7 830.107   1 
   2  -5  -1 66599.9 1416.75  10 
  -2   5   1 68564.6 1690.01   1 
  -2   5   0 18658.1 889.082   1 
  -2   5  -1 17970.2 877.398   1 
  -2   5  -2 110436. 2172.78   1 
  -2   5  -3 43763.3 1370.13   1 
  -2   5  -4 62778.5 1651.23   1 
   2  -5   5 19000.0 853.871  11 
  -2   5  -5 19152.5 925.194   1 
   2  -5   6 81218.7 1740.43  11 
  -2   5  -6 83934.0 1919.83   1 
   2  -5   7 4148.01 388.583  11 
  -2   5  -7 4310.18 441.107   1 
  -2   5  -8 28795.6 1599.61  12 
  -2   5  -9 17304.9 1336.24  12 
  -2   5  -9 21624.6 1561.76  26 
  -2   5 -10 15848.2 1359.60  12 
  -2   5 -10 14896.1 1143.53  23 
  -2   5 -10 18319.2 1476.50  26 
   2  -5  10 16860.3 1055.81  20 
  -2   5 -11 35437.6 2124.14  12 
  -2   5 -11 32116.0 1723.29  23 
  -2   5 -11 37178.6 2134.51  26 
   2  -5  11 38168.2 1629.19  20 
  -2   5 -12 36179.1 2286.28  12 
   2  -5  12 40709.5 2047.37  13 
  -2   5 -12 34944.8 1875.36  23 
  -2   5 -12 41060.2 2291.73  26 
   2  -5  12 38807.9 1708.93  20 
  -2   5 -13 40708.0 2088.45  23 
  -2   5 -13 47328.4 2522.31  26 
  -2   5 -14 13.4308 246.527  26 
  -2   5 -14 775.364 304.375  23 
  -2   5 -15 87.5729 206.774  23 
  -2   5 -15 556.393 306.799  26 
  -2   5 -15 304.398 197.663  27 
  -2   5 -16 382.760 318.277  26 
  -2   5 -16 477.813 274.342  23 
  -2   5 -16 274.570 197.262  27 
  -2   5 -17 4292.44 601.173  27 
  -2   5 -17 4170.86 674.425  23 
  -2   5 -17 4565.34 702.214  26 
  -2   5 -18 1904.68 452.430  26 
  -2   5 -18 2414.53 482.332  23 
  -2   5 -19 4369.71 563.851  23 
  -2   5 -20 3026.07 403.669  23 
   2  -4 -21 14850.7 1384.92  19 
   2  -4 -20 4220.49 872.265  19 
   2  -4 -19 2884.45 648.331  14 
   2  -4 -19 2203.63 434.279  24 
   2  -4 -18 23061.1 1892.34  14 
   2  -4 -18 20449.6 1339.29  24 
   2  -4 -18 20078.1 2135.89  19 
   2  -4 -17 127.277 333.084  14 
   2  -4 -17 259.901 211.119  24 
   2  -4 -16 2700.44 731.535  14 
   2  -4 -16 2616.71 555.901  24 
   2  -4 -16 3416.35 942.567  19 
   2  -4 -15 2387.09 718.144  14 
   2  -4 -15 3681.81 976.584  19 
   2  -4 -15 3455.94 620.163  16 
   2  -4 -14-273.313 263.700   9 
   2  -4 -14 72.1956 315.758  14 
   2  -4 -14 1020.69 473.432  25 
   2  -4 -14 457.849 262.508  16 
   2  -4 -14 221.396 420.515  19 
   2  -4 -13 142.954 162.881   9 
   2  -4 -13-233.110 309.143  14 
   2  -4 -13-335.121 185.094  25 
   2  -4 -13-139.014 310.295  18 
   2  -4 -13 175.775 183.902  16 
   2  -4 -12 23466.1 1852.12  14 
   2  -4 -12 23609.6 1376.30   9 
   2  -4 -12 19976.8 1337.21  25 
   2  -4 -12 21501.6 1319.85  16 
   2  -4 -12 21928.8 2107.58  19 
   2  -4 -12 24820.2 2069.11  18 
   2  -4 -11 140.815 162.710   9 
   2  -4 -11-135.152 302.795  14 
   2  -4 -11 340.675 212.220  16 
   2  -4 -10 160405. 3103.16   9 
   2  -4  -9 122064. 2550.36   9 
   2  -4  -9 119283. 2994.76  10 
   2  -4  -8 65904.3 1429.52  11 
   2  -4  -8 68210.5 1815.35   9 
  -2   4   8 67276.9 1494.17   1 
   2  -4  -7 56625.9 1368.49  11 
   2  -4  -7 57379.5 1574.71   9 
   2  -4  -7 54389.3 1724.90  10 
   2  -4  -7 54473.5 1691.48   8 
  -2   4   7 55222.8 1364.25   1 
   2  -4  -6 43975.7 1582.68   8 
   2  -4  -6 44144.0 1425.27  10 
   2  -4  -6 46728.3 1363.10   9 
  -2   4   6 44096.1 1224.24   1 
   2  -4  -5 37133.6 1178.70   9 
   2  -4  -5 33642.5 1154.68  10 
   2  -4  -5 36341.3 1425.98   8 
  -2   4   5 34257.3 1086.36   1 
   2  -4  -4 3563.62 346.747  10 
  -2   4   4 3544.88 356.864   1 
   2  -4  -3 61338.2 1307.78  10 
  -2   4   3 64855.4 1485.14   1 
   2  -4  -2 1198.99 174.842  10 
  -2   4   2 1216.94 207.531   1 
   2  -4  -1 28463.2 805.215  10 
  -2   4   1 30745.5 1022.21   1 
  -2   4   0 81425.2 1673.92   1 
  -2   4  -1 1208.77 217.237   1 
  -2   4  -2 221.604 136.677   1 
  -2   4  -3 91695.0 1795.16   1 
  -2   4  -4 54251.8 1379.42   1 
  -2   4  -5 216.970 126.170   1 
   2  -4   6 10042.8 561.817  11 
  -2   4  -6 11025.7 625.794   1 
   2  -4   7 93.4559 54.9632  11 
  -2   4  -7 41.0805 62.8081   1 
  -2   4  -8 58206.9 2170.38  12 
  -2   4  -9 41424.0 1955.03  12 
  -2   4 -10 890.188 326.383  12 
  -2   4 -10 1362.30 407.368  26 
  -2   4 -11 68216.9 2868.35  12 
  -2   4 -11 69858.1 2929.78  26 
   2  -4  12 9402.25 930.852  13 
  -2   4 -12 7823.53 1030.34  12 
  -2   4 -12 8540.98 1069.09  26 
  -2   4 -12 6796.25 822.057  23 
  -2   4 -13 32130.2 2247.58  12 
   2  -4  13 34858.4 1888.07  13 
  -2   4 -13 29474.4 1780.69  23 
  -2   4 -13 30728.9 2081.55  26 
  -2   4 -14 42016.2 2411.16  26 
  -2   4 -14 39869.6 2139.26  23 
  -2   4 -15 3867.21 744.166  26 
  -2   4 -15 6142.84 837.460  27 
  -2   4 -15 4214.27 706.344  23 
  -2   4 -16 3563.38 690.211  26 
  -2   4 -16 3268.73 644.564  23 
  -2   4 -16 3755.96 620.809  27 
  -2   4 -17 3778.00 677.113  26 
  -2   4 -17 3498.14 673.602  23 
  -2   4 -17 2864.03 753.762  19 
  -2   4 -18 270.275 285.194  23 
  -2   4 -18 283.294 231.531  26 
  -2   4 -18-16.1833 426.776  19 
  -2   4 -19 856.658 318.582  23 
  -2   4 -19 846.481 461.261  19 
  -2   4 -20-37.7186 139.349  23 
  -2   4 -21 1441.75 266.643  23 
   2  -3 -22 4766.29 700.983  19 
   2  -3 -21-1458.55 673.388  19 
   2  -3 -20 5843.62 845.605  14 
   2  -3 -20 3958.77 894.161  19 
   2  -3 -19 10424.4 1203.44  14 
   2  -3 -19 9183.16 856.834  24 
   2  -3 -19 12193.3 1714.68  19 
   2  -3 -18 45.5295 295.179  14 
   2  -3 -18 199.218 201.390  24 
   2  -3 -18 523.525 504.447  19 
   2  -3 -17 466.204 307.173  14 
   2  -3 -17 197.574 270.658  24 
   2  -3 -17 604.982 599.905  19 
   2  -3 -16 1667.47 580.121  14 
   2  -3 -16 1339.25 381.411  24 
   2  -3 -16 1359.09 752.082  19 
   2  -3 -15 884.087 325.077   9 
   2  -3 -15 814.485 388.637  14 
   2  -3 -15 1706.44 734.718  19 
   2  -3 -14 4187.27 853.562  14 
   2  -3 -14 2704.83 544.833   9 
   2  -3 -14 5260.48 802.149  25 
   2  -3 -14 5333.04 1113.66  19 
   2  -3 -13 2676.72 667.895  14 
   2  -3 -13 2172.41 459.609   9 
   2  -3 -13 2300.56 493.323  25 
   2  -3 -13 2790.66 808.588  19 
   2  -3 -12 5628.02 892.903  14 
   2  -3 -12 4443.30 596.893   9 
   2  -3 -12 4294.75 613.914  25 
   2  -3 -12 4618.11 956.371  19 
   2  -3 -12 4525.80 619.431  16 
   2  -3 -11 11998.3 891.153   9 
   2  -3 -10 1022.36 235.263   9 
   2  -3  -9 140050. 2621.21   9 
   2  -3  -9 119949. 2248.65   7 
  -2   3   8 35374.0 1384.09  13 
   2  -3  -8 37927.0 950.435  11 
   2  -3  -8 35185.2 1470.01  10 
   2  -3  -8 39365.5 1313.93   9 
  -2   3   8 40378.0 1034.78   1 
   2  -3  -7 111658. 2397.69  10 
   2  -3  -7 116817. 2133.40   9 
  -2   3   7 117292. 1759.96   1 
   2  -3  -6 235714. 3188.93   8 
  -2   3   6 227223. 3113.66  13 
   2  -3  -6 235474. 3175.49  10 
   2  -3  -6 245273. 2977.63   9 
  -2   3   6 242417. 2518.71   1 
   2  -3  -5 1532.40 228.400   9 
  -2   3   5 1657.96 261.684  13 
   2  -3  -5 1806.06 295.490   8 
   2  -3  -5 1391.66 236.100  10 
  -2   3   5 1642.92 204.846   1 
   2  -3  -4 39223.3 1318.44   8 
  -2   3   4 38070.2 1138.94  13 
  -2   3   4 36922.4 996.371   1 
   2  -3  -3 356.789 98.7738  10 
  -2   3   3 470.807 140.859   1 
   2  -3  -2 69492.6 1127.90  10 
  -2   3   2 73275.2 1402.37   1 
   2  -3  -1 73811.7 1081.46  10 
  -2   3   1 80003.6 1475.83   1 
  -2   3   0 1691.54 220.797   1 
  -2   3  -1 13062.0 599.224   1 
  -2   3  -2 50935.4 1192.08   1 
  -2   3  -3 138236. 1963.12   1 
  -2   3  -4 46275.4 1144.67   1 
  -2   3  -5 151199. 2053.59   1 
  -2   3  -6 4449.07 355.004   1 
  -2   3  -7 41533.4 1624.88  12 
   2  -3   7 41262.2 969.409  11 
  -2   3  -7 44731.2 1094.51   1 
  -2   3  -8 12097.8 951.012  12 
  -2   3  -9 71125.7 2501.84  12 
  -2   3 -10 3355.05 593.021  12 
  -2   3 -11 42906.3 2241.69  12 
  -2   3 -11 46641.9 2364.21  26 
  -2   3 -12 52050.4 2688.02  12 
   2  -3  12 49318.7 2058.38  13 
  -2   3 -12 46724.7 2430.57  26 
  -2   3 -13 492.596 295.374  12 
   2  -3  13-7.41983 152.057  13 
  -2   3 -13 200.242 290.310  26 
  -2   3 -13 231.954 251.525  23 
  -2   3 -14 4528.23 912.701  12 
   2  -3  14 4291.19 684.125  13 
  -2   3 -14 4683.26 808.446  26 
  -2   3 -14 3516.07 649.777  23 
  -2   3 -15 6640.24 1002.54  26 
  -2   3 -15 5908.75 866.688  23 
  -2   3 -16 5115.47 848.291  26 
  -2   3 -16 4729.06 768.146  23 
  -2   3 -17 7219.43 968.528  26 
  -2   3 -17 8239.46 1001.94  23 
  -2   3 -17 8866.73 1383.86  19 
  -2   3 -18 19310.4 1449.42  26 
  -2   3 -18 20004.0 1483.87  23 
  -2   3 -18 19650.5 1967.50  19 
  -2   3 -19 4037.72 575.649  26 
  -2   3 -19 4658.06 701.127  23 
  -2   3 -19 4116.36 872.659  19 
  -2   3 -20 499.916 265.446  23 
  -2   3 -20-873.601 364.724  19 
  -2   3 -21 618.982 228.872  23 
   2  -2 -22 307.498 291.383  19 
   2  -2 -21 3353.32 776.307  19 
   2  -2 -20-104.329 200.794  14 
   2  -2 -20-44.8119 449.063  19 
   2  -2 -19 10974.7 1279.97  14 
   2  -2 -19 9290.80 829.274  24 
   2  -2 -18 16693.4 1616.15  14 
   2  -2 -18 14470.1 1119.67  24 
   2  -2 -17 1938.14 596.678  14 
   2  -2 -17 2342.38 519.044  24 
   2  -2 -17 2281.90 806.933  19 
   2  -2 -16-387.299 422.122  14 
   2  -2 -16 382.087 185.122  24 
   2  -2 -16 216.667 500.281  19 
   2  -2 -15 10672.7 1319.46  14 
   2  -2 -15 7491.46 974.952   9 
   2  -2 -15 12357.6 1817.88  19 
   2  -2 -14 2901.49 742.767  14 
   2  -2 -14 1797.12 462.859   9 
   2  -2 -14 3534.59 696.799  25 
   2  -2 -14 2485.48 834.333  19 
   2  -2 -13 7306.78 808.839   9 
   2  -2 -13 8946.41 1133.67  14 
   2  -2 -13 9045.84 950.144  25 
   2  -2 -13 10111.4 1485.43  19 
   2  -2 -12 4101.88 740.665  14 
   2  -2 -12 3219.22 506.554   9 
   2  -2 -12 3028.25 520.260  25 
   2  -2 -11 15998.9 1010.37   9 
   2  -2 -11 13102.8 1378.30  12 
   2  -2 -10 1367.99 448.826  12 
   2  -2 -10 897.536 227.979   9 
  -2   2  10 766.875 244.525  13 
  -2   2   9 12373.6 925.157  13 
   2  -2  -9 11929.3 1159.30  12 
   2  -2  -9 13237.1 783.047   9 
   2  -2  -9 9831.32 615.221   7 
   2  -2  -8 30373.9 1093.53   9 
  -2   2   8 28430.7 1315.47  13 
   2  -2  -8 27172.8 1635.39  12 
   2  -2  -8 27260.2 1002.96   7 
  -2   2   7 2621.24 397.372  13 
   2  -2  -7 3039.87 332.730   9 
  -2   2   7 2967.83 255.324   1 
  -2   2   6 106221. 2242.10  13 
   2  -2  -6 109682. 1850.76   9 
   2  -2  -6 109678. 2117.22  10 
  -2   2   6 110587. 1506.69   1 
   2  -2  -5 99210.0 1656.00   9 
   2  -2  -5 97201.4 1822.33   8 
  -2   2   5 99150.5 2030.31  13 
   2  -2  -5 97427.4 1782.69  10 
  -2   2   5 99278.0 1427.09   1 
  -2   2   4 106693. 1972.52  13 
   2  -2  -4 105451. 1936.25   8 
   2  -2  -4 98432.0 1583.15  10 
  -2   2   4 99723.6 1450.58   1 
   2  -2  -3 314427. 3274.04   8 
  -2   2   3 312141. 2510.38   1 
   2  -2  -2 208558. 1638.93  10 
  -2   2   2 226997. 2154.19   1 
   2  -2  -1 46975.3 671.833  10 
  -2   2   1 49148.2 1004.42   1 
  -2   2   0 1527.96 186.871   1 
  -2   2  -1 23129.7 698.640   1 
  -2   2  -2 33189.9 841.962   1 
  -2   2  -3 44167.3 972.765   1 
  -2   2  -4 247981. 2327.96   1 
  -2   2  -5 2758.29 244.925   1 
  -2   2  -6 79270.7 1302.50   1 
  -2   2  -7 12478.7 866.254  12 
  -2   2  -7 13219.3 507.866   1 
  -2   2  -8 23740.3 1283.20  12 
  -2   2  -9 27.4839 124.253  12 
  -2   2 -10 4394.59 673.866  12 
  -2   2 -11 1043.11 368.408  12 
  -2   2 -12 60043.9 2801.40  12 
   2  -2  12 57518.1 2128.65  13 
  -2   2 -12 58729.3 2696.91  26 
  -2   2 -13 1743.11 560.022  12 
   2  -2  13 1198.09 341.879  13 
  -2   2 -13 731.814 262.802  26 
  -2   2 -14 21435.5 1909.41  12 
   2  -2  14 18682.4 1377.49  13 
  -2   2 -14 19236.7 1645.28  26 
  -2   2 -14 20658.3 1534.56  23 
  -2   2 -15 2842.57 626.203  26 
  -2   2 -15 2401.81 554.680  23 
  -2   2 -16 8144.58 1086.98  26 
  -2   2 -16 7168.92 945.140  23 
  -2   2 -17 187.670 253.564  23 
  -2   2 -17-136.290 279.480  26 
  -2   2 -17 317.091 323.252  19 
  -2   2 -18-185.524 240.731  23 
  -2   2 -18-131.581 219.069  26 
  -2   2 -18 59.3848 348.491  19 
  -2   2 -19 1914.93 502.078  23 
  -2   2 -19 2906.38 782.843  19 
  -2   2 -20 1480.87 410.418  23 
  -2   2 -20 139.012 264.575  19 
  -2   2 -21 5268.07 577.993  23 
  -2   2 -21 4144.12 668.280  19 
   2  -1 -22-865.179 487.376  19 
   2  -1 -21 3502.69 772.125  19 
   2  -1 -20 1159.08 432.285  14 
   2  -1 -20 1729.31 653.910  19 
   2  -1 -19 688.747 380.207  14 
   2  -1 -19 1199.15 668.540  19 
   2  -1 -18 3595.31 765.654  14 
   2  -1 -18 7124.78 1415.14  19 
   2  -1 -17 7509.71 1102.69  14 
   2  -1 -17 6922.84 779.075  24 
   2  -1 -16 1211.13 450.120  14 
   2  -1 -16 1751.95 413.159  24 
   2  -1 -16 1844.57 701.374  19 
   2  -1 -15 2134.33 624.605  14 
   2  -1 -15 2319.35 457.371  24 
   2  -1 -15 2304.36 860.544  19 
   2  -1 -14 33362.6 1829.96   9 
   2  -1 -14 39276.4 2828.11  12 
   2  -1 -13 1888.47 521.607  14 
   2  -1 -13 2745.82 724.299  12 
   2  -1 -13 2455.53 482.931   9 
   2  -1 -13 2901.72 561.207  25 
   2  -1 -12 43121.6 2573.86  12 
   2  -1 -12 45965.6 1811.66   9 
   2  -1 -12 43984.2 2370.99  14 
   2  -1 -12 45417.1 1969.99  25 
   2  -1 -11 831.743 256.931   9 
   2  -1 -11 678.323 371.999  12 
  -2   1  11 1005.53 318.256  13 
   2  -1 -10 292.753 158.451   9 
  -2   1  10 476.031 222.426  13 
   2  -1 -10 671.743 321.144  12 
   2  -1  -9 15767.9 817.962   9 
  -2   1   9 14518.2 989.164  13 
   2  -1  -9 15020.3 1233.28  12 
   2  -1  -8 1104.80 217.848   9 
   2  -1  -8 1492.22 356.451  12 
  -2   1   8 1036.62 267.997  13 
   2  -1  -8 1086.51 196.292   7 
   2  -1  -7 673.845 287.950  12 
   2  -1  -7 838.741 169.461   9 
  -2   1   7 823.139 232.194  13 
   2  -1  -7 654.605 171.575   7 
  -2   1   7 755.621 105.649   1 
   2  -1  -6 1783.93 364.097  12 
  -2   1   6 1928.84 315.380  13 
   2  -1  -6 2118.04 254.909   9 
   2  -1  -6 1787.97 245.674   7 
  -2   1   6 2254.62 187.735   1 
   2  -1  -5 47725.6 1066.26   9 
   2  -1  -5 52510.9 1716.19  12 
  -2   1   5 46547.1 1408.31  13 
  -2   1   5 50865.3 875.938   1 
  -2   1   4 77653.0 1698.47  13 
   2  -1  -4 80894.1 1429.85  10 
  -2   1   4 81100.8 1107.50   1 
   2  -1  -4 80372.8 1196.15   4 
   2  -1  -3 21832.5 638.356  10 
   2  -1  -3 22150.4 754.143   8 
  -2   1   3 20934.6 829.391  13 
  -2   1   3 22160.9 576.156   1 
   2  -1  -2 271694. 2608.79   8 
  -2   1   2 277581. 2851.52  13 
   2  -1  -2 271622. 1767.39  10 
  -2   1   2 270851. 2019.20   1 
   2  -1  -1 12330.7 244.018  10 
  -2   1   1 12505.1 433.332   1 
  -2   1   0 144312. 1480.01   1 
  -2   1  -1 21059.9 575.571   1 
  -2   1  -2 174483. 1665.55   1 
   2  -1   2 181617. 1712.73   4 
   2  -1   3 114640. 1388.57   4 
  -2   1  -3 112496. 1346.72   1 
  -2   1  -4 3689.40 244.907   1 
   2  -1   4 3281.71 241.217   4 
  -2   1  -5 12814.6 689.309  12 
  -2   1  -5 14368.3 478.992   1 
  -2   1  -6 48197.9 1468.36  12 
  -2   1  -6 50989.0 863.459   1 
  -2   1  -7 79188.5 2070.84  12 
  -2   1  -8 18998.1 1130.81  12 
  -2   1  -9 24942.1 1395.71  12 
  -2   1 -10 5181.88 709.147  12 
  -2   1 -11 4678.17 731.200  12 
  -2   1 -12 1236.95 441.730  12 
   2  -1  12 819.449 263.876  13 
  -2   1 -12 812.568 376.031  26 
  -2   1 -13 11115.3 1307.69  12 
   2  -1  13 8886.25 865.639  13 
  -2   1 -13 9562.46 1101.71  26 
  -2   1 -13 7266.12 755.124  25 
   2  -1  14 4425.88 663.653  13 
  -2   1 -14 3849.72 807.883  12 
  -2   1 -14 4916.03 647.869  25 
  -2   1 -14 2913.92 626.628  26 
  -2   1 -15 2618.04 697.237  12 
  -2   1 -15 1319.55 457.575  23 
  -2   1 -15 1882.93 525.293  26 
  -2   1 -16 1819.17 534.946  26 
  -2   1 -16 1235.27 440.406  23 
  -2   1 -16 1078.23 673.773  19 
  -2   1 -17 9873.72 1077.01  26 
  -2   1 -17 9882.16 1117.36  23 
  -2   1 -17 9484.64 1527.55  19 
  -2   1 -18-296.140 337.035  23 
  -2   1 -18-574.414 607.415  19 
  -2   1 -19 3648.21 647.509  23 
  -2   1 -19 5014.66 997.115  19 
  -2   1 -20 232.636 241.105  23 
  -2   1 -20-382.051 334.299  19 
  -2   1 -21 173.894 204.283  23 
  -2   1 -21 268.287 263.865  19 
   2   0 -22-520.789 414.413  19 
   2   0 -21 810.400 481.260  19 
   2   0 -20 303.370 233.479  14 
   2   0 -20 175.969 452.018  19 
   2   0 -19 1218.70 453.187  14 
   2   0 -19 2047.11 453.833  23 
   2   0 -19 2635.74 837.608  19 
   2   0 -18 389.948 307.667  14 
   2   0 -18 512.552 312.894  23 
   2   0 -18-229.875 592.550  19 
   2   0 -17 621.621 383.073  14 
   2   0 -17 768.355 358.548  23 
   2   0 -17 377.266 414.114  19 
   2   0 -16 1290.31 488.837  14 
   2   0 -16 2051.39 516.190  23 
   2   0 -15 2266.55 801.914  12 
   2   0 -15 2711.05 658.071  14 
   2   0 -15 3676.06 643.653  23 
   2   0 -14 426.832 304.901  14 
   2   0 -14 465.577 379.452  12 
   2   0 -14 716.128 333.889  23 
   2   0 -14 397.035 228.847  24 
   2   0 -13 27745.2 1928.40  14 
   2   0 -13 24480.7 1437.16   9 
  -2   0  13 29760.6 1806.54  13 
   2   0 -13 29673.6 2261.47  12 
   2   0 -13 30398.6 1664.50  23 
   2   0 -12 5855.64 935.114  12 
   2   0 -12 6095.43 666.603   9 
  -2   0  12 5697.34 765.272  13 
   2   0 -12 6399.16 750.857  25 
   2   0 -11 2922.35 629.783  12 
   2   0 -11 4157.56 495.126   9 
  -2   0  11 3998.65 570.167  13 
  -2   0  10 12627.8 976.641  13 
   2   0 -10 13338.8 798.419   9 
   2   0 -10 13442.8 1207.05  12 
  -2   0   9 26864.7 1300.85  13 
   2   0  -9 27591.2 1049.70   9 
   2   0  -9 26649.2 1567.01  12 
   2   0  -8 9511.97 567.813   9 
   2   0  -8 9798.25 872.340  12 
  -2   0   8 9383.82 727.800  13 
   2   0  -7 13736.8 608.559   9 
   2   0  -7 13691.4 939.913  12 
  -2   0   7 14191.6 832.422  13 
   2   0  -7 13672.5 674.523   7 
  -2   0   6 169.490 107.333  13 
   2   0  -6 108.398 83.5014   9 
   2   0  -6 159.120 142.502  12 
   2   0  -6 186.062 90.6874   7 
  -2   0   6 158.510 47.1387   2 
   2   0  -5 53568.5 1050.13   9 
  -2   0   5 53888.8 1443.02  13 
   2   0  -5 55706.0 1595.67  12 
   2   0  -5 52419.2 1161.60   7 
   2   0  -5 51824.5 818.871   4 
  -2   0   4 51627.4 1361.24  13 
   2   0  -4 52796.2 1441.71  12 
   2   0  -4 53473.8 843.196   4 
  -2   0   4 52722.9 745.718   1 
  -2   0   3 133603. 2016.51  13 
   2   0  -3 146437. 2138.32  12 
   2   0  -3 141483. 1338.79   4 
  -2   0   3 137651. 1224.68   1 
  -2   0   2 7320.13 462.152  13 
  -2   0   2 8127.51 298.609   1 
   2   0  -2 8101.79 314.128   4 
  -2   0   1 22535.1 756.209  13 
   2   0  -1 22702.6 625.426   8 
  -2   0   1 22345.3 496.749   1 
   2   0  -1 22221.0 503.034   4 
   2   0   0 9997.81 404.217   8 
  -2   0   0 10032.8 336.481   1 
  -2   0  -1 28172.1 433.764  10 
  -2   0  -1 27871.0 562.626   1 
   2   0   1 27545.9 556.312   4 
  -2   0  -2 740.449 105.617  10 
  -2   0  -2 921.244 110.590   1 
   2   0   2 795.033 106.171   4 
  -2   0  -3 553458. 3212.91  10 
  -2   0  -3 558999. 2513.07   1 
  -2   0  -4 667837. 4089.99  10 
   2   0   4 679815. 2886.53   4 
  -2   0  -5 87554.1 1696.89  12 
   2   0   5 86961.9 1044.35   4 
  -2   0  -6 123116. 2253.14  12 
  -2   0  -6 123425. 1160.22   2 
  -2   0  -7 8700.70 664.322  12 
  -2   0  -7 6421.20 233.494   2 
  -2   0  -8 26352.6 1276.75  12 
  -2   0  -9 7485.81 770.558  12 
  -2   0 -10 20151.0 1357.92  12 
   2   0  11 13795.9 893.672  13 
  -2   0 -11 15035.5 1278.92  12 
  -2   0 -12 1652.85 511.698  12 
   2   0  12 1511.26 330.939  13 
   2   0  13 1400.22 332.683  13 
  -2   0 -13 1367.99 426.755  12 
  -2   0 -13 1043.00 260.452  25 
  -2   0 -13 654.602 307.833  26 
  -2   0 -14 951.615 468.936  12 
  -2   0 -14 21.0785 296.955  25 
  -2   0 -14 305.539 250.502  26 
  -2   0 -15 1347.87 450.420  12 
  -2   0 -15 799.757 350.931  25 
  -2   0 -15 714.347 352.788  26 
  -2   0 -16 10205.9 1127.83  23 
  -2   0 -16 11172.0 1107.54  25 
  -2   0 -16 12746.3 1786.32  19 
  -2   0 -17 626.611 294.301  23 
  -2   0 -17 37.7652 387.659  19 
  -2   0 -18 408.639 265.745  23 
  -2   0 -18 923.372 500.622  19 
  -2   0 -19 296.885 247.186  23 
  -2   0 -19 295.215 463.444  19 
  -2   0 -20 5129.02 686.928  23 
  -2   0 -20 3390.40 779.676  19 
  -2   0 -21 409.247 224.176  23 
  -2   0 -21-183.161 451.769  19 
   2   1 -22 5127.76 787.983  19 
   2   1 -21 2149.95 351.789  23 
   2   1 -21 2580.48 691.509  19 
   2   1 -20 251.578 155.275  23 
   2   1 -20 468.939 522.732  19 
   2   1 -19 52.1622 185.205  14 
   2   1 -19 300.317 228.603  23 
   2   1 -19 65.5267 418.912  19 
   2   1 -18 13190.9 1201.20  23 
   2   1 -18 16633.7 2097.94  19 
   2   1 -17 6737.25 1016.13  14 
   2   1 -17 8207.59 984.461  23 
   2   1 -16 9922.60 1286.16  14 
   2   1 -16 10461.3 1121.21  23 
   2   1 -15 281.311 318.722  14 
   2   1 -15 1408.64 627.482  12 
   2   1 -15 575.993 348.471  23 
   2   1 -14 887.536 343.925  14 
   2   1 -14 1974.44 637.358  12 
  -2  -1  14 1432.18 473.750  13 
   2   1 -14 1267.99 411.222  23 
   2   1 -13 1484.81 537.891  12 
   2   1 -13 955.495 313.372  14 
  -2  -1  13 1255.03 410.114  13 
   2   1 -13 1873.52 451.698  23 
   2   1 -12 462.184 335.685  12 
  -2  -1  12 470.974 239.134  13 
   2   1 -11 1347.73 428.890  12 
  -2  -1  11 1383.11 382.307  13 
   2   1 -11 1338.98 299.893   9 
   2   1 -10 45142.4 2143.89  12 
   2   1 -10 48068.1 1546.52   9 
  -2  -1  10 46707.8 1849.12  13 
   2   1  -9 22759.9 1400.38  12 
  -2  -1   9 21493.2 1172.89  13 
   2   1  -9 22231.6 949.474   9 
  -2  -1   8 25539.7 1167.80  13 
   2   1  -8 24391.5 1315.57  12 
   2   1  -8 24230.5 880.404   9 
   2   1  -7 3219.80 455.485  12 
  -2  -1   7 3540.23 405.328  13 
   2   1  -7 3263.90 296.868   9 
   2   1  -6 220234. 2071.70   9 
   2   1  -6 223646. 3330.77  12 
   2   1  -5 322577. 3522.33  12 
   2   1  -5 316389. 2244.63   9 
  -2  -1   5 339334. 3423.99  13 
   2   1  -5 331133. 1849.69   4 
   2   1  -5 336251. 3093.04   7 
   2   1  -4 724534. 2666.18   4 
  -2  -1   4 716925. 2777.04   2 
   2   1  -4 718135. 4208.93   7 
   2   1  -3 231127. 2287.65  12 
  -2  -1   3 231553. 1535.56   2 
   2   1  -3 230374. 1499.42   4 
   2   1  -3 236224. 2228.47   7 
   2   1  -2 2568.89 211.241  12 
  -2  -1   2 2180.45 152.801   2 
   2   1  -2 2475.19 215.361   7 
   2   1  -1 27771.7 531.546  12 
   2   1  -1 24982.1 596.720   7 
  -2  -1   0 75491.6 1277.93  13 
  -2  -1  -1 235.040 59.9204  10 
  -2  -1  -1 320.013 44.0873  12 
  -2  -1  -2 140479. 1225.86  12 
  -2  -1  -2 159207. 1509.25  10 
  -2  -1  -3 15357.8 518.499  12 
  -2  -1  -3 15941.2 554.660  10 
   2   1   3 16589.3 314.675   8 
  -2  -1  -3 16595.4 415.398   2 
   2   1   4 217369. 1002.62   8 
  -2  -1  -4 216996. 2326.84  10 
   2   1   4 209960. 1416.30   4 
  -2  -1  -4 208892. 1532.68   2 
  -2  -1  -5 71575.6 1488.22  12 
  -2  -1  -5 67957.4 1491.26   9 
  -2  -1  -5 70800.9 902.430   2 
   2   1   5 70653.0 840.341   4 
  -2  -1  -6 110224. 2082.15  12 
  -2  -1  -6 113980. 2104.70  10 
  -2  -1  -7 13.4841 94.0376  12 
  -2  -1  -7 131.890 148.862  10 
  -2  -1  -7 20.9861 139.838   9 
  -2  -1  -7 55.1475 28.1831   3 
   2   1   7 131.542 32.1974   4 
  -2  -1  -8 494.033 227.932  10 
  -2  -1  -8 218.240 152.956   9 
  -2  -1  -8 143.974 171.912  12 
  -2  -1  -9 7528.37 723.486   9 
  -2  -1  -9 7314.51 753.122  12 
  -2  -1 -10 445.292 246.530  12 
  -2  -1 -10 288.919 183.309   9 
  -2  -1 -11 64081.1 2621.98  12 
   2   1  11 64394.1 1847.87  13 
  -2  -1 -12 7568.02 999.039  12 
   2   1  12 6669.91 652.186  13 
  -2  -1 -13 14444.4 1477.41  12 
  -2  -1 -13 11941.5 1205.31  14 
  -2  -1 -13 14703.8 1099.70  25 
  -2  -1 -13 12546.7 1008.28  24 
  -2  -1 -14 6205.13 926.827  14 
  -2  -1 -14 7220.92 1147.85  12 
  -2  -1 -14 5848.89 711.479  24 
  -2  -1 -14 5923.16 740.241  25 
  -2  -1 -15 2978.02 772.642  12 
  -2  -1 -15 2374.61 600.294  14 
  -2  -1 -15 2178.03 439.485  25 
  -2  -1 -15 3771.93 996.066  19 
  -2  -1 -16 1061.80 466.590  14 
  -2  -1 -16 829.998 336.187  23 
  -2  -1 -16 883.268 361.213  25 
  -2  -1 -16 994.214 692.208  19 
  -2  -1 -17 275.137 243.068  23 
  -2  -1 -17 870.346 640.425  19 
  -2  -1 -18 27.5082 343.749  23 
  -2  -1 -18 335.553 373.924  19 
  -2  -1 -19 268.379 234.903  23 
  -2  -1 -19 429.495 428.189  19 
  -2  -1 -20 728.992 281.797  23 
  -2  -1 -20 1172.37 493.924  19 
  -2  -1 -21 688.957 254.270  23 
  -2  -1 -21-969.899 588.773  19 
  -2  -1 -22-463.274 327.769  19 
   2   2 -22 3604.86 641.172  19 
   2   2 -21 6315.55 601.745  23 
   2   2 -21 8745.18 1147.71  19 
   2   2 -20 890.622 303.405  23 
   2   2 -20 711.379 484.420  19 
   2   2 -19 61.3700 185.624  23 
   2   2 -19-329.527 438.495  19 
   2   2 -18 62.3080 289.523  23 
   2   2 -17 2007.78 592.702  14 
   2   2 -17 1706.17 516.260  23 
   2   2 -16 1681.73 546.746  14 
   2   2 -16 3423.68 692.089  23 
   2   2 -15 1655.04 636.721  12 
   2   2 -15 1115.52 397.612  14 
  -2  -2  15 760.473 417.730  13 
   2   2 -15 2825.14 644.272  23 
   2   2 -15 1832.09 509.535  27 
   2   2 -14 5304.72 869.384  14 
   2   2 -14 6974.96 1198.09  12 
  -2  -2  14 5939.40 897.656  13 
   2   2 -14 6856.76 905.096  23 
   2   2 -14 5528.55 815.054  27 
   2   2 -13 30078.1 1952.45  14 
   2   2 -13 31826.9 2320.14  12 
  -2  -2  13 32528.4 2000.80  13 
   2   2 -13 31691.4 1833.44  27 
   2   2 -13 34457.6 1887.10  23 
   2   2 -12 34996.5 2269.03  12 
  -2  -2  12 35137.1 1906.54  13 
   2   2 -12 35985.4 1834.29  23 
   2   2 -12 37133.4 2809.49  22 
  -2  -2  11 13240.8 1085.48  13 
   2   2 -11 13752.5 1292.68  12 
   2   2 -10 6927.57 860.153  12 
   2   2 -10 6363.09 590.781   9 
  -2  -2  10 6325.22 690.660  13 
  -2  -2   9 25147.2 1270.66  13 
   2   2  -9 26329.7 1081.92   9 
   2   2  -9 25639.9 1475.21  12 
   2   2  -8 73649.4 2275.30  12 
   2   2  -8 73822.5 1596.58   9 
  -2  -2   8 70930.9 1950.00  13 
   2   2  -7 97017.0 1576.83   9 
   2   2  -7 103209. 2419.27  12 
  -2  -2   7 101343. 2152.23  13 
   2   2  -6 170.187 51.7729   4 
  -2  -2   6 226.659 69.7526   3 
   2   2  -6 115.852 120.260  12 
   2   2  -6 217.819 86.7698   9 
  -2  -2   6 291.852 139.810  13 
  -2  -2   5 158861. 1578.20   3 
   2   2  -5 160076. 2409.39  12 
   2   2  -4 54361.5 705.824   9 
   2   2  -4 58527.3 1276.28  12 
   2   2  -3 224810. 2102.19  12 
   2   2  -3 215439. 1169.98   9 
   2   2  -2 22631.4 558.565  12 
  -2  -2   1 5245.24 350.774  13 
  -2  -2   0 117177. 1239.08   2 
  -2  -2   0 120183. 1540.68  13 
  -2  -2  -1 89332.7 1282.59  13 
  -2  -2  -1 89233.9 1145.99   9 
  -2  -2  -2 38191.9 845.011  10 
  -2  -2  -2 36577.0 770.292  12 
  -2  -2  -3 85032.8 1331.02  12 
  -2  -2  -4 11594.0 556.848  12 
  -2  -2  -5 155851. 1560.64   3 
  -2  -2  -5 170098. 2398.13  12 
  -2  -2  -6 156334. 2569.76  12 
  -2  -2  -6 165829. 2592.33  10 
  -2  -2  -6 148778. 2356.00   9 
   2   2   7 1741.37 124.749   4 
  -2  -2  -7 2261.05 169.751   3 
  -2  -2  -7 2350.33 357.964  10 
  -2  -2  -7 2308.16 370.840  12 
  -2  -2  -7 2076.76 325.757   9 
  -2  -2  -8 106.611 129.237  12 
  -2  -2  -8 98.2005 134.511   9 
  -2  -2  -8 163.523 138.394  10 
  -2  -2  -9 473.232 241.778  12 
  -2  -2  -9 125.988 209.709  10 
  -2  -2  -9 357.691 242.489   9 
  -2  -2 -10 164567. 3879.50  12 
   2   2  10 158345. 2524.97  13 
   2   2  11 1927.22 322.928  13 
  -2  -2 -11 1434.30 459.082  12 
  -2  -2 -11 2055.47 423.989   9 
  -2  -2 -12 37818.2 1978.69   9 
  -2  -2 -12 37800.4 2221.19  12 
  -2  -2 -13 25140.0 1943.10  12 
  -2  -2 -13 21312.1 1584.58   9 
  -2  -2 -13 24476.5 1758.85  14 
  -2  -2 -13 21009.7 1320.76  24 
  -2  -2 -13 23843.6 1470.35  25 
  -2  -2 -14 1681.11 607.475  12 
  -2  -2 -14 905.341 447.114  14 
  -2  -2 -14 573.470 295.244  24 
  -2  -2 -14 1115.66 331.074  25 
  -2  -2 -14 1508.05 708.695  19 
  -2  -2 -15 5945.09 1113.44  12 
  -2  -2 -15 5920.38 944.554  14 
  -2  -2 -15 4861.37 696.052  24 
  -2  -2 -15 4643.46 675.774  25 
  -2  -2 -15 7338.30 1406.73  19 
  -2  -2 -16 1582.33 526.805  14 
  -2  -2 -16 264.845 274.825  25 
  -2  -2 -16 1635.25 775.613  19 
  -2  -2 -17 3192.92 704.822  25 
  -2  -2 -17 1426.51 444.746  23 
  -2  -2 -17 2028.51 836.442  19 
  -2  -2 -18 2932.54 587.604  23 
  -2  -2 -18 2839.98 873.748  19 
  -2  -2 -19 262.671 239.817  23 
  -2  -2 -19-105.558 500.862  19 
  -2  -2 -20-109.252 187.174  23 
  -2  -2 -20-4.60408 349.669  19 
  -2  -2 -21 162.327 179.836  23 
  -2  -2 -21-1636.35 577.580  19 
  -2  -2 -22-620.452 380.578  19 
   2   3 -21 117.977 137.660  23 
   2   3 -21 16.4745 228.941  19 
   2   3 -20-70.0274 181.180  23 
   2   3 -20-907.632 499.058  19 
   2   3 -19 305.480 247.580  23 
   2   3 -19-49.4751 450.527  19 
   2   3 -18 1966.54 535.575  23 
   2   3 -17 1421.26 483.321  23 
   2   3 -16 2464.92 562.503  27 
   2   3 -16 3138.19 674.708  23 
  -2  -3  15 245.700 327.200  13 
   2   3 -15 388.629 294.084  27 
   2   3 -15 349.676 293.867  23 
   2   3 -14 3190.05 813.758  12 
  -2  -3  14 4690.89 826.996  13 
   2   3 -14 3448.31 691.749  27 
   2   3 -14 4519.36 742.645  23 
   2   3 -13 8261.76 1223.88  12 
  -2  -3  13 5573.21 844.459  13 
   2   3 -13 6981.80 914.299  27 
   2   3 -13 6789.34 870.597  23 
   2   3 -13 6155.95 1266.28  22 
   2   3 -12 36846.2 2364.97  12 
  -2  -3  12 38745.8 2055.05  13 
   2   3 -12 37491.9 1979.79  27 
   2   3 -12 37412.5 2838.20  22 
   2   3 -12 40265.9 1999.96  23 
   2   3 -11 124729. 3997.92  12 
  -2  -3  11 115814. 3311.22  13 
  -2  -3  10 41721.2 1815.37  13 
   2   3 -10 41594.3 2112.06  12 
  -2  -3   9 11984.7 910.515  13 
   2   3  -9 11985.3 1075.86  12 
  -2  -3   8 87044.1 2242.71  13 
   2   3  -8 95005.8 2648.94  12 
   2   3  -7 107544. 2560.54  12 
  -2  -3   7 108279. 2301.73  13 
  -2  -3   6 398.606 103.424   3 
  -2  -3   6 238.107 141.765  13 
   2   3  -6 495.446 111.978   9 
   2   3  -6 75.3386 105.623  12 
  -2  -3   5 20538.2 664.884   3 
  -2  -3   5 22357.3 889.223  13 
   2   3  -5 23210.7 951.893  12 
   2   3  -5 19317.2 520.068   9 
  -2  -3   4 164818. 1854.33   3 
   2   3  -4 171224. 2303.39  12 
  -2  -3   3 508.593 120.454   3 
  -2  -3   2 458604. 2988.50   3 
  -2  -3   2 443192. 3224.89  13 
  -2  -3   1 100449. 1389.33   3 
  -2  -3   1 99107.4 1463.77  13 
  -2  -3   0 205036. 1968.76   3 
  -2  -3   0 207364. 1490.46   9 
  -2  -3   0 211089. 2082.78  13 
  -2  -3  -1 51378.8 988.807   3 
  -2  -3  -1 48942.1 772.579   9 
  -2  -3  -2 287850. 2112.03   9 
  -2  -3  -2 285303. 2098.14  13 
  -2  -3  -3 54250.1 1036.30   3 
  -2  -3  -3 57265.2 1037.45   9 
  -2  -3  -4 171270. 1869.77   3 
  -2  -3  -4 181999. 2540.58  12 
  -2  -3  -5 6242.74 372.813   3 
  -2  -3  -5 5921.60 425.559   9 
  -2  -3  -5 6974.10 520.639  10 
  -2  -3  -5 6224.15 518.609  12 
  -2  -3  -6 126816. 1667.44   3 
  -2  -3  -6 130275. 2104.10   9 
  -2  -3  -6 133778. 2576.09  12 
  -2  -3  -6 134962. 2437.85  10 
  -2  -3  -7 134826. 1702.34   3 
  -2  -3  -7 143634. 2746.16  10 
  -2  -3  -7 138269. 2402.66   9 
  -2  -3  -7 137121. 2845.56  12 
  -2  -3  -8 3708.10 455.605   9 
  -2  -3  -8 4197.98 533.214  10 
   2   3   8 3770.52 299.071  13 
  -2  -3  -8 4732.80 600.033  12 
  -2  -3  -9 19498.7 1121.88   9 
  -2  -3  -9 20568.1 1224.95  10 
   2   3   9 16900.7 719.646  13 
  -2  -3  -9 18952.3 1240.89  12 
  -2  -3 -10 30588.4 1627.46  10 
  -2  -3 -10 26923.4 1613.18  12 
  -2  -3 -10 31540.1 1535.24   9 
  -2  -3 -11 31293.1 1879.56  12 
  -2  -3 -11 29137.9 1661.18   9 
  -2  -3 -11 33944.4 1816.44  10 
  -2  -3 -12 5745.88 798.946   9 
  -2  -3 -12 6339.30 949.230  12 
  -2  -3 -12 5204.88 652.345  25 
  -2  -3 -12 7345.31 1129.26  18 
  -2  -3 -13 20726.9 1810.35  12 
  -2  -3 -13 19348.1 1635.78  14 
  -2  -3 -13 17592.8 1455.02   9 
  -2  -3 -13 16802.5 1202.49  24 
  -2  -3 -13 20024.6 1360.25  25 
  -2  -3 -14 12899.6 1308.29   9 
  -2  -3 -14 17634.4 1616.08  14 
  -2  -3 -14 17904.1 1797.82  12 
  -2  -3 -14 14230.3 1158.55  24 
  -2  -3 -14 16675.7 1292.93  25 
  -2  -3 -14 21223.9 2303.14  19 
  -2  -3 -15 9598.49 1240.20  14 
  -2  -3 -15 7860.19 1303.03  12 
  -2  -3 -15 8834.21 972.899  25 
  -2  -3 -15 6503.68 822.018  24 
  -2  -3 -15 9915.50 1611.50  19 
  -2  -3 -16 50124.3 2790.20  14 
  -2  -3 -16 47830.0 2288.48  25 
  -2  -3 -16 43491.3 2069.05  24 
  -2  -3 -17-313.048 403.161  25 
  -2  -3 -17-29.7718 232.579  23 
  -2  -3 -17 246.610 463.883  19 
  -2  -3 -18 21270.2 1508.53  23 
  -2  -3 -18 22791.4 1622.95  25 
  -2  -3 -18 21955.4 2413.24  19 
  -2  -3 -19 3552.53 587.783  23 
  -2  -3 -19 3737.71 964.865  19 
  -2  -3 -20 1108.55 303.513  23 
  -2  -3 -20-166.747 694.510  19 
  -2  -3 -21-428.913 394.364  19 
  -2  -3 -22-589.758 407.092  19 
   2   4 -21 1743.08 485.231  19 
   2   4 -20 6937.38 722.506  23 
   2   4 -20 6840.93 1090.17  19 
   2   4 -19 3289.19 564.505  23 
   2   4 -19 5027.96 1001.42  19 
   2   4 -18 4240.96 704.495  23 
   2   4 -17 4074.25 709.325  23 
   2   4 -17 4139.05 719.916  27 
   2   4 -16 5116.43 805.352  23 
   2   4 -16 4020.13 717.280  27 
   2   4 -15 6053.07 892.576  23 
   2   4 -15 6910.92 900.188  26 
   2   4 -15 6455.72 936.935  27 
   2   4 -14 1629.99 636.390  12 
  -2  -4  14 1107.52 456.789  13 
   2   4 -14 747.649 355.475  26 
   2   4 -14 961.557 427.539  27 
   2   4 -14 1284.46 452.116  23 
   2   4 -13-496.280 373.112  12 
  -2  -4  13 58.0852 231.858  13 
   2   4 -13-451.673 400.132  27 
   2   4 -13 94.2623 184.540  26 
   2   4 -13 667.691 371.046  23 
   2   4 -13 40.0541 237.658  22 
  -2  -4  12 1629.54 464.006  13 
   2   4 -12 2372.70 658.429  12 
   2   4 -12 2397.76 540.513  27 
   2   4 -12 2761.99 570.012  26 
   2   4 -12 2432.39 522.708  23 
   2   4 -12 1249.11 589.089  22 
  -2  -4  11 6104.77 798.873  13 
   2   4 -11 6251.42 931.825  12 
   2   4 -11 7175.65 1170.40  22 
   2   4 -11 7391.19 836.138  23 
   2   4 -10 79139.9 3043.29  12 
  -2  -4  10 77737.5 2564.95  13 
   2   4  -9 7120.01 834.526  12 
  -2  -4   9 7279.49 735.788  13 
   2   4  -8 7691.09 790.306  12 
  -2  -4   8 6880.20 659.594  13 
   2   4  -7 22995.3 714.008   1 
  -2  -4   7 25457.4 1156.94  13 
   2   4  -7 27456.3 1339.32  12 
   2   4  -6 19483.4 692.353   1 
   2   4  -6 21106.4 1073.85  12 
  -2  -4   5 19679.4 771.222   3 
  -2  -4   5 18497.4 861.938  13 
  -2  -4   4 34518.3 987.118   3 
  -2  -4   4 33450.5 1057.03  13 
  -2  -4   3 72043.0 1415.14   3 
  -2  -4   3 70357.9 1429.14  13 
  -2  -4   2 358819. 3092.44   3 
  -2  -4   2 337270. 2925.08  13 
  -2  -4   1 69144.5 1331.50   3 
  -2  -4   1 71481.7 664.207   9 
  -2  -4   1 67529.3 1238.46  13 
  -2  -4   0 42505.0 1035.87   3 
  -2  -4   0 41768.3 932.255  13 
  -2  -4   0 40772.7 610.430   9 
  -2  -4  -1 6704.44 416.426   3 
  -2  -4  -1 6529.88 358.622  13 
  -2  -4  -1 6133.65 276.517   9 
  -2  -4  -2 43016.3 1056.19   3 
  -2  -4  -2 39494.0 781.476   9 
  -2  -4  -3 83274.1 1505.39   3 
  -2  -4  -3 81902.8 1252.63   9 
  -2  -4  -4 120.406 84.9442   3 
  -2  -4  -4 120.291 96.0093   9 
  -2  -4  -4 151.381 118.749  10 
  -2  -4  -5 103737. 1708.87   3 
  -2  -4  -5 106721. 2151.67  10 
  -2  -4  -6 24728.3 874.403   3 
  -2  -4  -6 25933.9 972.955   9 
  -2  -4  -6 26562.0 1145.43  10 
  -2  -4  -6 27422.2 1269.56  12 
   2   4   7 20854.7 694.842   1 
  -2  -4  -7 20301.9 973.742   9 
  -2  -4  -7 22900.0 1141.57  10 
  -2  -4  -7 21890.1 1233.53  12 
  -2  -4  -8 38118.1 1399.23   9 
  -2  -4  -8 39508.7 1609.45  10 
  -2  -4  -8 35755.3 1678.35  12 
  -2  -4  -9 228.910 175.548  12 
  -2  -4  -9 278.229 201.926  10 
  -2  -4  -9 142.597 164.186   9 
  -2  -4 -10 1315.33 390.016  10 
  -2  -4 -10 707.890 316.559  12 
  -2  -4 -10 873.165 247.658   9 
  -2  -4 -11 14335.7 1320.34  12 
  -2  -4 -11 16430.4 1208.86   9 
  -2  -4 -11 16543.7 1322.23  10 
  -2  -4 -12 2248.94 537.518  10 
  -2  -4 -12 3099.42 654.004  14 
  -2  -4 -12 2370.29 604.251  12 
  -2  -4 -12 2102.66 495.340   9 
  -2  -4 -12 2439.79 442.849  24 
  -2  -4 -12 1997.13 418.678  25 
  -2  -4 -12 1802.61 523.215  18 
  -2  -4 -12 3232.88 816.107  19 
  -2  -4 -13 832.474 448.920  14 
  -2  -4 -13 723.766 372.812   9 
  -2  -4 -13 868.281 388.932  12 
  -2  -4 -13 851.649 316.033  25 
  -2  -4 -13 639.060 280.457  24 
  -2  -4 -13 1178.26 523.927  19 
  -2  -4 -13 819.316 355.856  16 
  -2  -4 -13 906.224 482.268  18 
  -2  -4 -14 49681.8 2724.38  14 
  -2  -4 -14 36971.9 2269.43   9 
  -2  -4 -14 42988.8 2013.81  24 
  -2  -4 -14 45551.5 2163.31  25 
  -2  -4 -14 54408.5 3649.74  19 
  -2  -4 -15 9356.80 1233.29  14 
  -2  -4 -15 7235.25 1031.39   9 
  -2  -4 -15 7365.97 879.763  24 
  -2  -4 -15 8918.85 981.091  25 
  -2  -4 -15 10377.0 1689.97  19 
  -2  -4 -16 37691.3 2496.79  14 
  -2  -4 -16 37347.6 2036.67  23 
  -2  -4 -16 34236.6 1909.99  24 
  -2  -4 -16 39412.5 2111.63  25 
  -2  -4 -17 38717.8 2021.08  23 
  -2  -4 -17 41673.9 2165.04  25 
  -2  -4 -18 1324.01 539.157  25 
  -2  -4 -18 703.538 594.304  19 
  -2  -4 -19 21496.6 2271.97  19 
  -2  -4 -20 3796.49 875.014  19 
  -2  -4 -21-1645.67 582.705  19 
  -2  -4 -22-742.230 369.502  19 
   2   5 -21 8577.22 930.578  19 
   2   5 -20 124.958 136.672  23 
   2   5 -20-447.475 340.950  19 
   2   5 -19 15721.4 1156.39  23 
   2   5 -19 18325.6 1832.13  19 
   2   5 -18 1848.95 469.706  23 
   2   5 -18 1533.95 411.938  27 
   2   5 -17 43058.7 2181.38  23 
   2   5 -17 37343.9 2100.37  27 
   2   5 -16 18738.1 1575.41  27 
   2   5 -16 20686.6 1581.44  23 
   2   5 -15 4023.89 756.910  27 
   2   5 -15 4991.97 827.230  23 
   2   5 -15 3486.08 687.848  26 
   2   5 -14 17047.3 1860.99  12 
  -2  -5  14 14416.9 1519.80  13 
   2   5 -14 15864.4 1397.81  26 
   2   5 -14 15689.4 1382.49  23 
   2   5 -14 17885.0 1563.14  27 
   2   5 -13 49.3312 343.776  12 
  -2  -5  13 76.8750 199.242  13 
   2   5 -13 423.270 484.331  22 
   2   5 -13-29.5730 209.833  23 
   2   5 -13 307.401 231.619  26 
   2   5 -13-108.784 237.956  27 
   2   5 -12 501.301 264.498  12 
  -2  -5  12 572.511 302.103  13 
   2   5 -12 923.138 539.663  22 
   2   5 -12 287.020 248.177  26 
   2   5 -12 601.363 280.092  23 
   2   5 -12 636.643 328.688  27 
   2   5 -11 1059.30 441.638  12 
  -2  -5  11 682.870 290.780  13 
   2   5 -11 708.162 339.386  23 
   2   5 -11 652.534 328.092  26 
   2   5 -11 650.026 270.943  22 
  -2  -5  10 33580.2 1760.96  13 
   2   5 -10 36143.7 2105.74  12 
   2   5  -9 2506.40 497.416  12 
  -2  -5   9 2099.19 416.916  13 
   2   5  -8 1610.99 378.323  12 
  -2  -5   8 2164.98 387.928  13 
   2   5  -7 3459.10 346.356   1 
   2   5  -7 4395.23 577.136  12 
  -2  -5   7 4648.27 528.198  13 
   2   5  -6 91793.4 1708.12   1 
  -2  -5   6 91008.7 2166.81  13 
   2   5  -5 170574. 2353.09   1 
  -2  -5   5 166519. 2751.41  13 
  -2  -5   4 52951.6 1408.59   3 
  -2  -5   4 50523.4 1381.62  13 
  -2  -5   3 73521.8 1604.83   3 
  -2  -5   3 69619.2 1514.23  13 
  -2  -5   2 24115.1 906.289   3 
  -2  -5   2 24079.4 839.827  13 
  -2  -5   1 338866. 3324.38   3 
  -2  -5   1 332801. 1549.55   9 
  -2  -5   1 333585. 2914.17  13 
  -2  -5   0 14856.6 693.344   3 
  -2  -5   0 14544.0 579.715  13 
  -2  -5   0 13360.3 379.812   9 
  -2  -5  -1 189408. 2030.71  13 
  -2  -5  -1 183434. 1596.78   9 
  -2  -5  -2 192771. 2509.76   3 
  -2  -5  -2 182062. 1784.05   9 
  -2  -5  -3 3969.13 378.448   3 
  -2  -5  -3 3849.65 410.475  10 
  -2  -5  -3 3505.77 285.531   9 
  -2  -5  -4 127170. 2157.10   3 
  -2  -5  -4 131499. 1854.82   9 
  -2  -5  -5 15748.0 763.928   3 
  -2  -5  -5 14805.0 882.525  10 
  -2  -5  -5 15554.2 697.378   9 
   2   5   6 74500.2 1565.32   1 
  -2  -5  -6 78689.8 1725.30   9 
  -2  -5  -6 79702.0 2102.43  10 
   2   5   7 24904.8 872.668   1 
  -2  -5  -7 24809.6 1068.30   9 
  -2  -5  -7 25442.4 1281.19  10 
  -2  -5  -8 95557.6 2610.71  10 
  -2  -5  -8 98432.3 2283.10   9 
  -2  -5  -9 2105.66 430.129  10 
  -2  -5  -9 2165.35 379.570   9 
  -2  -5 -10 16964.2 1164.28   9 
  -2  -5 -10 18107.6 1321.71  10 
  -2  -5 -11 20706.9 1409.24   9 
  -2  -5 -11 20673.3 1501.02  10 
  -2  -5 -12 10867.7 1212.90  14 
  -2  -5 -12 13215.4 1251.40  10 
  -2  -5 -12 11314.6 1130.33   9 
  -2  -5 -12 10728.4 988.453  25 
  -2  -5 -12 11791.8 969.378  24 
  -2  -5 -12 11931.9 1551.60  19 
  -2  -5 -12 11510.6 1424.63  18 
  -2  -5 -12 10241.4 1006.65  16 
  -2  -5 -13 18102.8 1542.45   9 
  -2  -5 -13 19145.7 1681.41  14 
  -2  -5 -13 17360.8 1250.26  24 
  -2  -5 -13 18713.4 1372.65  25 
  -2  -5 -13 20301.7 2003.99  18 
  -2  -5 -13 22473.7 2251.05  19 
  -2  -5 -13 16538.4 1363.46  16 
  -2  -5 -14 3577.31 813.182  14 
  -2  -5 -14 2451.66 551.936   9 
  -2  -5 -14 2040.69 446.496  24 
  -2  -5 -14 2819.35 577.296  25 
  -2  -5 -14 2190.06 740.639  18 
  -2  -5 -14 3092.75 878.816  19 
  -2  -5 -14 1720.43 473.694  16 
  -2  -5 -15 40459.1 2621.73  14 
  -2  -5 -15 39696.1 2014.92  24 
  -2  -5 -15 40448.8 2128.85  25 
  -2  -5 -15 34556.5 2117.09  16 
  -2  -5 -16 876.485 454.250  14 
  -2  -5 -16 997.226 341.962  24 
  -2  -5 -16 746.319 303.458  25 
  -2  -5 -16 2026.27 870.000  19 
  -2  -5 -17 1941.04 484.112  25 
  -2  -5 -17 2266.08 494.076  24 
  -2  -5 -17 2075.69 809.004  19 
  -2  -5 -18 790.348 396.934  25 
  -2  -5 -18-2747.82 951.922  19 
  -2  -5 -19-2054.74 791.133  19 
  -2  -5 -20-613.519 662.864  19 
  -2  -5 -21-975.266 509.383  19 
  -2  -5 -22 491.747 292.074  19 
   2   6 -20 1086.51 263.333  23 
   2   6 -20 1038.13 402.526  19 
   2   6 -19 1181.33 324.356  27 
   2   6 -19 551.469 241.488  23 
   2   6 -19 705.991 431.991  19 
   2   6 -18 4382.72 638.060  23 
   2   6 -18 4056.64 619.407  27 
   2   6 -17 12625.7 1198.20  27 
   2   6 -17 13383.5 1169.50  23 
   2   6 -16 66805.1 2888.68  27 
   2   6 -16 67851.4 2749.20  23 
   2   6 -15 34163.2 2176.52  27 
   2   6 -15 34350.6 2003.95  23 
   2   6 -14 1987.26 544.695  27 
   2   6 -14 1921.52 521.955  23 
   2   6 -14 1673.42 501.702  26 
  -2  -6  13 11957.5 1318.97  13 
   2   6 -13 10853.7 1412.15  12 
   2   6 -13 9756.33 1055.86  23 
   2   6 -13 10169.0 1609.73  22 
   2   6 -13 10893.8 1213.27  27 
   2   6 -13 10610.8 1174.82  26 
  -2  -6  12 10805.9 1194.54  13 
   2   6 -12 9862.47 1311.71  12 
   2   6 -12 11422.5 1221.99  27 
   2   6 -12 8855.53 1000.77  23 
   2   6 -12 7725.53 1372.71  22 
   2   6 -12 9792.79 1119.78  26 
   2   6 -11 26075.2 1945.74  12 
  -2  -6  11 24047.4 1680.84  13 
   2   6 -11 27135.2 1665.63  23 
   2   6 -11 23731.7 2258.70  22 
   2   6 -11 25622.0 1726.73  26 
  -2  -6  11 24842.1 1544.84  20 
   2   6 -10 1890.93 510.820  12 
  -2  -6  10 1251.37 367.882  13 
   2   6 -10 1725.80 639.013  22 
   2   6 -10 1698.53 470.930  26 
   2   6 -10 1347.80 372.222  23 
  -2  -6  10 1457.16 398.488  20 
   2   6  -9 14211.6 1239.95  12 
  -2  -6   9 13494.3 1094.42  13 
  -2  -6   8 6443.34 714.492  13 
   2   6  -8 7064.73 814.916  12 
   2   6  -7 176815. 2673.96   1 
  -2  -6   7 185395. 3506.97  13 
   2   6  -6 70693.1 1691.96   1 
  -2  -6   6 68311.5 1995.86  13 
   2   6  -5 169021. 2646.07   1 
  -2  -6   5 165020. 2898.19  13 
   2   6  -4 120493. 2192.75   1 
  -2  -6   4 120279. 2323.41  13 
   2   6  -3 167.026 109.759   1 
  -2  -6   3 536.396 162.549  13 
   2   6  -2 17.8159 74.9792   1 
  -2  -6   2 61.1694 103.740   3 
  -2  -6   2 224.306 114.053  13 
  -2  -6   1 9166.10 621.208   3 
  -2  -6   1 9039.38 528.289  13 
  -2  -6   1 7969.43 273.210   9 
  -2  -6   0 58333.5 1543.79   3 
  -2  -6   0 59326.4 1275.43  13 
  -2  -6  -1 44137.5 1336.77   3 
  -2  -6  -1 44351.7 1032.77  13 
  -2  -6  -1 42704.3 844.247   9 
  -2  -6  -2 126781. 2303.61   3 
  -2  -6  -2 126748. 1610.42   9 
   2   6   3 66186.2 1513.79   1 
  -2  -6  -3 63941.0 1688.38  10 
  -2  -6  -3 67315.6 1297.43   9 
   2   6   4 65410.0 1529.98   1 
  -2  -6  -4 71412.3 1774.11   3 
  -2  -6  -4 64938.5 1805.31  10 
  -2  -6  -4 69349.2 1428.58   9 
   2   6   5 49555.5 1364.88   1 
  -2  -6  -5 52026.7 1344.86   9 
  -2  -6  -5 53030.8 1730.39  10 
   2   6   6 146565. 2418.09   1 
  -2  -6  -6 145371. 2418.35   9 
  -2  -6  -6 147803. 3020.99  10 
  -2  -6  -7 280363. 3663.20   9 
  -2  -6  -7 273982. 4353.77  10 
   2   6   8 187047. 2687.86   1 
  -2  -6  -8 182100. 3267.97   9 
  -2  -6  -8 181960. 3746.60  10 
  -2  -6  -9 296408. 4411.70   9 
  -2  -6  -9 284053. 4962.65  10 
  -2  -6 -10 12408.4 986.356   9 
  -2  -6 -10 10683.6 1064.41  10 
  -2  -6 -11 42133.6 2328.24  14 
  -2  -6 -11 39340.6 2114.82  10 
  -2  -6 -11 40992.3 1977.63   9 
  -2  -6 -11 39082.3 1713.24  24 
  -2  -6 -11 35684.0 1768.01  25 
  -2  -6 -11 38119.5 1891.98  16 
  -2  -6 -11 41976.2 2632.08  18 
  -2  -6 -11 43547.3 2865.13  19 
  -2  -6 -12 1044.05 422.192  14 
  -2  -6 -12 1284.37 445.757  10 
  -2  -6 -12 1116.32 413.541   9 
  -2  -6 -12 823.778 354.458  25 
  -2  -6 -12 840.170 313.272  24 
  -2  -6 -12 1194.88 573.406  18 
  -2  -6 -12 1227.09 296.344  19 
  -2  -6 -12 443.306 199.892  16 
  -2  -6 -13 48677.3 2706.01  14 
  -2  -6 -13 41334.8 2288.35   9 
  -2  -6 -13 46042.3 2519.01  10 
  -2  -6 -13 44807.3 2156.71  25 
  -2  -6 -13 46183.6 2056.59  24 
  -2  -6 -13 39840.8 2140.22  16 
  -2  -6 -13 47847.0 3120.89  18 
  -2  -6 -14 3561.29 794.940  14 
  -2  -6 -14 3071.09 687.787   9 
  -2  -6 -14 3434.58 623.262  25 
  -2  -6 -14 3370.95 588.820  24 
  -2  -6 -14 4269.29 1004.91  19 
  -2  -6 -14 3447.65 682.605  16 
  -2  -6 -14 4901.08 1057.84  18 
  -2  -6 -15 754.730 452.273  14 
  -2  -6 -15 235.461 271.137  25 
  -2  -6 -15 366.420 212.951  24 
  -2  -6 -15 715.447 455.902  18 
  -2  -6 -15 169.085 269.966  16 
  -2  -6 -16 1364.08 414.933  24 
  -2  -6 -16 1246.87 383.914  25 
  -2  -6 -16 1420.99 495.594  16 
  -2  -6 -16-81.2987 895.579  19 
  -2  -6 -17 520.522 276.679  24 
  -2  -6 -17 585.619 319.484  25 
  -2  -6 -17 269.434 653.444  19 
  -2  -6 -18 4259.93 711.548  25 
  -2  -6 -18 3836.76 964.005  19 
  -2  -6 -19 4929.63 972.702  19 
  -2  -6 -20 329.772 367.737  19 
  -2  -6 -21-225.575 355.866  19 
  -2  -6 -22 2902.56 565.535  19 
   2   7 -19-107.896 174.607  23 
   2   7 -19-255.303 210.571  27 
   2   7 -19 161.371 276.850  19 
   2   7 -18 77.2187 158.491  27 
   2   7 -18-379.872 302.432  23 
   2   7 -17 528.239 237.036  27 
   2   7 -17 187.323 210.677  23 
   2   7 -16 1795.70 494.839  27 
   2   7 -16 1721.64 476.753  23 
   2   7 -15 5659.83 858.078  27 
   2   7 -15 4907.48 748.792  23 
   2   7 -14 18665.6 1594.00  27 
   2   7 -14 16593.1 1376.53  23 
   2   7 -13 4137.94 779.088  27 
   2   7 -13 3507.84 690.509  26 
   2   7 -13 3644.98 980.286  22 
   2   7 -13 3942.90 693.663  23 
  -2  -7  13 3897.80 658.829  20 
  -2  -7  12 37706.5 2276.14  13 
   2   7 -12 40731.1 2616.40  12 
   2   7 -12 37034.1 2009.45  23 
   2   7 -12 44510.6 2436.87  27 
   2   7 -12 35556.9 2859.65  22 
   2   7 -12 40765.3 2220.41  26 
  -2  -7  12 36515.1 1942.12  20 
   2   7 -11 16866.8 1604.72  12 
  -2  -7  11 15900.7 1425.92  13 
   2   7 -11 14465.4 1808.08  22 
   2   7 -11 15595.9 1292.01  23 
   2   7 -11 16895.2 1437.63  26 
  -2  -7  11 16744.4 1294.68  20 
   2   7 -10 3137.33 660.678  12 
  -2  -7  10 3306.42 612.023  13 
   2   7 -10 2516.07 600.369  26 
   2   7 -10 3516.24 859.524  22 
   2   7 -10 3558.57 615.128  23 
  -2  -7  10 2464.87 521.638  20 
   2   7  -9 2669.46 582.467  12 
  -2  -7   9 2397.93 494.228  13 
   2   7  -9 1253.98 516.795  22 
   2   7  -9 2302.90 462.223  23 
   2   7  -9 2017.42 493.641  26 
  -2  -7   9 2075.31 455.722  20 
   2   7  -8 5462.67 755.095  12 
  -2  -7   8 5553.52 699.798  13 
   2   7  -7 30918.9 1256.16   1 
   2   7  -7 33800.0 1747.99  12 
  -2  -7   7 30444.7 1529.84  13 
   2   7  -6 73200.5 1934.75   1 
  -2  -7   6 73211.9 2207.92  13 
   2   7  -5 31262.7 1256.37   1 
  -2  -7   5 31866.2 1372.42  13 
   2   7  -4 68222.0 1867.71   1 
  -2  -7   4 68360.9 1894.05  13 
   2   7  -3 106356. 2302.36   1 
  -2  -7   3 111166. 2281.64  13 
   2   7  -2 93853.4 2111.32   1 
  -2  -7   2 97239.7 2009.30  13 
   2   7  -1 49006.5 1492.15   1 
  -2  -7   1 52726.3 1398.11  13 
   2   7   0 15955.9 845.815   1 
  -2  -7   0 16763.0 741.553  13 
  -2  -7   0 16045.4 516.975   9 
   2   7   1 689.459 208.794   1 
  -2  -7  -1 296.219 80.8333   9 
  -2  -7  -1 526.863 140.950  13 
   2   7   2 62140.8 1648.07   1 
  -2  -7  -2 61793.4 1226.79   9 
   2   7   3 41644.5 1355.42   1 
  -2  -7  -3 42138.9 1107.50   9 
   2   7   4 84848.7 1977.48   1 
  -2  -7  -4 81375.1 2167.56  10 
  -2  -7  -4 87751.0 1718.77   9 
   2   7   5 44089.1 1437.29   1 
  -2  -7  -5 43708.4 1673.51  10 
  -2  -7  -5 42666.3 1305.61   9 
   2   7   6 8487.79 642.721   1 
  -2  -7  -6 7804.48 742.754  10 
  -2  -7  -6 8148.29 613.753   9 
   2   7   7 31669.5 1253.75   1 
  -2  -7  -7 31868.7 1303.00   9 
  -2  -7  -7 31704.7 1556.38  10 
   2   7   8 5402.85 524.057   1 
  -2  -7  -8 5776.47 604.171   9 
  -2  -7  -8 4713.78 656.088  10 
  -2  -7  -9 21823.4 1261.11   9 
  -2  -7  -9 21076.7 1412.12  10 
  -2  -7 -10 29081.1 1873.09  14 
  -2  -7 -10 30847.3 1598.35   9 
  -2  -7 -10 26841.3 1692.90  10 
  -2  -7 -10 26450.1 1402.05  24 
  -2  -7 -10 25227.5 1488.65  16 
  -2  -7 -10 29161.0 2282.86  19 
  -2  -7 -11 2917.47 665.214  14 
  -2  -7 -11 3358.47 664.011  10 
  -2  -7 -11 3524.19 602.358   9 
  -2  -7 -11 2675.09 550.571  25 
  -2  -7 -11 3166.32 551.843  24 
  -2  -7 -11 3388.26 576.852  16 
  -2  -7 -11 3955.87 871.360  18 
  -2  -7 -11 2244.79 658.583  19 
  -2  -7 -12 33961.8 2113.84  10 
  -2  -7 -12 34556.6 1987.43   9 
  -2  -7 -12 40218.3 2421.05  14 
  -2  -7 -12 35939.4 1924.14  25 
  -2  -7 -12 35445.3 1775.94  24 
  -2  -7 -12 41094.2 2917.36  19 
  -2  -7 -12 39556.8 2754.27  18 
  -2  -7 -12 38075.7 2033.56  16 
  -2  -7 -13 1135.05 453.039  14 
  -2  -7 -13 2035.16 622.218  10 
  -2  -7 -13 1322.93 439.405   9 
  -2  -7 -13 1293.26 417.787  25 
  -2  -7 -13 1094.40 352.757  24 
  -2  -7 -13 1400.90 559.346  18 
  -2  -7 -13 1083.04 374.187  16 
  -2  -7 -13 372.385 604.693  19 
  -2  -7 -14 7196.02 1068.14   9 
  -2  -7 -14 9522.74 1305.26  14 
  -2  -7 -14 8781.18 957.894  24 
  -2  -7 -14 8589.06 997.456  25 
  -2  -7 -14 7617.81 1010.17  16 
  -2  -7 -14 7186.06 1317.47  19 
  -2  -7 -14 7903.44 1367.59  18 
  -2  -7 -15 5788.07 804.958  24 
  -2  -7 -15 4809.22 753.830  25 
  -2  -7 -15 4908.84 831.834  16 
  -2  -7 -15 5435.47 1168.29  18 
  -2  -7 -15 4813.73 1123.30  19 
  -2  -7 -16 432.644 294.348  25 
  -2  -7 -16 858.021 367.113  24 
  -2  -7 -16 1153.38 461.768  16 
  -2  -7 -17-386.206 394.107  25 
  -2  -7 -17 376.099 292.581  24 
  -2  -7 -17-4.30036 220.578  16 
  -2  -7 -18 183.392 227.467  25 
  -2  -7 -18-259.186 268.722  16 
  -2  -7 -18-781.271 787.879  19 
  -2  -7 -19 5230.57 1015.16  19 
  -2  -7 -20 1338.31 559.784  19 
  -2  -7 -21 5878.90 861.811  19 
   2   8 -19 190.145 301.607  19 
   2   8 -18 64.4688 182.811  23 
   2   8 -18 194.052 152.436  27 
   2   8 -17 1544.97 374.377  27 
   2   8 -17 1648.44 370.834  23 
   2   8 -16 4090.48 696.465  27 
   2   8 -16 3679.62 588.830  23 
   2   8 -15 817.471 318.441  23 
   2   8 -15 1516.13 489.387  27 
   2   8 -14 6952.63 975.036  27 
   2   8 -14 5481.61 776.788  23 
   2   8 -13 11617.1 1264.51  27 
   2   8 -13 9045.28 987.239  23 
   2   8 -13 8172.35 1390.58  22 
  -2  -8  13 8248.21 973.253  20 
   2   8 -12 10195.0 1198.73  27 
   2   8 -12 9340.67 1009.09  23 
   2   8 -12 10239.9 1576.61  22 
  -2  -8  12 10045.4 1071.79  20 
   2   8 -11-83.2308 263.414  12 
  -2  -8  11-567.981 301.130  13 
   2   8 -11-679.031 494.088  22 
   2   8 -11 89.4964 183.734  23 
   2   8 -11-99.1765 259.637  26 
  -2  -8  11 58.9794 195.016  20 
  -2  -8  10 141.938 191.297  13 
   2   8 -10-203.135 279.419  12 
   2   8 -10-62.4043 261.914  26 
   2   8 -10-165.037 204.069  23 
   2   8 -10 416.746 525.322  22 
  -2  -8  10-72.9392 136.550  20 
   2   8  -9 7897.23 998.661  12 
  -2  -8   9 7247.80 883.987  13 
   2   8  -9 8318.39 1005.12  26 
   2   8  -9 7538.28 1268.83  22 
   2   8  -9 7384.01 862.967  23 
  -2  -8   9 7733.68 873.447  20 
   2   8  -8 16083.6 1338.18  12 
  -2  -8   8 14791.5 1202.08  13 
   2   8  -8 18527.2 1447.90  26 
   2   8  -8 15912.0 1217.11  23 
  -2  -8   8 17446.3 1250.70  20 
   2   8  -7 34317.5 1840.62  12 
  -2  -8   7 32531.9 1677.33  13 
   2   8  -7 38270.8 2002.48  26 
  -2  -8   7 32598.6 1641.04  20 
   2   8  -6 32179.5 1416.92   1 
  -2  -8   6 32153.3 1584.31  13 
   2   8  -5 28064.0 1320.97   1 
  -2  -8   5 27996.1 1388.66  13 
   2   8  -4-33.6063 169.618   1 
  -2  -8   4 127.753 106.422  13 
   2   8  -3 31.3188 168.902   1 
  -2  -8   3 158.629 102.073  13 
   2   8  -2 31523.1 1341.59   1 
  -2  -8   2 33683.9 1300.11  13 
   2   8  -1 8589.23 698.287   1 
  -2  -8   1 9705.35 664.627  13 
   2   8   0 380.366 152.398   1 
  -2  -8   0 552.575 173.636  13 
   2   8   1 325.460 166.547   1 
  -2  -8  -1 220.024 81.4144   9 
   2   8   2 1454.80 293.425   1 
  -2  -8  -2 1323.91 196.300   9 
   2   8   3 93.4418 103.509   1 
  -2  -8  -3 194.344 97.1123   9 
   2   8   4 363.653 129.356   1 
  -2  -8  -4 554.022 149.784   9 
  -2  -8  -4 866.126 272.582  10 
   2   8   5 12731.4 858.754   1 
  -2  -8  -5 13697.8 1004.09  10 
  -2  -8  -5 12354.7 749.919   9 
   2   8   6 17172.7 992.907   1 
  -2  -8  -6 17479.2 941.669   9 
  -2  -8  -6 18448.6 1207.87  10 
   2   8   7 7485.82 684.636   1 
  -2  -8  -7 7753.15 680.107   9 
  -2  -8  -7 6740.12 769.565  10 
   2   8   8 1326.66 303.265   1 
  -2  -8  -8 976.018 340.718  10 
  -2  -8  -8 1354.91 323.799   9 
  -2  -8  -9 1602.97 387.209   9 
  -2  -8  -9 1790.24 452.218  10 
  -2  -8  -9 1971.65 398.022  24 
  -2  -8  -9 1865.76 414.935  16 
  -2  -8  -9 1503.52 424.587  17 
  -2  -8  -9 1037.07 500.252  19 
  -2  -8 -10 32010.7 1688.20   9 
  -2  -8 -10 26947.3 1754.98  10 
  -2  -8 -10 30219.2 1540.34  24 
  -2  -8 -10 27620.3 1563.11  25 
  -2  -8 -10 32694.1 1776.73  16 
  -2  -8 -10 29852.6 2386.24  19 
  -2  -8 -11 7879.93 920.109   9 
  -2  -8 -11 7854.19 1046.85  10 
  -2  -8 -11 9054.99 949.644  25 
  -2  -8 -11 8808.96 871.518  24 
  -2  -8 -11 8619.23 984.183  16 
  -2  -8 -11 7789.87 1214.02  19 
  -2  -8 -11 8666.99 1318.60  18 
  -2  -8 -12 1733.13 524.126  10 
  -2  -8 -12 2298.89 564.891   9 
  -2  -8 -12 2365.06 513.478  25 
  -2  -8 -12 2197.90 436.040  24 
  -2  -8 -12 2334.24 535.220  16 
  -2  -8 -12 2996.90 826.341  18 
  -2  -8 -12 1697.79 549.006  19 
  -2  -8 -13 5919.57 947.076  10 
  -2  -8 -13 5170.19 879.316   9 
  -2  -8 -13 6843.72 884.674  25 
  -2  -8 -13 6914.30 823.854  24 
  -2  -8 -13 6634.29 905.084  16 
  -2  -8 -13 7105.34 1230.22  19 
  -2  -8 -13 8422.61 1326.10  18 
  -2  -8 -14-775.518 335.552  24 
  -2  -8 -14 178.039 242.173  25 
  -2  -8 -14-157.658 456.141  18 
  -2  -8 -14-362.096 388.032  16 
  -2  -8 -14-1180.76 793.881  19 
  -2  -8 -15 3089.73 597.942  25 
  -2  -8 -15 3884.58 668.794  24 
  -2  -8 -15 4922.89 1059.35  18 
  -2  -8 -15 4213.32 752.669  16 
  -2  -8 -15 3987.24 1014.83  19 
  -2  -8 -16 802.616 238.490  25 
  -2  -8 -16 1660.03 444.819  24 
  -2  -8 -16 397.214 424.858  19 
  -2  -8 -16 1350.02 418.072  16 
  -2  -8 -16 1205.78 640.730  18 
  -2  -8 -17 816.574 345.411  24 
  -2  -8 -17 318.822 258.053  25 
  -2  -8 -18-497.476 439.976  19 
  -2  -8 -18-54.1107 255.249  16 
  -2  -8 -19 1342.97 637.447  19 
  -2  -8 -20 6860.29 1007.21  19 
   2   9 -18 5934.86 615.302  27 
   2   9 -18 6232.50 791.805  19 
   2   9 -17 1455.37 368.791  27 
   2   9 -16 691.939 250.298  23 
   2   9 -16 1388.57 368.752  27 
   2   9 -15 124.468 211.984  27 
   2   9 -15-136.947 234.199  23 
   2   9 -14 1255.47 379.384  27 
   2   9 -14 944.036 329.488  23 
  -2  -9  14 1518.63 403.474  20 
   2   9 -13 18260.1 1540.92  27 
   2   9 -13 15176.7 1224.00  23 
  -2  -9  13 14285.2 1263.36  20 
   2   9 -12 3.42534 201.149  23 
   2   9 -12 649.678 381.210  27 
  -2  -9  12 186.154 201.498  20 
   2   9 -11 4902.97 718.434  23 
  -2  -9  11 5008.13 781.830  20 
   2   9 -10 6232.03 952.389  12 
  -2  -9  10 5923.04 897.549  13 
   2   9 -10 6316.05 807.161  23 
  -2  -9  10 6807.94 900.274  20 
   2   9  -9 521.191 315.237  12 
  -2  -9   9 164.598 170.085  13 
   2   9  -9 251.668 261.090  23 
  -2  -9   9 114.285 136.665  20 
   2   9  -8 377.898 238.471  12 
  -2  -9   8 244.251 210.324  13 
   2   9  -8-328.088 185.969  23 
  -2  -9   8-187.326 208.091  20 
   2   9  -7 274.036 259.163  12 
  -2  -9   7 472.800 256.959  13 
   2   9  -7 621.650 259.637  23 
  -2  -9   7 384.057 238.621  20 
   2   9  -6 12329.6 969.209   1 
  -2  -9   6 10694.5 972.553  13 
  -2  -9   6 11587.6 1028.04  20 
   2   9  -5 38460.3 1715.11   1 
  -2  -9   5 38916.8 1777.99  13 
  -2  -9   5 38931.6 1803.37  20 
   2   9  -4 585.334 235.147   1 
  -2  -9   4 816.353 256.549  13 
   2   9  -3 4141.50 555.061   1 
  -2  -9   3 4594.75 559.143  13 
   2   9  -2 497.322 171.555   1 
  -2  -9   2 987.240 268.477  13 
   2   9  -1 1761.23 364.805   1 
   2   9   0 2080.61 373.971   1 
   2   9   1 167.975 157.262   1 
   2   9   2-53.0050 106.651   1 
   2   9   3 8355.49 744.143   1 
  -2  -9  -3 8076.05 770.369  10 
  -2  -9  -3 8318.88 579.540   9 
   2   9   4 4466.75 558.051   1 
  -2  -9  -4 4422.19 609.237  10 
  -2  -9  -4 4114.54 432.603   9 
   2   9   5 6010.20 638.275   1 
  -2  -9  -5 5706.56 538.932   9 
  -2  -9  -5 6028.47 736.348  10 
   2   9   6 1894.26 360.297   1 
  -2  -9  -6 2005.89 453.663  10 
  -2  -9  -6 2352.43 379.215   9 
   2   9   7 26805.0 1367.69   1 
  -2  -9  -7 25672.0 1305.02   9 
  -2  -9  -7 24306.9 1545.49  10 
  -2  -9  -7 22212.5 1538.74  17 
  -2  -9  -7 25057.3 1442.45  16 
  -2  -9  -8 1502.47 406.162  10 
  -2  -9  -8 1451.81 348.827   9 
   2   9   8 1249.54 333.532   1 
  -2  -9  -8 1444.33 338.106  24 
  -2  -9  -8 1143.57 379.354  17 
  -2  -9  -8 1836.75 427.016  16 
  -2  -9  -8 2655.97 804.007  19 
  -2  -9  -9 11800.7 1020.87   9 
  -2  -9  -9 11914.8 1160.21  10 
  -2  -9  -9 10288.1 942.983  25 
  -2  -9  -9 10749.1 914.638  24 
  -2  -9  -9 12639.5 1566.04  19 
  -2  -9  -9 9239.87 1064.66  17 
  -2  -9  -9 12900.1 1139.89  16 
  -2  -9 -10 2132.10 514.231  10 
  -2  -9 -10 3200.90 583.966   9 
  -2  -9 -10 2201.72 469.936  25 
  -2  -9 -10 3073.12 537.323  24 
  -2  -9 -10 2958.11 600.373  16 
  -2  -9 -10 3569.51 858.278  19 
  -2  -9 -11 16108.7 1356.02   9 
  -2  -9 -11 16821.8 1516.76  10 
  -2  -9 -11 18987.1 1295.37  24 
  -2  -9 -11 17282.2 1301.40  25 
  -2  -9 -11 18424.5 1482.05  16 
  -2  -9 -11 18226.5 1871.88  19 
  -2  -9 -12 189.201 246.863  10 
  -2  -9 -12 217.296 234.288   9 
  -2  -9 -12 211.346 232.126  25 
  -2  -9 -12-56.8442 226.763  24 
  -2  -9 -12 229.691 224.843  16 
  -2  -9 -12-192.161 601.937  19 
  -2  -9 -12 249.982 362.612  18 
  -2  -9 -13 212.572 302.287  25 
  -2  -9 -13 173.691 204.206  24 
  -2  -9 -13-82.1246 329.098  16 
  -2  -9 -13 1022.45 568.350  18 
  -2  -9 -13 164.974 441.842  19 
  -2  -9 -14 2245.55 517.910  24 
  -2  -9 -14 2618.79 575.242  25 
  -2  -9 -14 1749.22 646.123  18 
  -2  -9 -14 2553.68 792.721  19 
  -2  -9 -14 2492.77 627.405  16 
  -2  -9 -15 332.493 268.237  24 
  -2  -9 -15-59.9594 322.498  25 
  -2  -9 -15 391.021 282.818  16 
  -2  -9 -15 661.660 530.937  18 
  -2  -9 -15 410.516 364.428  19 
  -2  -9 -16 1784.73 408.441  25 
  -2  -9 -16 1610.62 452.941  24 
  -2  -9 -16 971.542 461.372  18 
  -2  -9 -16 2779.99 895.427  19 
  -2  -9 -16 2246.79 574.329  16 
  -2  -9 -17 2595.91 521.715  25 
  -2  -9 -17 2084.08 521.913  16 
  -2  -9 -18 625.203 278.498  16 
  -2  -9 -18 6710.51 1244.55  19 
  -2  -9 -19 6709.18 1189.01  19 
  -2  -9 -19-289.105 208.636  16 
   2  10 -17 4407.22 553.470  27 
   2  10 -16 6361.07 755.279  27 
   2  10 -15 315.295 205.847  27 
   2  10 -14 146.173 186.096  23 
   2  10 -14-82.6532 231.093  27 
  -2 -10  14 366.504 251.153  20 
   2  10 -13 91.7634 273.476  27 
   2  10 -13 63.5382 193.908  23 
  -2 -10  13-105.103 269.268  20 
   2  10 -12 15403.4 1408.53  27 
   2  10 -12 12133.5 1056.60  23 
  -2 -10  12 13963.4 1281.55  20 
   2  10 -11 1102.53 335.618  23 
  -2 -10  11 1451.67 454.904  20 
   2  10 -10 16058.4 1243.34  23 
  -2 -10  10 18448.1 1498.58  20 
   2  10  -9 20511.4 1402.60  23 
  -2 -10   9 23281.2 1642.39  20 
   2  10  -8 997.257 412.512  12 
  -2 -10   8 564.105 283.526  13 
   2  10  -8 326.661 198.448  23 
  -2 -10   8 903.174 355.886  20 
  -2 -10   7 4049.41 668.975  13 
   2  10  -7 5210.01 832.314  12 
  -2 -10   7 4952.76 745.876  20 
   2  10  -6 40847.8 1879.05   1 
  -2 -10   6 39119.6 2005.01  13 
  -2 -10   6 42499.9 2048.15  20 
  -2 -10   5 8465.01 877.690   6 
   2  10  -5 10029.0 953.138   1 
  -2 -10   5 9193.84 937.675  13 
  -2 -10   5 9578.52 971.033  20 
   2  10  -4 9426.97 921.470   1 
  -2 -10   4 8885.43 911.728   6 
  -2 -10   4 8887.45 882.744  13 
  -2 -10   4 9009.39 920.314  20 
   2  10  -3 25204.0 1479.08   1 
  -2 -10   3 28369.4 1550.37  20 
   2  10  -3 30726.6 1575.30  15 
   2  10  -2 8599.82 856.573   1 
   2  10  -2 10420.6 896.059  15 
  -2 -10   2 9480.06 888.984  20 
   2  10  -1 25989.3 1467.31   1 
   2  10   0 41443.7 1815.36   1 
   2  10   1 6953.84 745.677   1 
   2  10   2 40108.8 1757.78   1 
  -2 -10  -2 38906.0 1803.97  10 
   2  10   3 21803.5 1299.51   1 
  -2 -10  -3 22020.4 1395.87  10 
   2  10   4 3743.81 545.989   1 
  -2 -10  -4 3697.24 582.555  10 
   2  10   5 9889.13 891.442   1 
  -2 -10  -5 8348.44 926.588  10 
  -2 -10  -5 8317.34 708.221   9 
  -2 -10  -5 10106.4 898.899  16 
  -2 -10  -5 9510.41 1009.24  17 
   2  10   6 14710.8 1087.57   1 
  -2 -10  -6 14022.1 969.342   9 
  -2 -10  -6 15605.3 1263.03  10 
  -2 -10  -6 15669.0 1316.29  17 
  -2 -10  -6 15332.6 1163.84  16 
   2  10   7 505.485 237.116   1 
  -2 -10  -7-37.7470 147.161   6 
  -2 -10  -7 579.784 194.367   9 
  -2 -10  -7 438.402 294.916  10 
  -2 -10  -7 611.779 266.151  16 
  -2 -10  -7 244.959 159.092  17 
  -2 -10  -8 124.377 167.346  10 
  -2 -10  -8 925.843 313.946   9 
   2  10   8 425.816 227.706   1 
  -2 -10  -8 1005.66 322.898   6 
  -2 -10  -8 603.136 258.384  24 
  -2 -10  -8 549.710 352.023  17 
  -2 -10  -8 757.297 333.769  16 
  -2 -10  -9 7743.68 869.559   9 
  -2 -10  -9 7902.13 1000.30  10 
  -2 -10  -9 8712.08 822.841  24 
  -2 -10  -9 9416.06 1018.78  16 
  -2 -10  -9 8218.66 1041.65  17 
  -2 -10 -10 41.6520 264.422  10 
  -2 -10 -10-147.656 300.338   9 
  -2 -10 -10 392.898 288.746  24 
  -2 -10 -10 627.647 322.943  16 
  -2 -10 -11 1268.46 509.844  10 
  -2 -10 -11 530.567 334.114   9 
  -2 -10 -11 1188.31 351.317  24 
  -2 -10 -11 990.714 282.022  25 
  -2 -10 -11 595.133 288.413  16 
  -2 -10 -12 9217.58 971.550  24 
  -2 -10 -12 8769.85 922.652  25 
  -2 -10 -12 9540.90 1440.24  18 
  -2 -10 -12 9778.99 1132.29  16 
  -2 -10 -13 2745.97 548.857  24 
  -2 -10 -13 3147.33 581.078  25 
  -2 -10 -13 3454.69 890.611  18 
  -2 -10 -13 2783.45 647.095  16 
  -2 -10 -14 176.347 204.570  24 
  -2 -10 -14 109.029 209.340  25 
  -2 -10 -14 502.337 444.054  18 
  -2 -10 -14 241.735 255.811  16 
  -2 -10 -15 7386.57 838.080  24 
  -2 -10 -15 5781.13 720.171  25 
  -2 -10 -15 5243.17 1120.66  18 
  -2 -10 -15 6920.81 975.394  16 
  -2 -10 -16 5349.99 724.729  24 
  -2 -10 -16 3814.59 554.145  25 
  -2 -10 -16 5401.53 1089.98  18 
  -2 -10 -16 5190.35 791.095  16 
  -2 -10 -17 1574.01 458.517  25 
  -2 -10 -17 282.395 218.330  16 
  -2 -10 -18 3235.45 565.894  16 
  -2 -10 -19 119.747 155.598  16 
   2  11 -16 472.091 190.215  27 
   2  11 -15 4554.10 621.720  27 
   2  11 -14 8733.99 924.064  27 
  -2 -11  14 7465.95 786.108  20 
   2  11 -13 5100.00 750.962  27 
  -2 -11  13 4358.70 690.454  20 
   2  11 -12 19194.5 1477.01  27 
  -2 -11  12 17178.6 1402.22  20 
   2  11 -11 164.881 212.050  27 
  -2 -11  11-133.709 251.252  20 
  -2 -11  10 10201.7 1131.70  20 
  -2 -11   9 4935.62 801.876  20 
  -2 -11   8 812.112 336.483  20 
   2  11  -7 429.143 335.853  12 
  -2 -11   7 280.793 227.696  20 
  -2 -11   6 20420.5 1444.01   6 
  -2 -11   6 22163.7 1574.61  20 
   2  11  -5 20322.4 1423.13   1 
  -2 -11   5 20020.7 1437.13   6 
  -2 -11   5 20488.2 1479.43  20 
   2  11  -4 1652.40 430.391   1 
  -2 -11   4 1470.48 369.865   6 
  -2 -11   4 1501.78 401.507  20 
   2  11  -3 4457.75 702.411   1 
  -2 -11   3 5048.23 750.274   6 
  -2 -11   3 5247.32 736.093  20 
   2  11  -2 19790.9 1408.98   1 
  -2 -11   2 20416.1 1410.71  20 
   2  11  -2 21416.7 1360.41  15 
   2  11  -1 21719.0 1466.10   1 
  -2 -11   1 25059.1 1536.07  20 
   2  11  -1 25229.3 1434.03  15 
   2  11   0 918.068 306.678   1 
   2  11   0 1278.14 353.882  15 
  -2 -11   0 679.744 223.122  20 
   2  11   1 54138.0 2239.30   1 
  -2 -11  -1 54452.2 2267.46  10 
  -2 -11  -1 57542.8 2279.77  20 
   2  11   2 2372.23 502.839   1 
  -2 -11  -2 1610.71 401.329  10 
   2  11   3 173673. 3955.41   1 
  -2 -11  -3 182208. 4314.24  10 
   2  11   4 85584.9 2776.66   1 
  -2 -11  -4 85761.0 3019.56  10 
  -2 -11  -4 82883.4 2640.24  16 
   2  11   5 5313.37 719.360   1 
  -2 -11  -5 5364.16 774.340  10 
  -2 -11  -5 5919.66 844.293  17 
  -2 -11  -5 5381.75 691.574  16 
  -2 -11  -6 51162.3 2365.38   6 
   2  11   6 49740.5 2137.56   1 
  -2 -11  -6 45738.0 2290.05  10 
  -2 -11  -6 51380.1 2206.10  16 
  -2 -11  -6 49734.0 2465.63  17 
   2  11   7 647.237 251.141   1 
  -2 -11  -7 683.648 278.315   6 
  -2 -11  -7 1094.14 388.964  10 
  -2 -11  -7 638.890 276.396  16 
  -2 -11  -7 77.8326 256.117  17 
   2  11   8 1910.95 406.802   1 
  -2 -11  -8 2441.63 524.608   6 
  -2 -11  -8 2034.51 531.348  10 
  -2 -11  -8 2896.50 526.707   9 
  -2 -11  -8 1799.88 520.190  17 
  -2 -11  -8 2819.77 576.847  16 
  -2 -11  -9 3959.75 736.401  10 
  -2 -11  -9 2710.98 536.184   9 
  -2 -11  -9 3919.74 556.856  24 
  -2 -11  -9 3781.81 730.597  17 
  -2 -11  -9 4926.39 774.439  16 
  -2 -11 -10 1558.96 384.192  24 
  -2 -11 -10 1849.88 478.202  16 
  -2 -11 -11-34.0101 226.124  24 
  -2 -11 -11-268.481 309.590  16 
  -2 -11 -12 12780.6 1071.10  24 
  -2 -11 -12 12839.2 1631.98  18 
  -2 -11 -12 12429.4 1340.36  16 
  -2 -11 -13-256.308 270.750  24 
  -2 -11 -13-88.3416 290.859  18 
  -2 -11 -13-208.393 263.199  16 
  -2 -11 -14 5677.69 711.124  24 
  -2 -11 -14 5972.10 1056.77  18 
  -2 -11 -14 5478.13 892.471  16 
  -2 -11 -15-206.805 351.818  18 
  -2 -11 -15 215.538 290.831  16 
  -2 -11 -16 9814.11 1297.49  18 
  -2 -11 -16 8682.03 994.567  16 
  -2 -11 -17 7134.86 846.025  16 
  -2 -11 -18-102.489 200.825  16 
   2  12 -15 5299.21 578.325  27 
   2  12 -14 8112.85 785.449  27 
  -2 -12  14 7279.63 706.485  20 
   2  12 -13 835.599 305.386  27 
  -2 -12  13 338.704 186.878  20 
   2  12 -12 5671.88 753.652  27 
  -2 -12  12 3818.03 632.185  20 
   2  12 -11 13005.7 1173.59  27 
  -2 -12  11 12961.5 1214.94  20 
   2  12 -10 206.854 205.603  27 
  -2 -12  10-156.632 287.852  20 
  -2 -12   9 14948.9 1372.44  20 
  -2 -12   8 578.681 320.588  20 
  -2 -12   7 1389.65 433.632  20 
  -2 -12   6 24134.9 1607.79   6 
  -2 -12   6 26416.5 1762.66  20 
  -2 -12   5 724.247 279.518   6 
  -2 -12   5 234.774 182.182  20 
  -2 -12   4 2652.44 529.559   6 
   2  12  -4 1593.14 456.907   1 
  -2 -12   4 2398.80 541.320  20 
   2  12  -3 1154.73 352.885   1 
  -2 -12   3 1103.81 384.870   6 
  -2 -12   3 1344.93 402.125  20 
  -2 -12   2 7716.00 942.571   6 
   2  12  -2 7594.41 936.149   1 
  -2 -12   2 7256.41 882.317  20 
  -2 -12   1 159.003 243.198   6 
   2  12  -1 498.042 310.319   1 
   2  12  -1-48.7145 202.206  15 
  -2 -12   1 535.111 283.367  20 
   2  12   0 4362.98 710.935   1 
  -2 -12   0 2483.70 448.832  10 
  -2 -12   0 4360.86 678.969  20 
   2  12   0 4665.25 653.961  15 
   2  12   1 6377.16 829.142   1 
  -2 -12  -1 5712.50 786.873  10 
   2  12   1 7189.51 779.511  15 
   2  12   2 5976.52 793.151   1 
  -2 -12  -2 6239.16 842.972  10 
   2  12   2 6808.98 753.678  15 
   2  12   3 6447.33 845.393   1 
  -2 -12  -3 5092.83 778.101  10 
   2  12   4 45366.3 2171.57   1 
  -2 -12  -4 50749.5 2461.03   6 
  -2 -12  -4 43064.6 2264.36  10 
   2  12   5 4564.52 698.314   1 
  -2 -12  -5 4036.05 700.377   6 
  -2 -12  -5 4029.63 751.650  10 
  -2 -12  -5 3503.30 585.875  16 
  -2 -12  -5 4146.70 753.763  17 
  -2 -12  -6 7504.11 951.437   6 
   2  12   6 6454.00 840.340   1 
  -2 -12  -6 7205.12 996.339  17 
  -2 -12  -6 5983.95 777.689  16 
  -2 -12  -7 9384.68 1067.45   6 
  -2 -12  -7 7912.40 959.017  16 
  -2 -12  -7 7405.00 998.698  17 
  -2 -12  -8 15.6928 192.303   6 
  -2 -12  -8 208.121 210.385  16 
  -2 -12  -8 99.4710 213.826  17 
  -2 -12  -9 2236.79 512.752   6 
  -2 -12  -9 1132.31 447.228  17 
  -2 -12  -9 1812.66 518.680  16 
  -2 -12 -10-91.9607 373.733  16 
  -2 -12 -11 5078.63 643.422  24 
  -2 -12 -11 7720.58 1023.45  16 
  -2 -12 -12 1277.75 330.169  24 
  -2 -12 -12 2145.70 588.860  16 
  -2 -12 -12 1200.42 542.903  18 
  -2 -12 -13 2101.53 578.529  16 
  -2 -12 -13 2623.30 745.243  18 
  -2 -12 -14 243.017 264.674  18 
  -2 -12 -14 253.314 292.047  16 
  -2 -12 -15 22096.7 1885.63  18 
  -2 -12 -15 20755.5 1540.51  16 
  -2 -12 -16 5849.31 945.093  18 
  -2 -12 -16 5050.08 738.053  16 
  -2 -12 -17 4334.04 604.995  16 
  -2 -12 -18 5215.16 560.807  16 
   2  13 -14 646.471 184.343  27 
   2  13 -13-43.3395 155.202  27 
  -2 -13  13 121.832 160.877  20 
   2  13 -12 7574.16 756.907  27 
  -2 -13  12 7149.04 786.388  20 
   2  13 -11 5262.86 685.858  27 
  -2 -13  11 5010.34 718.628  20 
   2  13 -10-14.2416 255.470  27 
  -2 -13  10 242.613 260.318  20 
   2  13  -9 5072.99 719.790  27 
  -2 -13   9 5784.38 831.071  20 
   2  13  -8 11447.5 1072.51  27 
  -2 -13   8 10245.0 1110.95  20 
  -2 -13   7 18965.8 1524.15  20 
  -2 -13   6 371.645 270.894   6 
  -2 -13   6 631.281 307.063  20 
  -2 -13   5 60942.0 2604.62   6 
  -2 -13   5 61792.7 2727.51  20 
  -2 -13   4 19167.9 1496.22   6 
  -2 -13   4 21922.0 1629.09  20 
  -2 -13   3 923.689 408.414   6 
  -2 -13   3 459.456 305.379  20 
  -2 -13   2 15358.8 1354.05   6 
  -2 -13   2 14792.3 1321.40  20 
  -2 -13   1 32.3798 148.934   6 
  -2 -13   1 175.679 219.032  20 
  -2 -13   0 103.313 175.544   6 
  -2 -13   0-219.231 212.299  20 
  -2 -13  -1 40803.5 2239.33   6 
   2  13   1 40694.1 1868.98  15 
  -2 -13  -2 27564.1 1853.15   6 
   2  13   2 25449.4 1449.21  15 
  -2 -13  -3 354.219 289.110   6 
  -2 -13  -4 900.929 359.108   6 
  -2 -13  -4 1063.05 424.187  17 
  -2 -13  -5 14136.4 1351.90   6 
  -2 -13  -5 14400.9 1415.42  17 
  -2 -13  -5 10957.5 1031.81  16 
  -2 -13  -6 13300.6 1304.20   6 
  -2 -13  -6 14435.5 1407.81  17 
  -2 -13  -6 10182.2 1029.12  16 
  -2 -13  -7 713.717 366.417   6 
  -2 -13  -7 285.162 247.157  16 
  -2 -13  -7 330.406 311.834  17 
  -2 -13  -8 3331.45 643.432   6 
  -2 -13  -8 2370.83 603.826  17 
  -2 -13  -8 2360.83 550.823  16 
  -2 -13  -9 1454.54 360.398   6 
  -2 -13  -9 1621.89 534.659  17 
  -2 -13  -9 1659.47 495.800  16 
  -2 -13 -10 297.164 322.324  16 
  -2 -13 -11 945.203 399.305  16 
  -2 -13 -11 1009.26 397.477  18 
  -2 -13 -12 1551.73 511.275  18 
  -2 -13 -12 1093.94 430.165  16 
  -2 -13 -13 21877.9 1901.21  18 
  -2 -13 -13 21591.3 1613.26  16 
  -2 -13 -14 31309.5 1850.51  16 
  -2 -13 -14 34543.1 2262.41  18 
  -2 -13 -15 23.6939 234.247  18 
  -2 -13 -15 282.491 291.608  16 
  -2 -13 -16 14642.1 1094.52  16 
  -2 -13 -17 2430.26 396.740  16 
   2  14 -12 11113.8 754.794  27 
  -2 -14  12 11853.8 864.659  20 
   2  14 -11 18490.4 1059.04  27 
  -2 -14  11 19475.6 1228.64  20 
   2  14 -10 1995.47 380.305  27 
  -2 -14  10 2305.73 488.193  20 
   2  14  -9 5727.32 662.509  27 
  -2 -14   9 4848.42 697.494  20 
   2  14  -8 5592.28 668.642  27 
  -2 -14   8 5982.36 800.670  20 
   2  14  -7 28881.1 1539.67  27 
  -2 -14   7 26670.8 1717.99  20 
  -2 -14   6 28421.4 1642.29   6 
   2  14  -6 34231.6 1691.45  27 
  -2 -14   6 31546.4 1892.18  20 
  -2 -14   5 290.487 223.388   6 
  -2 -14   5-96.3913 198.742  20 
  -2 -14   4 40341.9 2120.22   6 
  -2 -14   4 38827.6 2103.07  20 
  -2 -14   3 16390.4 1372.38   6 
  -2 -14   3 15071.2 1317.85  20 
  -2 -14   2 14508.3 1313.61   6 
  -2 -14   2 13163.2 1222.66  20 
  -2 -14   1 13063.5 1264.49   6 
  -2 -14   1 12249.2 1168.45  20 
  -2 -14   0 9845.37 1097.43   6 
  -2 -14   0 9464.17 1020.85  20 
  -2 -14  -1 16832.8 1452.21   6 
  -2 -14  -2 491.871 357.761   6 
  -2 -14  -3 22616.1 1693.93   6 
  -2 -14  -3 25104.2 1860.17  17 
  -2 -14  -4 499.281 326.156   6 
  -2 -14  -4 1192.38 460.069  17 
  -2 -14  -5 153.505 166.216   6 
  -2 -14  -5-174.632 233.234  17 
  -2 -14  -6 272.676 238.180   6 
  -2 -14  -6-1.51217 263.626  17 
  -2 -14  -6 220.772 238.783  16 
  -2 -14  -7 1909.08 496.025   6 
  -2 -14  -7 1466.09 474.186  17 
  -2 -14  -7 1638.03 438.084  16 
  -2 -14  -8 57.0198 287.332   6 
  -2 -14  -8 7.16232 187.938  16 
  -2 -14  -8 17.4948 174.259  17 
  -2 -14  -9-200.613 218.893   6 
  -2 -14  -9-20.6217 165.447  16 
  -2 -14 -10 247.763 218.867  16 
  -2 -14 -11 256.928 282.839  18 
  -2 -14 -11 403.073 209.361  16 
  -2 -14 -12 948.350 391.951  16 
  -2 -14 -12 1107.42 491.695  18 
  -2 -14 -13-503.829 351.938  18 
  -2 -14 -13 183.201 218.789  16 
  -2 -14 -14 18072.2 1457.74  18 
  -2 -14 -14 16968.0 1212.15  16 
  -2 -14 -15 2331.77 503.075  18 
  -2 -14 -15 1109.17 326.685  16 
  -2 -15  10 11289.4 859.003  20 
   2  15  -9 1863.64 310.426  27 
  -2 -15   9 2763.21 462.448  20 
   2  15  -8 819.454 247.490  27 
  -2 -15   8 608.449 259.245  20 
   2  15  -7 256.731 139.155  27 
  -2 -15   7 392.650 214.966  20 
  -2 -15   6 6386.36 781.697  20 
  -2 -15   5 16476.0 1199.08   6 
  -2 -15   5 17167.0 1294.41  20 
  -2 -15   4 318.818 169.042   6 
  -2 -15   4 704.986 274.235  20 
  -2 -15   3 4252.15 665.653   6 
  -2 -15   3 3444.07 584.691  20 
  -2 -15   2 1289.46 403.060   6 
  -2 -15   2 1610.99 420.884  20 
  -2 -15   1 19518.6 1469.83   6 
  -2 -15   1 15508.3 1240.66  20 
  -2 -15   0 12511.6 1200.79   6 
  -2 -15  -1 22614.3 1624.82   6 
  -2 -15  -2 52196.2 2480.44   6 
  -2 -15  -2 55553.8 2656.48  17 
  -2 -15  -3 148.635 186.320   6 
  -2 -15  -3 436.851 307.638  17 
  -2 -15  -4 9214.89 1049.00   6 
  -2 -15  -4 9394.47 1093.92  17 
  -2 -15  -5-166.353 248.687   6 
  -2 -15  -5-30.6947 241.998  17 
  -2 -15  -6 1129.10 390.765   6 
  -2 -15  -6 1032.45 332.143  17 
  -2 -15  -7 3773.61 638.052   6 
  -2 -15  -7 3249.93 652.289  17 
  -2 -15  -8-6.52429 160.519   6 
  -2 -15  -8-196.387 189.530  16 
  -2 -15  -9 6246.74 725.079   6 
  -2 -15  -9 4728.35 653.809  16 
  -2 -15 -10-179.750 193.153  16 
  -2 -15 -10-708.107 511.439  18 
  -2 -15 -11 3611.60 699.497  18 
  -2 -15 -11 2577.23 488.490  16 
  -2 -15 -12 2204.82 569.485  18 
  -2 -15 -12 1470.69 376.133  16 
  -2 -15 -13 4607.00 686.555  18 
  -2 -15 -13 4013.48 531.931  16 
  -2 -15 -14 1305.17 298.255  16 
  -2 -16   8 736.213 215.179  20 
  -2 -16   7 22.2105 104.974  20 
  -2 -16   6 150.784 111.407  20 
  -2 -16   5 1887.01 347.368   6 
  -2 -16   5 2114.47 389.165  20 
  -2 -16   4 219.778 172.924   6 
  -2 -16   4 314.499 152.841  20 
  -2 -16   3 2285.49 437.924   6 
  -2 -16   3 1918.59 395.319  20 
  -2 -16   2 895.420 315.509   6 
  -2 -16   2 863.523 267.932  20 
  -2 -16   1 7870.56 854.072   6 
  -2 -16   1 9814.28 968.641  17 
  -2 -16   0 13743.5 1154.21   6 
  -2 -16   0 15728.9 1262.27  17 
  -2 -16  -1 1759.26 435.908   6 
  -2 -16  -1 1959.99 472.704  17 
  -2 -16  -2 9028.46 947.829   6 
  -2 -16  -2 8932.54 984.704  17 
  -2 -16  -3 12232.5 1100.75   6 
  -2 -16  -3 12687.2 1156.22  17 
  -2 -16  -4 1566.07 407.588   6 
  -2 -16  -4 1574.74 417.912  17 
  -2 -16  -5 876.545 297.676   6 
  -2 -16  -5 903.410 308.834  17 
  -2 -16  -6 460.139 235.223   6 
  -2 -16  -6 209.568 197.046  17 
  -2 -16  -7-43.1520 178.267   6 
  -2 -16  -8-114.905 170.263   6 
  -2 -16  -9-111.412 267.686  18 
  -2 -16 -10 687.502 232.986  16 
  -2 -16 -10 1663.70 435.561  18 
  -2 -16 -11 6901.28 807.116  18 
  -2 -17   5 166.517 102.507  17 
  -2 -17   4 4723.80 493.973  17 
  -2 -17   3 1705.52 299.723   6 
  -2 -17   3 2109.60 362.426  17 
  -2 -17   2 1276.73 289.413   6 
  -2 -17   2 1792.74 347.544  17 
  -2 -17   1 1113.01 299.448   6 
  -2 -17   1 1768.88 358.681  17 
  -2 -17   0 3790.24 510.790   6 
  -2 -17   0 4733.26 585.639  17 
  -2 -17  -1 1016.52 278.071   6 
  -2 -17  -1 1161.79 304.693  17 
  -2 -17  -2 6606.62 695.911   6 
  -2 -17  -2 7207.43 745.346  17 
  -2 -17  -3-14.7293 116.185   6 
  -2 -17  -3 247.538 135.704  17 
  -2 -17  -4-63.9808 143.024   6 
  -2 -17  -4-67.5441 140.343  17 
  -2 -17  -5 355.291 172.075   6 
  -2 -17  -5 287.289 181.010  17 
  -2 -17  -6 96.8502 102.418   6 
  -2 -17  -7 392.006 154.331   6 
  -2 -17  -8 182.714 183.196  18 
   3 -15  -6 1426.57 280.071   6 
   3 -15  -5 584.233 181.331   6 
   3 -15  -4 3356.61 442.122   6 
   3 -15  -3 440.989 171.142   6 
   3 -15  -2 5682.10 586.625   6 
   3 -15  -1 3134.31 433.607   6 
   3 -15   0 631.790 199.401   6 
   3 -15   1 724.259 214.530   6 
   3 -15   2 2870.43 388.373   6 
   3 -14  -9 1456.66 291.990  16 
   3 -14  -8 2890.66 418.811   6 
   3 -14  -7 2908.12 457.295   6 
   3 -14  -6 1325.68 339.632   6 
   3 -14  -5 236.485 198.444   6 
  -3  14   5 278.288 111.118  15 
   3 -14  -4 621.857 254.436   6 
  -3  14   4 406.813 172.341  15 
   3 -14  -4 352.260 155.774  17 
   3 -14  -3 331.783 193.938   6 
  -3  14   3 305.302 137.955  15 
   3 -14  -3 150.991 155.675  17 
   3 -14  -2 4893.15 641.294  17 
  -3  14   2 5325.28 557.300  15 
   3 -14  -1 3679.94 563.206   6 
  -3  14   1 2968.82 433.973  15 
   3 -14  -1 2717.42 456.091  17 
   3 -14   0 368.738 225.859   6 
   3 -14   0 472.283 244.657  17 
   3 -14   1 2553.30 448.745   6 
   3 -14   1 1830.69 378.843  17 
   3 -14   2 16478.3 1096.25   6 
   3 -14   2 14644.2 1031.45  17 
   3 -14   3 1132.97 303.630   6 
   3 -14   3 467.647 196.874  20 
   3 -14   4 10866.7 814.693   6 
   3 -14   4 9794.18 767.914  20 
   3 -14   5 1385.19 292.911   6 
   3 -14   5 1256.71 281.322  20 
   3 -14   6 3065.87 413.201  20 
   3 -14   7 4222.41 464.811  20 
   3 -13 -13 184.324 140.346  16 
   3 -13 -12 664.913 235.629  16 
   3 -13 -11 1179.68 296.370  16 
   3 -13 -10-134.392 199.254  16 
   3 -13  -9-112.094 194.709  16 
   3 -13  -8 1595.92 383.597   6 
   3 -13  -8 1123.34 325.049  16 
   3 -13  -7 1622.66 392.085   6 
   3 -13  -7 1488.18 335.742  16 
  -3  13   6 148.405 162.518  15 
   3 -13  -6-85.4844 149.646  16 
  -3  13   5 11180.4 844.955  15 
   3 -13  -5 9327.08 981.315  17 
  -3  13   4 4942.93 577.781  15 
   3 -13  -4 4343.31 675.604  17 
  -3  13   3 198.487 161.517  15 
   3 -13  -3-432.576 296.864  17 
  -3  13   2 11128.6 878.831  15 
   3 -13  -2 10534.5 1053.96  17 
  -3  13   1 234.955 180.687  15 
   3 -13  -1 119.435 200.465  17 
  -3  13   0 1714.22 361.048  15 
  -3  13  -1 460.838 155.170  15 
   3 -13   1 557.390 187.027  20 
  -3  13  -2-18.3995 191.020  15 
   3 -13   2-38.2184 140.384  20 
   3 -13   3 9711.21 864.950  20 
   3 -13   4 6851.06 757.318   6 
   3 -13   4 5980.27 679.925  20 
   3 -13   5 13201.6 1006.04   6 
   3 -13   5 12665.3 986.251  20 
   3 -13   6 1193.25 324.779  20 
   3 -13   7 3094.15 490.800  20 
   3 -13   8 5827.10 639.275  20 
   3 -13   9 3202.52 463.375  20 
  -3  13 -10 7645.98 583.446  27 
   3 -13  10 7426.79 627.572  20 
   3 -12 -15 1231.82 296.718  16 
   3 -12 -14 227.015 217.797  16 
   3 -12 -13 2054.89 417.124  16 
   3 -12 -12 268.294 219.831  16 
   3 -12 -11-104.641 219.768  16 
   3 -12 -10-38.8831 210.768  16 
   3 -12  -9 184.326 175.941   6 
   3 -12  -9-13.4884 243.367  16 
   3 -12  -8 853.915 281.455  16 
  -3  12   7 8698.71 787.217  15 
   3 -12  -7 9833.70 890.874  16 
   3 -12  -7 7194.05 901.706  17 
   3 -12  -6 8777.41 829.810  16 
   3 -12  -6 7978.05 980.628  17 
  -3  12   6 8835.56 816.484  15 
   3 -12  -5 3562.44 651.621  17 
  -3  12   5 5099.85 636.221  15 
   3 -12  -5 3695.30 535.459  16 
  -3  12   4 203.696 200.846  15 
   3 -12  -4 195.900 159.732  17 
  -3  12   3 502.836 245.582  15 
   3 -12  -3 957.402 363.949  17 
  -3  12   2 5474.36 676.340  15 
   3 -12  -2 6852.57 935.217  17 
  -3  12   1 1786.15 358.250  15 
  -3  12   0 1822.13 410.006  15 
   3 -12   0 2122.64 431.429  20 
  -3  12  -1 40.1214 193.210  15 
   3 -12   1 289.710 188.484  20 
  -3  12  -2 3214.11 550.772  15 
   3 -12   2 2952.02 498.581  20 
  -3  12  -3 1217.18 365.659  15 
   3 -12   3 666.031 266.749  20 
  -3  12  -4 2301.57 458.703  15 
   3 -12   4 3423.23 563.234  20 
   3 -12   5 22516.9 1395.60  20 
   3 -12   6-216.495 222.871   6 
   3 -12   6-39.6185 171.225  20 
   3 -12   7 1093.27 317.995  20 
   3 -12   8 172.802 182.136  20 
   3 -12   9 1774.28 402.981  20 
   3 -12  10 2848.96 482.292  20 
   3 -12  11 12551.8 908.222  20 
  -3  12 -12 2488.79 358.767  27 
   3 -12  12 1728.92 309.239  20 
   3 -11 -16 483.954 194.001  16 
   3 -11 -15 10871.5 716.929  24 
   3 -11 -15 12441.5 969.743  16 
   3 -11 -14 8634.27 706.307  24 
   3 -11 -14 11999.5 1017.95  16 
   3 -11 -13 49.1272 142.426  24 
   3 -11 -13 347.614 277.125  16 
   3 -11 -12 218.002 146.809  24 
   3 -11 -12 130.198 194.563  16 
   3 -11 -11 21537.9 1173.52  24 
   3 -11 -11 30024.4 1711.29  16 
   3 -11 -10 9244.18 964.557  16 
   3 -11  -9 32198.0 1753.38  16 
   3 -11  -8 59555.4 2336.26  16 
  -3  11   7 1217.39 334.986  15 
   3 -11  -7 1777.24 441.091  16 
   3 -11  -7 1244.20 404.121  17 
  -3  11   6 1410.73 379.885  15 
   3 -11  -6 1885.42 408.477  16 
   3 -11  -6 1472.20 482.012  17 
  -3  11   5 7406.64 830.888  15 
   3 -11  -5 7468.69 779.222  16 
   3 -11  -5 8151.76 1032.92  17 
  -3  11   4 369.579 211.831  15 
   3 -11  -4 417.716 182.757  16 
   3 -11  -4 350.896 192.647  17 
  -3  11   3 11140.1 1026.15  15 
  -3  11   2 24931.2 1492.36  15 
  -3  11   1-49.6001 198.926  15 
   3 -11  -1 99.9078 133.393  20 
   3 -11   0 13700.0 1020.51  20 
  -3  11   0 13490.3 1104.92  15 
  -3  11  -1 2521.08 481.240  15 
   3 -11   1 3075.12 488.840  20 
   3 -11   2 24415.4 1405.10  20 
  -3  11  -2 26890.3 1565.81  15 
   3 -11   3 24316.5 1414.38  20 
  -3  11  -3 24942.2 1514.06  15 
   3 -11   4 11497.2 1003.80  20 
  -3  11  -4 11802.8 1059.97  15 
   3 -11   5 23162.7 1434.97  20 
  -3  11  -5 24386.8 1541.41  15 
   3 -11   6 4469.15 639.988  20 
   3 -11   7 6095.21 757.010  20 
   3 -11   8 5742.30 749.542  20 
   3 -11   9 8254.92 900.949  20 
   3 -11  10 12260.8 1056.52  20 
   3 -11  11-214.696 192.405  20 
   3 -11  12 1257.49 332.513  20 
  -3  11 -13 7153.10 658.215  27 
   3 -11  13 5490.23 566.082  20 
   3 -10 -17 719.663 207.164  24 
   3 -10 -17 1029.98 279.534  16 
   3 -10 -16 1.97841 147.092  24 
   3 -10 -16-221.339 202.309  16 
   3 -10 -15 1584.24 341.583  24 
   3 -10 -15 1195.39 344.941  16 
   3 -10 -14 782.975 293.049  24 
   3 -10 -14 1107.96 327.332  16 
   3 -10 -13 132.247 164.041  24 
   3 -10 -13 157.473 200.817  16 
   3 -10 -12 1896.80 406.473  24 
   3 -10 -12 1583.63 460.309  16 
   3 -10 -11-46.7467 250.944  16 
   3 -10 -10 76740.7 2793.10  16 
   3 -10  -9 3252.73 594.204  16 
   3 -10  -8 120584. 3390.09  16 
   3 -10  -7 46575.9 2428.29  17 
   3 -10  -7 60971.4 2355.13  16 
   3 -10  -6 6582.65 758.928  16 
   3 -10  -6 5446.32 827.438  17 
   3 -10  -5 3978.82 570.593  16 
   3 -10  -5 5054.19 813.925  17 
  -3  10   4 898.139 315.656   1 
   3 -10  -4 956.402 454.394   8 
   3 -10  -4 1545.56 408.549  11 
   3 -10  -4 1596.20 375.551  16 
   3 -10  -4 1349.51 436.556  17 
  -3  10   3 6566.04 795.330   1 
  -3  10   3 5166.73 719.570  15 
   3 -10  -3 6116.05 738.154  11 
   3 -10  -3 5914.17 1045.22   8 
   3 -10  -3 5811.60 653.298  16 
  -3  10   2 5967.83 762.522   1 
   3 -10  -2 6118.67 721.134  11 
  -3  10   2 5219.50 703.439  15 
  -3  10   1 4398.39 628.884   1 
  -3  10   1 4416.84 629.654  15 
   3 -10  -1 4819.32 635.433  11 
   3 -10  -1 4266.20 541.598  20 
  -3  10   0 211.380 194.097   1 
  -3  10   0-137.719 273.749  15 
   3 -10   0 198.937 132.340  11 
   3 -10   0 33.2549 124.505  20 
  -3  10  -1 12639.5 1114.36   1 
   3 -10   1 13282.1 1046.79  11 
   3 -10   1 13328.9 990.468  20 
  -3  10  -1 13614.9 1131.37  15 
  -3  10  -2 10386.1 1002.45   1 
   3 -10   2 11918.2 1012.13  11 
   3 -10   2 10697.0 905.060  20 
  -3  10  -2 11442.8 1038.94  15 
  -3  10  -3 35417.2 1838.38  15 
   3 -10   3 36342.9 1696.00  20 
   3 -10   4 30029.2 1573.55  20 
  -3  10  -4 32060.6 1743.59  15 
   3 -10   5 7687.33 833.071  20 
  -3  10  -5 7537.82 886.069  15 
  -3  10  -6 52008.6 2241.78  15 
   3 -10   6 53854.0 2201.43  20 
   3 -10   7 226.833 239.674  20 
   3 -10   8 23680.2 1535.94  20 
   3 -10   9-39.9510 181.025  20 
   3 -10  10 24533.8 1576.19  20 
   3 -10  11 5670.44 737.505  20 
   3 -10  12 59.5006 153.857  20 
   3 -10  13 27.8391 120.977  20 
  -3  10 -14 9478.45 791.260  27 
   3 -10  14 6513.11 604.491  20 
  -3  10 -15 11092.0 733.628  27 
   3  -9 -18 91.4083 112.607  24 
   3  -9 -17 5101.25 570.784  24 
   3  -9 -17 3959.74 557.752  16 
   3  -9 -16 14920.0 1051.60  24 
   3  -9 -16 14264.3 1113.84  16 
   3  -9 -15 617.287 237.375  24 
   3  -9 -15 463.866 260.659  16 
   3  -9 -14 3167.57 539.564  24 
   3  -9 -14 3884.11 639.230  16 
   3  -9 -13-204.712 260.532  24 
   3  -9 -13-33.9544 270.425  16 
   3  -9 -12 841.878 354.389  16 
   3  -9 -11 3084.10 597.069  16 
   3  -9 -10 12746.8 1149.81  16 
   3  -9  -9 52238.9 2290.78  16 
   3  -9  -8 12964.4 1071.27   9 
   3  -9  -8 14624.8 1189.13  16 
  -3   9   7 14494.4 1134.33   1 
   3  -9  -7 17457.9 1195.87  11 
   3  -9  -7 15889.1 1139.05   9 
   3  -9  -7 16409.9 1235.22  16 
   3  -9  -7 14635.5 1339.95  17 
  -3   9   6 86467.6 2736.17   1 
   3  -9  -6 93474.8 2694.26   9 
   3  -9  -6 93475.4 2755.93  11 
   3  -9  -6 86675.8 3529.13   8 
   3  -9  -6 90953.8 2778.14  16 
   3  -9  -6 84424.9 3181.26  17 
  -3   9   5 728.266 310.975   1 
   3  -9  -5 512.831 321.810   8 
   3  -9  -5 828.312 256.850  11 
   3  -9  -5 293.086 180.995   9 
   3  -9  -5 339.311 183.429  17 
   3  -9  -5 551.253 254.190  16 
  -3   9   4 2931.30 511.825   1 
   3  -9  -4 3090.63 725.905   8 
   3  -9  -4 3574.87 551.824  11 
   3  -9  -4 2983.64 464.620   9 
   3  -9  -4 2841.89 467.971  16 
  -3   9   3 1722.16 393.658   1 
   3  -9  -3 2200.74 428.968  11 
   3  -9  -3 1946.68 378.408   9 
   3  -9  -3 1665.59 331.889  16 
  -3   9   2 133.302 142.356   1 
   3  -9  -2 553.908 222.152  11 
   3  -9  -2 312.261 162.632   9 
  -3   9   1 6029.90 712.354   1 
   3  -9  -1 7078.21 736.943  11 
   3  -9  -1 7062.66 668.575  20 
  -3   9   0 20762.3 1330.01   1 
  -3   9   0 21377.6 1377.46  15 
   3  -9   0 23040.2 1324.02  11 
   3  -9   0 20033.0 1142.57  20 
  -3   9  -1 3543.96 557.578   1 
   3  -9   1 3310.33 522.190  11 
  -3   9  -1 3475.58 569.220  15 
   3  -9   1 2976.67 454.022  20 
  -3   9  -2 52660.1 2160.87   1 
   3  -9   2 54879.8 2048.11  11 
  -3   9  -2 59996.2 2358.37  15 
   3  -9   2 53322.2 1919.67  20 
  -3   9  -3 25299.1 1514.55   1 
   3  -9   3 25730.6 1398.87  11 
   3  -9   3 26885.1 1398.55  20 
  -3   9  -3 28120.8 1615.87  15 
  -3   9  -4 815.027 271.523   1 
   3  -9   4 1354.33 339.508  11 
  -3   9  -4 831.562 301.085  15 
   3  -9   4 1428.33 349.499  20 
   3  -9   5 2588.35 484.114  11 
  -3   9  -5 2715.14 522.450  15 
  -3   9  -5 2256.29 468.091   1 
  -3   9  -5 2735.26 557.050  26 
   3  -9   5 2315.20 440.601  20 
  -3   9  -6 20268.4 1462.90  26 
   3  -9   6 19647.9 1287.12  20 
  -3   9  -6 20222.7 1402.01  15 
  -3   9  -7 26458.2 1693.23  26 
  -3   9  -7 27108.3 1618.16  15 
   3  -9   7 28493.4 1599.22  20 
  -3   9  -8 7278.91 905.709  26 
   3  -9   8 7077.68 827.515  20 
  -3   9  -9 28908.8 1774.86  26 
   3  -9   9 32616.5 1791.34  20 
  -3   9 -10 4.83660 188.895  26 
   3  -9  10-55.4886 194.140  20 
  -3   9 -11 5621.69 763.917  26 
   3  -9  11 5784.27 765.544  20 
  -3   9 -12 4278.27 656.316  26 
   3  -9  12 5229.00 719.197  20 
   3  -9  13 60.6489 161.067  20 
   3  -9  14 7784.49 756.516  20 
  -3   9 -15 9132.08 802.419  27 
  -3   9 -16 1367.08 271.790  27 
   3  -8 -19 126.595 115.886  24 
   3  -8 -18 7993.27 699.101  24 
   3  -8 -18 5427.27 607.566  16 
   3  -8 -17 2042.35 443.668  24 
   3  -8 -17 1168.10 324.467  16 
   3  -8 -16 6284.35 738.386  24 
   3  -8 -16 7135.40 845.520  16 
   3  -8 -15 6953.57 966.759  14 
   3  -8 -15 7246.97 808.989  24 
   3  -8 -15 7487.72 868.957  16 
   3  -8 -14 1112.43 370.082  14 
   3  -8 -14 942.854 364.633  16 
   3  -8 -13 35762.3 2162.01  14 
   3  -8 -13 40666.2 2061.41  16 
   3  -8 -12 9432.52 1110.90  14 
   3  -8 -12 11362.0 1089.11  16 
   3  -8 -11 25925.0 1767.56  14 
   3  -8 -11 34010.5 1858.71  16 
   3  -8 -10 2631.83 522.280   9 
   3  -8 -10 2718.48 546.009  16 
   3  -8  -9 14683.5 1132.38   9 
   3  -8  -9 16907.0 1287.92  16 
  -3   8   8 4690.11 622.620   1 
   3  -8  -8 4797.19 597.830  11 
   3  -8  -8 4569.76 614.416   9 
   3  -8  -8 5213.03 700.024  16 
   3  -8  -7 2152.82 434.970   9 
   3  -8  -7 1768.07 369.799  11 
   3  -8  -7 1475.99 464.218   8 
  -3   8   7 1860.18 385.025   1 
   3  -8  -7 2004.12 440.033  21 
   3  -8  -7 1785.35 396.967  16 
   3  -8  -6 17964.5 1131.07   9 
   3  -8  -6 16827.7 1470.80   8 
   3  -8  -6 18023.6 1161.66  11 
  -3   8   6 17024.1 1154.20   1 
   3  -8  -6 16350.5 1161.21  21 
   3  -8  -6 17688.5 1201.39  16 
   3  -8  -6 16685.8 1352.55  17 
  -3   8   5 26943.1 1437.00   1 
   3  -8  -5 24716.8 1815.40   8 
   3  -8  -5 27970.5 1386.79   9 
   3  -8  -5 27898.1 1432.69  11 
   3  -8  -5 26578.1 1677.03  17 
   3  -8  -5 26440.8 1420.55  16 
   3  -8  -4 4327.72 759.537   8 
  -3   8   4 4453.92 593.767   1 
   3  -8  -4 5143.16 588.074   9 
   3  -8  -4 4389.71 566.294  11 
   3  -8  -4 4345.34 547.131  16 
  -3   8   3 1856.92 374.238   1 
   3  -8  -3 2143.68 374.522   9 
   3  -8  -3 1936.70 377.103  11 
   3  -8  -3 1637.98 361.367  16 
  -3   8   2 30235.1 1500.44   1 
   3  -8  -2 32595.2 1511.93  11 
  -3   8   1 10845.6 901.939   1 
   3  -8  -1 12405.4 928.088  11 
  -3   8   0 48282.7 1905.25   1 
   3  -8   0 54025.6 1922.03  11 
   3  -8   0 50217.3 1705.18  20 
  -3   8  -1 2660.66 456.427   1 
   3  -8   1 3174.50 478.101  11 
   3  -8   1 3147.08 433.595  20 
  -3   8  -2 66601.5 2282.18   1 
  -3   8  -2 72555.5 2484.52  15 
   3  -8   2 69159.9 2183.88  11 
   3  -8   2 65464.2 2044.74  20 
  -3   8  -3 44205.2 1873.96   1 
   3  -8   3 47779.3 1815.22  11 
   3  -8   3 45424.2 1730.89  20 
  -3   8  -3 51278.9 2122.41  15 
  -3   8  -4 9283.91 865.821   1 
   3  -8   4 9295.88 808.812  11 
   3  -8   4 10298.7 846.827  20 
  -3   8  -4 9896.60 932.277  15 
  -3   8  -5 3013.62 529.427  15 
   3  -8   5 2822.66 449.848  11 
  -3   8  -5 3065.23 489.398   1 
  -3   8  -5 3773.16 638.895  26 
   3  -8   5 3046.63 487.838  20 
   3  -8   6 516.958 206.942  11 
  -3   8  -6 700.926 264.283  15 
  -3   8  -6 379.383 203.113   1 
  -3   8  -6 900.798 360.603  26 
   3  -8   6 418.649 182.444  20 
  -3   8  -7 1988.11 471.461  15 
  -3   8  -7 2463.70 538.070  26 
   3  -8   7 2456.79 459.147  20 
  -3   8  -8 3657.00 701.896  12 
  -3   8  -8 4806.04 748.702  26 
   3  -8   8 4420.55 631.185  20 
  -3   8  -8 3965.33 618.393  15 
  -3   8  -9 423.211 303.579  26 
   3  -8   9-21.7458 199.969  20 
  -3   8 -10 7600.50 956.484  26 
   3  -8  10 8834.29 915.075  20 
  -3   8 -11 17578.1 1422.24  26 
   3  -8  11 18093.6 1330.86  20 
  -3   8 -12 252.586 290.718  26 
   3  -8  12 131.743 188.844  20 
  -3   8 -13 192.272 195.921  26 
   3  -8  13 2.99214 129.728  20 
  -3   8 -14-102.491 214.252  26 
   3  -8  14-100.982 184.104  20 
  -3   8 -15 7078.30 791.171  27 
  -3   8 -16 3054.70 464.945  27 
   3  -7 -19 12687.1 854.792  24 
   3  -7 -18 272.575 175.101  24 
   3  -7 -18 182.344 146.109  16 
   3  -7 -17 89.6833 263.686  14 
   3  -7 -17-169.506 216.456  24 
   3  -7 -17 258.159 166.077  16 
   3  -7 -16 1511.68 488.878  14 
   3  -7 -16 1909.50 432.865  24 
   3  -7 -16 1559.54 462.919  16 
   3  -7 -16 848.246 403.984  19 
   3  -7 -15 10156.7 1253.87  14 
   3  -7 -15 10277.4 999.816  24 
   3  -7 -15 9840.64 1022.28  16 
   3  -7 -14 16304.8 1580.09  14 
   3  -7 -14 16441.1 1306.71  16 
   3  -7 -13 2890.56 698.458  14 
   3  -7 -13 2793.63 571.901  16 
   3  -7 -12 52791.2 2734.02  14 
   3  -7 -12 60678.9 2453.19  16 
   3  -7 -11 2129.58 565.254  14 
   3  -7 -11 2480.42 513.344   9 
   3  -7 -11 2412.81 504.399  16 
   3  -7 -10-164.106 336.043  14 
   3  -7 -10 341.725 232.959   9 
   3  -7 -10 317.919 208.608  16 
   3  -7  -9 2502.61 462.175   9 
   3  -7  -9 2150.65 492.441  21 
   3  -7  -9 2402.98 473.656  16 
   3  -7  -8 17939.1 1063.35  11 
   3  -7  -8 18475.7 1159.04   9 
   3  -7  -8 17137.8 1305.46   8 
  -3   7   8 17128.6 1071.65   1 
   3  -7  -8 16364.5 1239.85  21 
   3  -7  -8 18335.7 1246.24  16 
   3  -7  -7 2045.24 391.365   9 
   3  -7  -7 2196.93 383.158  11 
   3  -7  -7 1639.75 439.693   8 
  -3   7   7 1909.33 369.067   1 
   3  -7  -7 2344.65 466.160  21 
   3  -7  -7 2073.54 424.121  16 
   3  -7  -6 707.469 322.399   8 
  -3   7   6 587.680 215.723   1 
   3  -7  -6 764.276 250.706  11 
   3  -7  -6 746.898 273.904   9 
   3  -7  -6 546.647 222.782  16 
  -3   7   5 4092.03 525.405   1 
   3  -7  -5 3577.65 641.535   8 
   3  -7  -5 3926.94 510.793  11 
   3  -7  -5 3946.58 503.324   9 
  -3   7   4 221.693 139.020   1 
   3  -7  -4 131.287 122.755   9 
   3  -7  -4 134.590 119.192  11 
  -3   7   3 25026.5 1274.20   1 
   3  -7  -3 26638.9 1304.45  11 
  -3   7   2 2682.54 402.432   1 
   3  -7  -2 3740.70 492.132  11 
  -3   7   1 907.569 248.054   1 
  -3   7   0 73537.0 2187.42   1 
  -3   7  -1 19990.9 1148.92   1 
   3  -7   1 19990.5 1101.21  11 
  -3   7  -2 4518.72 558.530   1 
   3  -7   2 5626.50 595.716  11 
  -3   7  -3 54518.4 1930.07   1 
   3  -7   3 56848.9 1876.18  11 
  -3   7  -4 28279.4 1400.66   1 
   3  -7   4 27677.2 1302.54  11 
   3  -7   4 28197.8 1331.03  20 
  -3   7  -4 29617.1 1577.37  15 
   3  -7   5 6963.72 665.193  11 
  -3   7  -5 6166.26 656.444   1 
  -3   7  -5 7195.91 873.165  26 
   3  -7   5 6611.57 669.887  20 
  -3   7  -5 6970.10 768.423  15 
   3  -7   6 16245.7 995.567  11 
  -3   7  -6 16481.2 1077.18   1 
  -3   7  -6 16873.9 1355.92  26 
   3  -7   6 17748.5 1121.37  20 
  -3   7  -6 16916.0 1186.00  15 
  -3   7  -7 12641.7 1196.06  26 
  -3   7  -7 12446.6 1040.31  15 
   3  -7   7 13454.4 1000.42  20 
  -3   7  -8 10562.1 1115.41  12 
  -3   7  -8 11544.4 1157.15  26 
  -3   7  -8 11073.0 988.173  15 
   3  -7   8 11133.8 936.972  20 
  -3   7  -9 2309.09 549.820  12 
  -3   7  -9 2283.00 543.414  26 
   3  -7   9 1909.92 407.208  20 
  -3   7 -10 20447.6 1580.28  26 
   3  -7  10 23784.1 1438.89  20 
  -3   7 -11-99.8663 234.946  26 
  -3   7 -11 169.113 150.084  23 
   3  -7  11-189.808 244.197  20 
  -3   7 -12 6474.16 904.279  26 
  -3   7 -12 5901.81 719.837  23 
   3  -7  12 7162.64 803.011  20 
  -3   7 -13 602.984 264.287  23 
  -3   7 -13 855.843 358.588  26 
   3  -7  13 1200.65 353.448  20 
  -3   7 -14 582.365 222.662  23 
  -3   7 -14 287.354 230.022  26 
   3  -7  14 723.963 276.989  20 
  -3   7 -15-77.4084 186.711  26 
  -3   7 -15-298.294 244.447  23 
  -3   7 -16 877.301 293.028  26 
  -3   7 -16 999.560 264.324  23 
  -3   7 -16 938.227 297.297  27 
  -3   7 -17 275.492 177.528  23 
  -3   7 -17 81.6567 114.738  27 
   3  -6 -20 64.9095 116.255  24 
   3  -6 -19 195.849 181.385  24 
   3  -6 -19 324.423 370.179  19 
   3  -6 -18-166.510 305.303  14 
   3  -6 -18 44.6834 202.992  24 
   3  -6 -18-552.006 510.494  19 
   3  -6 -17 1176.84 493.019  14 
   3  -6 -17 824.080 334.062  24 
   3  -6 -17 1418.18 409.207  16 
   3  -6 -16 3394.59 766.359  14 
   3  -6 -16 3190.55 561.036  24 
   3  -6 -16 2706.21 537.836  16 
   3  -6 -16 1518.28 484.545  19 
   3  -6 -15 806.578 398.147  14 
   3  -6 -15 1810.05 471.206  16 
   3  -6 -14 6527.39 1060.91  14 
   3  -6 -14 7521.17 900.393  16 
   3  -6 -14 5039.25 982.471  19 
   3  -6 -13 478.708 327.006  14 
   3  -6 -13-56.5344 209.958  16 
   3  -6 -12 23690.7 1882.68  14 
   3  -6 -12 21218.7 1402.80   9 
   3  -6 -12 23848.2 1483.79  16 
   3  -6 -12 18218.9 1850.05  19 
   3  -6 -11 31986.8 2099.26  14 
   3  -6 -11 33739.8 1683.47   9 
   3  -6 -11 33084.6 1723.19  16 
   3  -6 -10 23542.0 1335.85   9 
   3  -6 -10 21628.4 1635.21  14 
   3  -6 -10 25124.0 1582.34  21 
   3  -6 -10 22514.7 1385.27  16 
   3  -6  -9 2931.01 475.395   9 
   3  -6  -9 2378.04 532.718  14 
   3  -6  -9 2447.00 469.838  21 
   3  -6  -9 2418.93 465.175  16 
  -3   6   8 429.511 166.131   1 
   3  -6  -8 858.837 312.826   8 
   3  -6  -8 870.349 243.425  11 
   3  -6  -8 686.049 225.205   9 
   3  -6  -8 621.265 223.307  16 
   3  -6  -8 526.254 251.754  21 
  -3   6   7 14126.2 911.281   1 
   3  -6  -7 14665.7 954.489   9 
   3  -6  -7 14375.4 1147.59   8 
   3  -6  -7 16167.4 957.922  11 
  -3   6   6 12415.4 839.737   1 
   3  -6  -6 11439.3 1048.64   8 
   3  -6  -6 11910.6 842.811   9 
   3  -6  -6 12432.6 849.852  11 
  -3   6   5-90.0721 167.032   1 
   3  -6  -5-70.9018 145.327   8 
   3  -6  -5-119.283 203.813   9 
  -3   6   4 2232.46 349.689   1 
  -3   6   3 12534.3 838.187   1 
  -3   6   2 134620. 2720.27   1 
  -3   6   1 29689.1 1277.85   1 
  -3   6   0 43004.1 1552.48   1 
  -3   6  -1 359.346 170.791   1 
  -3   6  -2 4307.63 503.295   1 
  -3   6  -3 39711.9 1521.88   1 
  -3   6  -4 203939. 3468.73   1 
  -3   6  -5 70716.1 2057.68   1 
   3  -6   5 71110.0 1954.03  11 
  -3   6  -6 4444.42 530.514   1 
   3  -6   6 3983.35 470.922  11 
   3  -6   6 4413.99 534.155  20 
  -3   6  -7 32908.7 1887.12  26 
   3  -6   7 33342.2 1486.45  20 
  -3   6  -7 33994.6 1598.37  15 
  -3   6  -8 12038.4 1128.84  12 
  -3   6  -8 13344.1 1244.90  26 
   3  -6   8 13806.2 979.942  20 
  -3   6  -8 12989.7 1018.19  15 
  -3   6  -9 201.749 158.331  12 
  -3   6  -9 218.999 201.150  26 
  -3   6  -9 142.596 184.205  23 
   3  -6   9 138.627 149.767  20 
  -3   6 -10 620.380 286.129  12 
  -3   6 -10 586.638 322.426  26 
  -3   6 -10-24.8905 174.248  23 
   3  -6  10 125.054 113.147  20 
  -3   6 -11 10671.4 1220.82  12 
  -3   6 -11 13037.0 1306.33  26 
  -3   6 -11 11677.9 1037.89  23 
   3  -6  11 14474.2 1076.81  20 
  -3   6 -12 3873.82 623.467  23 
  -3   6 -12 3927.14 754.004  26 
   3  -6  12 5368.12 663.186  20 
  -3   6 -13 476.053 243.106  23 
  -3   6 -13 564.612 269.361  26 
   3  -6  13 645.759 234.256  20 
  -3   6 -14 13.0052 219.903  23 
  -3   6 -14 167.140 264.410  26 
  -3   6 -15 558.193 330.783  26 
  -3   6 -15 568.401 267.573  23 
  -3   6 -16 8507.52 954.016  26 
  -3   6 -16 7713.40 816.511  27 
  -3   6 -16 7215.15 771.351  23 
  -3   6 -17 1980.86 392.879  23 
  -3   6 -17 2892.86 514.339  26 
  -3   6 -17 2456.33 432.747  27 
  -3   6 -18-159.431 157.170  23 
  -3   6 -19 1243.38 245.149  23 
   3  -5 -20 182.141 162.848  24 
   3  -5 -20-28.8446 287.907  19 
   3  -5 -19 293.108 251.701  14 
   3  -5 -19 541.818 212.359  24 
   3  -5 -18 3413.28 713.518  14 
   3  -5 -18 2726.56 476.989  24 
   3  -5 -17 3281.59 786.083  14 
   3  -5 -17 2485.90 492.406  24 
   3  -5 -16-100.684 359.283  14 
   3  -5 -16 354.380 288.612  24 
   3  -5 -16 74.5682 202.907  16 
   3  -5 -15 11565.0 1414.93  14 
   3  -5 -15 10833.8 1047.89  16 
   3  -5 -15 8929.55 1370.02  19 
   3  -5 -14 432.901 272.903  14 
   3  -5 -14 164.577 210.339  16 
   3  -5 -13 3885.65 824.918  14 
   3  -5 -13 2364.49 503.429   9 
   3  -5 -13 2698.16 820.392  19 
   3  -5 -13 3147.77 561.889  16 
   3  -5 -12 7442.60 1071.69  14 
   3  -5 -12 6918.82 791.828   9 
   3  -5 -12 6457.94 779.026  16 
   3  -5 -12 6931.03 1159.06  19 
   3  -5 -11 3053.03 657.708  14 
   3  -5 -11 3464.41 536.345   9 
   3  -5 -11 2493.78 471.116  25 
   3  -5 -11 3031.97 518.785  16 
   3  -5 -11 2351.74 632.695  19 
   3  -5 -10 300.118 288.531  14 
   3  -5 -10 609.006 260.701   9 
   3  -5 -10 523.278 326.782  21 
   3  -5 -10 509.197 227.819  16 
   3  -5  -9 2156.58 390.175   9 
   3  -5  -9 2136.26 416.327  16 
   3  -5  -9 2715.77 501.698  21 
  -3   5   8 35.3094 104.184   1 
   3  -5  -8 166.832 119.848   9 
   3  -5  -8 280.622 133.306  11 
  -3   5   7 2062.22 323.370   1 
   3  -5  -7 2228.23 423.309   8 
   3  -5  -7 1947.27 335.152   9 
   3  -5  -7 2428.80 350.988  11 
  -3   5   6 95482.2 2127.37   1 
   3  -5  -6 95297.3 2202.89   9 
   3  -5  -6 92251.4 2726.72   8 
  -3   5   5 37922.9 1336.16   1 
   3  -5  -5 36344.2 1710.97   8 
  -3   5   4 33016.3 1244.48   1 
   3  -5  -4 30480.4 1589.53   8 
  -3   5   3 51.4436 113.710   1 
  -3   5   2 33552.8 1257.21   1 
  -3   5   1 60514.8 1687.12   1 
  -3   5   0 80166.9 1950.78   1 
  -3   5  -1 71.8272 102.248   1 
  -3   5  -2 38478.4 1368.80   1 
  -3   5  -3 23205.8 1070.27   1 
  -3   5  -4 9084.00 673.535   1 
  -3   5  -5 16261.2 909.454   1 
  -3   5  -6 4629.91 486.936   1 
   3  -5   6 4484.65 461.672  11 
  -3   5  -7 1519.01 286.916   1 
   3  -5   7 1397.42 255.660  11 
  -3   5  -8 14138.3 1165.50  12 
  -3   5  -8 17361.4 1384.05  26 
   3  -5   8 17576.9 1048.20  20 
  -3   5  -9 3055.94 569.856  12 
  -3   5  -9 2405.60 430.596  23 
  -3   5  -9 3359.71 628.791  26 
   3  -5   9 3458.33 483.117  20 
  -3   5 -10 1932.52 484.867  12 
  -3   5 -10 2341.17 469.176  23 
  -3   5 -10 2809.38 629.672  26 
   3  -5  10 3283.94 476.322  20 
  -3   5 -11 4368.16 756.504  12 
  -3   5 -11 4544.77 796.417  26 
  -3   5 -11 4353.60 652.952  23 
   3  -5  11 3829.29 558.475  20 
  -3   5 -12 21256.6 1761.50  12 
   3  -5  12 22409.6 1539.06  13 
  -3   5 -12 19375.8 1394.77  23 
  -3   5 -12 20558.3 1659.99  26 
   3  -5  12 22069.5 1278.06  20 
  -3   5 -13-283.928 195.412  23 
  -3   5 -13-183.471 283.434  26 
  -3   5 -14-70.3427 194.828  23 
  -3   5 -14-143.531 330.453  26 
  -3   5 -15 2347.74 480.965  23 
  -3   5 -15 2968.25 636.124  26 
  -3   5 -16 1868.26 536.182  26 
  -3   5 -16 1509.14 367.696  27 
  -3   5 -16 1720.10 444.641  23 
  -3   5 -17 6315.37 814.105  26 
  -3   5 -17 5834.10 737.664  23 
  -3   5 -18 102.719 203.419  23 
  -3   5 -18 29.3038 189.926  26 
  -3   5 -19 924.855 260.853  23 
   3  -4 -21-450.771 362.680  19 
   3  -4 -20 754.007 341.138  14 
   3  -4 -20 653.579 208.288  24 
   3  -4 -19 144.253 237.249  14 
   3  -4 -19 441.047 234.786  24 
   3  -4 -18-337.586 417.965  14 
   3  -4 -18 75.7028 183.349  24 
   3  -4 -17 981.724 495.134  14 
   3  -4 -17 977.579 357.539  24 
   3  -4 -17 926.460 399.960  19 
   3  -4 -16-164.120 281.208  14 
   3  -4 -16 22.1716 434.333  19 
   3  -4 -15-116.915 287.668  14 
   3  -4 -15 868.041 370.703  16 
   3  -4 -15-161.122 462.164  19 
   3  -4 -14 1722.32 451.060   9 
   3  -4 -14 3839.40 828.106  14 
   3  -4 -14 3209.36 919.591  19 
   3  -4 -14 3265.64 564.614  16 
   3  -4 -13 3243.47 746.610  14 
   3  -4 -13 2854.18 543.464   9 
   3  -4 -13 2594.65 494.169  16 
   3  -4 -13 1698.45 605.290  19 
   3  -4 -12 3370.02 741.957  14 
   3  -4 -12 3664.82 550.141   9 
   3  -4 -12 3649.69 611.158  25 
   3  -4 -12 3677.34 566.606  16 
   3  -4 -12 2925.11 803.655  19 
   3  -4 -11 39865.8 1683.92   9 
   3  -4 -11 41844.3 2381.94  14 
   3  -4 -11 37894.8 1890.27  21 
   3  -4 -11 38915.5 2635.79  19 
   3  -4 -11 38790.4 1703.08  16 
   3  -4 -10 10067.1 803.874   9 
   3  -4 -10 9237.83 901.473  21 
   3  -4  -9 37635.4 1481.66   9 
   3  -4  -8 10900.1 657.503  11 
   3  -4  -8 10503.9 753.707   9 
  -3   4   8 11291.8 674.579   1 
   3  -4  -7 19130.4 987.955   9 
   3  -4  -7 17655.9 995.533  10 
   3  -4  -7 19964.6 1145.53   8 
  -3   4   7 19558.6 886.854   1 
   3  -4  -6 7717.23 595.658   9 
   3  -4  -6 7244.28 708.824   8 
   3  -4  -6 7425.33 587.850  10 
  -3   4   6 6360.96 506.016   1 
   3  -4  -5 116903. 2808.04   8 
   3  -4  -5 109867. 2025.51  10 
  -3   4   5 114019. 2109.00   1 
   3  -4  -4 99162.7 1720.72  10 
  -3   4   4 102571. 2008.28   1 
   3  -4  -3 21228.1 705.667  10 
  -3   4   3 21247.0 915.198   1 
   3  -4  -2 5152.04 323.072  10 
  -3   4   2 5352.78 462.332   1 
   3  -4  -1 43779.6 896.124  10 
  -3   4   1 46514.2 1360.61   1 
  -3   4   0 68617.6 1668.65   1 
  -3   4  -1 175375. 2666.99   1 
  -3   4  -2 13214.4 736.769   1 
  -3   4  -3 533.347 168.729   1 
  -3   4  -4 50532.3 1457.17   1 
  -3   4  -5 13525.7 752.351   1 
  -3   4  -6 115.382 109.656   1 
   3  -4   7 3257.61 348.307  11 
  -3   4  -7 4655.84 450.921   1 
  -3   4  -8 18185.4 1242.21  12 
  -3   4  -9 33394.6 1797.87  12 
  -3   4  -9 36991.8 2047.41  26 
  -3   4 -10 44402.6 2193.95  12 
  -3   4 -10 46664.0 2375.14  26 
   3  -4  10 45358.7 1648.52  20 
  -3   4 -11 2127.73 538.583  12 
  -3   4 -11 1222.30 344.745  26 
   3  -4  11 1786.40 333.710  20 
  -3   4 -12 40571.0 2384.72  12 
  -3   4 -12 41811.8 2366.87  26 
  -3   4 -12 36332.2 1914.82  23 
  -3   4 -13 20749.8 1782.27  12 
   3  -4  13 22048.9 1488.87  13 
  -3   4 -13 21783.6 1752.31  26 
  -3   4 -13 18852.5 1427.74  23 
  -3   4 -14 9127.76 1022.44  23 
  -3   4 -14 11242.6 1259.31  26 
  -3   4 -15 2635.72 602.905  26 
  -3   4 -15 2000.27 495.811  23 
  -3   4 -16 3359.75 578.777  27 
  -3   4 -16 2991.09 600.797  23 
  -3   4 -16 3045.35 665.216  26 
  -3   4 -17 818.990 324.245  26 
  -3   4 -17 1161.35 426.029  23 
  -3   4 -18 172.120 172.147  26 
  -3   4 -18 267.708 271.057  23 
  -3   4 -19-95.0629 140.385  26 
  -3   4 -19 487.783 263.498  23 
  -3   4 -20 269.651 149.585  23 
   3  -3 -21 2255.85 508.119  19 
   3  -3 -20 677.175 304.236  14 
   3  -3 -20 693.855 226.070  24 
   3  -3 -19 710.342 329.125  14 
   3  -3 -19 1092.74 300.451  24 
   3  -3 -18 839.027 335.465  14 
   3  -3 -18 286.685 190.388  24 
   3  -3 -17 747.323 392.722  14 
   3  -3 -17 334.343 240.644  24 
   3  -3 -17-75.6942 635.136  19 
   3  -3 -16 3482.32 824.305  14 
   3  -3 -16 3390.23 958.675  19 
   3  -3 -15 5519.85 976.352  14 
   3  -3 -15 5671.03 1205.63  19 
   3  -3 -14 876.173 443.105  14 
   3  -3 -14 1766.11 446.782   9 
   3  -3 -14 842.621 574.557  19 
   3  -3 -13 11629.6 1407.37  14 
   3  -3 -13 9009.24 912.784   9 
   3  -3 -13 11827.7 976.265  16 
   3  -3 -13 11200.5 1555.81  19 
   3  -3 -12 397.705 313.869  14 
   3  -3 -12 428.211 217.353   9 
   3  -3 -12 706.654 299.504  25 
   3  -3 -12 788.540 275.599  16 
   3  -3 -12 439.578 507.414  19 
   3  -3 -11-3.01162 136.328   9 
   3  -3 -11-297.422 322.646  14 
   3  -3 -11 73.5710 168.746  21 
   3  -3 -11 319.274 269.092  25 
   3  -3 -10 28034.9 1277.44   9 
   3  -3  -9 8094.36 662.126   9 
   3  -3  -9 6297.99 596.511   7 
   3  -3  -8 135896. 2547.30   9 
  -3   3   8 139896. 2148.15   1 
   3  -3  -7 61447.3 1641.36   9 
  -3   3   7 59302.2 1408.59   1 
   3  -3  -6 32529.6 1166.69   9 
  -3   3   6 32135.0 1325.19  13 
   3  -3  -6 33272.7 1215.33  10 
   3  -3  -6 34330.6 1363.09   8 
  -3   3   6 32169.0 1028.02   1 
  -3   3   5 92840.5 2156.52  13 
   3  -3  -5 89845.9 1777.50  10 
   3  -3  -5 92248.8 2285.67   8 
  -3   3   5 91359.3 1726.08   1 
   3  -3  -4 18726.5 716.549  10 
   3  -3  -4 20192.3 1059.06   8 
  -3   3   4 19352.6 951.079  13 
  -3   3   4 19322.3 798.750   1 
   3  -3  -3 5350.85 333.398  10 
   3  -3  -3 5592.02 562.087   8 
  -3   3   3 5208.35 416.402   1 
   3  -3  -2 124.967 49.1561  10 
  -3   3   2 164.541 110.810   1 
   3  -3  -1 220.931 45.8295  10 
  -3   3   1 360.182 121.219   1 
  -3   3   0 20356.4 814.348   1 
  -3   3  -1 1636.39 236.702   1 
  -3   3  -2 23479.9 884.476   1 
  -3   3  -3 1267.34 214.974   1 
  -3   3  -4 19892.4 825.695   1 
  -3   3  -5 5298.11 432.212   1 
  -3   3  -6 4322.52 387.731   1 
  -3   3  -7 9881.26 576.335   1 
  -3   3  -8 13158.8 1019.19  12 
  -3   3  -9 18008.2 1260.10  12 
  -3   3 -10 50259.4 2260.01  12 
  -3   3 -10 53547.9 2529.43  26 
  -3   3 -11 36396.0 2090.75  12 
  -3   3 -11 38942.9 2259.31  26 
  -3   3 -12 4273.73 754.615  12 
  -3   3 -12 3538.40 763.810  26 
  -3   3 -13 51983.2 2813.80  12 
   3  -3  13 54370.9 2245.76  13 
  -3   3 -13 50995.3 2723.29  26 
  -3   3 -14 3692.08 775.452  26 
  -3   3 -14 4133.32 699.007  23 
  -3   3 -15 29491.6 2057.37  26 
  -3   3 -15 28658.2 1845.92  23 
  -3   3 -16 14977.0 1356.98  23 
  -3   3 -16 16694.1 1499.07  26 
  -3   3 -16 15783.1 1795.21  19 
  -3   3 -17 593.565 243.331  23 
  -3   3 -17 1256.01 451.325  26 
  -3   3 -18 7517.44 888.566  26 
  -3   3 -18 7160.27 874.694  23 
  -3   3 -19 2652.81 506.834  23 
  -3   3 -19 1914.86 400.685  26 
  -3   3 -20 485.937 217.632  23 
  -3   3 -21 490.489 179.893  23 
   3  -2 -21 3137.01 597.377  19 
   3  -2 -20 30964.0 1894.89  14 
   3  -2 -20 32589.9 2469.78  19 
   3  -2 -19 2101.45 583.004  14 
   3  -2 -19 2266.71 419.109  24 
   3  -2 -19 3077.88 924.994  19 
   3  -2 -18 3912.44 779.856  14 
   3  -2 -18 3526.06 556.970  24 
   3  -2 -18 4977.81 1131.07  19 
   3  -2 -17 1181.01 486.785  14 
   3  -2 -17 1226.47 370.728  24 
   3  -2 -17 726.558 408.325  19 
   3  -2 -16 874.825 396.445  14 
   3  -2 -16 1195.67 373.711  24 
   3  -2 -16 1425.42 774.413  19 
   3  -2 -15-100.546 329.719  14 
   3  -2 -15 481.208 494.723  19 
   3  -2 -14 22637.3 1895.87  14 
   3  -2 -14 27658.6 2544.60  19 
   3  -2 -13 235.437 161.689   9 
   3  -2 -13 689.761 332.546  14 
   3  -2 -13 876.248 447.074  19 
   3  -2 -12 260.798 279.428  14 
   3  -2 -12 87.4435 147.690   9 
   3  -2 -12 571.352 386.871  25 
   3  -2 -12-280.896 384.885  19 
   3  -2 -11 630.576 221.132   9 
   3  -2 -10 1039.81 251.170   9 
   3  -2 -10 426.323 184.630   7 
  -3   2   9 53134.2 2091.15  13 
   3  -2  -9 55702.5 1617.29   9 
   3  -2  -8 2170.03 319.227   9 
  -3   2   8 1981.81 388.828  13 
  -3   2   8 1995.08 239.738   1 
   3  -2  -8 1697.93 310.551   7 
  -3   2   7 49485.5 1820.30  13 
   3  -2  -7 49640.3 1415.11   9 
  -3   2   6 25114.6 1236.30  13 
   3  -2  -6 22303.2 905.679   9 
  -3   2   6 23983.1 802.809   1 
  -3   2   5 258329. 3748.30  13 
   3  -2  -5 254184. 3343.75   8 
  -3   2   5 259580. 2606.13   1 
   3  -2  -4 113289. 2278.75   8 
  -3   2   4 113368. 1715.57   1 
  -3   2   3 94.3070 84.2042  13 
   3  -2  -3 205.726 79.3094  10 
   3  -2  -3 248.838 177.409   8 
  -3   2   3 103.891 76.5754   1 
   3  -2  -2 255665. 1635.66  10 
   3  -2  -2 257048. 3374.08   8 
  -3   2   2 261606. 2621.01   1 
  -3   2   1 86045.7 1505.95   1 
   3  -2  -1 90341.9 1574.80   4 
  -3   2   0 13430.2 598.027   1 
  -3   2  -1 148280. 2000.51   1 
   3  -2   1 152353. 2024.39   4 
  -3   2  -2 2172.95 251.349   1 
   3  -2   2 2330.52 256.389   4 
  -3   2  -3 1847.51 233.226   1 
  -3   2  -4 223902. 2508.00   1 
  -3   2  -5 71697.7 1424.97   1 
  -3   2  -6 57470.5 1265.11   1 
  -3   2  -7 21339.4 1136.37  12 
  -3   2  -7 24312.2 806.729   1 
  -3   2  -8 8630.25 795.949  12 
  -3   2  -9 7921.35 835.733  12 
  -3   2 -10 2542.40 528.424  12 
  -3   2 -11 34736.5 1989.41  12 
  -3   2 -11 36219.1 2137.13  26 
  -3   2 -12 3234.68 667.576  12 
  -3   2 -12 3202.16 662.755  26 
  -3   2 -13 1452.54 423.018  12 
   3  -2  13 1207.43 344.399  13 
  -3   2 -13 1724.22 534.896  26 
  -3   2 -14 15095.2 1585.56  12 
   3  -2  14 11920.0 1064.23  13 
  -3   2 -14 14567.1 1442.18  26 
  -3   2 -15 68.1387 231.989  26 
  -3   2 -15-139.068 335.967  23 
  -3   2 -16 2617.72 635.119  26 
  -3   2 -16 2157.94 505.665  23 
  -3   2 -17 16178.3 1437.26  26 
  -3   2 -17 14576.0 1335.54  23 
  -3   2 -17 15865.2 1820.10  19 
  -3   2 -18 1992.87 477.344  23 
  -3   2 -18 1309.58 381.486  26 
  -3   2 -18 2211.67 736.184  19 
  -3   2 -19 12542.2 1023.30  26 
  -3   2 -19 12969.8 1120.29  23 
  -3   2 -19 10958.4 1326.45  19 
  -3   2 -20 19765.2 1232.36  23 
  -3   2 -21 2754.57 408.607  23 
   3  -1 -22 2475.39 500.439  19 
   3  -1 -21 1369.22 495.011  19 
   3  -1 -20 10308.3 1076.56  14 
   3  -1 -20 9430.06 1404.03  19 
   3  -1 -19 35719.7 2214.20  14 
   3  -1 -19 39809.1 3031.55  19 
   3  -1 -18-1.70165 266.707  14 
   3  -1 -18 36.5231 189.120  24 
   3  -1 -18 105.426 436.545  19 
   3  -1 -17 2615.52 658.266  14 
   3  -1 -17 2849.31 507.773  24 
   3  -1 -17 3838.08 1100.26  19 
   3  -1 -16 5784.59 991.248  14 
   3  -1 -16 5717.75 740.990  24 
   3  -1 -16 6592.06 1370.07  19 
   3  -1 -15 7472.80 1128.54  14 
   3  -1 -15 9204.63 1543.21  19 
   3  -1 -14 100.692 233.419  14 
   3  -1 -13 10095.1 1214.39  14 
   3  -1 -13 9633.88 881.079   9 
   3  -1 -12 374.667 174.951   9 
   3  -1 -12-51.4606 194.533  14 
  -3   1  11 17729.9 1337.27  13 
   3  -1 -11 19173.5 1050.69   9 
   3  -1 -11 15899.8 1516.71  12 
  -3   1  10 49527.0 2090.19  13 
   3  -1 -10 45540.0 2374.90  12 
   3  -1  -9 18544.7 895.694   9 
  -3   1   9 17163.5 1180.37  13 
   3  -1  -9 16669.7 1356.11  12 
   3  -1  -9 15118.6 846.506   7 
   3  -1  -8 10188.8 630.319   9 
  -3   1   8 9265.87 827.242  13 
   3  -1  -8 8489.60 924.224  12 
   3  -1  -8 9351.00 643.939   7 
   3  -1  -7 2280.97 300.117   9 
  -3   1   7 1824.89 370.947  13 
  -3   1   7 2052.36 217.142   1 
   3  -1  -7 1791.40 284.412   7 
  -3   1   6 102608. 2501.77  13 
   3  -1  -6 100615. 1792.10   9 
  -3   1   6 105677. 1507.95   1 
  -3   1   5 36053.5 1416.55  13 
   3  -1  -5 39421.5 997.059   4 
  -3   1   5 37640.2 910.371   1 
   3  -1  -4 30046.1 1041.64   8 
  -3   1   4 30506.5 1238.21  13 
   3  -1  -4 32942.3 908.224   4 
  -3   1   4 29614.0 799.642   1 
   3  -1  -3 184187. 2538.14   8 
  -3   1   3 182618. 1957.48   1 
   3  -1  -2 6001.79 461.751   8 
  -3   1   2 5659.15 495.450  13 
   3  -1  -2 6263.84 380.012   4 
  -3   1   2 5840.48 347.632   1 
   3  -1  -1 638753. 4628.11   8 
  -3   1   1 639111. 3649.60   1 
  -3   1   0 481060. 3190.84   1 
  -3   1  -1 42544.5 954.079   1 
  -3   1  -2 740.431 136.784   1 
   3  -1   2 868.815 142.311   4 
  -3   1  -3 11028.6 497.270   1 
   3  -1   3 10838.7 504.913   4 
  -3   1  -4 140439. 1792.49   1 
   3  -1   4 142611. 1832.27   4 
  -3   1  -5 463725. 3246.63   1 
   3  -1   5 468261. 3328.54   4 
  -3   1  -6 50799.1 1540.48  12 
  -3   1  -6 55270.4 1097.16   1 
  -3   1  -7 265566. 3896.81  12 
  -3   1  -7 283946. 2434.41   1 
  -3   1  -8 559317. 6117.02  12 
  -3   1  -9 5439.08 672.823  12 
  -3   1 -10 60377.2 2393.69  12 
  -3   1 -11 8998.01 1000.30  12 
  -3   1 -12 15602.4 1410.79  12 
  -3   1 -12 14522.9 1422.12  26 
   3  -1  13 18486.5 1229.90  13 
  -3   1 -13 20125.3 1728.64  12 
  -3   1 -13 21152.2 1720.82  26 
  -3   1 -13 16624.9 1094.68  25 
  -3   1 -14 982.704 462.164  12 
   3  -1  14 1515.70 387.008  13 
  -3   1 -14 1388.19 359.096  25 
  -3   1 -14 1955.21 607.688  26 
  -3   1 -15 3433.81 745.049  26 
  -3   1 -15 2543.72 668.947  19 
  -3   1 -16 30.8751 279.057  26 
  -3   1 -16-44.8876 317.529  23 
  -3   1 -16 103.623 442.240  19 
  -3   1 -17-398.660 283.183  26 
  -3   1 -17-466.515 396.814  23 
  -3   1 -17-420.970 515.545  19 
  -3   1 -18 736.062 360.834  26 
  -3   1 -18 301.992 251.671  23 
  -3   1 -18 834.062 528.602  19 
  -3   1 -19 1152.39 394.413  23 
  -3   1 -19 922.746 509.174  19 
  -3   1 -20 753.642 319.038  23 
  -3   1 -20 19.9909 296.130  19 
  -3   1 -21 8911.64 754.446  23 
   3   0 -22-1256.96 471.771  19 
   3   0 -21 908.234 402.359  19 
   3   0 -20 601.117 312.840  14 
   3   0 -20 18.6155 387.070  19 
   3   0 -19 1186.71 449.371  14 
   3   0 -19 1622.18 668.136  19 
   3   0 -18 2271.96 612.933  14 
   3   0 -18 2845.89 857.584  19 
   3   0 -17-536.165 514.645  14 
   3   0 -17 239.897 264.562  23 
   3   0 -16-131.693 377.630  14 
   3   0 -16 313.032 283.726  23 
   3   0 -15 74327.6 3385.72  14 
   3   0 -15 73753.5 2417.34  24 
   3   0 -15 77978.2 2764.14  23 
   3   0 -14 1966.77 582.584  14 
   3   0 -14 1297.74 561.170  12 
   3   0 -14 2803.33 550.716  23 
   3   0 -13 9948.88 1195.04  14 
   3   0 -13 7320.73 1141.54  12 
   3   0 -13 9714.10 927.088  23 
  -3   0  12 9370.77 994.780  13 
   3   0 -12 9574.95 1108.37  14 
   3   0 -12 10551.7 835.812   9 
   3   0 -12 8869.19 1185.42  12 
  -3   0  11 6854.12 824.755  13 
   3   0 -11 6899.71 622.061   9 
   3   0 -11 6269.78 936.652  12 
  -3   0  10 166713. 3756.78  13 
   3   0 -10 153733. 4215.02  12 
   3   0  -9 97708.7 1951.19   9 
  -3   0   9 92246.0 2683.96  13 
  -3   0   8 48583.3 1844.74  13 
   3   0  -8 49614.1 1292.55   9 
   3   0  -8 46320.6 1402.61   7 
   3   0  -7 45351.1 1158.80   9 
  -3   0   7 48881.1 1744.49  13 
   3   0  -7 43149.8 1806.69  12 
   3   0  -7 45250.5 1331.89   7 
  -3   0   7 46583.8 844.066   2 
   3   0  -6 3730.20 325.441   9 
  -3   0   6 3935.04 491.863  13 
   3   0  -6 4002.94 511.346  12 
   3   0  -6 3919.01 379.244   7 
   3   0  -6 3844.69 291.708   4 
   3   0  -5-0.63427 126.577  12 
  -3   0   5 232.212 134.008  13 
   3   0  -5 102.500 68.4677   7 
  -3   0   5 106.827 68.0503   1 
   3   0  -5 158.838 76.8973   4 
  -3   0   4 47858.5 1517.19  13 
   3   0  -4 48674.1 1567.32  12 
  -3   0   4 48602.2 908.884   1 
   3   0  -4 51435.0 1023.21   4 
  -3   0   3 248044. 3300.84  13 
  -3   0   3 242770. 2027.25   1 
  -3   0   2 321017. 3586.64  13 
   3   0  -2 319037. 2911.88   8 
  -3   0   2 316022. 2298.95   1 
   3   0  -2 317548. 2381.47   4 
   3   0  -1 47944.6 1104.00   8 
  -3   0   1 47363.1 894.903   1 
   3   0   0 178180. 2097.56   8 
  -3   0   0 177530. 1734.48   1 
  -3   0  -1 3295.12 155.733  10 
   3   0   1 2776.15 269.438   8 
  -3   0  -1 2747.53 228.317   1 
  -3   0  -2 63576.4 918.227  10 
  -3   0  -2 66835.5 1085.11   1 
   3   0   2 65106.7 1069.02   4 
  -3   0  -3 422677. 2744.17   1 
   3   0   3 421272. 2764.40   4 
  -3   0  -4 999.001 165.201  10 
   3   0   4 1068.37 153.834   4 
  -3   0  -4 1125.86 152.662   1 
  -3   0  -5 491598. 2952.00   1 
   3   0   5 494481. 3147.90   4 
  -3   0  -6 488976. 4550.69  12 
   3   0   6 469947. 3056.52   4 
  -3   0  -7 8673.11 680.402  12 
  -3   0  -7 8948.95 397.066   2 
  -3   0  -8 113374. 2685.57  12 
  -3   0  -9 425290. 5746.75  12 
  -3   0 -10 6715.65 790.259  12 
  -3   0 -11 49258.9 2313.01  12 
  -3   0 -12 1774.80 508.241  12 
  -3   0 -12 1534.52 505.101  26 
  -3   0 -13 11720.9 1320.91  12 
   3   0  13 10518.4 885.302  13 
  -3   0 -13 9513.66 1161.97  26 
  -3   0 -13 9535.82 840.290  25 
  -3   0 -14 1374.99 495.101  12 
  -3   0 -14 707.786 369.443  26 
  -3   0 -14 463.799 227.140  25 
  -3   0 -15 1679.40 590.655  12 
  -3   0 -15 490.628 282.995  25 
  -3   0 -15 748.751 344.260  26 
  -3   0 -15 1595.84 698.355  19 
  -3   0 -16 1033.62 419.989  26 
  -3   0 -16 1661.49 507.154  25 
  -3   0 -17 5879.85 868.335  23 
  -3   0 -17 4888.30 777.612  26 
  -3   0 -17 4911.75 1109.80  19 
  -3   0 -18 19328.9 1497.55  23 
  -3   0 -18 15912.3 1871.46  19 
  -3   0 -19 833.121 314.152  23 
  -3   0 -19 361.889 334.706  19 
  -3   0 -20 301.114 217.845  23 
  -3   0 -20-419.183 371.557  19 
  -3   0 -21 2081.67 408.104  23 
  -3   0 -21 195.363 274.433  19 
   3   1 -22-511.955 378.799  19 
   3   1 -21 1805.54 606.131  19 
   3   1 -20 5898.58 752.166  14 
   3   1 -20 7714.61 1250.38  19 
   3   1 -19 14962.5 1364.52  14 
   3   1 -19 16401.3 1192.32  23 
   3   1 -19 16003.3 1951.53  19 
   3   1 -18 378.439 227.544  14 
   3   1 -18 1042.24 362.497  23 
   3   1 -18 270.537 458.242  19 
   3   1 -17 134.431 263.981  14 
   3   1 -17 329.948 286.268  23 
   3   1 -16 441.507 240.211  14 
   3   1 -16 820.091 372.669  23 
   3   1 -15 21230.0 1803.49  14 
   3   1 -15 23045.0 1577.91  23 
   3   1 -14 48351.2 2646.85  14 
   3   1 -14 48017.7 3150.85  12 
   3   1 -14 50942.5 2262.45  23 
   3   1 -13 8429.75 1090.55  14 
  -3  -1  13 7901.39 995.892  13 
   3   1 -13 8036.04 1205.28  12 
   3   1 -13 6578.97 850.421  27 
   3   1 -13 7974.23 873.749  23 
   3   1 -12 10250.3 1154.70  14 
  -3  -1  12 10790.1 1079.78  13 
   3   1 -12 9818.57 1218.96  12 
   3   1 -11 28249.9 1913.63  12 
  -3  -1  11 28557.5 1647.56  13 
   3   1 -11 31712.5 1319.33   9 
  -3  -1  10 19376.9 1297.56  13 
   3   1 -10 21368.0 973.820   9 
   3   1 -10 18059.8 1407.26  12 
   3   1  -9 44970.9 2055.44  12 
  -3  -1   9 47327.0 1882.42  13 
   3   1  -8 59085.8 1326.71   9 
  -3  -1   8 59219.0 1975.79  13 
   3   1  -7 223248. 2995.75   7 
   3   1  -7 226945. 2387.41   9 
   3   1  -7 219217. 3767.42  12 
   3   1  -6 152853. 1645.98   4 
  -3  -1   6 157666. 1570.57   2 
   3   1  -6 160321. 2428.57   7 
   3   1  -6 154802. 1859.36   9 
  -3  -1   6 158686. 2924.53  13 
   3   1  -5 54599.6 968.148   4 
   3   1  -5 53088.8 1326.68   7 
  -3  -1   5 50755.0 885.879   2 
   3   1  -5 49961.5 994.920   9 
  -3  -1   5 52299.9 1641.98  13 
   3   1  -4 2386.49 203.117   4 
  -3  -1   4 2377.23 198.232   2 
   3   1  -4 2442.84 278.043   7 
   3   1  -4 2149.30 290.866  12 
  -3  -1   4 2652.59 358.247  13 
   3   1  -3 120353. 1783.01   7 
   3   1  -3 119189. 1358.11   4 
   3   1  -3 123733. 1965.81  12 
   3   1  -2 277601. 2040.10   4 
  -3  -1   1 53017.2 860.892   1 
  -3  -1   0 615.900 97.0840   1 
  -3  -1  -1 634.145 105.290   1 
   3   1   1 625.135 121.300   8 
  -3  -1  -1 536.922 84.3833  10 
   3   1   2 51411.8 871.370   4 
  -3  -1  -2 52453.8 880.840   1 
  -3  -1  -2 51512.6 881.145  10 
   3   1   3 18051.8 522.213   4 
  -3  -1  -3 18034.7 567.763  12 
   3   1   3 18203.8 513.684   8 
  -3  -1  -3 18094.9 602.660  10 
   3   1   4 165404. 1610.25   4 
  -3  -1  -4 164464. 1974.00  12 
   3   1   4 167294. 1507.02   8 
  -3  -1  -4 165586. 2067.44  10 
  -3  -1  -5 125726. 1446.62   2 
   3   1   5 123114. 1408.98   4 
   3   1   5 126098. 1230.43   8 
  -3  -1  -5 122144. 1967.78  12 
  -3  -1  -5 127140. 2048.37  10 
  -3  -1  -6 169064. 1713.23   2 
  -3  -1  -6 170319. 2637.24  12 
   3   1   6 174109. 1192.03   8 
  -3  -1  -7 34114.6 1307.59  12 
  -3  -1  -7 37877.5 1355.12  10 
  -3  -1  -8 35642.9 1484.85  12 
  -3  -1  -9 2673.08 453.181  12 
  -3  -1 -10 6495.64 770.541  12 
  -3  -1 -11 18737.1 1420.90  12 
   3   1  12 10778.0 815.424  13 
  -3  -1 -12 11716.0 1218.11  12 
  -3  -1 -13 782.975 333.143  14 
  -3  -1 -13 2739.93 649.661  12 
  -3  -1 -13 2053.79 429.422  25 
  -3  -1 -13 2067.50 633.799  26 
  -3  -1 -13 2067.09 679.938  19 
  -3  -1 -14 23340.7 1996.21  12 
  -3  -1 -14 19853.6 1659.97  26 
  -3  -1 -14 20549.9 1362.44  25 
  -3  -1 -15 4188.86 916.253  12 
  -3  -1 -15 4235.26 785.123  26 
  -3  -1 -15 2926.34 542.477  25 
  -3  -1 -15 4535.74 1113.81  19 
  -3  -1 -16 7079.07 969.032  26 
  -3  -1 -16 5432.10 756.437  25 
  -3  -1 -16 7921.64 1432.05  19 
  -3  -1 -17 5682.97 829.598  25 
  -3  -1 -17 3901.33 721.495  23 
  -3  -1 -17 4214.65 1025.23  19 
  -3  -1 -18 18869.5 1482.55  23 
  -3  -1 -18 21804.0 2261.37  19 
  -3  -1 -19 11792.0 1103.32  23 
  -3  -1 -19 10874.8 1501.52  19 
  -3  -1 -20 3642.55 570.281  23 
  -3  -1 -20 3653.81 836.546  19 
  -3  -1 -21 279.179 223.977  23 
  -3  -1 -21-1130.51 599.449  19 
   3   2 -22 108.794 296.153  19 
   3   2 -21 2355.59 632.646  19 
   3   2 -20 392.826 157.616  23 
   3   2 -20 385.449 385.436  19 
   3   2 -19 494.128 308.080  14 
   3   2 -19 899.063 284.608  23 
   3   2 -18 1164.34 435.435  14 
   3   2 -18 1384.51 416.251  23 
   3   2 -18 285.140 413.100  19 
   3   2 -17 4119.30 743.146  14 
   3   2 -17 5713.63 822.964  23 
   3   2 -16 14249.1 1452.56  14 
   3   2 -16 15401.7 1350.63  23 
   3   2 -15 938.546 438.100  14 
   3   2 -15 2120.06 805.429  12 
   3   2 -15 1324.37 470.981  23 
   3   2 -15 962.065 368.442  27 
   3   2 -14 174.605 314.098  12 
   3   2 -14-24.3853 363.344  14 
  -3  -2  14 228.326 269.423  13 
   3   2 -14 604.193 335.351  27 
   3   2 -14 509.409 304.307  23 
   3   2 -13 31187.2 2049.25  14 
   3   2 -13 33558.0 2421.49  12 
  -3  -2  13 31937.5 2027.38  13 
   3   2 -13 29288.0 1813.51  27 
   3   2 -13 36530.4 1914.54  23 
   3   2 -12 57866.4 2974.99  12 
   3   2 -12 55334.9 2617.63  14 
  -3  -2  12 56531.9 2532.26  13 
   3   2 -12 53753.1 2336.06  27 
   3   2 -12 65098.7 3788.18  22 
   3   2 -12 63714.1 2414.47  23 
   3   2 -11 129.140 255.942  12 
  -3  -2  11 391.327 271.373  13 
   3   2 -10-23.8195 239.918  12 
  -3  -2  10 229.613 196.887  13 
   3   2  -9 68663.2 2462.10  12 
  -3  -2   9 70444.1 2278.68  13 
   3   2  -9 75736.5 1658.46   9 
   3   2  -8 7188.38 732.647  12 
  -3  -2   8 7792.10 714.009  13 
   3   2  -8 7692.87 471.592   9 
  -3  -2   7 50280.4 978.387   3 
   3   2  -7 50760.0 1742.02  12 
   3   2  -7 53408.9 1089.97   9 
   3   2  -6 81864.1 1156.61   4 
   3   2  -6 76888.2 1165.97   9 
   3   2  -6 80464.7 1977.78  12 
   3   2  -5 85852.3 1183.25   4 
   3   2  -5 77097.7 1742.92  12 
  -3  -2   5 88246.0 2016.24  13 
   3   2  -5 79080.1 1090.56   9 
   3   2  -4 646.732 159.465   7 
   3   2  -4 606.283 172.303  12 
   3   2  -3 1392.86 210.445   7 
  -3  -2   3 1113.72 144.436   2 
  -3  -2   2 187277. 1743.26   2 
   3   2  -2 188273. 1745.13  12 
   3   2  -1 228913. 2240.33   7 
  -3  -2   1 224112. 1877.51   2 
   3   2   0 8239.12 392.732   7 
  -3  -2   0 7837.08 353.622   2 
  -3  -2   0 7577.78 507.277  13 
   3   2   1 194553. 1750.48   7 
  -3  -2  -1 199359. 2509.04  13 
  -3  -2  -1 196951. 1040.27  12 
  -3  -2  -2 44720.6 848.979   2 
   3   2   2 44306.8 755.935   7 
  -3  -2  -2 43371.4 713.642  12 
  -3  -2  -2 45651.4 947.123  10 
  -3  -2  -3 2962.89 230.239   2 
   3   2   3 2229.21 151.651   7 
  -3  -2  -3 2421.14 212.061  12 
  -3  -2  -3 2608.46 260.115  10 
  -3  -2  -4 31038.4 749.549   2 
  -3  -2  -4 30867.2 860.540  12 
  -3  -2  -4 31122.5 945.580  10 
  -3  -2  -5 17060.0 732.941  12 
  -3  -2  -5 16505.1 802.475   9 
  -3  -2  -5 17939.3 791.008  10 
   3   2   6 87515.6 1159.24   4 
  -3  -2  -6 92705.5 1922.79  12 
  -3  -2  -6 87929.7 2003.77   9 
  -3  -2  -6 95928.1 2011.68  10 
   3   2   7 2035.92 181.171   4 
  -3  -2  -7 2384.52 354.590  12 
  -3  -2  -7 2333.03 355.171  10 
  -3  -2  -7 1867.64 358.891   9 
  -3  -2  -8 487.292 232.810   9 
  -3  -2  -8 231.923 148.295  10 
  -3  -2  -8 291.656 177.521  12 
  -3  -2  -9 1104.96 323.018  10 
  -3  -2  -9 1038.39 306.251  12 
  -3  -2  -9 1107.95 325.593   9 
  -3  -2 -10 82084.1 2688.76  12 
  -3  -2 -10 78972.6 2560.19   9 
  -3  -2 -11 49647.0 2315.29  12 
   3   2  11 51139.8 1565.20  13 
  -3  -2 -12 128.491 249.294  12
[truncated: 807,316 more chars]
