# Supplementary material for: Research on Synthesis, Structure, and Catalytic Performance of Tetranuclear Copper(I) Clusters Supported by 2-Mercaptobenz-zole-Type Ligands
Source: Molecules. 2024 Sep 6;29(17):4228. doi: 10.3390/molecules29174228 (PMC11396812; doi:10.3390/molecules29174228)
Supplement: Supplementary file 1 [file molecules-29-04228-s001.zip › CIFs/Complex3.cif]

  
data_full                         #(CCDC:2336735)
  
_audit_creation_method            'SHELXL-2018/3' 
_shelx_SHELXL_version_number      '2018/3' 
_chemical_name_systematic         ? 
_chemical_name_common             ? 
_chemical_melting_point           ? 
_chemical_formula_moiety          'C75 H60 Cu4 I N6 P3 S3, 3(C4 H8 O), C2 H3 N' 
_chemical_formula_sum             'C89 H87 Cu4 I N7 O3 P3 S3' 
_chemical_formula_weight          1872.80 
  
loop_ 
 _atom_type_symbol 
 _atom_type_description 
 _atom_type_scat_dispersion_real 
 _atom_type_scat_dispersion_imag 
 _atom_type_scat_source 
 'C'  'C'   0.0181   0.0091 
 'International Tables Vol C Tables 4.2.6.8 and 6.1.1.4' 
 'H'  'H'   0.0000   0.0000 
 'International Tables Vol C Tables 4.2.6.8 and 6.1.1.4' 
 'Cu'  'Cu'  -1.9646   0.5888 
 'International Tables Vol C Tables 4.2.6.8 and 6.1.1.4' 
 'I'  'I'  -0.3257   6.8362 
 'International Tables Vol C Tables 4.2.6.8 and 6.1.1.4' 
 'N'  'N'   0.0311   0.0180 
 'International Tables Vol C Tables 4.2.6.8 and 6.1.1.4' 
 'O'  'O'   0.0492   0.0322 
 'International Tables Vol C Tables 4.2.6.8 and 6.1.1.4' 
 'P'  'P'   0.2955   0.4335 
 'International Tables Vol C Tables 4.2.6.8 and 6.1.1.4' 
 'S'  'S'   0.3331   0.5567 
 'International Tables Vol C Tables 4.2.6.8 and 6.1.1.4' 
  
_space_group_crystal_system       trigonal 
_space_group_IT_number            147 
_space_group_name_H-M_alt         'P -3' 
_space_group_name_Hall            '-P 3' 
  
_shelx_space_group_comment 
; 
The symmetry employed for this shelxl refinement is uniquely defined 
by the following loop, which should always be used as a source of 
symmetry information in preference to the above space-group names. 
They are only intended as comments. 
; 
  
loop_ 
 _space_group_symop_operation_xyz 
 'x, y, z' 
 '-y, x-y, z' 
 '-x+y, -x, z' 
 '-x, -y, -z' 
 'y, -x+y, -z' 
 'x-y, x, -z' 
  
_cell_length_a                    16.9492(6) 
_cell_length_b                    16.9492(6) 
_cell_length_c                    17.6895(8) 
_cell_angle_alpha                 90 
_cell_angle_beta                  90 
_cell_angle_gamma                 120 
_cell_volume                      4400.9(4) 
_cell_formula_units_Z             2 
_cell_measurement_temperature     150(2) 
_cell_measurement_reflns_used     17471 
_cell_measurement_theta_min       4.9790 
_cell_measurement_theta_max       72.5320 
  
_exptl_crystal_description        block 
_exptl_crystal_colour             colourless 
_exptl_crystal_density_meas       ? 
_exptl_crystal_density_method     ? 
_exptl_crystal_density_diffrn     1.413 
_exptl_crystal_F_000              1912 
_exptl_transmission_factor_min    ? 
_exptl_transmission_factor_max    ? 
_exptl_crystal_size_max           0.200 
_exptl_crystal_size_mid           0.100 
_exptl_crystal_size_min           0.080 
_exptl_absorpt_coefficient_mu     5.422 
_shelx_estimated_absorpt_T_min    0.410 
_shelx_estimated_absorpt_T_max    0.671 
_exptl_absorpt_correction_type    multi-scan 
_exptl_absorpt_correction_T_min   0.45922 
_exptl_absorpt_correction_T_max   1.00000 
_exptl_absorpt_process_details     
; 
CrysAlisPro 1.171.41.116a (Rigaku Oxford Diffraction, 2021) 
Empirical absorption correction using spherical harmonics, 
implemented in SCALE3 ABSPACK scaling algorithm. 
; 
_exptl_absorpt_special_details    ? 
_diffrn_ambient_temperature       150(2) 
_diffrn_radiation_wavelength      1.54184 
_diffrn_radiation_type            CuK\a 
_diffrn_source                    'micro-focus sealed X-ray tube' 
_diffrn_measurement_device_type   'SuperNova, Dual, Cu at home/near, Atlas' 
_diffrn_measurement_method        '\w scans' 
_diffrn_detector_area_resol_mean  10.5594 
_diffrn_reflns_number             35484 
_diffrn_reflns_av_unetI/netI      0.0260 
_diffrn_reflns_av_R_equivalents   0.0603 
_diffrn_reflns_limit_h_min        -16 
_diffrn_reflns_limit_h_max        20 
_diffrn_reflns_limit_k_min        -20 
_diffrn_reflns_limit_k_max        20 
_diffrn_reflns_limit_l_min        -20 
_diffrn_reflns_limit_l_max        21 
_diffrn_reflns_theta_min          3.913 
_diffrn_reflns_theta_max          68.997 
_diffrn_reflns_theta_full         67.684 
_diffrn_measured_fraction_theta_max   0.997 
_diffrn_measured_fraction_theta_full  0.997 
_diffrn_reflns_Laue_measured_fraction_max    0.997 
_diffrn_reflns_Laue_measured_fraction_full   0.997 
_diffrn_reflns_point_group_measured_fraction_max   0.997 
_diffrn_reflns_point_group_measured_fraction_full  0.997 
_reflns_number_total              5472 
_reflns_number_gt                 4898 
_reflns_threshold_expression      'I > 2\s(I)' 
_reflns_Friedel_coverage          0.000 
_reflns_Friedel_fraction_max      . 
_reflns_Friedel_fraction_full     . 
  
_reflns_special_details 
; 
 Reflections were merged by SHELXL according to the crystal 
 class for the calculation of statistics and refinement. 
  
 _reflns_Friedel_fraction is defined as the number of unique 
 Friedel pairs measured divided by the number that would be 
 possible theoretically, ignoring centric projections and 
 systematic absences. 
; 

# start Validation Reply Form
_vrf_PLAT601_full
;
PROBLEM:  Unit Cell Contains Solvent Accessible VOIDS of.  173 Ang**3
RESPONSE: The highest difference peak 2.60 (Q1) is located 0.82 angstrom away
          from the I1 atom. The peaks Q3 to Q5 are located 0.82-0.84 angstrom
          away from the Cu1 and Cu2 atoms. They should be the residual peaks 
          of the heavy atoms I and Cu by the copper radiation source.
          
        The second difference peak 1.87 (Q2) could be defined as a solvent
          atom. However, it is located at a special position, from which a six
          atoms ring will be formed by "grow" with the other five atoms gained 
          by symmetry. The distances between adjacent peaks are 1.32 angstroms.
          The ring seems like a cyclohexane ring with bond lengths being 1.32
          angstrom. It is a bit odd, since cyclohexane was not used in our
          reaction or crystalization. Thus, the peak Q2 is not defined in our 
          structure. 
;

# end Validation Reply Form

  
_computing_data_collection        'CrysAlisPro 1.171.41.116a (Rigaku OD, 2021)' 
_computing_cell_refinement        'CrysAlisPro 1.171.41.116a (Rigaku OD, 2021)' 
_computing_data_reduction         'CrysAlisPro 1.171.41.116a (Rigaku OD, 2021)' 
_computing_structure_solution     ? 
_computing_structure_refinement 'SHELXL-2018/3 (Sheldrick, 2018)' 
_computing_molecular_graphics     ? 
_computing_publication_material   ? 
_refine_special_details           ? 
_refine_ls_structure_factor_coef  Fsqd 
_refine_ls_matrix_type            full 
_refine_ls_weighting_scheme       calc 
_refine_ls_weighting_details 
'w=1/[\s^2^(Fo^2^)+(0.1145P)^2^+27.9439P] where P=(Fo^2^+2Fc^2^)/3' 
_atom_sites_solution_primary      ? 
_atom_sites_solution_secondary    ? 
_atom_sites_solution_hydrogens    mixed 
_refine_ls_hydrogen_treatment     constr 
_refine_ls_extinction_method      none 
_refine_ls_extinction_coef        . 
_refine_ls_number_reflns          5472 
_refine_ls_number_parameters      332 
_refine_ls_number_restraints      40 
_refine_ls_R_factor_all           0.0872 
_refine_ls_R_factor_gt            0.0802 
_refine_ls_wR_factor_ref          0.2195 
_refine_ls_wR_factor_gt           0.2145 
_refine_ls_goodness_of_fit_ref    1.042 
_refine_ls_restrained_S_all       1.042 
_refine_ls_shift/su_max           0.001 
_refine_ls_shift/su_mean          0.000 
  
loop_ 
 _atom_site_label 
 _atom_site_type_symbol 
 _atom_site_fract_x 
 _atom_site_fract_y 
 _atom_site_fract_z 
 _atom_site_U_iso_or_equiv 
 _atom_site_adp_type 
 _atom_site_occupancy 
 _atom_site_site_symmetry_order 
 _atom_site_calc_flag 
 _atom_site_refinement_flags_posn 
 _atom_site_refinement_flags_adp 
 _atom_site_refinement_flags_occupancy 
 _atom_site_disorder_assembly 
 _atom_site_disorder_group 
Cu1 Cu 0.666667 0.333333 0.15762(11) 0.0432(4) Uani 1 3 d S T P . . 
Cu2 Cu 0.50662(7) 0.25285(7) 0.25007(6) 0.0399(3) Uani 1 1 d . . . . . 
I1 I 0.666667 0.333333 0.33413(4) 0.0361(2) Uani 1 3 d S T P . . 
S1 S 0.65122(11) 0.45638(11) 0.13994(9) 0.0400(4) Uani 1 1 d . . . . . 
P1 P 0.40690(11) 0.13597(11) 0.31984(10) 0.0376(4) Uani 1 1 d . . . . . 
N1 N 0.4853(4) 0.3520(4) 0.2117(3) 0.0380(12) Uani 1 1 d . . . . . 
N2 N 0.5003(4) 0.4706(4) 0.1465(4) 0.0458(14) Uani 1 1 d . . . . . 
H2A H 0.525321 0.519990 0.118292 0.055 Uiso 1 1 calc R U . . . 
C1 C 0.5409(5) 0.4223(4) 0.1688(4) 0.0384(14) Uani 1 1 d . . . . . 
C2 C 0.4133(5) 0.4287(5) 0.1759(4) 0.0465(16) Uani 1 1 d . . . . . 
C3 C 0.3443(6) 0.4498(7) 0.1709(5) 0.060(2) Uani 1 1 d . . . . . 
H3A H 0.352510 0.501630 0.143510 0.072 Uiso 1 1 calc R U . . . 
C4 C 0.2640(6) 0.3934(7) 0.2068(5) 0.062(2) Uani 1 1 d . . . . . 
H4A H 0.214604 0.404741 0.203079 0.074 Uiso 1 1 calc R U . . . 
C5 C 0.2537(6) 0.3185(6) 0.2494(5) 0.0555(19) Uani 1 1 d . . . . . 
H5A H 0.197721 0.280726 0.274659 0.067 Uiso 1 1 calc R U . . . 
C6 C 0.3231(5) 0.2989(5) 0.2551(4) 0.0470(16) Uani 1 1 d . . . . . 
H6A H 0.315718 0.248412 0.283952 0.056 Uiso 1 1 calc R U . . . 
C7 C 0.4046(5) 0.3551(5) 0.2173(4) 0.0401(14) Uani 1 1 d . . . . . 
C8 C 0.3908(5) 0.1597(5) 0.4176(4) 0.0394(14) Uani 1 1 d . . . . . 
C9 C 0.4277(5) 0.2499(5) 0.4406(4) 0.0428(15) Uani 1 1 d . . . . . 
H9A H 0.457397 0.297486 0.404671 0.051 Uiso 1 1 calc R U . . . 
C10 C 0.4216(5) 0.2711(5) 0.5153(4) 0.0473(17) Uani 1 1 d . . . . . 
H10A H 0.447944 0.332954 0.530587 0.057 Uiso 1 1 calc R U . . . 
C11 C 0.3775(5) 0.2025(5) 0.5669(4) 0.0482(17) Uani 1 1 d . . . . . 
H11A H 0.373712 0.217160 0.618101 0.058 Uiso 1 1 calc R U . . . 
C12 C 0.3381(6) 0.1117(5) 0.5455(4) 0.0491(17) Uani 1 1 d . . . . . 
H12A H 0.306230 0.064457 0.581372 0.059 Uiso 1 1 calc R U . . . 
C13 C 0.3458(5) 0.0912(5) 0.4721(4) 0.0466(16) Uani 1 1 d . . . . . 
H13A H 0.320169 0.029146 0.457672 0.056 Uiso 1 1 calc R U . . . 
C14 C 0.4298(4) 0.0419(4) 0.3334(4) 0.0383(14) Uani 1 1 d . . . . . 
C15 C 0.4987(5) 0.0543(5) 0.3839(4) 0.0458(16) Uani 1 1 d . . . . . 
H15A H 0.531304 0.109817 0.411012 0.055 Uiso 1 1 calc R U . . . 
C16 C 0.5194(5) -0.0146(5) 0.3943(5) 0.0472(16) Uani 1 1 d . . . . . 
H16A H 0.565961 -0.006341 0.428728 0.057 Uiso 1 1 calc R U . . . 
C17 C 0.4722(5) -0.0948(5) 0.3546(5) 0.0493(17) Uani 1 1 d . . . . . 
H17A H 0.486114 -0.142038 0.362060 0.059 Uiso 1 1 calc R U . . . 
C18 C 0.4054(6) -0.1074(5) 0.3044(5) 0.0531(18) Uani 1 1 d . . . . . 
H18A H 0.373968 -0.162804 0.276893 0.064 Uiso 1 1 calc R U . . . 
C19 C 0.3832(5) -0.0396(5) 0.2936(4) 0.0457(16) Uani 1 1 d . . . . . 
H19A H 0.336338 -0.048828 0.259166 0.055 Uiso 1 1 calc R U . . . 
C20 C 0.2910(5) 0.0767(5) 0.2790(4) 0.0425(15) Uani 1 1 d . . . . . 
C21 C 0.2118(5) 0.0374(6) 0.3208(5) 0.0554(19) Uani 1 1 d . . . . . 
H21A H 0.214574 0.040701 0.374412 0.066 Uiso 1 1 calc R U . . . 
C22 C 0.1278(5) -0.0072(6) 0.2844(6) 0.064(2) Uani 1 1 d . . . . . 
H22A H 0.073422 -0.033501 0.313540 0.077 Uiso 1 1 calc R U . . . 
C23 C 0.1223(6) -0.0137(7) 0.2086(6) 0.067(2) Uani 1 1 d . . . . . 
H23A H 0.064722 -0.045014 0.184226 0.080 Uiso 1 1 calc R U . . . 
C24 C 0.2022(7) 0.0260(10) 0.1665(7) 0.092(4) Uani 1 1 d . . . . . 
H24A H 0.199102 0.021241 0.112970 0.110 Uiso 1 1 calc R U . . . 
C25 C 0.2856(6) 0.0720(8) 0.2014(5) 0.070(3) Uani 1 1 d . . . . . 
H25A H 0.339620 0.100735 0.171838 0.084 Uiso 1 1 calc R U . . . 
N3 N 0.666667 0.333333 0.6978(12) 0.073(4) Uani 1 3 d S T P . . 
C26 C 0.666667 0.333333 0.6322(12) 0.060(4) Uani 1 3 d S T P . . 
C27 C 0.666667 0.333333 0.5513(12) 0.077(5) Uani 1 3 d S T P . . 
H27A H 0.702349 0.396083 0.532784 0.115 Uiso 1 1 d R U . . . 
O1 O 0.4231(8) 0.3630(7) -0.0663(6) 0.118(2) Uani 1 1 d . U . . . 
C28 C 0.3507(13) 0.3388(11) -0.0164(10) 0.122(3) Uani 1 1 d . U . . . 
H28A H 0.295333 0.327404 -0.044298 0.147 Uiso 1 1 calc R U . . . 
H28B H 0.366039 0.388076 0.020809 0.147 Uiso 1 1 calc R U . . . 
C29 C 0.3351(14) 0.2529(12) 0.0232(11) 0.133(3) Uani 1 1 d . U . . . 
H29A H 0.334248 0.259368 0.078729 0.160 Uiso 1 1 calc R U . . . 
H29B H 0.276804 0.199707 0.007011 0.160 Uiso 1 1 calc R U . . . 
C30 C 0.4081(13) 0.2431(12) 0.0012(11) 0.131(3) Uani 1 1 d . U . . . 
H30A H 0.386084 0.187295 -0.029656 0.157 Uiso 1 1 calc R U . . . 
H30B H 0.438946 0.236948 0.046493 0.157 Uiso 1 1 calc R U . . . 
C31 C 0.4750(12) 0.3254(11) -0.0444(10) 0.122(3) Uani 1 1 d . U . . . 
H31A H 0.527417 0.368471 -0.013110 0.146 Uiso 1 1 calc R U . . . 
H31B H 0.497722 0.307109 -0.088780 0.146 Uiso 1 1 calc R U . . . 
  
loop_ 
 _atom_site_aniso_label 
 _atom_site_aniso_U_11 
 _atom_site_aniso_U_22 
 _atom_site_aniso_U_33 
 _atom_site_aniso_U_23 
 _atom_site_aniso_U_13 
 _atom_site_aniso_U_12 
Cu1 0.0374(6) 0.0374(6) 0.0548(11) 0.000 0.000 0.0187(3) 
Cu2 0.0379(5) 0.0364(5) 0.0462(6) 0.0053(4) 0.0034(4) 0.0191(4) 
I1 0.0336(3) 0.0336(3) 0.0411(4) 0.000 0.000 0.01679(14) 
S1 0.0392(8) 0.0388(8) 0.0416(8) 0.0051(6) 0.0013(6) 0.0193(7) 
P1 0.0333(8) 0.0318(8) 0.0454(9) 0.0023(7) 0.0010(7) 0.0145(7) 
N1 0.036(3) 0.039(3) 0.039(3) 0.000(2) -0.002(2) 0.019(2) 
N2 0.044(3) 0.047(3) 0.052(3) 0.012(3) 0.002(3) 0.027(3) 
C1 0.039(3) 0.030(3) 0.042(3) -0.001(3) -0.004(3) 0.014(3) 
C2 0.045(4) 0.052(4) 0.046(4) 0.000(3) -0.003(3) 0.027(3) 
C3 0.058(5) 0.069(6) 0.068(5) 0.006(4) -0.002(4) 0.043(5) 
C4 0.053(5) 0.080(6) 0.071(5) 0.004(5) 0.001(4) 0.047(5) 
C5 0.044(4) 0.066(5) 0.057(5) -0.007(4) -0.003(3) 0.028(4) 
C6 0.046(4) 0.044(4) 0.050(4) -0.001(3) -0.004(3) 0.023(3) 
C7 0.038(3) 0.045(4) 0.042(3) -0.005(3) -0.004(3) 0.024(3) 
C8 0.037(3) 0.035(3) 0.046(4) 0.002(3) 0.001(3) 0.018(3) 
C9 0.034(3) 0.034(3) 0.059(4) 0.007(3) 0.003(3) 0.015(3) 
C10 0.048(4) 0.041(4) 0.058(4) -0.006(3) 0.001(3) 0.026(3) 
C11 0.056(4) 0.054(4) 0.046(4) -0.003(3) 0.001(3) 0.037(4) 
C12 0.053(4) 0.050(4) 0.049(4) 0.008(3) 0.007(3) 0.029(4) 
C13 0.053(4) 0.037(4) 0.053(4) 0.005(3) 0.004(3) 0.024(3) 
C14 0.032(3) 0.033(3) 0.048(4) 0.005(3) 0.007(3) 0.015(3) 
C15 0.034(3) 0.038(4) 0.060(4) 0.000(3) 0.003(3) 0.014(3) 
C16 0.039(4) 0.042(4) 0.059(4) 0.006(3) 0.002(3) 0.019(3) 
C17 0.046(4) 0.038(4) 0.069(5) 0.006(3) 0.007(4) 0.024(3) 
C18 0.056(5) 0.039(4) 0.063(5) -0.006(3) -0.004(4) 0.022(4) 
C19 0.044(4) 0.042(4) 0.051(4) -0.006(3) -0.004(3) 0.021(3) 
C20 0.029(3) 0.036(3) 0.060(4) 0.000(3) -0.002(3) 0.015(3) 
C21 0.037(4) 0.051(4) 0.070(5) 0.008(4) 0.005(3) 0.015(3) 
C22 0.034(4) 0.053(5) 0.096(7) 0.009(5) 0.005(4) 0.015(4) 
C23 0.041(4) 0.064(5) 0.093(7) -0.011(5) -0.015(4) 0.024(4) 
C24 0.055(6) 0.140(11) 0.069(6) -0.021(7) -0.015(5) 0.040(7) 
C25 0.041(4) 0.098(7) 0.060(5) -0.008(5) -0.002(4) 0.027(5) 
N3 0.045(5) 0.045(5) 0.129(14) 0.000 0.000 0.022(2) 
C26 0.042(5) 0.042(5) 0.095(13) 0.000 0.000 0.021(3) 
C27 0.059(6) 0.059(6) 0.113(15) 0.000 0.000 0.029(3) 
O1 0.145(6) 0.108(5) 0.131(6) 0.045(4) 0.026(4) 0.086(5) 
C28 0.147(7) 0.112(5) 0.126(6) 0.039(5) 0.027(5) 0.078(5) 
C29 0.158(7) 0.115(5) 0.132(6) 0.042(5) 0.022(5) 0.071(5) 
C30 0.161(7) 0.111(5) 0.137(6) 0.046(5) 0.014(5) 0.080(5) 
C31 0.151(6) 0.109(5) 0.134(6) 0.042(5) 0.018(5) 0.087(5) 
  
_geom_special_details 
; 
 All esds (except the esd in the dihedral angle between two l.s. planes) 
 are estimated using the full covariance matrix.  The cell esds are taken 
 into account individually in the estimation of esds in distances, angles 
 and torsion angles; correlations between esds in cell parameters are only 
 used when they are defined by crystal symmetry.  An approximate (isotropic) 
 treatment of cell esds is used for estimating esds involving l.s. planes. 
; 
  
loop_ 
 _geom_bond_atom_site_label_1 
 _geom_bond_atom_site_label_2 
 _geom_bond_distance 
 _geom_bond_site_symmetry_2 
 _geom_bond_publ_flag 
Cu1 S1 2.2499(17) 3_665 ? 
Cu1 S1 2.2499(17) 2_655 ? 
Cu1 S1 2.2499(17) . ? 
Cu1 Cu2 2.8624(15) . ? 
Cu1 Cu2 2.8625(15) 2_655 ? 
Cu1 Cu2 2.8625(15) 3_665 ? 
Cu2 N1 2.006(6) . ? 
Cu2 P1 2.2263(19) . ? 
Cu2 S1 2.4025(19) 2_655 ? 
Cu2 I1 2.7804(11) . ? 
S1 C1 1.735(7) . ? 
P1 C8 1.826(7) . ? 
P1 C14 1.836(7) . ? 
P1 C20 1.848(7) . ? 
N1 C1 1.326(9) . ? 
N1 C7 1.397(9) . ? 
N2 C1 1.365(9) . ? 
N2 C2 1.379(10) . ? 
N2 H2A 0.8800 . ? 
C2 C3 1.388(11) . ? 
C2 C7 1.389(10) . ? 
C3 C4 1.368(13) . ? 
C3 H3A 0.9500 . ? 
C4 C5 1.410(13) . ? 
C4 H4A 0.9500 . ? 
C5 C6 1.376(11) . ? 
C5 H5A 0.9500 . ? 
C6 C7 1.395(10) . ? 
C6 H6A 0.9500 . ? 
C8 C9 1.392(10) . ? 
C8 C13 1.406(10) . ? 
C9 C10 1.387(11) . ? 
C9 H9A 0.9500 . ? 
C10 C11 1.370(11) . ? 
C10 H10A 0.9500 . ? 
C11 C12 1.389(11) . ? 
C11 H11A 0.9500 . ? 
C12 C13 1.366(11) . ? 
C12 H12A 0.9500 . ? 
C13 H13A 0.9500 . ? 
C14 C19 1.391(10) . ? 
C14 C15 1.400(10) . ? 
C15 C16 1.389(10) . ? 
C15 H15A 0.9500 . ? 
C16 C17 1.377(11) . ? 
C16 H16A 0.9500 . ? 
C17 C18 1.368(12) . ? 
C17 H17A 0.9500 . ? 
C18 C19 1.390(11) . ? 
C18 H18A 0.9500 . ? 
C19 H19A 0.9500 . ? 
C20 C25 1.376(12) . ? 
C20 C21 1.378(11) . ? 
C21 C22 1.393(12) . ? 
C21 H21A 0.9500 . ? 
C22 C23 1.344(14) . ? 
C22 H22A 0.9500 . ? 
C23 C24 1.389(15) . ? 
C23 H23A 0.9500 . ? 
C24 C25 1.372(13) . ? 
C24 H24A 0.9500 . ? 
C25 H25A 0.9500 . ? 
N3 C26 1.16(2) . ? 
C26 C27 1.43(3) . ? 
C27 H27A 0.9800 . ? 
C27 H27A 0.9800 2_655 ? 
C27 H27A 0.9800 3_665 ? 
O1 C31 1.374(16) . ? 
O1 C28 1.397(17) . ? 
C28 C29 1.516(19) . ? 
C28 H28A 0.9900 . ? 
C28 H28B 0.9900 . ? 
C29 C30 1.38(2) . ? 
C29 H29A 0.9900 . ? 
C29 H29B 0.9900 . ? 
C30 C31 1.52(2) . ? 
C30 H30A 0.9900 . ? 
C30 H30B 0.9900 . ? 
C31 H31A 0.9900 . ? 
C31 H31B 0.9900 . ? 
  
loop_ 
 _geom_angle_atom_site_label_1 
 _geom_angle_atom_site_label_2 
 _geom_angle_atom_site_label_3 
 _geom_angle 
 _geom_angle_site_symmetry_1 
 _geom_angle_site_symmetry_3 
 _geom_angle_publ_flag 
S1 Cu1 S1 118.10(3) 3_665 2_655 ? 
S1 Cu1 S1 118.10(3) 3_665 . ? 
S1 Cu1 S1 118.10(3) 2_655 . ? 
S1 Cu1 Cu2 145.07(8) 3_665 . ? 
S1 Cu1 Cu2 54.48(5) 2_655 . ? 
S1 Cu1 Cu2 89.97(5) . . ? 
S1 Cu1 Cu2 54.48(5) 3_665 2_655 ? 
S1 Cu1 Cu2 89.96(5) 2_655 2_655 ? 
S1 Cu1 Cu2 145.07(8) . 2_655 ? 
Cu2 Cu1 Cu2 90.60(5) . 2_655 ? 
S1 Cu1 Cu2 89.96(5) 3_665 3_665 ? 
S1 Cu1 Cu2 145.07(8) 2_655 3_665 ? 
S1 Cu1 Cu2 54.48(5) . 3_665 ? 
Cu2 Cu1 Cu2 90.60(5) . 3_665 ? 
Cu2 Cu1 Cu2 90.60(5) 2_655 3_665 ? 
N1 Cu2 P1 123.96(17) . . ? 
N1 Cu2 S1 105.17(17) . 2_655 ? 
P1 Cu2 S1 108.83(7) . 2_655 ? 
N1 Cu2 I1 108.09(16) . . ? 
P1 Cu2 I1 105.09(6) . . ? 
S1 Cu2 I1 104.13(5) 2_655 . ? 
N1 Cu2 Cu1 86.11(16) . . ? 
P1 Cu2 Cu1 149.06(6) . . ? 
S1 Cu2 Cu1 49.66(5) 2_655 . ? 
I1 Cu2 Cu1 67.18(4) . . ? 
Cu2 I1 Cu2 94.07(3) . 2_655 ? 
Cu2 I1 Cu2 94.07(3) . 3_665 ? 
Cu2 I1 Cu2 94.07(3) 2_655 3_665 ? 
C1 S1 Cu1 104.8(2) . . ? 
C1 S1 Cu2 108.5(2) . 3_665 ? 
Cu1 S1 Cu2 75.86(7) . 3_665 ? 
C8 P1 C14 100.8(3) . . ? 
C8 P1 C20 104.8(3) . . ? 
C14 P1 C20 102.0(3) . . ? 
C8 P1 Cu2 117.3(2) . . ? 
C14 P1 Cu2 116.7(2) . . ? 
C20 P1 Cu2 113.2(2) . . ? 
C1 N1 C7 106.0(6) . . ? 
C1 N1 Cu2 126.9(5) . . ? 
C7 N1 Cu2 126.6(5) . . ? 
C1 N2 C2 108.1(6) . . ? 
C1 N2 H2A 125.9 . . ? 
C2 N2 H2A 125.9 . . ? 
N1 C1 N2 111.0(6) . . ? 
N1 C1 S1 129.1(5) . . ? 
N2 C1 S1 119.8(5) . . ? 
N2 C2 C3 131.7(8) . . ? 
N2 C2 C7 105.5(6) . . ? 
C3 C2 C7 122.8(7) . . ? 
C4 C3 C2 117.6(8) . . ? 
C4 C3 H3A 121.2 . . ? 
C2 C3 H3A 121.2 . . ? 
C3 C4 C5 120.6(7) . . ? 
C3 C4 H4A 119.7 . . ? 
C5 C4 H4A 119.7 . . ? 
C6 C5 C4 121.4(8) . . ? 
C6 C5 H5A 119.3 . . ? 
C4 C5 H5A 119.3 . . ? 
C5 C6 C7 118.3(7) . . ? 
C5 C6 H6A 120.8 . . ? 
C7 C6 H6A 120.8 . . ? 
C2 C7 C6 119.3(7) . . ? 
C2 C7 N1 109.2(6) . . ? 
C6 C7 N1 131.4(7) . . ? 
C9 C8 C13 117.8(7) . . ? 
C9 C8 P1 119.0(5) . . ? 
C13 C8 P1 123.2(5) . . ? 
C10 C9 C8 120.9(7) . . ? 
C10 C9 H9A 119.6 . . ? 
C8 C9 H9A 119.6 . . ? 
C11 C10 C9 119.6(7) . . ? 
C11 C10 H10A 120.2 . . ? 
C9 C10 H10A 120.2 . . ? 
C10 C11 C12 121.0(7) . . ? 
C10 C11 H11A 119.5 . . ? 
C12 C11 H11A 119.5 . . ? 
C13 C12 C11 119.1(7) . . ? 
C13 C12 H12A 120.4 . . ? 
C11 C12 H12A 120.4 . . ? 
C12 C13 C8 121.5(7) . . ? 
C12 C13 H13A 119.2 . . ? 
C8 C13 H13A 119.2 . . ? 
C19 C14 C15 119.2(6) . . ? 
C19 C14 P1 122.3(5) . . ? 
C15 C14 P1 118.4(5) . . ? 
C16 C15 C14 120.1(7) . . ? 
C16 C15 H15A 120.0 . . ? 
C14 C15 H15A 120.0 . . ? 
C17 C16 C15 119.7(7) . . ? 
C17 C16 H16A 120.1 . . ? 
C15 C16 H16A 120.1 . . ? 
C18 C17 C16 120.8(7) . . ? 
C18 C17 H17A 119.6 . . ? 
C16 C17 H17A 119.6 . . ? 
C17 C18 C19 120.3(7) . . ? 
C17 C18 H18A 119.8 . . ? 
C19 C18 H18A 119.8 . . ? 
C18 C19 C14 119.8(7) . . ? 
C18 C19 H19A 120.1 . . ? 
C14 C19 H19A 120.1 . . ? 
C25 C20 C21 119.1(7) . . ? 
C25 C20 P1 116.4(6) . . ? 
C21 C20 P1 124.5(6) . . ? 
C20 C21 C22 120.0(9) . . ? 
C20 C21 H21A 120.0 . . ? 
C22 C21 H21A 120.0 . . ? 
C23 C22 C21 121.0(8) . . ? 
C23 C22 H22A 119.5 . . ? 
C21 C22 H22A 119.5 . . ? 
C22 C23 C24 119.0(8) . . ? 
C22 C23 H23A 120.5 . . ? 
C24 C23 H23A 120.5 . . ? 
C25 C24 C23 120.8(10) . . ? 
C25 C24 H24A 119.6 . . ? 
C23 C24 H24A 119.6 . . ? 
C24 C25 C20 120.1(9) . . ? 
C24 C25 H25A 120.0 . . ? 
C20 C25 H25A 120.0 . . ? 
N3 C26 C27 180.000(12) . . ? 
C26 C27 H27A 109.5 . . ? 
C26 C27 H27A 109.473(4) . 2_655 ? 
H27A C27 H27A 109.5 . 2_655 ? 
C26 C27 H27A 109.473(1) . 3_665 ? 
H27A C27 H27A 109.5 . 3_665 ? 
H27A C27 H27A 109.5 2_655 3_665 ? 
C31 O1 C28 111.0(11) . . ? 
O1 C28 C29 106.2(13) . . ? 
O1 C28 H28A 110.5 . . ? 
C29 C28 H28A 110.5 . . ? 
O1 C28 H28B 110.5 . . ? 
C29 C28 H28B 110.5 . . ? 
H28A C28 H28B 108.7 . . ? 
C30 C29 C28 104.4(14) . . ? 
C30 C29 H29A 110.9 . . ? 
C28 C29 H29A 110.9 . . ? 
C30 C29 H29B 110.9 . . ? 
C28 C29 H29B 110.9 . . ? 
H29A C29 H29B 108.9 . . ? 
C29 C30 C31 110.0(14) . . ? 
C29 C30 H30A 109.7 . . ? 
C31 C30 H30A 109.7 . . ? 
C29 C30 H30B 109.7 . . ? 
C31 C30 H30B 109.7 . . ? 
H30A C30 H30B 108.2 . . ? 
O1 C31 C30 102.6(14) . . ? 
O1 C31 H31A 111.2 . . ? 
C30 C31 H31A 111.2 . . ? 
O1 C31 H31B 111.2 . . ? 
C30 C31 H31B 111.2 . . ? 
H31A C31 H31B 109.2 . . ? 
  
loop_ 
 _geom_torsion_atom_site_label_1 
 _geom_torsion_atom_site_label_2 
 _geom_torsion_atom_site_label_3 
 _geom_torsion_atom_site_label_4 
 _geom_torsion 
 _geom_torsion_site_symmetry_1 
 _geom_torsion_site_symmetry_2 
 _geom_torsion_site_symmetry_3 
 _geom_torsion_site_symmetry_4 
 _geom_torsion_publ_flag 
C7 N1 C1 N2 0.0(8) . . . . ? 
Cu2 N1 C1 N2 173.3(5) . . . . ? 
C7 N1 C1 S1 -179.6(5) . . . . ? 
Cu2 N1 C1 S1 -6.4(9) . . . . ? 
C2 N2 C1 N1 -0.7(8) . . . . ? 
C2 N2 C1 S1 179.0(5) . . . . ? 
Cu1 S1 C1 N1 17.9(7) . . . . ? 
Cu2 S1 C1 N1 -61.9(7) 3_665 . . . ? 
Cu1 S1 C1 N2 -161.7(5) . . . . ? 
Cu2 S1 C1 N2 118.5(5) 3_665 . . . ? 
C1 N2 C2 C3 179.5(9) . . . . ? 
C1 N2 C2 C7 1.0(8) . . . . ? 
N2 C2 C3 C4 179.7(8) . . . . ? 
C7 C2 C3 C4 -2.0(13) . . . . ? 
C2 C3 C4 C5 2.1(14) . . . . ? 
C3 C4 C5 C6 -1.1(14) . . . . ? 
C4 C5 C6 C7 -0.2(12) . . . . ? 
N2 C2 C7 C6 179.4(6) . . . . ? 
C3 C2 C7 C6 0.7(12) . . . . ? 
N2 C2 C7 N1 -1.1(8) . . . . ? 
C3 C2 C7 N1 -179.7(7) . . . . ? 
C5 C6 C7 C2 0.4(11) . . . . ? 
C5 C6 C7 N1 -179.0(7) . . . . ? 
C1 N1 C7 C2 0.7(8) . . . . ? 
Cu2 N1 C7 C2 -172.6(5) . . . . ? 
C1 N1 C7 C6 -179.9(7) . . . . ? 
Cu2 N1 C7 C6 6.8(11) . . . . ? 
C14 P1 C8 C9 139.2(6) . . . . ? 
C20 P1 C8 C9 -115.2(6) . . . . ? 
Cu2 P1 C8 C9 11.4(6) . . . . ? 
C14 P1 C8 C13 -38.1(7) . . . . ? 
C20 P1 C8 C13 67.5(7) . . . . ? 
Cu2 P1 C8 C13 -165.9(5) . . . . ? 
C13 C8 C9 C10 1.2(10) . . . . ? 
P1 C8 C9 C10 -176.2(5) . . . . ? 
C8 C9 C10 C11 -1.1(11) . . . . ? 
C9 C10 C11 C12 -0.4(11) . . . . ? 
C10 C11 C12 C13 1.6(12) . . . . ? 
C11 C12 C13 C8 -1.5(12) . . . . ? 
C9 C8 C13 C12 0.1(11) . . . . ? 
P1 C8 C13 C12 177.4(6) . . . . ? 
C8 P1 C14 C19 129.1(6) . . . . ? 
C20 P1 C14 C19 21.3(7) . . . . ? 
Cu2 P1 C14 C19 -102.6(6) . . . . ? 
C8 P1 C14 C15 -52.9(6) . . . . ? 
C20 P1 C14 C15 -160.7(6) . . . . ? 
Cu2 P1 C14 C15 75.4(6) . . . . ? 
C19 C14 C15 C16 -0.5(11) . . . . ? 
P1 C14 C15 C16 -178.6(6) . . . . ? 
C14 C15 C16 C17 0.3(11) . . . . ? 
C15 C16 C17 C18 0.4(12) . . . . ? 
C16 C17 C18 C19 -0.9(12) . . . . ? 
C17 C18 C19 C14 0.7(12) . . . . ? 
C15 C14 C19 C18 0.0(11) . . . . ? 
P1 C14 C19 C18 178.0(6) . . . . ? 
C8 P1 C20 C25 163.6(7) . . . . ? 
C14 P1 C20 C25 -91.7(7) . . . . ? 
Cu2 P1 C20 C25 34.5(8) . . . . ? 
C8 P1 C20 C21 -16.8(7) . . . . ? 
C14 P1 C20 C21 87.9(7) . . . . ? 
Cu2 P1 C20 C21 -145.9(6) . . . . ? 
C25 C20 C21 C22 0.8(13) . . . . ? 
P1 C20 C21 C22 -178.8(7) . . . . ? 
C20 C21 C22 C23 0.8(14) . . . . ? 
C21 C22 C23 C24 -0.9(16) . . . . ? 
C22 C23 C24 C25 -0.6(19) . . . . ? 
C23 C24 C25 C20 2(2) . . . . ? 
C21 C20 C25 C24 -2.3(16) . . . . ? 
P1 C20 C25 C24 177.3(10) . . . . ? 
C31 O1 C28 C29 -22(2) . . . . ? 
O1 C28 C29 C30 9(2) . . . . ? 
C28 C29 C30 C31 6(2) . . . . ? 
C28 O1 C31 C30 24.7(19) . . . . ? 
C29 C30 C31 O1 -19(2) . . . . ? 
  
_refine_diff_density_max    2.598 
_refine_diff_density_min   -1.821 
_refine_diff_density_rms    0.145 
  
_shelx_res_file 
; 
TITL zty-17-3-10.5_auto_a.res in P-3 
    full.res 
    created by SHELXL-2018/3 at 17:32:45 on 23-Feb-2024 
CELL 1.54184 16.949168 16.949168 17.689529 90 90 120 
ZERR 2 0.000613 0.000613 0.000753 0 0 0 
LATT 1 
SYMM -Y,+X-Y,+Z 
SYMM +Y-X,-X,+Z 
SFAC C H Cu I N O P S 
UNIT 178 174 8 2 14 6 6 6 
SIZE 0.2 0.1 0.08 
REM block colorless 
  
OMIT  0 138 
OMIT  0   1   2 
OMIT -1   2   0 
OMIT  0   2   6 
OMIT  0   2   0 
OMIT  1   1   2 
OMIT -2   2   2 
OMIT  0   1   4 
OMIT -1   3   0 
OMIT  0   3   4 
OMIT -1   1   2 
OMIT  0   2   2 
OMIT -1   2   4 
OMIT -1   3   2 
OMIT -8  16   1 
  
DELU 0.005 0.005 O1 > C31 
SIMU 0.005 0.005 O1 > C31 
  
L.S. 4 
PLAN 5 
TEMP -123 
CONF 
MORE -1 
BOND $H 
fmap 2 
acta 
  
WGHT    0.114500   27.943901 
FVAR       2.95601   0.97047 
CU1   3    0.666667    0.333333    0.157620    10.33333    0.03745    0.03745 = 
         0.05484    0.00000    0.00000    0.01872 
CU2   3    0.506617    0.252854    0.250068    11.00000    0.03789    0.03640 = 
         0.04619    0.00529    0.00336    0.01910 
I1    4    0.666667    0.333333    0.334133    10.33333    0.03359    0.03359 = 
         0.04112    0.00000    0.00000    0.01679 
S1    8    0.651224    0.456384    0.139937    11.00000    0.03923    0.03882 = 
         0.04160    0.00509    0.00129    0.01927 
P1    7    0.406897    0.135968    0.319843    11.00000    0.03326    0.03185 = 
         0.04540    0.00231    0.00097    0.01453 
N1    5    0.485278    0.352014    0.211668    11.00000    0.03627    0.03913 = 
         0.03914   -0.00015   -0.00164    0.01922 
N2    5    0.500314    0.470628    0.146523    11.00000    0.04415    0.04680 = 
         0.05231    0.01160    0.00169    0.02717 
AFIX  43 
H2A   2    0.525321    0.519990    0.118292    11.00000   -1.20000 
AFIX   0 
C1    1    0.540906    0.422303    0.168837    11.00000    0.03892    0.03033 = 
         0.04217   -0.00105   -0.00356    0.01447 
C2    1    0.413328    0.428658    0.175902    11.00000    0.04509    0.05227 = 
         0.04623    0.00017   -0.00277    0.02742 
C3    1    0.344281    0.449829    0.170893    11.00000    0.05773    0.06950 = 
         0.06796    0.00589   -0.00189    0.04274 
AFIX  43 
H3A   2    0.352510    0.501630    0.143510    11.00000   -1.20000 
AFIX   0 
C4    1    0.263962    0.393377    0.206827    11.00000    0.05262    0.07960 = 
         0.07066    0.00356    0.00086    0.04654 
AFIX  43 
H4A   2    0.214604    0.404741    0.203079    11.00000   -1.20000 
AFIX   0 
C5    1    0.253701    0.318474    0.249380    11.00000    0.04441    0.06630 = 
         0.05658   -0.00687   -0.00258    0.02815 
AFIX  43 
H5A   2    0.197721    0.280726    0.274659    11.00000   -1.20000 
AFIX   0 
C6    1    0.323127    0.298920    0.255050    11.00000    0.04641    0.04434 = 
         0.05043   -0.00096   -0.00397    0.02273 
AFIX  43 
H6A   2    0.315718    0.248412    0.283952    11.00000   -1.20000 
AFIX   0 
C7    1    0.404644    0.355117    0.217298    11.00000    0.03781    0.04480 = 
         0.04171   -0.00528   -0.00374    0.02369 
C8    1    0.390793    0.159718    0.417562    11.00000    0.03670    0.03496 = 
         0.04599    0.00217    0.00057    0.01757 
C9    1    0.427674    0.249867    0.440598    11.00000    0.03357    0.03368 = 
         0.05904    0.00688    0.00343    0.01512 
AFIX  43 
H9A   2    0.457397    0.297486    0.404671    11.00000   -1.20000 
AFIX   0 
C10   1    0.421627    0.271140    0.515293    11.00000    0.04767    0.04123 = 
         0.05783   -0.00638    0.00078    0.02589 
AFIX  43 
H10A  2    0.447944    0.332954    0.530587    11.00000   -1.20000 
AFIX   0 
C11   1    0.377466    0.202462    0.566893    11.00000    0.05594    0.05412 = 
         0.04642   -0.00298    0.00149    0.03653 
AFIX  43 
H11A  2    0.373712    0.217160    0.618101    11.00000   -1.20000 
AFIX   0 
C12   1    0.338088    0.111658    0.545490    11.00000    0.05251    0.05019 = 
         0.04898    0.00793    0.00651    0.02893 
AFIX  43 
H12A  2    0.306230    0.064457    0.581372    11.00000   -1.20000 
AFIX   0 
C13   1    0.345801    0.091163    0.472143    11.00000    0.05275    0.03661 = 
         0.05288    0.00487    0.00354    0.02412 
AFIX  43 
H13A  2    0.320169    0.029146    0.457672    11.00000   -1.20000 
AFIX   0 
C14   1    0.429806    0.041892    0.333358    11.00000    0.03231    0.03286 = 
         0.04750    0.00496    0.00681    0.01460 
C15   1    0.498691    0.054256    0.383861    11.00000    0.03397    0.03800 = 
         0.05985   -0.00006    0.00269    0.01374 
AFIX  43 
H15A  2    0.531304    0.109817    0.411012    11.00000   -1.20000 
AFIX   0 
C16   1    0.519406   -0.014578    0.394316    11.00000    0.03899    0.04171 = 
         0.05904    0.00569    0.00188    0.01869 
AFIX  43 
H16A  2    0.565961   -0.006341    0.428728    11.00000   -1.20000 
AFIX   0 
C17   1    0.472163   -0.094841    0.354578    11.00000    0.04640    0.03759 = 
         0.06852    0.00598    0.00742    0.02436 
AFIX  43 
H17A  2    0.486114   -0.142038    0.362060    11.00000   -1.20000 
AFIX   0 
C18   1    0.405363   -0.107414    0.304445    11.00000    0.05596    0.03897 = 
         0.06254   -0.00641   -0.00430    0.02239 
AFIX  43 
H18A  2    0.373968   -0.162804    0.276893    11.00000   -1.20000 
AFIX   0 
C19   1    0.383205   -0.039570    0.293623    11.00000    0.04385    0.04152 = 
         0.05121   -0.00552   -0.00382    0.02091 
AFIX  43 
H19A  2    0.336338   -0.048828    0.259166    11.00000   -1.20000 
AFIX   0 
C20   1    0.291042    0.076682    0.278992    11.00000    0.02948    0.03581 = 
         0.06044   -0.00011   -0.00167    0.01491 
C21   1    0.211839    0.037372    0.320788    11.00000    0.03710    0.05053 = 
         0.06996    0.00829    0.00487    0.01543 
AFIX  43 
H21A  2    0.214574    0.040701    0.374412    11.00000   -1.20000 
AFIX   0 
C22   1    0.127759   -0.007249    0.284378    11.00000    0.03433    0.05263 = 
         0.09556    0.00868    0.00540    0.01501 
AFIX  43 
H22A  2    0.073422   -0.033501    0.313540    11.00000   -1.20000 
AFIX   0 
C23   1    0.122314   -0.013740    0.208613    11.00000    0.04114    0.06365 = 
         0.09275   -0.01060   -0.01542    0.02447 
AFIX  43 
H23A  2    0.064722   -0.045014    0.184226    11.00000   -1.20000 
AFIX   0 
C24   1    0.202220    0.025999    0.166524    11.00000    0.05529    0.13979 = 
         0.06884   -0.02076   -0.01454    0.04016 
AFIX  43 
H24A  2    0.199102    0.021241    0.112970    11.00000   -1.20000 
AFIX   0 
C25   1    0.285589    0.072033    0.201358    11.00000    0.04088    0.09844 = 
         0.05956   -0.00829   -0.00159    0.02671 
AFIX  43 
H25A  2    0.339620    0.100735    0.171838    11.00000   -1.20000 
AFIX   0 
N3    5    0.666667    0.333333    0.697800    10.33333    0.04458    0.04458 = 
         0.12944    0.00000    0.00000    0.02229 
C26   1    0.666667    0.333333    0.632168    10.33333    0.04241    0.04241 = 
         0.09457    0.00000    0.00000    0.02120 
C27   1    0.666667    0.333333    0.551252    10.33333    0.05864    0.05864 = 
         0.11306    0.00000    0.00000    0.02932 
AFIX   3 
H27A  2    0.702349    0.396083    0.532784    11.00000   -1.50000 
AFIX   0 
O1    6    0.423141    0.363041   -0.066265    11.00000    0.14527    0.10819 = 
         0.13053    0.04545    0.02604    0.08625 
C28   1    0.350684    0.338817   -0.016372    11.00000    0.14680    0.11171 = 
         0.12635    0.03912    0.02726    0.07796 
AFIX  23 
H28A  2    0.295333    0.327404   -0.044298    11.00000   -1.20000 
H28B  2    0.366039    0.388076    0.020809    11.00000   -1.20000 
AFIX   0 
C29   1    0.335133    0.252867    0.023165    11.00000    0.15767    0.11471 = 
         0.13154    0.04216    0.02180    0.07134 
AFIX  23 
H29A  2    0.334248    0.259368    0.078729    11.00000   -1.20000 
H29B  2    0.276804    0.199707    0.007011    11.00000   -1.20000 
AFIX   0 
C30   1    0.408115    0.243132    0.001223    11.00000    0.16051    0.11126 = 
         0.13659    0.04650    0.01434    0.08015 
AFIX  23 
H30A  2    0.386084    0.187295   -0.029656    11.00000   -1.20000 
H30B  2    0.438946    0.236948    0.046493    11.00000   -1.20000 
AFIX   0 
C31   1    0.475001    0.325445   -0.044428    11.00000    0.15127    0.10945 = 
         0.13399    0.04162    0.01804    0.08709 
AFIX  23 
H31A  2    0.527417    0.368471   -0.013110    11.00000   -1.20000 
H31B  2    0.497722    0.307109   -0.088780    11.00000   -1.20000 
  
AFIX   0 
HKLF 4 
  
  
  
  
REM  zty-17-3-10.5_auto_a.res in P-3 
REM wR2 = 0.2195, GooF = S = 1.042, Restrained GooF = 1.042 for all data 
REM R1 = 0.0802 for 4898 Fo > 4sig(Fo) and 0.0872 for all 5472 data 
REM 332 parameters refined using 40 restraints 
  
END 
  
WGHT      0.1145     27.9441 
  
REM Highest difference peak  2.598,  deepest hole -1.821,  1-sigma level  0.145 
Q1    1   0.7190  0.3436  0.3389  11.00000  0.05    2.60 
Q2    1   0.0652 -0.0191  0.5067  11.00000  0.05    1.87 
Q3    1   0.6588  0.3780  0.1628  11.00000  0.05    1.59 
Q4    1   0.4627  0.2018  0.2534  11.00000  0.05    1.30 
Q5    1   0.4943  0.2933  0.2553  11.00000  0.05    1.21 
; 
_shelx_res_checksum   32328 
  
_shelx_hkl_file 
; 
   0   0   2 999999. 2105.69   7 
   0   0  -2 976802. 2210.99   6 
   0   0  -3 6780.32 306.935   8 
   0   0  -3 6216.64 223.592   6 
   0   0  -4 171300. 1294.58   6 
   0   0  -5 15956.1 449.034   6 
   0   0  -6 319548. 2899.00   8 
   0   0  -7 104256. 1829.97   8 
   0   0  -8 7792.44 551.309   8 
   0   0  -9 20085.4 912.292   8 
   0   0 -10 208224. 3082.40   8 
   0   0 -11 65734.1 1851.46   8 
   0   0 -12 151451. 2949.53   8 
   0   0 -13 13276.9 945.210   8 
   0   0  13 11563.9 850.209  10 
   0   0  13 12291.6 850.040  22 
   0   0 -14 27381.0 1397.95   8 
   0   0  14 26361.4 1301.75  10 
   0   0  14 26256.5 1254.10  22 
   0   0  15 26157.3 1343.92  10 
   0   0 -15 24807.3 1419.18   8 
   0   0  15 27349.0 1313.16  22 
   0   0  16 2024.34 480.513  10 
   0   0  16 1680.62 433.779  17 
   0   0  16 1117.70 401.265  22 
   0   0  17 43682.7 1720.70  10 
   0   0  17 41353.3 1604.58  17 
   0   0  17 44095.2 1657.68  22 
   0   0  18 719.398 328.067  10 
   0   0  18 494.005 309.252  22 
   0   0  18 567.252 300.823  17 
   0   0  19 659.632 314.462  10 
   0   0  19 356.065 261.204  17 
   0   0  19 303.981 276.481  22 
   0   0  20 30.1144 246.193  10 
   0   0  20 174.397 225.305  22 
   0   0  20 253.204 217.424  17 
   0   0  21 2581.34 347.804  10 
   0   0  21 2246.18 313.929  22 
  -1   0  21 3435.41 391.334  10 
   1  -1  21 3150.40 361.254  10 
   0   1  21 2969.03 358.614  10 
   0   1  21 3128.86 339.497  22 
   1  -1  21 3080.55 351.106  22 
   1  -1  20 923.975 288.801  10 
  -1   0  20 498.439 273.766  10 
   0   1  20 807.777 284.922  10 
   1  -1  20 573.990 260.723  22 
  -1   0  20 577.130 249.056  22 
  -1   0  20 655.875 243.612  17 
   0   1  20 803.162 281.959  17 
   0   1  20 524.932 242.695  22 
   0   1  19 820.228 307.415  10 
  -1   0  19 446.514 298.059  10 
   1  -1  19 489.127 256.356  10 
  -1   0  19 506.453 278.923  17 
   0   1  19 599.927 302.595  17 
   1  -1  19 533.791 273.951  17 
  -1   0  19 379.254 252.805  22 
   1  -1  19 429.865 276.962  22 
   0   1  19 677.000 289.499  22 
   1  -1  18 3075.31 512.562  10 
  -1   0  18 2587.54 482.487  10 
   0   1  18 2467.47 481.508  10 
  -1   0  18 3476.20 506.527  22 
  -1   0  18 2916.93 460.157  17 
   1  -1  18 2707.16 481.476  22 
   1  -1  18 2539.48 439.950  17 
   0   1  18 2429.14 466.066  17 
   0   1  18 2947.62 489.847  22 
   0   1  17 3598.15 559.595  10 
  -1   0  17 3267.84 551.701  10 
   1  -1  17 3436.89 561.844  10 
  -1   0  17 3328.09 517.357  17 
   1  -1  17 3067.88 507.695  17 
  -1   0  17 3949.48 552.417  22 
   0   1  17 3402.32 524.963  22 
   1  -1  17 2999.16 510.455  22 
   0   1  17 3395.00 544.698  17 
  -1   0  16 24474.4 1318.35  10 
   0   1  16 24744.3 1299.77  10 
   1  -1  16 24304.1 1335.45  10 
   0   1  16 24715.1 1267.26  22 
   0   1  16 23733.3 1299.44  17 
   1  -1  16 24741.0 1281.65  22 
   1  -1  16 23702.3 1231.23  17 
  -1   0  16 25944.2 1288.78  22 
   0  -1 -15 15.7571 342.629   8 
   1   0 -15 659.598 412.189   8 
  -1   0  15 530.784 303.492  10 
   1  -1  15 659.813 346.194  10 
  -1   1 -15 376.425 331.111   8 
   0   1  15 341.138 331.588  10 
   0   1  15 313.103 293.765  22 
  -1   0  15 306.495 270.310  22 
   1  -1  15 265.673 292.769  22 
   1  -1  15 654.783 317.854  17 
   0  -1 -14 19248.7 1170.28   8 
  -1   1 -14 19049.4 1186.52   8 
   1   0 -14 18232.9 1156.67   8 
  -1   0  14 18706.4 1109.76  10 
   1  -1  14 17838.4 1104.84  10 
   0   1  14 15969.3 1009.04  10 
   1  -1  14 17910.7 1073.54  17 
   1  -1  14 18421.6 1068.57  22 
  -1   0  14 19568.3 1089.90  22 
   0   1  14 18484.3 1058.63  22 
   0   1  13 62153.1 1895.67  10 
   1  -1  13 64801.8 2000.98  10 
   1   0 -13 68243.1 2087.85   8 
  -1   1 -13 68216.0 2103.71   8 
   0  -1 -13 64391.7 2026.08   8 
  -1   0  13 65980.4 1905.88  22 
   0   1  13 63556.5 1875.22  22 
   1  -1  13 66316.2 1932.03  22 
  -1   0  12 1583.46 367.731  10 
   1   0 -12 1778.93 412.268   8 
  -1   1 -12 1583.77 406.530   8 
   0  -1 -12 1696.18 384.671   8 
   1  -1  12 1470.07 363.033  22 
   1   0 -11 258901. 3678.01   8 
   0  -1 -11 262354. 3697.27   8 
  -1   1 -11 270478. 3765.17   8 
   1   0 -10 1397.01 346.231   8 
   0  -1 -10 1473.70 326.521   8 
  -1   1 -10 1013.23 295.353   8 
   0  -1  -9 88624.0 1899.42   8 
   1   0  -9 88128.5 1908.71   8 
  -1   1  -9 89703.1 1967.84   8 
   0  -1  -8 7338.50 538.725   8 
  -1   1  -8 7507.73 546.256   8 
   1   0  -8 7444.01 545.188   8 
   1   0  -8 7298.17 449.572   6 
  -1   1  -7 517.235 212.893   8 
   0  -1  -7 430.438 180.768   8 
   1   0  -7 994.775 229.934   8 
   1   0  -7 374.907 148.825   6 
   0   1   6 5716.50 262.908   7 
   1   0  -6 3535.38 340.501   8 
   0  -1  -6 4794.14 367.725   8 
  -1   1  -6 2905.89 314.463   8 
   1   0  -6 2638.05 243.917   6 
   0  -1  -5 75009.4 1238.64   8 
   1   0  -5 70210.8 1244.83   8 
   0   1   5 78256.2 858.197   7 
   1   0  -5 76050.7 1156.00   6 
  -1   1  -5 71085.1 743.817   6 
   1   0  -4 128049. 1491.34   8 
   0  -1  -4 131669. 1423.75   8 
   1  -1   4 135701. 706.249   2 
  -1   1  -4 132327. 880.595   6 
   1   0  -4 131721. 744.361   1 
   1   0  -4 137889. 1450.11   6 
   0  -1  -3 48108.2 725.078   8 
   0   1   3 50502.4 543.168   7 
   1   0  -3 47984.0 788.670   8 
   1  -1   3 47483.4 462.731   2 
   1   0  -3 51098.5 811.662   6 
   1   0  -3 50401.0 506.141   1 
  -1   1  -3 50472.1 451.735   6 
   1   0  -2 51338.1 738.284   6 
   0   1   2 50061.6 487.462   7 
   1   0  -1 640466. 1822.19   8 
   1   0  -1 670581. 2293.41   6 
   1  -1   1 648815. 1726.30   5 
   0  -1   1 543654. 1645.45   5 
   1  -1  -1 543534. 1864.31   6 
   0   1  -1 570073. 1781.19   6 
   1  -1  -2 84025.3 805.474   8 
   1   0   2 94233.5 793.134   7 
   1  -1  -2 84669.0 880.075   6 
   0   1  -2 93067.0 797.938   6 
   1   0   3 103386. 928.223   7 
   1  -1  -3 97837.3 1070.51   8 
   1   0   3 105362. 663.620   1 
   1  -1  -3 99150.1 670.951   2 
   0   1  -3 103383. 991.450   6 
   1  -1  -3 94002.7 1042.34   6 
   1  -1  -4 90503.8 1216.70   8 
   1   0   4 97768.2 1004.68   7 
   1  -1  -4 87497.2 1117.21   6 
   1  -1  -4 91255.9 586.504   2 
   0   1  -4 96324.2 1062.80   6 
   1  -1  -5 70164.0 1209.09   8 
   1   0   5 72386.4 946.108   7 
   0   1  -5 71666.8 998.571   6 
   0   1  -6 45701.0 1148.05   8 
   1   0   6 50748.6 855.818   7 
   1  -1  -6 52768.6 1162.00   8 
  -1   0  -6 47836.6 1119.76   8 
   0   1  -6 49945.1 894.585   6 
  -1   0  -7 5502.42 451.172   8 
   1  -1  -7 5319.83 421.964   8 
   0   1  -7 6498.33 492.853   8 
   0   1  -7 5356.99 319.143   6 
   0   1  -8 7315.00 544.778   8 
   1  -1  -8 8063.23 565.081   8 
  -1   0  -8 8084.09 561.025   8 
   0   1  -8 7770.47 406.880   6 
  -1   0  -9 55149.1 1524.54   8 
   0   1  -9 53041.5 1498.27   8 
   1  -1  -9 56560.3 1513.41   8 
   1  -1 -10 250984. 3344.47   8 
   0   1 -10 249023. 3445.70   8 
  -1   0 -10 255533. 3438.29   8 
   1  -1 -11 77451.2 1985.40   8 
  -1   0 -11 77079.8 2035.65   8 
   0   1 -11 75765.7 2047.69   8 
   0  -1  12 74912.4 2079.76  10 
  -1   0 -12 81254.5 2163.80   8 
   1  -1 -12 78789.6 2111.91   8 
   0   1 -12 76024.1 2132.34   8 
  -1   1  12 71748.9 1943.47  10 
   1   0  12 78148.7 2007.79  22 
   1  -1 -13 32741.6 1467.16   8 
   0   1 -13 33253.6 1493.62   8 
  -1   0 -13 32938.2 1464.56   8 
   1   0  13 30712.3 1360.89  10 
   0  -1  13 31823.8 1407.76  10 
  -1   1  13 29142.9 1313.99  10 
   0  -1  13 33204.2 1373.64  22 
  -1   1  13 32070.9 1345.49  22 
   1   0  13 32864.3 1362.77  22 
  -1   1  14 1499.99 387.166  10 
   0  -1  14 1708.33 412.236  10 
  -1   0 -14 1572.19 426.572   8 
   1  -1 -14 2069.69 479.525   8 
   1   0  14 1897.43 419.969  10 
   0   1 -14 1331.29 425.995   8 
   1   0  14 1518.67 364.863  22 
   0  -1  14 983.188 345.141  22 
  -1   1  14 1904.19 417.174  22 
  -1   1  15 7717.55 750.101  10 
   0   1 -15 7562.07 833.869   8 
   0  -1  15 8763.78 812.194  10 
  -1   0 -15 6141.76 746.366   8 
   1   0  15 9223.39 808.736  10 
  -1   1  15 8182.75 745.253  22 
   1   0  15 7799.93 767.225  17 
   0  -1  15 8509.63 771.445  22 
   1   0  15 8226.62 751.466  22 
  -1   1  16 27392.5 1382.92  10 
   0  -1  16 27801.1 1416.97  10 
   1   0  16 27186.8 1379.59  10 
   1   0  16 26334.8 1316.16  22 
   0  -1  16 26067.5 1259.38  17 
   0  -1  16 27315.9 1355.51  22 
   1   0  16 28205.8 1369.41  17 
  -1   1  16 29432.2 1377.75  22 
   0  -1  17 1576.22 433.882  10 
   1   0  17 946.102 371.194  10 
  -1   1  17 1387.17 419.515  10 
   1   0  17 1138.00 383.624  17 
   0  -1  17 1823.65 398.337  17 
   1   0  17 916.895 365.172  22 
  -1   1  17 1188.10 351.772  22 
   0  -1  17 1515.89 412.435  22 
  -1   1  17 1542.24 410.518  17 
   0  -1  18 2476.49 493.103  10 
   1   0  18 2546.23 453.896  10 
  -1   1  18 2278.93 459.964  10 
   0  -1  18 2147.31 408.031  17 
   1   0  18 1727.48 420.246  22 
  -1   1  18 2149.55 439.972  17 
  -1   1  18 2918.33 463.578  22 
   1   0  18 2337.59 443.780  17 
   0  -1  18 2292.18 453.290  22 
  -1   1  19 296.861 268.927  10 
   0  -1  19 55.1526 290.446  10 
   1   0  19-63.3275 283.584  10 
   0  -1  19 20.7337 276.457  22 
   0  -1  19 139.020 231.223  17 
  -1   1  19 101.164 256.679  22 
  -1   1  19 23.6878 285.355  17 
   1   0  19 40.8881 269.997  22 
   1   0  19 236.188 267.977  17 
   0  -1  20 4742.28 513.556  10 
  -1   1  20 4340.41 502.681  10 
   1   0  20 4328.40 486.529  10 
   0  -1  20 4631.46 475.786  22 
   0  -1  20 3789.66 394.060  17 
   1   0  20 4581.26 488.113  22 
  -1   1  20 4636.13 471.690  17 
  -1   1  20 5000.11 478.890  22 
   1   0  20 3645.67 432.102  17 
  -1   1  21-4.86169 179.143  10 
   0  -1  21 268.126 218.009  10 
   0  -1  21-1.07586 183.792  22 
  -2   1  21 6065.95 494.540  10 
   1  -2  21 6291.27 481.326  10 
   1   1  21 5694.16 445.102  22 
  -2   1  21 6018.49 408.406  17 
   1  -2  21 5833.95 451.118  22 
  -2   1  20 1932.74 384.959  10 
   1   1  20 1959.14 351.102  10 
   1  -2  20 2727.19 412.312  10 
   1   1  20 2366.54 370.953  22 
   1  -2  20 1915.14 354.171  22 
  -2   1  20 2121.85 340.453  17 
   1   1  20 2692.74 404.523  17 
   1  -2  19 2931.61 480.227  10 
  -2   1  19 3215.75 488.315  10 
   1   1  19 3309.17 471.804  10 
   1   1  19 3261.81 477.311  22 
   1  -2  19 2170.82 352.187  17 
  -2   1  19 2961.94 427.295  22 
   1   1  19 2892.05 459.407  17 
  -2   1  19 2908.28 436.529  17 
   1  -2  19 2654.78 442.232  22 
  -2   1  18 3635.34 556.823  10 
   1   1  18 3145.96 495.433  10 
   1  -2  18 3005.68 511.797  10 
   1   1  18 2939.59 486.440  22 
   1  -2  18 2558.72 416.498  17 
  -2   1  18 3608.68 509.259  17 
   1   1  18 2626.88 493.735  17 
  -2   1  18 3093.72 465.328  22 
   1  -2  18 2734.87 489.276  22 
  -2   1  17 7366.02 751.651  10 
   1  -2  17 7064.95 754.404  10 
   1   1  17 7186.14 715.363  10 
   1  -2  17 6269.95 689.560  22 
   1   1  17 7034.74 708.212  22 
   1  -2  17 6075.90 635.816  17 
  -2   1  17 7624.06 704.970  22 
   1   1  17 7077.94 744.841  17 
   1  -2  16 5456.35 684.727  10 
   1   1  16 6261.67 690.551  10 
  -2   1  16 5379.24 665.069  10 
   1  -2  16 4407.14 575.268  17 
  -2   1  16 6620.68 675.652  22 
   1  -2  16 4946.89 640.258  22 
   1   1  16 5547.53 642.381  22 
   1   1  16 5727.79 686.496  17 
  -2   1  15 5743.89 679.348  10 
   1  -2  15 6237.45 714.066  10 
  -1   2 -15 6103.66 715.780   8 
   1   1  15 6908.54 697.948  10 
   2  -1 -15 6857.94 808.809   8 
  -1  -1 -15 4874.36 646.612   8 
   1   1  15 6335.21 678.596  22 
  -2   1  15 5706.05 641.016  22 
   1   1  15 5909.25 702.985  17 
   1  -2  15 6166.00 648.833  17 
   1  -2  15 6042.49 671.540  22 
  -1  -1 -14-103.438 359.995   8 
  -1   2 -14 243.953 314.186   8 
   1   1  14 582.719 303.243  10 
   2  -1 -14-382.784 264.785   8 
  -2   1  14 128.183 273.949  10 
   1  -2  14-119.207 338.868  10 
  -2   1  14 378.457 291.469  22 
   1  -2  14 0.55294 261.594  17 
   1  -2  14 240.744 265.886  22 
   1   1  14 125.307 260.461  22 
   1   1  13 3007.93 469.192  10 
  -1   2 -13 3045.92 516.972   8 
  -2   1  13 3433.34 493.932  10 
   1  -2  13 3134.15 513.699  10 
   2  -1 -13 3132.58 494.733   8 
  -1  -1 -13 3271.29 521.266   8 
   1   1  13 2991.08 469.288  22 
  -2   1  13 1763.68 368.225  22 
   1  -2  13 3047.84 495.515  22 
  -1   2 -12 101526. 2505.74   8 
  -1  -1 -12 101916. 2429.01   8 
   2  -1 -12 102476. 2447.72   8 
  -2   1  12 95569.7 2259.43  10 
   1  -2  12 100422. 2484.79  10 
   1   1  12 104615. 2323.62  22 
   1  -2  12 99083.5 2307.62  22 
  -1   2 -11 25806.4 1207.45   8 
  -1  -1 -11 25933.5 1187.40   8 
   2  -1 -11 24974.4 1147.65   8 
  -1   2 -10 102661. 2246.94   8 
  -1  -1 -10 96645.0 2172.42   8 
   2  -1 -10 99403.6 2145.64   8 
  -1  -1  -9 29640.7 1131.77   8 
   2  -1  -9 29545.6 1106.09   8 
  -1   2  -9 29235.2 1138.97   8 
  -1  -1  -8 9461.29 599.781   8 
  -1   2  -8 9877.78 634.671   8 
   1   1   8 9206.12 424.457   7 
   2  -1  -8 9576.91 609.695   8 
  -1   2  -7 48121.1 1285.94   8 
  -1  -1  -7 47975.3 1220.24   8 
   1   1   7 51252.0 914.176   7 
   2  -1  -7 48491.8 1211.08   8 
   2  -1  -7 49814.8 1158.53   6 
  -1   2  -7 49121.7 812.247   6 
   2  -1  -6 244087. 2488.92   8 
  -1   2  -6 247180. 2654.31   8 
  -1  -1  -6 252740. 2511.57   8 
   1   1   6 264130. 1911.60   7 
   2  -1  -6 256542. 2461.61   6 
  -1   2  -6 256102. 1789.17   6 
   1   1   5 9006.97 336.421   7 
   2  -1  -5 7671.08 418.397   8 
  -1   2  -5 8099.37 305.479   6 
   2  -1  -5 8806.98 253.234   2 
   2  -1  -5 7841.19 425.394   6 
   1   1   4 392944. 2020.63   7 
   2  -1  -4 399450. 1728.41   2 
   2  -1  -4 394418. 2715.73   6 
  -1   2  -4 393871. 1866.74   6 
   2  -1  -3 36124.2 645.727   8 
   1   1   3 38077.0 594.359   7 
   2  -1  -3 36250.9 528.883   2 
   2  -1  -3 36358.8 789.390   6 
  -1   2  -3 36988.2 527.386   6 
   2  -1  -2 1814.57 127.701   8 
  -1   2  -2 1927.93 163.007   8 
   2  -1  -2 2232.84 76.9971   7 
   1  -2   2 2038.27 146.912   5 
   1   1   2 1759.85 133.684   7 
   2  -1  -2 2053.46 142.614   2 
   2  -1  -2 1907.04 187.272   6 
  -1   2  -1 13160.4 308.689   8 
   2  -1  -1 10524.7 202.031   8 
   2  -1  -1 11151.3 216.580   7 
   2  -1  -1 12309.5 299.761   5 
  -1  -1  -1 11903.9 193.883   5 
   1  -2   1 11902.8 306.234   5 
   2  -1  -1 11177.5 307.018   2 
   2  -1  -1 11710.6 324.330   1 
   2  -1  -1 10504.3 355.796   6 
  -1   2   0 44591.8 470.992   8 
   2  -1   0 46876.7 531.778   7 
   2  -1   0 44704.2 629.485   6 
   1  -2   0 43700.9 549.970   5 
   2  -1   0 46355.9 629.748   1 
  -1  -1   0 44771.7 367.144   5 
   2  -1   0 46684.2 489.953   5 
   1  -2  -1 5314.37 212.873   5 
   2  -1   1 4982.89 168.560   6 
   2  -1   1 4960.46 211.175   1 
   2  -1   1 5141.86 159.532   5 
   1   1  -1 5070.17 231.865   6 
  -2   1  -2 224406. 1457.18   8 
   1   1  -2 239009. 1632.17   8 
   1  -2  -2 246324. 1569.37   5 
   2  -1   2 214225. 1343.87   2 
   1   1  -2 228520. 1623.69   6 
   1  -2  -3 41334.7 646.237   8 
  -2   1  -3 43027.7 777.375   8 
   2  -1   3 44501.7 725.492   7 
  -1   2   3 46023.2 463.297   7 
   1   1  -3 45606.8 794.911   6 
   2  -1   3 42313.2 584.124   2 
  -1   2   4 60703.6 561.902   7 
   2  -1   4 61037.0 908.528   7 
   1  -2  -4 57355.7 918.253   8 
   2  -1   4 56255.5 659.965   2 
   1   1  -4 60798.7 1005.59   6 
  -1   2   5 100746. 818.394   7 
   2  -1   5 99278.0 1244.92   7 
   1   1  -5 100060. 1368.70   6 
  -1   2   6 8259.19 269.885   7 
   1   1  -6 6842.34 472.584   8 
  -2   1  -6 7407.09 468.842   8 
   1  -2  -6 7642.62 445.039   8 
   1  -2  -6 6094.25 178.416   2 
   1   1  -6 7458.83 410.650   6 
   1   1  -6 5648.02 182.628   1 
   1  -2  -7 56626.6 1282.07   8 
  -2   1  -7 56031.2 1366.92   8 
   1   1  -7 58386.1 1165.50   6 
   1   1  -8 13882.2 751.034   8 
  -2   1  -8 14820.8 768.494   8 
   1  -2  -8 14801.4 721.286   8 
   1   1  -8 15365.3 636.152   6 
  -2   1  -9 1155.40 290.533   8 
   1   1  -9 1312.25 290.298   8 
   1  -2  -9 968.245 245.678   8 
   1   1  -9 1351.92 230.462   6 
   1   1 -10 69178.1 1873.58   8 
   1  -2 -10 68939.0 1759.65   8 
  -2   1 -10 72295.5 1861.84   8 
  -2   1 -11 2450.52 428.165   8 
   1  -2 -11 2259.29 400.412   8 
   1   1 -11 1961.09 426.693   8 
  -2   1 -12 17667.5 1050.23   8 
  -1  -1  12 15899.1 976.326  10 
   1  -2 -12 15442.8 960.104   8 
   1   1 -12 16883.5 1057.03   8 
  -1   2  12 14238.1 891.694  10 
   2  -1  12 17661.8 984.535  22 
   2  -1  13 213.702 282.595  10 
   1  -2 -13 485.032 295.634   8 
  -2   1 -13 290.470 317.673   8 
   1   1 -13-50.6085 289.327   8 
  -1   2  13 357.714 264.884  10 
  -1  -1  13 96.8677 267.136  10 
  -1   2  13 15.7585 281.643  22 
   2  -1  13 336.640 313.089  17 
  -1  -1  13 202.791 279.181  22 
   2  -1  13 43.6336 248.261  22 
   1   1 -14 1888.73 459.663   8 
  -2   1 -14 2630.62 495.674   8 
  -1  -1  14 2556.90 484.624  10 
  -1   2  14 1944.98 418.113  10 
   1  -2 -14 2456.51 475.429   8 
   2  -1  14 1799.94 420.798  10 
   2  -1  14 2358.06 473.010  17 
  -1  -1  14 2452.38 459.168  22 
   2  -1  14 2142.32 432.059  22 
  -1   2  14 2163.47 436.295  22 
  -1  -1  15 9365.93 852.906  10 
   2  -1  15 9866.79 848.445  10 
   1  -2 -15 11397.7 979.627   8 
  -2   1 -15 8782.32 843.875   8 
  -1   2  15 9673.95 822.901  10 
   1   1 -15 7332.12 813.310   8 
  -1   2  15 10524.0 835.878  22 
  -1  -1  15 9391.47 815.751  22 
   2  -1  15 9231.41 798.971  22 
   2  -1  15 9513.31 822.551  17 
   1  -2 -15 8976.20 964.785   5 
   2  -1  16 506.764 340.408  10 
  -1   2  16 665.503 346.983  10 
  -1  -1  16 182.808 321.690  10 
  -1   2  16 607.381 307.401  22 
  -1  -1  16 670.151 314.411  17 
  -1  -1  16 687.938 324.928  22 
   2  -1  16 578.309 329.107  17 
   2  -1  16 616.915 332.722  22 
  -1   2  17 318.397 307.620  10 
   2  -1  17 713.915 347.321  10 
  -1  -1  17 117.268 338.080  10 
  -1  -1  17 377.889 273.979  17 
  -1   2  17 411.787 297.314  22 
   2  -1  17 433.968 330.441  17 
   2  -1  17 109.556 341.956  22 
  -1   2  17 483.077 341.621  17 
  -1  -1  17 540.265 306.495  22 
  -1  -1  18 456.247 336.433  10 
  -1   2  18 823.711 327.510  10 
   2  -1  18 570.604 318.926  10 
   2  -1  18 117.504 340.250  22 
  -1  -1  18 556.431 286.698  22 
  -1   2  18 471.059 274.267  22 
   2  -1  18 655.279 317.689  17 
  -1  -1  18 328.077 258.363  17 
  -1   2  18 459.558 351.986  17 
   2  -1  19 430.801 273.407  10 
  -1  -1  19 411.527 308.224  10 
  -1   2  19 784.186 300.022  10 
  -1  -1  19 369.972 233.174  17 
  -1   2  19 710.938 330.710  17 
   2  -1  19 405.856 266.379  17 
   2  -1  19 479.205 295.308  22 
  -1  -1  19 486.739 273.419  22 
  -1   2  19 590.703 279.701  22 
   2  -1  20-54.6898 228.599  10 
  -1   2  20-80.7372 240.877  10 
  -1  -1  20 72.2662 246.320  10 
   2  -1  20-88.1161 255.597  22 
  -1   2  20-120.859 250.458  17 
  -1  -1  20 246.843 226.213  22 
  -1   2  20 14.8446 212.088  22 
  -1   2  21 1813.42 291.110  10 
  -1  -1  21 2150.12 331.496  10 
  -1   2  21 2066.09 302.939  17 
   2  -1  21 1669.01 289.826  22 
  -2   0  21 414.091 214.054  10 
   2  -2  21 247.724 192.462  22 
   0   2  21 281.979 213.703  22 
   2  -2  20 5408.49 512.957  10 
   0   2  20 4363.55 472.097  10 
  -2   0  20 5505.86 550.900  10 
   2  -2  20 5492.25 531.525  22 
   0   2  20 4585.84 453.714  22 
  -2   0  20 4670.25 418.325  17 
   0   2  20 4942.31 509.388  17 
   2  -2  19 347.014 284.523  10 
  -2   0  19 156.959 290.685  10 
   0   2  19 97.1794 247.797  10 
  -2   0  19 328.094 242.979  17 
   0   2  19 376.733 299.391  17 
   2  -2  19 429.004 304.880  22 
  -2   0  19 150.867 247.755  22 
   0   2  19 189.570 255.033  22 
   0   2  18 1264.75 380.512  10 
  -2   0  18 1076.24 378.774  10 
   2  -2  18 950.304 350.779  10 
   0   2  18 714.491 365.122  17 
   2  -2  18 999.059 325.092  17 
   0   2  18 477.608 315.769  22 
  -2   0  18 802.960 310.229  22 
   2  -2  18 781.673 338.562  22 
  -2   0  18 972.979 314.624  17 
  -2   0  17 597.677 348.963  10 
   0   2  17 1370.33 394.836  10 
   2  -2  17 1111.98 386.862  10 
   2  -2  17 1074.04 354.849  17 
   2  -2  17 592.030 343.529  22 
  -2   0  17 1130.31 371.539  22 
   0   2  17 1084.44 357.753  22 
   0   2  17 580.108 367.305  17 
  -2   0  17 938.777 342.120  17 
   2  -2  16 1527.22 403.878  10 
   0   2  16 1280.98 385.605  10 
  -2   0  16 1159.99 431.096  10 
   2  -2  16 968.355 354.222  22 
  -2   0  16 1321.80 370.464  22 
   0   2  16 990.779 362.339  22 
   2  -2  16 1076.14 339.874  17 
   0   2  16 1178.90 419.091  17 
  -2   0  15 130.679 306.970  10 
   0   2  15 377.407 299.727  10 
   2   0 -15 330.788 333.436   8 
   2  -2  15 427.918 313.141  10 
   0  -2 -15 722.121 329.099   8 
   0   2  15-26.5667 258.061  22 
   2  -2  15 134.752 283.124  17 
  -2   0  15 42.6608 288.780  22 
   2  -2  15-139.033 367.181  22 
   0  -2 -15-534.296 542.828   5 
   2  -2  14 1095.98 351.989  10 
   0  -2 -14 585.719 310.873   8 
   2   0 -14 1457.64 424.739   8 
  -2   2 -14 1503.54 448.500   8 
   0   2  14 1339.50 352.008  10 
  -2   0  14 948.357 354.492  10 
   2  -2  14 1536.89 376.939  17 
   2  -2  14 1411.56 387.891  22 
  -2   0  14 980.640 330.209  22 
   0   2  14 1346.77 350.309  22 
   2  -2  13 15041.3 1029.15  10 
   0  -2 -13 14267.7 973.660   8 
  -2   0  13 13783.5 931.428  10 
   0   2  13 13611.8 896.619  10 
  -2   2 -13 15593.7 1046.15   8 
   2   0 -13 16206.2 1062.06   8 
   2  -2  13 14630.5 943.894  22 
   2  -2  13 14454.1 951.657  17 
   0   2  13 14626.2 929.938  22 
  -2   0  13 11857.4 853.704  22 
   2  -2  12 30768.1 1393.55  10 
  -2   0  12 27716.8 1260.06  10 
   2   0 -12 30059.4 1378.33   8 
   0   2  12 27554.3 1199.36  10 
  -2   2 -12 31626.7 1394.96   8 
   0  -2 -12 31360.2 1353.49   8 
   2  -2  12 30639.8 1302.07  22 
   0   2  12 31038.6 1279.12  22 
   2   0 -11 42959.6 1560.67   8 
  -2   2 -11 47710.2 1616.63   8 
   0  -2 -11 43808.0 1524.55   8 
   0  -2 -10 60695.4 1706.57   8 
  -2   2 -10 59364.4 1731.32   8 
   2   0 -10 57199.5 1690.95   8 
   0  -2  -9 2662.65 370.139   8 
  -2   2  -9 2498.84 380.927   8 
   2   0  -9 2332.15 358.777   8 
   2   0  -9 2682.11 330.865   6 
   0  -2  -8 1473.45 268.823   8 
  -2   2  -8 1606.71 319.699   8 
   0   2   8 1599.80 177.007   7 
   2   0  -8 1339.21 282.382   8 
   2   0  -8 1666.15 259.373   6 
   0   2   7 2358.78 192.114   7 
  -2   2  -7 2042.06 322.735   8 
   2   0  -7 2083.87 308.065   8 
   0  -2  -7 2483.85 312.669   8 
   2   0  -7 2477.27 287.315   6 
   2   0  -6 13286.2 615.331   8 
   0  -2  -6 13639.5 588.219   8 
   0   2   6 14816.2 414.111   7 
  -2   2  -6 14133.2 662.390   8 
   2  -2   6 13413.0 303.840   2 
   2   0  -6 14663.2 615.849   6 
   0  -2  -5 9474.15 435.043   8 
   2   0  -5 9125.39 467.695   8 
   0   2   5 9916.95 317.610   7 
  -2   2  -5 9352.61 498.267   8 
   2  -2   5 8979.80 278.038   2 
   2   0  -5 9337.97 473.245   6 
   2   0  -5 8378.40 283.475   1 
   2   0  -4 154518. 1668.44   8 
   0   2   4 163962. 1213.49   7 
   2   0  -4 161194. 1785.11   6 
   2   0  -4 149481. 1231.12   1 
   2  -2   4 146387. 1161.88   2 
  -2   2  -3 499.722 151.640   8 
   2   0  -3 538.310 129.860   8 
   2   0  -3 554.728 168.666   6 
   2  -2   3 522.997 99.8292   2 
   0   2   3 647.959 98.8498   7 
   2   0  -2 70431.8 838.967   8 
  -2   2  -2 67963.8 875.787   8 
   2   0  -2 71843.8 1063.89   6 
   2  -2   2 69569.0 796.850   5 
   2   0  -1 88553.0 847.024   8 
  -2   2  -1 85679.4 767.922   8 
   2  -2   1 87023.8 824.510   5 
   2   0  -1 89957.9 1076.56   6 
   0  -2  -1 86244.4 770.065   5 
   2   0  -1 80797.5 901.206   2 
   2   0  -1 82185.1 771.430   7 
  -2   2   0 3145.62 85.4348   8 
   2   0   0 3310.10 92.1578   5 
   2   0   0 3665.07 171.468   7 
   0  -2   0 3169.37 151.899   5 
   2  -2   0 3316.16 168.411   5 
   0   2  -1 2686.36 173.367   8 
   2   0   1 2576.63 170.711   2 
   0  -2   1 2524.66 148.073   5 
   2  -2  -1 3189.72 179.366   5 
   2   0   1 2924.83 170.260   6 
   0   2  -2 9656.89 321.044   6 
   2   0   2 9703.13 264.679   6 
   2  -2  -2 10330.9 353.051   5 
   2  -2  -3 14326.5 401.323   8 
   2   0   3 15205.0 419.488   7 
   2   0   3 15390.2 304.532   6 
   2  -2  -3 15032.5 380.537   2 
   0   2  -3 15089.4 426.844   6 
   2  -2  -4 43515.2 827.710   8 
   2   0   4 43565.1 749.382   7 
   2  -2  -4 42198.8 612.846   2 
   2   0   4 43459.8 603.885   1 
   2  -2  -5 135306. 1653.03   8 
   2   0   5 138541. 1433.62   7 
   0   2  -5 140947. 1483.24   6 
   2  -2  -5 131774. 1030.79   2 
   2   0   5 130472. 981.714   1 
   2  -2  -6 13447.8 589.482   8 
  -2   0  -6 12446.7 589.118   8 
   2   0   6 12802.7 473.299   7 
   0   2  -6 12074.3 616.680   8 
   2  -2  -6 12087.9 288.634   2 
   0   2  -6 12871.1 487.181   6 
   2  -2  -7 17603.2 723.049   8 
  -2   0  -7 17126.6 749.231   8 
   0   2  -7 16384.0 781.848   8 
   2   0   7 17360.3 581.256   7 
   0   2  -7 17978.0 613.785   6 
   2  -2  -8 7209.59 513.719   8 
   0   2  -8 7025.90 557.800   8 
  -2   0  -8 6753.53 528.960   8 
   0   2  -8 7661.65 435.066   6 
   0   2  -9 163210. 2732.85   8 
  -2   0  -9 172331. 2708.80   8 
   2  -2  -9 168398. 2559.42   8 
   2  -2 -10 29742.6 1157.59   8 
  -2   0 -10 30452.8 1226.92   8 
   0   2 -10 30121.5 1272.22   8 
   0   2 -11 68530.6 1990.20   8 
   2  -2 -11 66653.8 1834.23   8 
  -2   0 -11 70731.3 1957.12   8 
  -2   2  12 24987.3 1156.71  10 
   0   2 -12 27771.2 1349.84   8 
  -2   0 -12 28024.8 1313.81   8 
   0  -2  12 28033.4 1324.71  10 
   2  -2 -12 28325.3 1268.66   8 
   2   0  12 28123.7 1233.63  22 
   0  -2  12 26950.1 1245.05  22 
  -2   2  13 523.899 289.147  10 
   0   2 -13 284.088 315.976   8 
   2  -2 -13 208.467 247.099   8 
  -2   0 -13 641.416 321.786   8 
   0  -2  13 244.954 259.409  10 
   2   0  13 220.951 262.289  10 
   0  -2  13 264.413 274.205  22 
   2   0  13 408.523 308.118  17 
   2   0  13 466.492 284.689  22 
  -2   2  13 222.200 249.111  22 
   2   0  14 18412.5 1093.54  10 
   0   2 -14 17461.5 1173.07   8 
   0  -2  14 18362.4 1153.25  10 
  -2   2  14 17591.7 1058.43  10 
   2  -2 -14 17453.1 1109.56   8 
  -2   0 -14 18566.0 1177.80   8 
   0  -2  14 16489.0 1032.34  22 
  -2   2  14 19008.9 1069.25  22 
   2   0  14 17907.1 1055.04  22 
   2   0  14 16692.7 1090.95  17 
  -2   0 -15 16864.8 1151.10   8 
   2  -2 -15 15281.1 1102.63   8 
   0  -2  15 15388.7 1079.80  10 
  -2   2  15 15634.9 1037.43  10 
   0   2 -15 14523.3 1096.72   8 
   2   0  15 16351.3 1064.00  10 
   2   0  15 15952.6 1034.08  22 
   0  -2  15 14456.1 990.855  22 
  -2   2  15 15640.7 997.880  22 
   2   0  15 13795.9 1009.39  17 
   0  -2  15 14295.3 919.666  17 
  -2   2  16 7909.43 767.679  10 
   2   0  16 7592.38 748.104  10 
   0  -2  16 6984.51 781.439  10 
   2   0  16 7540.53 768.362  17 
   0  -2  16 7395.22 738.563  22 
  -2   2  16 7577.48 713.006  22 
   2   0  16 8156.07 769.690  22 
   0  -2  16 6789.26 659.609  17 
   0  -2  17 18760.8 1176.61  10 
  -2   2  17 19362.4 1168.29  10 
   2   0  17 19804.6 1143.30  10 
   0  -2  17 15566.0 916.946  17 
   2   0  17 20304.5 1143.56  22 
   2   0  17 19524.3 1155.61  17 
  -2   2  17 18945.3 1065.34  22 
   0  -2  17 17672.5 1102.84  22 
   2   0  18-34.6873 300.603  10 
   0  -2  18 300.133 332.188  10 
  -2   2  18-68.3345 312.341  10 
   0  -2  18-87.2987 331.742  22 
  -2   2  18 100.287 263.912  22 
   2   0  18 140.843 296.703  17 
   2   0  18-168.856 377.707  22 
   0  -2  18 21.1706 256.092  17 
  -2   2  18 390.774 330.232  17 
   2   0  19 1118.80 326.391  10 
   0  -2  19 1263.67 354.076  10 
  -2   2  19 1800.57 391.431  10 
   2   0  19 1526.64 376.049  22 
  -2   2  19 1419.24 340.082  22 
   2   0  19 1285.46 357.245  17 
   0  -2  19 1340.88 358.332  22 
  -2   2  19 1766.94 382.001  17 
   0  -2  20 4958.01 523.928  10 
  -2   2  20 4499.49 501.214  10 
   2   0  20 4745.75 484.149  22 
   0  -2  20 4386.58 464.700  22 
  -2   2  20 4862.26 481.534  17 
  -2   2  21 5854.49 466.384  10 
   0  -2  21 6389.86 496.402  10 
  -2   2  21 6116.82 441.289  17 
   2   0  21 6187.69 470.631  22 
   0  -2  21 5219.82 413.190  22 
  -3   2  21 620.011 227.019  10 
   2   1  21 113.835 181.148  22 
  -3   2  21 377.293 171.486  17 
   1  -3  21 406.260 192.148  22 
  -3   2  20 4930.70 525.702  10 
   1  -3  20 5543.83 537.039  10 
  -3   2  20 4872.70 460.807  17 
   2   1  20 5155.51 497.832  22 
   1  -3  20 5383.71 507.972  22 
  -3   2  19 3442.08 510.551  10 
   1  -3  19 4076.57 541.803  10 
   1  -3  19 3723.30 492.640  22 
  -3   2  19 3705.84 478.049  17 
   2   1  19 2826.50 457.663  22 
   2   1  19 3169.70 489.080  17 
   2   1  18 5862.75 623.680  10 
   1  -3  18 6495.97 692.611  10 
  -3   2  18 6630.14 717.302  10 
   1  -3  18 5855.78 632.982  22 
   2   1  18 5617.13 629.279  22 
   2   1  18 5986.45 675.537  17 
  -3   2  18 6996.43 685.625  17 
   1  -3  17 5644.48 714.701  10 
   2   1  17 5599.16 653.635  10 
  -3   2  17 6008.52 682.745  10 
   1  -3  17 4454.35 531.766  17 
   2   1  17 5811.27 662.829  22 
   1  -3  17 5061.67 653.284  22 
   2   1  17 5664.26 702.362  17 
   1  -3  16 29942.5 1529.85  10 
  -3   2  16 31995.9 1471.57  10 
   2   1  16 31511.1 1420.39  10 
   1  -3  16 30353.6 1440.70  22 
   2   1  16 31030.6 1502.76  17 
   2   1  16 32445.1 1457.69  22 
   1  -3  16 26767.3 1216.18  17 
  -3   2  16 32606.2 1401.21  22 
   2   1  15 1926.57 422.447  10 
  -3   2  15 978.289 377.265  10 
   1  -3  15 1239.06 422.242  10 
   2   1  15 802.041 355.872  22 
  -3   2  15 757.673 324.107  22 
   1  -3  15 1377.97 411.943  22 
   1  -3  15 1369.48 363.846  17 
   2   1  15 1003.87 410.479  17 
  -3   2  14 27549.1 1317.02  10 
   3  -2 -14 26686.7 1380.15   8 
   1  -3  14 29056.6 1473.95  10 
  -1   3 -14 28703.6 1497.41   8 
  -2  -1 -14 29610.8 1473.08   8 
   2   1  14 28162.0 1325.60  10 
   1  -3  14 28141.5 1360.08  22 
   2   1  14 28233.6 1342.83  22 
   2   1  14 26318.4 1393.68  17 
   1  -3  14 25405.7 1199.72  17 
  -3   2  14 30073.7 1342.41  22 
   1  -3  13 26053.3 1368.85  10 
   3  -2 -13 26188.8 1298.48   8 
  -1   3 -13 28084.1 1431.61   8 
  -3   2  13 24406.2 1205.82  10 
  -2  -1 -13 27933.6 1373.40   8 
   2   1  13 25791.7 1231.21  10 
   2   1  13 25467.1 1233.15  22 
   2   1  13 27273.1 1373.07  17 
   1  -3  13 24159.8 1244.87  22 
   1  -3  13 23793.6 1149.50  17 
  -3   2  13 26453.1 1223.85  22 
  -1   3 -12 239.959 315.277   8 
  -3   2  12 196.348 219.288  10 
   3  -2 -12 458.688 268.213   8 
   1  -3  12 97.7478 300.911  10 
  -2  -1 -12-91.0170 288.114   8 
   2   1  12 26.9385 267.488  22 
   1  -3  12 68.5363 224.324  22 
  -2  -1 -11 73618.6 2023.50   8 
   3  -2 -11 72386.9 1909.95   8 
  -1   3 -11 72897.3 2066.90   8 
   3  -2 -10 6824.27 588.436   8 
  -2  -1 -10 6232.67 599.438   8 
  -1   3 -10 7370.76 666.314   8 
   3  -2  -9 59667.1 1548.61   8 
  -1   3  -9 60904.7 1694.97   8 
  -2  -1  -9 58283.8 1591.54   8 
   2   1   9 62381.8 1221.63   7 
  -1   3  -8 604.759 240.295   8 
  -2  -1  -8 618.008 233.103   8 
  -1   3  -8 521.066 143.571   6 
   2   1   8 532.527 161.559   7 
   2   1   7 83754.5 1264.10   7 
  -1   3  -7 79023.1 1699.23   8 
   3  -2  -7 77091.9 1515.60   8 
  -2  -1  -7 77633.8 1571.63   8 
  -1   3  -7 83781.6 1201.92   6 
  -1   3  -6 42148.3 1153.32   8 
   3  -2  -6 41292.1 1015.03   8 
   2   1   6 45906.5 885.247   7 
  -2  -1  -6 43351.5 1057.76   8 
   3  -2  -6 44782.5 1146.26   6 
   3  -2  -6 45084.1 684.375   2 
   2   1   6 40241.8 625.518   1 
  -1   3  -6 46649.6 865.618   6 
   2   1   5 21483.1 575.435   7 
  -1   3  -5 22939.8 785.767   8 
   3  -2  -5 19547.2 625.836   8 
   3  -2  -5 20483.2 741.223   6 
  -1   3  -5 22705.7 570.457   6 
   3  -2  -5 20366.8 478.247   2 
   3  -2  -4 558069. 2860.09   8 
   3  -2  -4 561332. 3575.09   6 
   3  -2  -4 557063. 2546.45   2 
   2   1   3 1299.00 160.019   7 
   3  -2  -3 1388.05 137.140   8 
   3  -2  -3 940.264 196.330   6 
   3  -2  -3 1093.27 149.175   2 
  -1   3  -3 1095.47 163.978   6 
   3  -2  -2 29983.3 394.695   8 
  -1   3  -2 30841.9 656.072   8 
   3  -2  -2 32015.1 655.954   5 
   3  -2  -2 29128.9 722.007   6 
   3  -2  -2 30625.1 623.801   2 
   1  -3   2 30539.5 615.024   5 
   2   1   2 31388.0 634.369   6 
  -2  -1  -2 32906.0 378.004   5 
   3  -2  -1 21144.9 401.900   7 
  -1   3  -1 24311.8 514.677   8 
   3  -2  -1 22196.2 531.797   2 
   1  -3   1 23384.3 501.742   5 
   2   1   1 23021.0 551.275   6 
   3  -2  -1 23143.4 494.903   5 
   3  -2  -1 21466.5 556.050   6 
   3  -2   0 34126.4 579.693   7 
   3  -2   0 35814.9 630.577   6 
   3  -2   0 37023.5 576.934   5 
   1  -3   0 33967.6 585.103   5 
   2   1   0 35378.6 694.868   6 
   3  -2   1 128803. 1228.57   7 
  -3   2  -1 128256. 977.425   8 
   3  -2   1 132706. 1049.31   6 
   2   1  -1 136814. 1413.34   6 
   1  -3  -1 138531. 1212.18   5 
   3  -2   1 123191. 1263.34   2 
   3  -2   1 139001. 1061.82   5 
  -3   2  -2 32330.8 621.282   8 
   2   1  -2 34650.5 700.657   8 
   3  -2   2 33871.0 555.846   5 
   1  -3  -2 34672.1 659.019   5 
   3  -2   2 30824.6 644.407   2 
   2   1  -2 32399.5 749.790   6 
  -3   2  -3 70546.3 1075.56   8 
   2   1  -3 71673.8 1118.20   8 
   1  -3  -3 73922.9 1062.27   5 
   2   1  -3 73206.5 1181.31   6 
   3  -2   3 69150.5 943.476   2 
  -3   2  -4 136470. 1647.32   8 
   3  -2   4 138329. 1542.20   7 
   2   1  -4 131647. 1642.02   8 
   1  -3  -4 140011. 1630.58   5 
   2   1  -4 134128. 1702.86   6 
   3  -2   4 132063. 1286.41   2 
  -1   3   4 139215. 1083.68   7 
   2   1  -5 19760.7 726.501   8 
  -1   3   5 18982.3 407.251   7 
   1  -3  -5 18287.0 586.891   8 
  -3   2  -5 19779.8 710.807   8 
   3  -2   5 18597.3 478.157   2 
   2   1  -5 19937.9 691.406   6 
  -3   2  -6 481.091 182.798   8 
  -1   3   6 579.199 90.6768   7 
   1  -3  -6 459.205 151.682   8 
   2   1  -6 470.139 195.994   8 
   3  -2   6 337.611 90.3135   2 
   2   1  -6 433.920 171.486   6 
   2   1  -6 358.800 101.253   1 
  -1   3   7 7760.44 294.321   7 
  -3   2  -7 8637.65 570.366   8 
   2   1  -7 6637.31 514.260   8 
   1  -3  -7 7071.70 472.130   8 
   2   1  -7 6132.75 243.082   1 
   2   1  -7 7295.12 474.592   6 
   1  -3  -8 2932.15 347.824   8 
  -3   2  -8 3020.54 389.635   8 
   2   1  -8 3046.20 404.890   8 
   2   1  -8 3236.80 356.681   6 
  -3   2  -9 367.947 222.406   8 
   1  -3  -9 167.731 193.976   8 
   2   1  -9 578.881 258.013   8 
   2   1  -9 339.185 170.039   6 
   1  -3 -10 8301.45 636.697   8 
  -3   2 -10 7560.87 641.257   8 
   2   1 -10 7834.78 676.798   8 
   2   1 -10 8104.27 575.733   6 
   2   1 -11 23220.5 1189.47   8 
  -3   2 -11 23525.9 1153.60   8 
   1  -3 -11 24057.6 1116.16   8 
  -1   3  12 6164.17 583.465  10 
   3  -2  12 5935.42 669.210  10 
   2   1 -12 6751.61 707.697   8 
  -3   2 -12 7011.50 696.756   8 
   1  -3 -12 7135.75 672.132   8 
  -2  -1  12 6297.77 649.630  10 
  -1   3  12 6594.36 624.955  22 
   3  -2  12 5942.38 653.287  17 
   3  -2  12 6429.43 636.404  22 
   3  -2  13 11846.6 906.925  10 
  -3   2 -13 12704.9 953.956   8 
  -1   3  13 10365.3 800.899  10 
   1  -3 -13 11082.2 867.040   8 
   2   1 -13 10735.3 898.909   8 
  -2  -1  13 11606.4 891.885  10 
  -2  -1  13 11283.9 855.742  22 
  -1   3  13 11321.9 817.219  22 
   3  -2  13 11452.9 850.075  22 
   3  -2  13 11248.3 882.748  17 
   1  -3 -13 11301.5 1007.65   5 
   3  -2  14 421.135 292.693  10 
   1  -3 -14 1088.27 398.381   8 
  -2  -1  14 140.603 286.529  10 
  -3   2 -14 626.517 316.669   8 
   2   1 -14 436.480 294.891   8 
  -1   3  14 494.901 292.408  10 
   3  -2  14 516.386 310.717  22 
   3  -2  14 753.006 328.390  17 
  -2  -1  14 323.663 265.781  22 
   2   1 -14 251.865 326.714  19 
  -1   3  14 523.546 292.095  22 
   1  -3 -14 775.048 441.378   5 
   3  -2  15 165.876 298.669  10 
  -2  -1  15 54.2251 346.225  10 
  -1   3  15 140.334 274.228  10 
   1  -3 -15-836.580 346.983   8 
  -1   3  15 305.640 273.854  22 
   3  -2  15 104.407 342.974  22 
  -2  -1  15 350.272 289.719  22 
   3  -2  15 224.074 297.786  17 
  -2  -1  16 7538.42 797.995  10 
   3  -2  16 7348.67 771.089  10 
  -1   3  16 7629.94 767.554  10 
   3  -2  16 6412.18 694.042  17 
  -2  -1  16 7994.69 766.269  22 
   3  -2  16 6940.35 737.104  22 
  -1   3  16 7784.92 728.004  22 
  -1   3  17 547.992 312.592  10 
  -2  -1  17 144.228 349.665  10 
   3  -2  17 232.633 289.209  10 
   3  -2  17-878.878 409.899  22 
   3  -2  17 404.244 311.522  17 
  -2  -1  17 66.3657 296.895  17 
  -1   3  17 448.794 288.667  22 
  -1   3  17-137.486 428.035  17 
  -2  -1  17 470.272 308.899  22 
  -2  -1  18 10958.0 886.733  10 
  -1   3  18 11703.7 856.372  10 
   3  -2  18 10825.5 819.097  10 
   3  -2  18 9379.47 740.281  17 
  -2  -1  18 10349.6 782.318  22 
   3  -2  18 10374.9 825.217  22 
  -1   3  18 11827.3 908.628  17 
  -1   3  18 10861.3 802.366  22 
  -2  -1  18 10075.0 695.324  17 
  -1   3  19 1092.22 347.574  10 
   3  -2  19 1420.04 336.547  10 
  -2  -1  19 1328.77 381.762  10 
  -2  -1  19 1845.56 365.352  22 
   3  -2  19 1454.59 375.748  22 
  -1   3  19 1389.52 394.239  17 
  -1   3  19 1438.64 344.921  22 
  -1   3  20 2584.84 383.086  10 
  -2  -1  20 2436.07 399.378  10 
   3  -2  20 2560.37 384.602  22 
  -1   3  20 2496.10 349.207  22 
  -1   3  20 2892.64 418.179  17 
  -2  -1  21 944.082 247.739  10 
   3  -2  21 809.127 231.122  22 
  -1   3  21 996.300 245.220  17 
  -3   1  21 4457.05 431.252  10 
   2  -3  21 4610.29 406.076  22 
   2  -3  20 1589.81 336.275  10 
  -3   1  20 1507.01 354.988  10 
  -3   1  20 1152.59 261.092  17 
   1   2  20 1213.51 326.909  17 
   1   2  20 1417.44 299.736  22 
   2  -3  20 1369.27 313.405  22 
   1   2  19 1289.93 341.190  10 
  -3   1  19 1239.45 366.523  10 
   2  -3  19 1203.60 354.160  10 
   2  -3  19 1221.26 371.233  22 
  -3   1  19 1430.70 331.107  17 
   1   2  19 970.294 370.436  17 
   1   2  19 1350.44 356.689  22 
   1   2  18 3997.28 534.710  10 
  -3   1  18 3938.53 589.205  10 
   2  -3  18 3597.46 542.848  10 
  -3   1  18 4230.91 553.171  17 
   1   2  18 3591.52 523.647  22 
   2  -3  18 4079.40 565.519  22 
   1   2  18 4082.44 600.413  17 
   2  -3  18 3046.00 430.699  17 
   1   2  17 19448.0 1122.00  10 
  -3   1  17 21075.7 1211.12  10 
   2  -3  17 18781.2 1169.30  10 
   2  -3  17 17881.2 1124.98  22 
   2  -3  17 16355.2 952.139  17 
   1   2  17 20678.3 1221.81  17 
   1   2  17 19876.1 1128.08  22 
  -3   1  16 5408.99 679.004  10 
   2  -3  16 5431.30 700.511  10 
   1   2  16 6415.75 678.541  10 
   2  -3  16 5057.15 603.208  17 
  -3   1  16 5677.89 647.950  22 
   1   2  16 5970.76 685.571  22 
   1   2  16 5116.46 698.434  17 
   2  -3  16 6639.54 720.124  22 
  -3   1  15 23412.7 1293.11  10 
   3  -1 -15 23574.0 1357.78   8 
   2  -3  15 23488.1 1345.27  10 
   1   2  15 25283.3 1283.20  10 
   1   2  15 26613.2 1309.28  22 
   1   2  15 26603.7 1404.73  17 
   2  -3  15 21335.4 1140.85  17 
   2  -3  15 23724.1 1278.22  22 
  -3   1  15 24467.3 1243.22  22 
   1   2  14 12310.8 886.991  10 
   2  -3  14 11755.7 960.266  10 
   3  -1 -14 11247.0 924.255   8 
  -3   1  14 12937.0 936.346  10 
  -1  -2 -14 11912.9 957.359   8 
  -2   3 -14 13433.5 1031.98   8 
   1   2  14 12452.4 897.835  22 
  -3   1  14 11592.7 871.599  22 
   2  -3  14 11614.1 909.105  22 
   2  -3  14 10729.3 832.912  17 
  -1  -2 -14 11297.4 1009.17   5 
   1   2  13 19489.4 1062.25  10 
  -1  -2 -13 21962.9 1213.12   8 
   2  -3  13 18883.7 1175.53  10 
   3  -1 -13 19643.3 1154.18   8 
  -3   1  13 18522.9 1078.60  10 
  -2   3 -13 21981.6 1250.68   8 
   2  -3  13 21315.8 1153.63  22 
  -3   1  13 19185.9 1078.88  22 
   1   2  13 21413.4 1131.28  22 
   3  -1 -12 14798.0 961.176   8 
  -1  -2 -12 13282.2 917.466   8 
   1   2  12 12011.5 822.439  10 
  -2   3 -12 14140.1 976.385   8 
   2  -3  12 14279.7 995.850  10 
  -3   1  12 14352.7 900.528  10 
   2  -3  12 13745.0 914.314  22 
   1   2  12 13361.1 862.634  22 
  -1  -2 -11 30648.7 1329.66   8 
  -2   3 -11 31405.9 1349.66   8 
   3  -1 -11 31153.6 1307.76   8 
   3  -1 -10 16088.0 895.413   8 
  -2   3 -10 15651.3 912.610   8 
  -1  -2 -10 15803.4 899.372   8 
  -2   3  -9 7661.50 625.875   8 
   1   2   9 9377.90 450.795   7 
  -1  -2  -9 8435.82 623.868   8 
   3  -1  -9 6765.55 558.436   8 
   3  -1  -9 7584.83 563.475   6 
  -1  -2  -8 24901.3 972.532   8 
   3  -1  -8 26095.1 991.568   8 
   1   2   8 27287.6 717.773   7 
  -2   3  -8 27005.3 1053.14   8 
   3  -1  -8 27248.3 977.698   6 
   3  -1  -7 113305. 1886.78   8 
  -2   3  -7 119757. 2061.93   8 
  -1  -2  -7 118188. 1891.21   8 
   3  -1  -7 118862. 1919.00   6 
   1   2   6 266377. 1980.35   7 
  -1  -2  -6 251404. 2503.91   8 
  -2   3  -6 266405. 2823.50   8 
   3  -1  -6 256496. 2592.90   8 
  -2   3  -6 272549. 1636.07   6 
   2  -3   6 257682. 1648.49   2 
   3  -1  -6 264282. 2747.41   6 
  -2   3  -5 224528. 2391.20   8 
   1   2   5 234196. 1762.65   7 
   3  -1  -5 222561. 2173.76   8 
  -2   3  -5 219968. 1419.37   6 
   3  -1  -5 230850. 2488.94   6 
   1   2   4 496866. 2524.68   7 
  -2   3  -4 488481. 3178.87   8 
   3  -1  -4 484966. 2831.58   8 
  -2   3  -4 478971. 2046.85   6 
   3  -1  -4 489858. 2445.66   2 
   3  -1  -4 480632. 3403.54   6 
   3  -1  -3 23918.6 371.142   7 
   3  -1  -3 25805.1 560.639   8 
  -2   3  -3 26459.7 667.796   8 
   2  -3   3 26293.5 610.697   5 
  -1  -2  -3 25148.9 516.648   5 
   3  -1  -3 26035.8 563.323   2 
   1   2   3 25115.8 562.531   7 
   3  -1  -3 24422.5 595.145   1 
   3  -1  -3 25735.2 766.273   6 
   3  -1  -2 196393. 1168.22   7 
   3  -1  -2 196574. 1321.29   8 
  -2   3  -2 208663. 1573.98   8 
  -1  -2  -2 210671. 1254.51   5 
   3  -1  -2 198941. 1552.11   2 
   2  -3   2 211653. 1583.55   5 
   3  -1  -2 203731. 1999.31   6 
   3  -1  -2 198324. 1665.32   1 
   1   2   2 207593. 1558.73   7 
  -2   3  -1 117479. 979.980   8 
   3  -1  -1 109190. 951.023   7 
  -1  -2  -1 117431. 815.839   5 
   3  -1  -1 114698. 1377.97   6 
   3  -1  -1 116953. 982.062   5 
   3  -1  -1 108321. 1153.57   2 
   3  -1  -1 111666. 1262.20   1 
   2  -3   1 106899. 1090.21   5 
   3  -1   0 1213.20 126.237   7 
  -2   3   0 856.236 82.9059   8 
   3  -1   0 1211.56 169.012   6 
   3  -1   0 1188.46 177.230   1 
   2  -3   0 1045.87 121.714   5 
  -1  -2   0 1223.02 100.038   5 
   3  -1   0 1013.36 90.0229   5 
   3  -1   1 297494. 1818.00   6 
   2  -3  -1 310985. 1891.86   5 
   1   2  -1 276760. 1950.19   6 
   3  -1   1 297672. 1220.43   5 
   3  -1   1 310173. 2035.11   1 
   3  -1   2 283308. 1495.84   6 
   3  -1   2 273469. 1870.05   1 
   2  -3  -2 290407. 1981.64   5 
   1   2  -2 271713. 2011.86   6 
   2  -3  -3 22720.9 468.749   8 
  -3   1  -3 22774.2 579.050   8 
   1   2  -3 23777.5 639.350   6 
   3  -1   3 24581.9 553.571   1 
   3  -1   3 23093.8 552.545   2 
   3  -1   3 24589.6 316.219   6 
   2  -3  -3 23675.5 638.675   5 
  -2   3   4 414341. 1340.82   7 
  -3   1  -4 404712. 2734.13   8 
   3  -1   4 402978. 2559.70   7 
   2  -3  -4 382586. 2322.09   8 
   2  -3  -4 409606. 2936.39   5 
   1   2  -4 385488. 2660.06   6 
   3  -1   4 382279. 2189.23   2 
   1   2  -5 57928.3 1252.12   8 
  -3   1  -5 58905.1 1173.29   8 
  -2   3   5 58783.0 487.203   7 
   3  -1   5 58339.4 1030.30   7 
   1   2  -5 60786.6 1117.46   6 
   3  -1   6 114527. 1520.08   7 
   1   2  -6 106127. 1840.03   8 
  -3   1  -6 110611. 1783.32   8 
   2  -3  -6 107988. 1600.25   8 
   1   2  -6 112026. 1609.74   6 
  -3   1  -7 47133.4 1266.59   8 
   1   2  -7 43137.1 1268.74   8 
   2  -3  -7 46631.3 1164.79   8 
   3  -1   7 45553.8 1014.32   7 
   1   2  -7 45965.6 1078.00   6 
  -3   1  -8 977.015 275.368   8 
   1   2  -8 1181.22 292.608   8 
   2  -3  -8 685.005 225.929   8 
   1   2  -8 881.361 215.442   6 
  -3   1  -9 1033.09 280.358   8 
   2  -3  -9 631.253 232.746   8 
   1   2  -9 553.822 258.343   8 
   1   2  -9 963.282 222.125   6 
  -3   1 -10 7200.93 630.142   8 
   1   2 -10 7085.02 657.090   8 
   2  -3 -10 7180.85 575.611   8 
  -3   1 -11 10355.8 783.821   8 
   2  -3 -11 9952.39 724.405   8 
   1   2 -11 8838.12 776.477   8 
  -3   1 -12-204.493 265.711   8 
   2  -3 -12 342.037 225.812   8 
   1   2 -12 164.859 263.593   8 
  -2   3  12 11.4005 222.892  10 
  -1  -2  12 347.577 263.087  10 
   3  -1  12 66.8912 272.660  17 
   3  -1  12-138.494 286.943  22 
  -1  -2  12-5.99787 301.001  22 
   3  -1  13 5767.78 646.043  10 
  -3   1 -13 6056.25 687.962   8 
   1   2 -13 5482.01 683.345   8 
  -1  -2  13 6403.98 694.173  10 
  -2   3  13 5852.04 611.218  10 
   2  -3 -13 6206.16 654.867   8 
   2  -3 -13 5851.75 776.438   5 
  -2   3  13 4741.93 557.510  22 
   3  -1  13 5966.94 684.917  17 
   3  -1  13 5744.24 606.800  22 
  -1  -2  13 5054.74 615.830  22 
   2  -3 -13 5926.15 610.428  11 
  -2   3  14 1135.02 350.950  10 
  -1  -2  14 1020.98 395.674  10 
   1   2 -14 1160.62 407.088   8 
   3  -1  14 1082.76 375.301  10 
   2  -3 -14 848.195 318.892   8 
  -3   1 -14 1262.46 427.591   8 
  -2   3  14 838.266 316.623  22 
   3  -1  14 927.204 401.811  17 
  -1  -2  14 1034.48 383.504  22 
   3  -1  14 1297.00 396.534  22 
   2  -3 -14 507.415 408.749   5 
   3  -1  15 1988.03 442.683  10 
  -2   3  15 954.326 363.839  10 
  -1  -2  15 1222.73 404.112  10 
   3  -1  15 1011.23 358.834  22 
  -1  -2  15 1088.02 377.174  22 
  -2   3  15 1095.19 368.756  22 
   3  -1  15 1449.61 431.119  17 
  -2   3  16 6975.95 728.033  10 
   3  -1  16 8437.90 792.891  10 
  -1  -2  16 7335.44 794.111  10 
  -2   3  16 8978.44 762.970  22 
  -1  -2  16 5505.95 586.587  17 
   3  -1  16 7397.30 774.601  17 
  -1  -2  16 7319.28 742.885  22 
   3  -1  16 8253.38 782.174  22 
  -2   3  17 9181.88 809.725  10 
  -1  -2  17 7874.98 811.145  10 
   3  -1  17 7747.72 752.404  10 
   3  -1  17 7961.48 765.596  22 
  -2   3  17 7678.74 698.295  22 
  -1  -2  17 7010.40 619.653  17 
   3  -1  17 7571.12 753.967  17 
  -1  -2  17 8294.08 767.155  22 
  -2   3  18 1780.54 434.336  10 
  -1  -2  18 1699.65 438.800  10 
   3  -1  18 1513.72 375.065  10 
   3  -1  18 1452.76 385.976  17 
   3  -1  18 1445.72 411.929  22 
  -2   3  18 2526.14 512.895  17 
  -2   3  18 1946.17 402.056  22 
  -1  -2  18 1646.75 419.085  22 
  -1  -2  19 5578.61 623.596  10 
  -2   3  19 6366.10 625.722  10 
  -1  -2  19 5421.24 546.050  22 
  -2   3  19 7237.46 667.166  17 
   3  -1  19 5812.84 603.865  22 
  -2   3  20 53.0897 223.402  10 
  -1  -2  20-106.106 245.800  10 
   3  -1  20-226.108 238.881  22 
  -2   3  20 70.1456 234.065  17 
  -1  -2  20 97.6852 205.437  22 
  -2   3  21 524.656 203.020  10 
  -1  -2  21 589.300 225.047  10 
   3  -1  21 401.471 197.419  22 
  -2   3  21 596.936 210.254  17 
  -3   0  21 2513.74 337.020  10 
   3  -3  21 2456.71 316.529  22 
  -3   0  20 226.504 242.487  10 
   0   3  20-205.294 232.115  10 
   3  -3  20 98.4043 234.815  22 
   0   3  20 247.289 216.727  22 
   0   3  20-208.072 284.642  17 
  -3   0  19 9344.01 756.536  10 
   3  -3  19 8065.69 671.026  10 
   0   3  19 7549.26 647.544  10 
   0   3  19 7597.55 627.883  22 
  -3   0  19 6498.72 535.171  17 
   0   3  19 8249.24 731.704  17 
   3  -3  19 8455.64 702.810  22 
   3  -3  18 12455.1 909.566  10 
  -3   0  18 12715.3 954.020  10 
   0   3  18 14769.6 948.752  10 
   0   3  18 13440.8 874.849  22 
   3  -3  18 12668.7 916.566  22 
   0   3  18 13734.0 980.101  17 
  -3   0  18 11989.1 778.244  17 
  -3   0  17 3805.35 598.028  10 
   0   3  17 3962.68 560.231  10 
   3  -3  17 4007.85 592.550  10 
   3  -3  17 3884.35 582.536  22 
   0   3  17 3445.14 620.026  17 
   3  -3  17 3112.00 494.508  17 
   0   3  17 3361.08 518.030  22 
  -3   0  17 3110.06 496.273  22 
  -3   0  16 20748.3 1216.54  10 
   0   3  16 19667.3 1169.95  10 
   3  -3  16 19825.0 1214.15  10 
   3  -3  16 16276.0 1035.21  17 
   3   0 -16 24115.3 1332.61  19 
   0   3  16 21709.8 1284.32  17 
   0   3  16 19676.1 1138.44  22 
   3  -3  16 19465.6 1173.17  22 
  -3   0  16 19670.0 1125.58  22 
  -3   0  15 947.022 354.616  10 
   0   3  15 1411.73 384.253  10 
   3  -3  15 1413.78 420.439  10 
   3  -3  15 1298.49 386.931  17 
   3  -3  15 1195.08 394.947  22 
   3   0 -15 1311.13 442.945  19 
   0   3  15 1387.05 402.980  22 
  -3   0  15 1638.98 415.085  22 
   3   0 -14 1030.03 396.983   8 
  -3   0  14 939.334 373.612  10 
   3  -3  14 1124.96 390.183  10 
   0  -3 -14 1061.68 359.246   8 
   0   3  14 801.821 328.888  10 
  -3   3 -14 669.646 367.737   8 
   0   3  14 608.014 310.585  22 
   3  -3  14 717.648 335.700  22 
   3  -3  14 879.268 351.230  17 
  -3   0  14 1181.57 365.597  22 
   0  -3 -14 743.153 469.857   5 
   0  -3 -13 9406.11 807.595   8 
  -3   3 -13 9400.79 848.021   8 
   3  -3  13 8476.40 821.751  10 
   3   0 -13 9331.14 847.127   8 
   0   3  13 8762.55 723.721  10 
  -3   0  13 7279.98 710.809  10 
   3  -3  13 7095.53 714.968  17 
   0   3  13 9780.05 785.222  22 
   3  -3  13 9069.55 780.561  22 
   0   3  13 10550.9 739.451  20 
  -3   0  13 8225.42 741.180  22 
   0  -3 -13 8891.30 914.219   5 
   0   3  12 25251.8 1150.21  10 
   3   0 -12 28002.5 1347.42   8 
  -3   0  12 28422.3 1285.02  10 
  -3   3 -12 28513.0 1365.49   8 
   0  -3 -12 29552.5 1333.33   8 
   3  -3  12 28414.1 1399.28  10 
   3  -3  12 27202.2 1270.49  22 
   3  -3  12 25889.5 1256.81  17 
   0   3  12 28626.1 1253.13  22 
   0  -3 -12 29002.0 1478.59   5 
  -3   3 -11 31872.0 1355.98   8 
   0  -3 -11 31766.1 1316.71   8 
   3   0 -11 28917.5 1319.67   8 
   3   0 -10 1758.96 346.136   6 
  -3   3 -10 1574.12 365.966   8 
   0  -3 -10 1490.04 335.422   8 
   3   0 -10 1718.66 388.768   8 
   3   0  -9 52254.4 1406.96   6 
  -3   3  -9 51673.4 1535.17   8 
   3   0  -9 47166.3 1486.86   8 
   0  -3  -9 48848.4 1436.23   8 
   3   0  -8 24504.9 928.894   6 
   0  -3  -8 25892.8 985.836   8 
   3   0  -8 23432.7 988.349   8 
  -3   3  -8 25769.3 1025.24   8 
   3   0  -7 70061.6 1500.97   6 
   3  -3   7 69516.9 870.962   2 
   0   3   7 72892.7 1022.40   7 
   0  -3  -7 71813.2 1450.23   8 
   3   0  -7 68990.0 1547.08   8 
   3   0  -6 75056.6 1007.67   1 
   3  -3   6 71544.0 951.618   2 
   3   0  -6 77263.1 1524.43   6 
   3   0  -6 75807.1 1503.16   8 
   0  -3  -6 74522.9 1370.21   8 
  -3   3  -6 77776.1 1547.05   8 
   0   3   6 80311.8 1024.46   7 
   3  -3   5 19476.7 519.210   2 
   0  -3  -5 20751.6 684.818   5 
   3   0  -5 20250.8 756.246   6 
   3   0  -5 18863.9 535.237   1 
  -3   3  -5 19834.3 729.878   8 
   3   0  -5 19977.5 707.220   8 
   0   3   5 21723.4 527.474   7 
   0   3   4 92343.1 1066.20   7 
   3   0  -4 89033.9 1482.83   6 
   3  -3   4 86394.5 1110.81   2 
   3   0  -4 84301.4 1173.26   1 
   0  -3  -4 89630.4 1246.39   5 
  -3   3  -4 87833.0 666.721   6 
   3   0  -4 87599.5 1323.60   8 
  -3   3  -4 89383.4 1381.96   8 
   0  -3  -3 1604.47 174.815   5 
   3  -3   3 1654.17 189.635   2 
   0   3   3 1780.14 167.164   7 
   3  -3   3 1777.97 177.800   5 
   3   0  -3 1736.96 253.956   6 
   3   0  -3 1763.13 192.939   8 
  -3   3  -3 1810.03 213.925   8 
   3   0  -2 133863. 1684.71   6 
   0  -3  -2 135979. 1229.67   5 
  -3   3  -2 131525. 1270.94   8 
   3   0  -2 133428. 1326.86   8 
   3  -3   1 59300.7 818.049   5 
   3   0  -1 59478.8 1049.24   6 
  -3   3  -1 58774.3 663.307   8 
   3   0   0 120449. 1389.72   6 
   3   0   0 116481. 636.921   5 
   3   0   0 113731. 1160.37   7 
   3  -3   0 122594. 1187.55   5 
   0  -3   0 121591. 1073.14   5 
   3   0   1 43145.4 791.689   6 
   3  -3  -1 43828.3 752.135   5 
   0   3  -1 42058.9 767.238   8 
   3   0   2 69613.0 931.182   6 
   0   3  -2 71288.9 1071.71   6 
   0  -3   2 69712.6 945.231   5 
   3  -3  -2 69926.8 571.855   8 
   3   0   3 220711. 1534.20   6 
   3  -3  -3 222061. 1790.74   2 
   0   3  -3 228332. 1889.35   6 
   3  -3  -3 234880. 2069.52   5 
   3  -3  -3 212153. 1431.09   8 
   3   0   4 47173.7 643.836   6 
   3   0   4 46852.2 798.803   1 
   0   3  -4 45741.3 911.433   6 
   3  -3  -4 46764.5 1040.62   5 
   3  -3  -4 44910.4 797.929   2 
   3   0   4 48764.2 885.573   7 
   3  -3  -4 43872.2 797.232   8 
   3  -3  -5 184369. 1554.36   2 
   0   3  -5 186268. 1879.67   6 
   3   0   5 191449. 1537.74   1 
   3   0   5 207708. 1124.15   6 
  -3   0  -5 207477. 2148.75   8 
   3   0   5 199089. 1873.33   7 
   0   3  -5 184068. 2271.54   8 
   3  -3  -5 190180. 1895.89   8 
   0   3  -6 175643. 1908.46   6 
   3   0   6 162312. 1332.78   1 
   3  -3  -6 163558. 1398.97   2 
   3  -3  -6 169618. 1997.76   8 
  -3   0  -6 176625. 2199.77   8 
   0   3  -6 167782. 2373.85   8 
   3   0   6 171788. 1845.25   7 
   0   3  -7 4207.58 340.604   6 
   3  -3  -7 4083.82 217.974   2 
   0   3  -7 3952.12 437.116   8 
   3  -3  -7 3870.36 356.327   8 
  -3   0  -7 4425.63 421.323   8 
   3   0   7 3970.37 322.829   7 
   0   3  -8 6757.63 436.165   6 
   3   0   8 7073.16 430.976   7 
   3  -3  -8 7381.43 518.524   8 
   0   3  -8 7295.18 590.995   8 
  -3   0  -8 6619.53 537.788   8 
  -3   0  -9 4145.79 468.823   8 
   3  -3  -9 5038.24 463.913   8 
   0   3  -9 4241.25 513.219   8 
   0   3 -10 28276.0 1281.10   8 
   3  -3 -10 29274.6 1126.28   8 
  -3   0 -10 30694.5 1254.17   8 
   3  -3 -11 22133.5 1049.78   8 
   0   3 -11 21662.2 1191.95   8 
  -3   0 -11 22791.6 1149.49   8 
  -3   3  12 16002.0 935.471  10 
  -3   0 -12 19050.1 1103.96   8 
   0  -3  12 17482.4 1110.62  10 
   0   3 -12 19231.3 1163.68   8 
   3  -3 -12 17543.4 996.163   8 
   0  -3  12 16920.1 1037.44  22 
   3   0  12 19116.3 1047.61  22 
   3   0  12 19292.1 1142.22  17 
   3  -3 -12 19051.1 1024.91  11 
   0  -3  13 27567.3 1415.55  10 
   3  -3 -13 26086.4 1269.56   8 
  -3   3  13 22976.0 1175.87  10 
  -3   0 -13 28153.0 1391.94   8 
   0   3 -13 28054.8 1448.15   8 
   3   0  13 25376.5 1246.58  10 
   3  -3 -13 26903.4 1559.51   5 
   0  -3  13 24597.0 1276.53  22 
  -3   3  13 24855.4 1181.46  22 
   3   0  13 27391.8 1378.35  17 
   3   0  13 25657.6 1243.81  22 
   3  -3 -13 21207.3 1100.80  11 
   3   0  14 1748.24 424.958  10 
  -3   3  14 1880.37 427.690  10 
   0   3 -14 2425.69 540.430   8 
   0  -3  14 1645.83 453.934  10 
   3  -3 -14 1977.32 441.952   8 
  -3   0 -14 2392.15 510.761   8 
   3   0  14 1879.09 413.370  22 
   0  -3  14 1308.49 402.528  22 
   3   0  14 1419.63 423.259  17 
  -3   3  14 1891.75 402.254  22 
   3  -3 -14 1415.41 511.183   5 
   3   0  15 50958.9 1793.65  10 
  -3   3  15 47932.8 1798.54  10 
   0  -3  15 50735.6 1962.52  10 
   0  -3  15 47313.3 1794.60  22 
   3   0  15 51273.3 1821.29  22 
   3   0  15 47362.5 1845.83  17 
  -3   3  15 51901.9 1753.24  22 
  -3   3  16 11959.5 930.065  10 
   3   0  16 12381.7 913.428  10 
   0  -3  16 12424.7 1021.57  10 
   0  -3  16 12754.3 955.074  22 
   3   0  16 11466.7 951.498  17 
   3   0  16 12725.5 946.339  22 
   0  -3  17 12636.1 1006.10  10 
  -3   3  17 14434.2 1012.04  10 
   3   0  17 12929.0 971.244  17 
   0  -3  17 12058.0 910.252  22 
   3   0  17 13926.0 975.350  22 
   0  -3  18 11092.3 894.673  10 
  -3   3  18 12425.6 889.535  10 
   3   0  18 10694.1 855.110  17 
   0  -3  18 11647.2 860.638  22 
   3   0  18 11591.8 851.922  22 
  -3   3  19 1554.99 379.672  10 
   0  -3  19 1322.04 382.820  10 
  -3   3  19 1019.40 326.002  17 
   0  -3  19 992.691 326.370  22 
   3   0  19 1126.46 353.837  22 
  -3   3  20 2717.66 399.162  10 
   0  -3  20 3139.12 424.990  10 
  -3   3  20 3176.87 407.501  17 
   0  -3  20 2780.65 383.838  22 
   3   0  20 3100.54 412.035  22 
   0  -3  21 172.607 175.167  10 
  -3   3  21 297.237 193.436  10 
  -3   3  21 483.290 197.380  17 
   0  -3  21 260.145 207.716  22 
   3   0  21-43.7472 177.342  22 
  -4   3  21 1611.47 289.097  10 
   1  -4  21 1457.76 242.864  22 
   3   1  21 1366.15 251.794  22 
  -4   3  21 1624.05 260.641  17 
   1  -4  20 780.456 273.518  10 
  -4   3  20 415.409 260.743  10 
  -4   3  20 573.920 237.800  17 
   3   1  20 554.674 252.969  22 
   1  -4  20 441.855 218.154  22 
   1  -4  19 3708.48 519.163  10 
  -4   3  19 4030.01 512.614  10 
  -4   3  19 3916.99 490.855  17 
   3   1  19 3290.85 493.950  17 
   3   1  19 3493.82 477.153  22 
   1  -4  19 3645.56 487.304  22 
   1  -4  18 2468.94 515.312  10 
  -4   3  18 1780.71 438.461  10 
   3   1  18 1269.88 384.743  22 
   3   1  18 1488.61 452.160  17 
   1  -4  18 2103.69 445.025  22 
  -4   3  17 57217.5 1948.48  10 
   1  -4  17 56060.7 2018.86  10 
   3   1  17 56297.3 1984.81  17 
   3   1  17 60140.5 1923.71  22 
   1  -4  17 54164.2 1879.95  22 
   1  -4  16 2660.98 563.970  10 
  -4   3  16 2771.89 528.839  10 
   3   1  16 3022.96 593.045  17 
   3   1  16 2734.62 531.817  22 
   1  -4  16 2777.28 518.577  22 
   1  -4  15 19156.8 1261.57  10 
  -4   3  15 19643.3 1172.08  10 
   3   1  15 18888.1 1130.09  22 
   1  -4  15 19076.3 1183.58  22 
   3   1  15 18303.3 1202.89  17 
   1  -4  14 8721.06 884.818  10 
  -1   4 -14 8060.36 845.477   8 
  -3  -1 -14 9208.52 869.118   8 
  -4   3  14 9039.56 795.524  10 
   3   1  14 7865.37 749.802  22 
   1  -4  14 9215.28 832.308  22 
   3   1  14 8835.70 860.319  17 
   4  -3 -14 10282.6 1023.44   5 
  -4   3  13 322.430 248.300  10 
  -3  -1 -13 559.572 324.326   8 
  -1   4 -13 306.770 322.373   8 
   1  -4  13 597.069 321.703  10 
   4  -3 -13-122.170 506.623   5 
   3   1  13 210.787 294.885  22 
   1  -4  13 671.262 331.996  22 
   3   1  13 762.477 399.453  17 
   3   1  13 780.949 312.837  20 
  -1   4 -12 64156.9 2107.87   8 
   4  -3 -12 63181.5 1873.83   8 
   1  -4  12 64953.7 2174.38  10 
  -4   3  12 59442.2 1788.07  10 
  -3  -1 -12 67754.8 2090.54   8 
   3   1  12 63615.9 2083.54  17 
   1  -4  12 62049.5 1970.30  22 
   3   1  12 61488.0 1847.46  22 
   3   1  12 62334.9 1773.52  20 
   4  -3 -12 63159.1 1870.69  11 
   4  -3 -11 4211.74 498.272   8 
  -3  -1 -11 4817.46 581.478   8 
  -1   4 -11 4172.18 569.437   8 
   3   1  10 6390.37 470.358   7 
  -1   4 -10 6113.03 636.175   8 
  -3  -1 -10 6477.86 620.122   8 
   4  -3 -10 6679.10 565.812   8 
  -3  -1  -9 16620.7 903.406   8 
  -1   4  -9 16778.3 958.981   8 
   3   1   9 16919.3 699.460   7 
   4  -3  -9 16876.5 827.958   8 
  -1   4  -8 1667.61 231.757   6 
   3   1   8 1602.13 236.393   7 
   4  -3  -8 1372.38 267.772   8 
  -1   4  -8 1300.94 320.109   8 
   4  -3  -7 156305. 1482.22   2 
  -1   4  -7 167147. 1910.93   6 
   4  -3  -7 154957. 2104.46   8 
  -3  -1  -7 160734. 2316.06   8 
   3   1   7 166236. 1926.70   7 
  -1   4  -7 154110. 2498.57   8 
   3   1   6 41228.6 782.042   1 
   3   1   6 43905.0 775.876   6 
   4  -3  -6 41377.3 792.025   2 
  -1   4  -6 46209.1 963.482   6 
   4  -3  -6 41226.4 987.237   8 
  -3  -1  -6 40511.8 1093.23   8 
  -1   4  -6 45946.9 1273.28   8 
   3   1   6 42465.4 943.072   7 
   4  -3  -5 124072. 1401.24   2 
  -1   4  -5 122720. 1506.23   6 
   3   1   5 119419. 1358.01   6 
   4  -3  -5 121789. 1945.46   6 
   3   1   5 122119. 1527.40   7 
   4  -3  -5 118799. 1457.40   8 
  -1   4  -5 120537. 1873.36   8 
  -1   4  -4 2233.89 223.797   6 
   4  -3  -4 2581.27 228.937   2 
   4  -3  -4 2228.02 287.567   6 
   3   1   4 2449.77 218.732   6 
   4  -3  -4 2760.78 288.708   5 
   4  -3  -4 2633.51 194.890   8 
  -1   4  -4 2385.85 283.965   8 
   3   1   4 2520.26 235.591   7 
   4  -3  -3 57779.7 992.937   2 
   4  -3  -3 59769.8 1098.07   5 
   4  -3  -3 57209.4 1194.45   6 
   3   1   3 56442.4 979.603   6 
  -1   4  -3 59956.8 1025.18   6 
   1  -4   3 56956.8 1005.49   5 
  -1   4  -3 60404.2 1110.35   8 
   4  -3  -3 54152.1 625.529   8 
   3   1   2 38341.7 827.120   6 
   4  -3  -2 38100.6 906.514   6 
   4  -3  -2 39995.1 812.967   5 
   1  -4   2 36769.7 751.824   5 
   4  -3  -2 36956.1 808.333   2 
  -1   4  -2 39045.5 826.988   8 
   1  -4   1 7956.72 343.201   5 
   4  -3  -1 7904.71 394.032   6 
   3   1   1 8013.22 407.662   6 
   4  -3  -1 8677.43 363.204   5 
  -1   4  -1 7638.80 352.389   8 
   4  -3   0 14117.8 433.704   5 
   1  -4   0 13521.9 435.269   5 
   3   1   0 13569.0 531.418   6 
  -4   3   0 13454.4 226.714   8 
   1  -4  -1 4925.63 270.352   5 
   4  -3   1 4952.54 256.551   5 
   3   1  -1 4898.31 346.022   6 
  -4   3  -1 4868.63 218.813   8 
   4  -3   1 4848.41 293.866   7 
   3   1  -2 6514.98 399.150   6 
   1  -4  -2 6955.61 331.446   5 
   4  -3   2 6689.46 295.806   5 
   4  -3   2 6198.35 347.039   2 
   3   1  -2 5371.03 353.149   8 
  -4   3  -2 6330.10 303.104   8 
   4  -3   3 14339.2 519.068   2 
   4  -3   3 14732.4 457.688   5 
   1  -4  -3 15151.5 515.370   5 
   3   1  -3 13845.5 598.425   6 
   3   1  -3 14806.3 550.682   8 
  -4   3  -3 14662.1 522.007   8 
  -1   4   4 227843. 1712.09   7 
   3   1  -4 220143. 2417.84   6 
   1  -4  -4 220965. 2132.33   5 
  -4   3  -4 223270. 2217.70   8 
   3   1  -4 218651. 2240.12   8 
   4  -3   5 144058. 1570.60   2 
   1  -4  -5 147061. 1926.84   5 
  -1   4   5 148975. 1342.93   7 
   3   1  -5 145216. 2055.61   6 
   3   1  -5 146562. 2013.00   8 
   3   1  -6 523.223 192.112   6 
   1  -4  -6 1193.89 240.913   5 
   3   1  -6 528.175 136.085   1 
   4  -3   6 503.747 126.894   2 
  -1   4   6 981.880 129.070   7 
   3   1  -6 916.901 238.287   8 
   1  -4  -6 827.995 186.792   8 
   3   1  -7 107679. 1916.99   6 
   4  -3   7 107314. 1261.47   2 
   3   1  -7 94462.9 1197.58   1 
   1  -4  -7 102386. 1983.15   5 
  -4   3  -7 113904. 2034.54   8 
   1  -4  -7 108128. 1783.71   8 
   3   1  -7 101757. 1987.16   8 
  -1   4   7 109645. 1167.70   7 
   3   1  -8 57999.4 1451.41   6 
   1  -4  -8 53811.2 1589.75   5 
  -4   3  -8 59557.0 1568.97   8 
   1  -4  -8 56682.8 1430.12   8 
   3   1  -8 55026.2 1570.45   8 
   1  -4  -9 39356.2 1463.59   5 
   3   1  -9 43363.7 1328.73   6 
   1  -4  -9 41638.0 1312.88   8 
  -4   3  -9 41237.9 1405.20   8 
   1  -4 -10 54086.7 1848.14   5 
  -4   3 -10 55630.4 1700.37   8 
   3   1 -10 51021.9 1720.56   8 
   1  -4 -10 56567.0 1638.92   8 
   1  -4 -11 5597.17 680.494   5 
   3   1 -11 5738.26 643.677   8 
   1  -4 -11 7045.46 637.536   8 
  -4   3 -11 6441.37 652.791   8 
   4  -3  12 21791.1 1238.69  10 
  -1   4  12 19853.3 1038.09  10 
   3   1 -12 21297.1 1235.83   8 
   1  -4 -12 22410.7 1154.27   8 
  -4   3 -12 23387.2 1238.78   8 
  -3  -1  12 21103.0 1154.33  10 
   1  -4 -12 22460.6 1365.50   5 
   4  -3  12 19959.2 1156.80  17 
  -3  -1  12 21512.6 1158.21  22 
   4  -3  12 22458.8 1155.04  22 
  -1   4  12 22631.6 1109.22  22 
   1  -4 -12 21942.0 1058.98  11 
   4  -3  13 614.135 376.401  10 
   3   1 -13 922.613 379.960   8 
  -3  -1  13 619.733 344.003  10 
   1  -4 -13 1025.96 361.854   8 
  -1   4  13 619.586 288.290  10 
  -4   3 -13 90.3934 394.100   8 
   4  -3  13 551.229 335.396  17 
  -1   4  13 521.768 244.439  22 
   4  -3  13 289.388 277.416  22 
  -3  -1  13 642.608 341.297  22 
   1  -4 -13 833.070 523.530   5 
  -4   3 -14 831.363 402.303   8 
   4  -3  14 446.300 321.195  10 
  -1   4  14 652.577 325.838  10 
   3   1 -14 171.950 410.807   8 
   1  -4 -14-114.088 269.070   8 
  -3  -1  14 180.433 317.369  10 
  -1   4  14 425.976 268.920  22 
  -3  -1  14 281.216 273.622  22 
   3   1 -14 84.7084 347.871  19 
   4  -3  14 16.1709 331.978  22 
   4  -3  14 398.443 316.168  17 
  -1   4  14 545.612 278.559  20 
   1  -4 -14 49.5535 488.968   5 
   4  -3  15 9300.80 875.275  10 
  -1   4  15 9098.79 797.579  10 
  -3  -1  15 9532.99 865.662  10 
   4  -3  15 8794.01 824.658  22 
   4  -3  15 8014.90 793.744  17 
   3   1 -15 10792.9 954.701  19 
  -1   4  15 10696.0 838.471  22 
  -3  -1  15 9346.93 820.697  22 
  -3  -1  16 1811.88 458.914  10 
  -1   4  16 2209.33 449.738  10 
   4  -3  16 1928.29 469.400  10 
   3   1 -16 2826.12 529.063  19 
  -1   4  16 2232.67 439.248  22 
   4  -3  16 1107.49 381.809  17 
   4  -3  16 1278.32 414.384  22 
  -3  -1  16 1588.90 385.959  22 
   4  -3  17 26523.0 1314.79  10 
  -1   4  17 27668.1 1331.96  10 
  -3  -1  17 28160.2 1426.01  10 
  -3  -1  17 23599.3 1081.12  17 
  -1   4  17 27992.4 1284.08  22 
  -3  -1  17 25519.3 1236.58  22 
   4  -3  17 28000.1 1351.18  22 
  -1   4  17 31052.7 1508.12  17 
   4  -3  18 661.881 311.663  10 
  -1   4  18 1485.08 405.383  10 
  -3  -1  18 622.828 367.995  10 
  -1   4  18 650.574 410.074  17 
   4  -3  18 744.993 371.924  22 
  -1   4  18 879.385 331.331  22 
  -1   4  19 21109.2 1041.29  10 
  -3  -1  19 23405.5 1155.12  10 
  -1   4  19 21052.6 955.348  22 
  -1   4  19 24990.7 1174.04  17 
   4  -3  19 22327.1 1082.18  22 
  -1   4  20 1011.20 283.333  10 
  -3  -1  20 1249.47 337.772  10 
  -1   4  20 1220.06 340.327  17 
   4  -3  20 931.846 292.008  22 
  -3  -1  21 1331.43 268.036  10 
  -1   4  21 1471.14 273.205  17 
   4  -3  21 772.892 227.360  22 
  -4   2  21 4245.13 406.915  10 
   2  -4  21 3924.14 369.580  22 
   2  -4  20-92.0538 219.778  10 
  -4   2  20 136.741 226.856  10 
   2  -4  20-33.0367 210.879  22 
   2   2  20-66.3681 218.846  22 
  -4   2  20 7.01605 179.101  17 
   2  -4  19 257.872 283.489  10 
  -4   2  19 36.7010 270.956  10 
  -4   2  19 340.450 254.653  17 
   2   2  19-159.109 352.282  17 
   2  -4  19 18.5380 239.037  22 
   2   2  19-57.9248 274.758  22 
  -4   2  18 28442.6 1343.81  10 
   2  -4  18 30449.9 1400.41  10 
   2  -4  18 27260.7 1288.36  22 
   2   2  18 28359.5 1376.39  17 
   2   2  18 27128.7 1254.49  22 
   2  -4  17 6686.56 767.548  10 
  -4   2  17 7668.41 794.972  10 
   2  -4  17 6797.39 728.885  22 
   2   2  17 7428.27 809.353  17 
   2   2  17 7822.65 748.364  22 
   2  -4  16 24813.5 1408.09  10 
  -4   2  16 25154.7 1347.77  10 
   2   2  16 25024.7 1270.14  10 
   2  -4  16 26616.1 1363.51  22 
   2   2  16 26331.5 1323.17  22 
   2   2  16 23688.1 1379.50  17 
   2   2  15 5671.12 635.954  10 
   2  -4  15 5860.38 748.685  10 
  -4   2  15 5990.43 686.894  10 
   2   2  15 5990.11 731.045  17 
   2   2  15 6324.52 699.555  22 
   2  -4  15 5839.34 692.244  22 
   2  -4  14 175.795 298.103  10 
  -2   4 -14 370.570 356.861   8 
   2   2  14 7.84294 292.280  10 
  -4   2  14 240.154 255.096  10 
  -2  -2 -14-46.1606 344.506   8 
   2   2  14 103.110 279.549  22 
   2   2  14-70.5041 349.080  17 
   2  -4  14-59.3489 314.726  22 
   2   2  14 106.877 243.834  20 
  -4   2  13 852.491 323.625  10 
   2   2  13 667.652 328.543  10 
   4  -2 -13 711.557 296.959   8 
  -2   4 -13 143.658 327.609   8 
   2  -4  13 887.721 366.054  10 
  -2  -2 -13 318.422 314.390   8 
   2   2  13 522.318 256.671  20 
   2  -4  13 821.915 356.215  22 
   2   2  13 146.061 292.338  22 
   2   2  13 249.618 283.039  17 
  -2  -2 -13-346.493 426.152   5 
   4  -2 -12 55444.4 1804.32   8 
  -2  -2 -12 58853.6 1939.91   8 
  -4   2  12 53040.1 1700.60  10 
  -2   4 -12 57956.6 1976.38   8 
   2  -4  12 55105.6 1997.20  10 
   2   2  12 58654.7 1798.45  22 
   2  -4  12 54628.8 1834.22  22 
   2   2  12 58731.0 1699.49  20 
  -2  -2 -11 276.021 282.115   8 
   4  -2 -11 982.255 315.026   8 
  -2   4 -11 745.236 324.210   8 
  -2   4 -10 18358.7 1011.47   8 
  -2  -2 -10 17071.0 947.357   8 
   4  -2 -10 17765.9 937.510   8 
   2   2  10 18491.4 711.482   7 
   2   2   9 1548.71 233.959   7 
  -2   4  -9 1446.03 330.727   8 
  -2  -2  -9 1421.41 323.050   8 
   4  -2  -9 1140.12 270.782   8 
  -2  -2  -8 105785. 1991.46   8 
  -2   4  -8 102959. 2102.44   8 
   2   2   8 107542. 1547.24   7 
   4  -2  -8 108360. 2077.48   6 
  -2  -2  -7 4713.53 438.833   8 
  -2   4  -7 4457.09 454.631   8 
   2   2   7 5336.13 348.853   7 
   4  -2  -7 4702.42 405.528   8 
   4  -2  -7 3996.12 431.618   6 
  -2   4  -7 4125.66 281.681   6 
   2   2   6 302112. 2355.47   7 
  -2   4  -6 298822. 3113.97   8 
   4  -2  -6 293756. 2716.59   8 
   4  -2  -6 293637. 3146.76   6 
  -2   4  -6 298589. 2109.81   6 
   4  -2  -5 14800.6 546.896   8 
   2   2   5 14177.1 498.897   7 
  -2   4  -5 16134.8 691.197   8 
  -2   4  -5 15112.0 468.911   6 
   4  -2  -5 14249.6 682.471   6 
   4  -2  -5 14537.4 476.374   2 
   2   2   4 345995. 2389.35   7 
   4  -2  -4 322598. 2166.71   8 
  -2   4  -4 327639. 2768.80   8 
   4  -2  -4 324672. 3025.82   6 
   4  -2  -4 317966. 2207.23   2 
  -2  -2  -4 320689. 2000.85   5 
  -2   4  -4 345070. 2191.72   6 
  -2   4  -3 51276.1 986.539   8 
   4  -2  -3 47207.6 545.610   7 
   4  -2  -3 48465.6 704.759   8 
   2   2   3 53225.9 925.003   7 
   4  -2  -3 49954.3 887.028   2 
   2  -4   3 51110.2 932.893   5 
  -2  -2  -3 51339.9 672.472   5 
   4  -2  -3 52262.9 1165.50   6 
   4  -2  -2 14384.1 363.777   7 
  -2   4  -2 14992.5 479.165   8 
   2  -4   2 13972.8 466.460   5 
  -2  -2  -2 12604.6 272.315   5 
   4  -2  -2 13375.2 471.418   2 
   4  -2  -2 13441.9 457.406   5 
  -2   4  -1 694383. 2873.50   8 
   4  -2  -1 696277. 2851.89   5 
   2   2   1 680956. 3451.62   6 
  -2  -2  -1 678069. 1761.68   5 
   2  -4   1 683010. 3061.21   5 
   4  -2   0 169754. 1504.38   7 
   4  -2   0 184216. 1752.72   6 
   2   2   0 175340. 1836.04   6 
   2  -4   0 174137. 1549.88   5 
   4  -2   0 181830. 1332.91   5 
   4  -2   1 5535.34 299.796   7 
   2   2  -1 6134.54 361.247   6 
   2  -4  -1 5679.43 302.920   5 
   4  -2   1 5681.23 282.646   6 
   4  -2   1 5293.35 223.036   5 
  -4   2  -2 72149.2 946.532   8 
   4  -2   2 75675.2 835.134   6 
   2   2  -2 80424.7 1262.15   6 
   4  -2   2 76789.5 846.898   5 
   4  -2   2 73257.1 1117.15   2 
   2  -4  -2 82051.3 1139.89   5 
  -4   2  -3 12301.7 454.006   8 
   4  -2   3 12045.3 458.005   2 
   2   2  -3 11571.8 511.004   6 
  -4   2  -4 140477. 1718.19   8 
   2   2  -4 136492. 1826.90   8 
   4  -2   4 138852. 1669.27   7 
   2  -4  -4 134696. 1751.96   5 
   4  -2   4 134072. 1492.18   2 
  -2   4   4 139428. 1136.76   7 
   2   2  -4 131617. 1754.39   6 
   2   2  -5 3016.55 330.036   8 
   2  -4  -5 3542.28 277.821   8 
   4  -2   5 4598.81 338.403   7 
  -4   2  -5 4732.47 378.130   8 
  -2   4   5 4882.77 204.013   7 
   2   2  -5 3221.54 322.873   6 
   2  -4  -5 3757.16 345.797   5 
   4  -2   5 3601.86 255.228   2 
  -4   2  -6 34053.5 1024.85   8 
   4  -2   6 32977.6 894.497   7 
  -2   4   6 33433.0 495.751   7 
   2   2  -6 31045.6 1050.04   8 
   2  -4  -6 32905.9 888.672   8 
   2   2  -6 33622.4 986.643   6 
   4  -2   6 33286.0 728.677   2 
   2  -4  -6 32572.9 1051.17   5 
  -4   2  -7 4247.27 425.010   8 
   2  -4  -7 4700.69 391.965   8 
   2   2  -7 4206.60 458.338   8 
   2  -4  -7 4635.74 474.618   5 
   2   2  -7 3819.19 370.871   6 
  -4   2  -8 7020.93 568.229   8 
   2  -4  -8 6050.53 469.396   8 
   2   2  -8 6174.41 568.101   8 
   2  -4  -8 6109.23 595.658   5 
   2   2  -8 6025.05 478.915   6 
   2   2  -9 30128.9 1287.94   8 
   2  -4  -9 34483.3 1168.79   8 
  -4   2  -9 33464.1 1270.70   8 
   2   2  -9 34841.2 1127.84   6 
   2  -4  -9 31198.3 1369.40   5 
   2   2 -10 468.285 276.562   8 
   2  -4 -10 196.638 197.028   8 
  -4   2 -10 54.3716 238.413   8 
   2   2 -10 606.880 271.619   6 
   2  -4 -10-0.63001 338.395   5 
  -4   2 -11 5182.78 590.817   8 
   2   2 -11 4328.45 583.848   8 
   2  -4 -11 4840.71 517.219   8 
   2  -4 -11 4770.91 651.556   5 
   2   2 -12 331.374 313.837   8 
  -2   4  12 447.615 262.634  10 
   2  -4 -12 851.431 320.954   8 
  -2  -2  12 955.155 367.326  10 
  -4   2 -12 689.120 319.892   8 
   2  -4 -12 670.076 277.160  11 
   4  -2  12 829.003 295.409  22 
  -2   4  12 214.041 253.113  22 
   2   2 -12 746.961 356.128  19 
   4  -2  12 722.813 359.767  17 
  -2  -2  12 184.841 230.265  22 
   2  -4 -12 457.487 391.032   5 
   4  -2  13 802.111 347.652  10 
   2  -4 -13 895.786 313.396  11 
  -2   4  13 635.248 283.273  10 
   2   2 -13 1361.13 432.203   8 
   2  -4 -13 774.360 307.237   8 
  -4   2 -13 380.720 326.371   8 
  -2  -2  13 884.798 356.170  10 
   4  -2  13 333.357 254.694  22 
  -2  -2  13 839.134 351.597  22 
   4  -2  13 699.450 340.545  17 
   2   2 -13 1547.14 441.344  19 
  -2   4  13 792.017 301.272  22 
   2  -4 -13 1673.34 528.013   5 
   2  -4 -14 523.445 367.995   8 
   2   2 -14 961.417 409.263   8 
   2  -4 -14 1099.29 349.575  11 
   4  -2  14 1031.03 391.863  10 
  -4   2 -14 1062.41 457.835   8 
  -2   4  14 1252.91 381.017  10 
  -2  -2  14 806.564 390.877  10 
   4  -2  14 909.569 337.022  22 
   4  -2  14 1038.60 392.523  17 
  -2   4  14 976.586 336.830  22 
  -2  -2  14 1076.85 386.879  22 
   2   2 -14 672.537 369.828  19 
   2  -4 -14 1321.50 574.318   5 
   4  -2  15 1278.35 408.861  10 
  -2  -2  15 1842.07 465.565  10 
  -2   4  15 2072.34 444.815  10 
  -2  -2  15 1814.59 429.726  22 
  -2   4  15 1704.05 400.279  22 
   4  -2  15 1441.05 447.371  17 
   2   2 -15 2154.83 494.209  19 
   4  -2  15 1763.46 442.195  22 
  -2   4  16 5317.42 655.697  10 
   4  -2  16 4536.25 607.472  10 
  -2  -2  16 5062.81 680.876  10 
  -2   4  16 5573.17 611.543  22 
   4  -2  16 4147.05 592.141  17 
  -2  -2  16 4769.79 617.255  22 
   4  -2  16 4934.85 634.523  22 
  -2   4  17 416.010 322.018  10 
  -2  -2  17-38.2022 357.755  10 
   4  -2  17 221.523 274.869  10 
   4  -2  17 188.564 311.261  17 
   4  -2  17-919.413 412.118  22 
  -2  -2  17 306.761 287.889  22 
  -2   4  17 153.750 269.619  22 
  -2   4  18 10874.9 820.402  10 
  -2  -2  18 8872.02 827.424  10 
   4  -2  18 10465.7 824.469  22 
  -2  -2  18 9119.12 751.763  22 
  -2   4  18 11387.2 906.674  17 
  -2   4  18 9683.70 725.589  22 
  -2   4  19 4016.81 515.327  10 
  -2  -2  19 4428.68 571.042  10 
  -2   4  19 4958.98 581.425  17 
  -2  -2  19 3929.53 486.303  22 
   4  -2  19 3948.68 519.238  22 
  -2  -2  20 3378.11 454.196  10 
  -2   4  20 4020.49 440.254  10 
   4  -2  20 3283.68 427.284  22 
  -2   4  20 3881.09 457.657  17 
  -2  -2  21 1047.07 253.005  10 
   4  -2  21 987.261 244.950  22 
  -2   4  21 1389.29 264.073  17 
  -4   1  21 3207.44 364.481  10 
   3  -4  21 2927.69 329.385  22 
  -4   1  20 197.083 219.309  10 
   1   3  20-27.0642 265.973  17 
   3  -4  20-13.3048 226.670  22 
  -4   1  20 189.332 189.894  17 
   1   3  20 292.310 220.653  22 
   3  -4  19 7989.96 679.442  10 
  -4   1  19 7481.76 698.058  10 
   3  -4  19 8172.40 681.727  22 
   1   3  19 5995.11 582.104  22 
  -4   1  19 6956.02 551.377  17 
   1   3  19 7315.07 698.539  17 
   1   3  18 11434.3 792.638  10 
   3  -4  18 13180.5 924.679  10 
  -4   1  18 13777.2 950.127  10 
   3  -4  18 13966.1 943.019  22 
  -4   1  18 13295.8 826.480  17 
   1   3  18 13034.0 879.786  22 
   1   3  18 14151.5 994.601  17 
  -4   1  17 17101.0 1094.59  10 
   1   3  17 14606.2 970.222  10 
   3  -4  17 16485.2 1107.27  10 
   1   3  17 17356.5 1050.08  22 
   3  -4  17 17327.5 1107.24  22 
   1   3  17 17819.7 1179.70  17 
   4  -1 -17 17874.2 1121.88  19 
   1   3  16 4622.23 596.882  10 
  -4   1  16 4769.17 633.852  10 
   3  -4  16 3656.99 625.718  10 
   3  -4  16 4289.45 611.570  22 
   1   3  16 4410.05 664.545  17 
   3  -4  16 3444.13 502.526  17 
   4  -1 -16 6566.43 745.376  19 
   1   3  16 5057.23 631.908  22 
  -4   1  15 6596.82 726.814  10 
   1   3  15 6713.75 676.315  10 
   3  -4  15 6833.58 787.850  10 
   1   3  15 6371.01 703.683  22 
   3  -4  15 6218.98 709.878  22 
   1   3  15 6663.63 623.109  20 
   3  -4  15 5867.28 642.351  17 
   1   3  15 6685.07 771.519  17 
   4  -1 -14 1228.61 412.010   8 
   1   3  14 1227.84 350.634  10 
  -4   1  14 587.992 334.419  10 
  -3   4 -14 641.234 396.361   8 
   3  -4  14 1160.48 424.857  10 
  -1  -3 -14 536.227 364.448   8 
   1   3  14 1773.58 391.590  20 
   3  -4  14 1362.93 393.487  17 
   1   3  14 1604.11 411.254  22 
   3  -4  14 1165.75 422.226  22 
   3  -4  13 12863.5 1023.59  10 
  -3   4 -13 12122.1 973.358   8 
   1   3  13 11541.7 827.816  10 
  -4   1  13 12294.1 898.471  10 
  -1  -3 -13 10961.6 907.906   8 
   4  -1 -13 11906.4 946.432   8 
   1   3  13 12764.0 892.353  22 
   3  -4  13 10375.9 833.875  17 
   1   3  13 12032.1 809.007  20 
   3  -4  13 11970.4 923.283  22 
  -1  -3 -13 12126.8 1035.40   5 
  -3   4 -12 60781.1 1994.41   8 
  -1  -3 -12 64839.0 2015.94   8 
   1   3  12 55380.4 1678.09  10 
   4  -1 -12 57362.8 1910.82   8 
  -4   1  12 58367.1 1813.72  10 
   3  -4  12 57499.7 2059.23  10 
   3  -4  12 56563.2 1858.50  22 
   1   3  12 61577.1 1840.48  22 
   1   3  12 56436.2 1661.50  20 
  -1  -3 -12 59849.0 2049.22   5 
  -1  -3 -11 586.001 300.315   8 
   4  -1 -11 878.055 320.198   8 
  -3   4 -11-94.9385 326.534   8 
  -1  -3 -11 109.899 385.907   5 
   4  -1 -10 16509.0 931.026   8 
  -3   4 -10 19813.3 1049.14   8 
  -1  -3 -10 18054.5 975.762   8 
  -1  -3 -10 18067.0 1017.46   5 
   4  -1 -10 17904.4 938.369   6 
   4  -1  -9 52934.7 1553.17   8 
   1   3   9 59133.4 1137.82   7 
  -3   4  -9 55444.4 1652.94   8 
  -1  -3  -9 54915.8 1579.46   8 
   4  -1  -9 57583.8 1566.77   6 
   1   3   8 21582.7 660.416   7 
  -1  -3  -8 21891.6 922.842   8 
   4  -1  -8 19348.9 896.375   8 
  -3   4  -8 20230.9 949.886   8 
   4  -1  -8 20818.2 920.614   6 
   1   3   7 346341. 2505.58   7 
  -1  -3  -7 327273. 3203.43   8 
  -3   4  -7 338805. 3551.06   8 
   4  -1  -7 323419. 3300.36   8 
   4  -1  -7 335597. 3464.54   6 
  -1  -3  -7 326672. 3230.64   5 
   1   3   6 2560.74 230.640   7 
  -3   4  -6 2171.77 315.959   8 
   4  -1  -6 2173.59 293.823   8 
  -3   4  -6 2532.43 165.504   6 
  -1  -3  -6 2301.64 277.431   5 
   3  -4   6 1835.74 193.669   2 
  -3   4  -5 286106. 2792.72   8 
   1   3   5 293329. 2231.43   7 
   4  -1  -5 279699. 2523.39   8 
  -3   4  -5 281203. 1677.49   6 
   4  -1  -5 287986. 3012.88   6 
  -1  -3  -5 286075. 2373.08   5 
   4  -1  -5 274687. 2238.30   1 
   4  -1  -4 31724.8 753.758   8 
  -3   4  -4 33408.4 871.140   8 
   4  -1  -4 29100.1 520.437   7 
  -1  -3  -4 30910.0 692.340   5 
   4  -1  -4 30295.3 773.951   1 
   4  -1  -4 33702.0 762.865   2 
   1   3   4 32570.2 723.266   7 
   4  -1  -4 32052.8 994.543   6 
   4  -1  -3 33280.6 595.727   7 
   4  -1  -3 31388.7 664.880   8 
  -3   4  -3 35012.3 789.101   8 
  -1  -3  -3 35655.3 655.860   5 
   4  -1  -3 37177.2 1017.79   6 
   1   3   3 34754.0 773.942   7 
   3  -4   3 34616.3 763.898   5 
   4  -1  -3 32854.2 758.410   2 
   4  -1  -3 34310.6 828.730   1 
   4  -1  -2 85331.3 1000.68   7 
  -3   4  -2 90792.4 1095.42   8 
   3  -4   2 88687.2 1161.57   5 
   4  -1  -2 84343.9 1228.16   2 
  -1  -3  -2 92101.5 948.898   5 
   4  -1  -2 86402.7 1318.04   1 
   4  -1  -2 89658.0 1489.78   6 
   4  -1  -1 27995.5 599.496   7 
  -3   4  -1 31356.7 540.049   8 
   4  -1  -1 30440.0 550.628   5 
   4  -1  -1 28261.7 767.562   1 
   4  -1  -1 28875.8 814.290   6 
  -1  -3  -1 26375.1 486.852   5 
   3  -4   1 29761.4 653.675   5 
   4  -1   0 405741. 2353.70   7 
   3  -4   0 417513. 2431.61   5 
  -1  -3   0 416375. 1966.73   5 
   4  -1   0 393525. 2800.17   1 
   4  -1   0 419587. 1689.37   5 
   4  -1   0 398877. 2812.84   6 
   3  -4  -1 161755. 1580.58   5 
  -1  -3   1 157806. 1306.87   5 
   4  -1   1 161452. 1770.51   1 
   4  -1   1 160115. 1655.03   6 
   4  -1   1 159097. 905.779   5 
   3  -4  -2 167557. 1701.55   5 
   4  -1   2 168814. 1760.00   1 
   1   3  -2 149221. 1741.67   6 
   4  -1   2 151103. 1649.23   2 
   4  -1   2 169758. 1539.44   6 
   3  -4  -3 195161. 1342.19   8 
   4  -1   3 202343. 1917.29   2 
   1   3  -3 202445. 2095.12   6 
   3  -4  -3 212336. 2079.26   5 
   4  -1   3 220635. 1482.78   6 
   4  -1   3 214711. 1926.77   1 
   1   3  -4 72084.0 1353.18   8 
  -4   1  -4 75030.5 1221.30   8 
   4  -1   4 76606.1 1212.88   7 
   3  -4  -4 70493.3 992.525   8 
   4  -1   4 70843.9 608.293   6 
   1   3  -4 70189.9 1243.92   6 
   4  -1   4 73872.7 1089.64   1 
   4  -1   4 73569.2 1139.08   2 
   3  -4  -4 75349.8 1357.86   5 
   3  -4  -5 410653. 2749.99   8 
   1   3  -5 411473. 3547.49   8 
   4  -1   5 419117. 3000.02   7 
   1   3  -5 411806. 3163.10   6 
   4  -1   6 1120.75 201.291   7 
  -4   1  -6 1610.60 273.833   8 
   3  -4  -6 1181.99 213.212   8 
   1   3  -6 1582.74 297.132   8 
   3  -4  -6 1070.44 157.348   2 
   3  -4  -6 1771.57 304.896   5 
   1   3  -6 1177.28 236.041   6 
   1   3  -7 99894.7 2015.70   8 
   4  -1   7 100997. 1610.18   7 
   3  -4  -7 103799. 1710.10   8 
  -4   1  -7 103878. 1922.60   8 
   1   3  -7 104062. 1735.18   6 
   3  -4  -7 100049. 2106.63   5 
  -4   1  -8 89777.4 1898.60   8 
   4  -1   8 85120.0 1547.66   7 
   3  -4  -8 94064.1 1754.01   8 
   1   3  -8 85882.5 2005.59   8 
   1   3  -8 92390.5 1679.09   6 
   3  -4  -8 85263.0 2112.75   5 
   3  -4  -9 496.587 205.443   8 
   1   3  -9 776.372 288.341   8 
  -4   1  -9 815.967 287.502   8 
   3  -4  -9 643.819 306.774   5 
   1   3  -9 898.824 238.698   6 
  -4   1 -10 13846.6 873.203   8 
   3  -4 -10 13866.5 780.162   8 
   1   3 -10 11912.6 886.409   8 
   3  -4 -10 12392.2 962.879   5 
  -4   1 -11 1712.02 382.439   8 
   1   3 -11 1358.47 403.374   8 
   3  -4 -11 1382.22 327.372   8 
   3  -4 -11 1273.43 436.221   5 
  -3   4  12 1680.00 363.919  10 
  -4   1 -12 2009.77 438.177   8 
  -1  -3  12 1984.46 445.942  10 
   3  -4 -12 1253.41 326.194  11 
   3  -4 -12 2180.25 406.659   8 
   1   3 -12 826.408 330.351   8 
   3  -4 -12 1362.48 479.519   5 
   4  -1  12 2067.64 487.782  17 
  -1  -3  12 1964.84 432.659  22 
   4  -1  12 2351.84 401.555  22 
   3  -4 -13 8735.62 754.779   8 
  -4   1 -13 8400.98 800.014   8 
  -1  -3  13 7773.37 789.738  10 
   1   3 -13 8732.15 871.411   8 
  -3   4  13 8207.18 725.250  10 
   3  -4 -13 8034.24 951.267   5 
   4  -1  13 6852.43 756.831  17 
   4  -1  13 8126.25 736.740  22 
  -1  -3  13 7530.24 750.649  22 
   3  -4 -13 8730.79 739.958  11 
   1   3 -14 61380.7 2245.43   8 
  -1  -3  14 55483.6 2042.60  10 
  -4   1 -14 63992.7 2188.17   8 
  -3   4  14 56704.1 1905.17  10 
   3  -4 -14 61677.4 2450.17   5 
  -3   4  14 63425.4 1895.55  22 
   4  -1  14 53638.5 1995.16  17 
   4  -1  14 61872.6 1970.36  22 
  -1  -3  14 53683.3 1908.74  22 
   3  -4 -14 59306.6 1863.94  11 
  -3   4  15 22122.9 1232.52  10 
  -1  -3  15 24164.0 1373.84  10 
   4  -1  15 23788.5 1268.39  22 
   4  -1  15 22624.6 1313.93  17 
  -1  -3  15 24309.2 1319.49  22 
  -3   4  16 2119.81 476.968  10 
  -1  -3  16 1350.18 480.991  10 
   4  -1  16 1720.52 446.966  22 
  -1  -3  16 1232.04 424.479  22 
   4  -1  16 1550.87 434.155  17 
  -1  -3  17 23186.9 1331.39  10 
  -3   4  17 24450.3 1271.94  10 
   4  -1  17 22332.9 1226.10  22 
  -1  -3  17 21830.6 1196.09  22 
   4  -1  17 20604.5 1200.95  17 
  -3   4  18 1460.30 411.527  10 
  -1  -3  18 448.712 362.729  10 
  -1  -3  18 853.863 347.675  22 
   4  -1  18 536.652 325.282  22 
  -1  -3  19 23061.1 1144.02  10 
  -3   4  19 22987.6 1104.82  10 
  -3   4  19 24909.1 1158.26  17 
   4  -1  19 21594.6 1061.58  22 
  -3   4  20 890.274 295.309  10 
  -1  -3  20 1031.35 292.555  10 
  -1  -3  20 1305.32 286.771  22 
  -3   4  20 1338.49 312.320  17 
   4  -1  20 859.458 289.291  22 
  -3   4  21 2819.36 310.504  10 
  -1  -3  21 2911.42 352.591  10 
  -3   4  21 3319.39 339.704  17 
   4  -1  21 2982.09 338.717  22 
  -4   0  21 725.126 225.338  10 
   4  -4  21 734.442 218.543  22 
  -4   0  20 9946.74 680.500  10 
   4  -4  20 9696.12 645.957  22 
   0   4  20 10985.2 713.482  17 
   0   4  20 8470.12 547.746  22 
  -4   0  19 6332.91 634.760  10 
   0   4  19 6073.74 555.903  10 
   4  -4  19 5710.24 583.828  22 
   0   4  19 5823.00 544.744  22 
   0   4  19 6069.02 646.378  17 
   0   4  18 7000.56 662.414  10 
   4  -4  18 7884.49 709.856  10 
  -4   0  18 7588.39 756.233  10 
   0   4  18 7432.77 660.195  22 
   0   4  18 8924.39 835.777  17 
   4  -4  18 8869.62 775.721  22 
  -4   0  18 7263.62 587.454  17 
   0   4  17 14832.9 956.116  10 
   4  -4  17 13791.9 988.663  10 
  -4   0  17 15307.6 1057.05  10 
   4  -4  17 14271.1 1006.31  22 
   4   0 -17 15887.5 1040.86  19 
   0   4  17 14827.2 959.050  22 
   0   4  17 15713.8 1118.24  17 
   4  -4  16 5833.41 700.783  10 
   0   4  16 4998.62 614.726  10 
  -4   0  16 5997.50 700.758  10 
   0   4  16 6066.13 742.869  17 
   4  -4  16 5279.60 658.092  22 
   0   4  16 5078.43 619.086  22 
   4   0 -16 6014.85 737.796  19 
   0   4  15 246.296 281.956  10 
   4  -4  15 131.602 319.261  10 
  -4   0  15-110.004 324.856  10 
   4   0 -15-170.956 336.494  19 
   4  -4  15-8.50418 327.894  22 
   0   4  15 244.442 225.303  20 
   4  -4  15 123.443 273.608  17 
   0   4  15 559.063 315.535  22 
   0  -4 -14 9009.78 848.028   8 
   0   4  14 8648.19 760.760  10 
   4   0 -14 8648.08 893.603   8 
  -4   4 -14 9241.07 905.803   8 
   4  -4  14 8849.53 879.905  10 
  -4   0  14 8509.58 809.707  10 
   0   4  14 9700.35 818.569  22 
   4  -4  14 8071.75 796.127  22 
   4  -4  14 6640.08 720.040  17 
   0   4  14 9409.89 739.927  20 
   0  -4 -14 8878.40 993.170   5 
   4  -4  13 18114.8 1201.13  10 
   0   4  13 16358.8 993.473  10 
   4   0 -13 17782.6 1162.17   8 
   0  -4 -13 16565.7 1074.26   8 
  -4   0  13 17089.4 1099.67  10 
  -4   4 -13 17115.6 1145.32   8 
   4  -4  13 18746.8 1118.76  22 
   0   4  13 18550.1 1005.40  20 
   4  -4  13 14636.0 1026.16  17 
   0   4  13 16354.3 1013.42  22 
   0  -4 -13 16842.6 1222.19   5 
  -4   0  12 9629.29 792.163  10 
   4   0 -12 9248.24 838.326   8 
  -4   4 -12 10546.0 880.938   8 
   0   4  12 9069.56 721.644  10 
   4  -4  12 8983.29 882.702  10 
   0  -4 -12 12383.3 909.998   8 
   4  -4  12 7965.72 757.987  17 
   0   4  12 10844.8 806.353  22 
   4  -4  12 10023.7 713.833  16 
   4  -4  12 10471.8 833.008  22 
   0  -4 -12 10136.6 953.166   5 
   0  -4 -11 58062.1 1804.96   8 
  -4   4 -11 58418.0 1875.20   8 
   4   0 -11 54518.7 1850.75   8 
  -4   0  11 56934.3 1767.19  10 
   4  -4  11 55941.0 1798.65  22 
   0  -4 -11 55221.1 1939.89   5 
   4   0 -11 61940.9 1763.62   6 
   0  -4 -10 165496. 2839.58   8 
  -4   4 -10 167227. 2983.64   8 
   0  -4 -10 159636. 3070.88   5 
   4   0 -10 170570. 2787.28   6 
   4   0  -9 27459.9 1194.50   8 
   0  -4  -9 27069.1 1104.67   8 
  -4   4  -9 30130.7 1216.20   8 
   4   0  -9 30732.6 1156.19   6 
   0  -4  -9 26039.3 1168.37   5 
   4   0  -8 537575. 4811.46   8 
   0  -4  -8 550850. 4505.93   8 
  -4   4  -8 575512. 4901.24   8 
   0   4   8 559769. 3136.61   7 
   4   0  -8 580149. 4816.17   6 
   0  -4  -8 553355. 4829.05   5 
   0  -4  -7 14800.3 702.217   8 
   4   0  -7 11978.8 702.345   8 
   0   4   7 13081.6 475.766   7 
  -4   4  -7 13070.6 719.341   8 
   0  -4  -7 14033.6 724.256   5 
   4   0  -7 12555.5 709.197   6 
   4  -4   7 11903.8 458.723   2 
  -4   4  -6 330502. 3250.74   8 
   4   0  -6 323540. 3192.15   8 
   0   4   6 338513. 2362.07   7 
   0  -4  -6 319784. 3007.69   5 
   4   0  -6 323797. 3371.61   6 
   4  -4   6 310963. 2370.63   2 
   4   0  -6 307246. 2420.28   1 
  -4   4  -5 104353. 1686.99   8 
   4   0  -5 103419. 1653.30   8 
   0  -4  -5 108261. 1578.36   5 
   0   4   5 111840. 1353.94   7 
   4   0  -5 101043. 1422.91   1 
   4   0  -5 100768. 1820.28   6 
   4  -4   5 98774.1 1375.45   2 
   4   0  -4 26237.3 774.400   8 
  -4   4  -4 27974.9 803.037   8 
   4  -4   4 27463.8 746.122   2 
   4   0  -4 29562.7 960.060   6 
   0  -4  -4 27961.2 726.021   5 
   4   0  -4 25650.1 743.778   1 
   4  -4   4 27815.0 733.361   5 
   4   0  -4 25436.3 643.345   7 
   0   4   4 27646.1 688.745   7 
   4   0  -3 1072.57 191.444   8 
  -4   4  -3 1743.99 202.035   8 
   0  -4  -3 1280.24 165.147   5 
   4  -4   3 1468.32 178.882   5 
   4   0  -3 1732.48 266.140   6 
   4   0  -3 1423.62 175.881   7 
   4   0  -3 1395.96 218.018   1 
   4  -4   3 1711.13 219.700   2 
  -4   4  -2 21007.8 525.278   8 
   4  -4   2 21860.1 583.846   5 
   4   0  -2 20360.2 581.767   7 
   0  -4  -2 20903.7 543.308   5 
   4  -4   2 21060.5 672.590   2 
   4   0  -2 21450.5 767.228   6 
  -4   4  -1 24474.4 445.837   8 
   0  -4  -1 24260.8 559.094   5 
   4   0  -1 22314.1 613.347   7 
   4  -4   1 24641.5 610.063   5 
   4   0  -1 24617.0 789.027   6 
   4   0   0 1935.60 212.119   7 
   0  -4   0 2015.77 183.338   5 
   4   0   0 1443.94 85.6498   5 
   4   0   0 2270.46 272.283   6 
   4  -4   0 1995.48 196.609   5 
   4   0   1 44676.3 962.041   6 
   4  -4  -1 44649.2 866.884   5 
   0   4  -2 383112. 2944.70   8 
   0  -4   2 395471. 2484.72   5 
   4  -4  -2 400178. 2740.88   5 
   0   4  -2 405741. 2846.90   6 
   4   0   2 385891. 2671.71   6 
   4  -4  -2 398194. 2819.81   2 
   0   4  -3 24591.8 758.507   8 
   4  -4  -3 24159.7 398.368   8 
   4   0   3 24963.0 697.308   7 
   0   4  -3 24569.3 715.995   6 
   4  -4  -3 25753.8 718.904   2 
   4  -4  -3 26051.5 766.305   5 
   4   0   3 26101.9 661.072   6 
   0   4  -4 244909. 2555.72   8 
   4   0   4 245207. 2192.41   7 
   4   0   4 245993. 2146.08   1 
   0   4  -4 237431. 2276.07   6 
   4   0   4 251540. 1852.24   6 
   4  -4  -4 237571. 2135.32   2 
   4  -4  -4 238266. 2502.37   5 
   0   4  -5 22942.7 861.916   8 
   4   0   5 21589.9 688.593   7 
   4  -4  -5 20433.2 601.054   8 
   4  -4  -5 20964.8 628.664   2 
   4   0   5 21316.7 620.779   1 
   4   0   5 22581.5 478.795   6 
   0   4  -5 20951.5 713.512   6 
   4  -4  -5 20701.9 825.484   5 
   4  -4  -6 260595. 2395.20   8 
  -4   0  -6 263351. 2832.78   8 
   0   4  -6 262595. 3099.78   8 
   4   0   6 260831. 2493.10   7 
   4  -4  -6 261054. 2137.00   2 
   0   4  -6 259564. 2555.40   6 
   4  -4  -6 254959. 3143.36   5 
   4   0   7 84297.3 1475.62   7 
   0   4  -7 89285.0 1974.56   8 
  -4   0  -7 92123.0 1794.00   8 
   4  -4  -7 88229.9 1543.92   8 
   4  -4  -7 83957.2 1980.67   5 
   4  -4  -7 87219.9 1179.07   2 
   0   4  -7 93545.6 1602.02   6 
   0   4  -8 51539.1 1600.74   8 
  -4   0  -8 55258.7 1515.01   8 
   4  -4  -8 55420.9 1334.09   8 
   4   0   8 55757.7 1251.83   7 
   4  -4  -8 51175.1 1687.18   5 
   0   4  -8 56842.3 1302.13   6 
  -4   0  -9 25076.1 1108.41   8 
   4   0   9 24050.2 865.674   7 
   4  -4  -9 25667.1 986.725   8 
   0   4  -9 23548.4 1161.59   8 
   4  -4  -9 23373.6 1242.45   5 
  -4   0 -10 1471.11 356.057   8 
   0   4 -10 1072.47 350.402   8 
   4  -4 -10 1335.72 293.489   8 
   4  -4 -10 699.588 359.905   5 
  -4   0 -11 14536.0 951.997   8 
   4  -4 -11 13701.1 837.103   8 
  -4   4  11 12323.8 808.375  10 
   0   4 -11 13530.5 987.672   8 
   0  -4  11 14722.2 1041.25  10 
   4  -4 -11 14519.2 1105.33   5 
   4   0  11 15027.0 1033.70  17 
   4   0  11 14468.6 889.100  22 
  -4   4  12 7964.95 682.771  10 
   0  -4  12 9663.67 875.026  10 
   0   4 -12 9467.43 864.002   8 
  -4   0 -12 9279.51 817.494   8 
   4  -4 -12 8533.24 933.297   5 
   0  -4  12 9953.01 830.147  22 
   4   0  12 7982.74 709.031  22 
   4   0  12 8062.82 805.210  17 
   4  -4 -12 9024.51 747.425  11 
   0  -4  13 23383.4 1363.95  10 
  -4   4  13 20815.7 1130.36  10 
   0   4 -13 23996.2 1398.66   8 
  -4   0 -13 23908.4 1321.89   8 
   4  -4 -13 23882.6 1534.65   5 
   0  -4  13 21228.2 1217.18  22 
   4   0  13 21945.2 1290.05  17 
   4   0  13 20711.9 1163.64  22 
   4  -4 -13 22377.3 1171.15  11 
   0   4 -14 38591.9 1811.75   8 
  -4   0 -14 37989.1 1716.79   8 
   0  -4  14 37050.4 1708.08  10 
  -4   4  14 35090.1 1515.31  10 
   0  -4  14 33926.5 1552.71  22 
   4   0  14 37505.7 1688.83  17 
   4   0  14 39384.1 1586.26  22 
   4  -4 -14 38306.6 1977.66   5 
  -4   4  15 818.626 377.479  10 
   0  -4  15 602.130 407.667  10 
   0  -4  15 238.016 348.017  22 
   4   0  15 1188.95 418.362  22 
   4   0  15 922.054 440.146  17 
   0  -4  16 56163.3 2084.56  10 
  -4   4  16 56666.2 1944.16  10 
   4   0  16 55569.3 2006.95  17 
   4   0  16 59259.5 1954.73  22 
   0  -4  16 53603.5 1912.03  22 
  -4   4  17 10722.1 879.911  10 
   0  -4  17 12254.1 993.355  10 
   4   0  17 11110.0 925.895  17 
   4   0  17 11589.3 901.798  22 
   0  -4  17 11809.5 905.580  22 
   0  -4  18 29653.3 1393.12  10 
  -4   4  18 30373.5 1360.94  10 
   0  -4  18 25947.2 1231.38  22 
   4   0  18 29042.6 1327.27  17 
   4   0  18 28940.3 1312.23  22 
  -4   4  19 4539.47 533.838  10 
   0  -4  19 5905.51 614.241  10 
   0  -4  19 5457.38 549.629  22 
  -4   4  19 5525.72 595.734  17 
   4   0  19 4244.26 521.036  22 
  -4   4  20 6115.16 531.876  10 
   0  -4  20 6315.52 561.130  10 
   4   0  20 5982.56 517.854  22 
  -4   4  20 7530.11 556.610  17 
   0  -4  20 5877.50 490.736  22 
  -4   4  21 18.5933 156.666  10 
  -4   4  21-32.6701 126.986  17 
   4   0  21-121.770 170.961  22 
  -5   4  21 181.146 155.358  10 
  -1   5 -21 308.396 195.715   9 
   4   1  21 99.4582 149.192  22 
  -5   4  20 192.812 206.290  10 
   1  -5  20 84.9725 185.086  22 
  -5   4  20 284.460 201.771  17 
   4   1  20 170.495 212.432  22 
  -5   4  19 883.249 320.306  10 
   1  -5  19 673.221 310.820  10 
   1  -5  19 721.291 294.425  22 
   4   1  19 810.446 313.894  22 
  -5   4  19 1133.24 325.920  17 
   1  -5  18 15767.9 1037.41  10 
  -5   4  18 15830.8 975.059  10 
   5  -4 -18 14305.0 951.725  19 
   4   1  18 13814.8 901.638  22 
   1  -5  18 14288.1 928.528  22 
   1  -5  17 4883.21 680.216  10 
  -5   4  17 5526.10 674.313  10 
   4   1  17 6256.83 689.688  22 
   1  -5  17 4008.76 592.438  22 
   4   1  17 4502.42 679.456  17 
   1  -5  16 25448.4 1466.71  10 
  -5   4  16 25146.8 1326.46  10 
   4   1  16 26536.9 1346.61  22 
   1  -5  16 24236.6 1333.46  22 
   4   1  16 25502.7 1409.62  17 
  -5   4  15 5040.15 655.021  10 
   1  -5  15 3994.87 656.080  10 
   4   1  15 4008.91 665.657  17 
   4   1  15 4818.49 628.968  22 
   1  -5  15 3960.43 602.896  22 
  -5   4  14 255.288 303.373  10 
  -1   5 -14-208.039 369.900   8 
   1  -5  14-367.852 420.284  10 
  -4  -1 -14 150.992 333.882   8 
   4   1  14-198.540 355.185  22 
   4   1  14 351.867 390.431  17 
   1  -5  14 96.6806 322.973  22 
   5  -4 -14 604.101 471.484   5 
  -1   5 -13 5590.02 733.255   8 
   1  -5  13 4662.52 680.549  10 
  -4  -1 -13 4822.33 657.510   8 
  -5   4  13 4799.79 588.663  10 
   5  -4 -13 5510.49 836.111   5 
   4   1  13 3527.69 543.434  22 
   1  -5  13 4543.22 612.142  22 
   4   1  13 3805.94 545.542  20 
   4   1  13 4756.20 676.577  17 
  -1   5 -12 5783.54 726.661   8 
   1  -5  12 5746.84 753.925  10 
  -4  -1 -12 6491.73 729.331   8 
  -5   4  12 5862.07 607.692  10 
   5  -4 -12 6026.28 800.493   5 
   4   1  12 5872.44 632.923  20 
   1  -5  12 4773.12 634.729  22 
   4   1  12 5878.87 714.820  17 
   4   1  12 5370.79 597.592  22 
   5  -4 -12 5528.80 629.264  11 
  -5   4  11 13081.7 844.487  10 
  -1   5 -11 15362.4 1077.10   8 
   1  -5  11 15633.4 1126.31  10 
  -4  -1 -11 16374.4 1032.95   8 
   5  -4 -11 13188.4 1081.34   5 
   4   1  11 13350.7 870.251  22 
   4   1  11 14239.5 1015.23  17 
   4   1  11 16190.3 987.025  20 
   1  -5  11 15438.8 1027.89  22 
   5  -4 -11 13405.1 908.078  11 
  -1   5 -10 1491.18 402.603   8 
  -4  -1 -10 866.448 308.532   8 
   4   1  10 1243.38 260.049   7 
   5  -4 -10 1499.55 435.391   5 
   4   1   9 38837.1 1112.86   7 
  -1   5  -9 37096.5 1465.79   8 
  -4  -1  -9 38719.8 1407.28   8 
   5  -4  -9 37318.5 1192.27   8 
   5  -4  -9 34409.1 1523.48   5 
  -4  -1  -8 64109.1 1663.15   8 
  -1   5  -8 65207.1 1811.99   8 
   5  -4  -8 63524.6 1427.36   8 
   4   1   8 61011.0 1341.27   7 
   5  -4  -8 59304.7 1855.08   5 
  -4  -1  -7 9720.81 621.031   8 
  -1   5  -7 8135.85 639.074   8 
   5  -4  -7 9256.99 514.602   8 
   4   1   7 9282.90 517.929   7 
   4   1   7 7999.33 406.265   1 
   5  -4  -7 8718.89 420.925   2 
   5  -4  -7 8407.77 671.605   5 
  -1   5  -7 7622.06 483.118   6 
   5  -4  -6 191546. 1982.91   8 
  -1   5  -6 193418. 2755.44   8 
   4   1   6 197281. 2200.25   7 
   4   1   6 183322. 1890.89   1 
   5  -4  -6 184051. 2754.13   5 
   5  -4  -6 190668. 1965.54   2 
  -1   5  -6 201905. 2269.50   6 
   4   1   6 198812. 1777.78   6 
  -1   5  -5 68411.0 1515.16   8 
   5  -4  -5 69644.7 1004.55   8 
   4   1   5 69157.9 1274.71   7 
   5  -4  -5 70363.3 1228.83   2 
  -1   5  -5 68148.7 1286.62   6 
   5  -4  -5 69864.1 1544.68   5 
   4   1   4 23719.4 726.258   7 
  -1   5  -4 24273.6 842.686   8 
   5  -4  -4 22991.7 816.949   5 
   5  -4  -4 23368.8 734.543   2 
   4   1   4 22201.7 698.789   6 
  -1   5  -4 24067.3 769.713   6 
  -1   5  -3 115835. 1678.08   8 
   4   1   3 114192. 1562.57   7 
   5  -4  -3 108676. 1564.36   2 
   4   1   3 106220. 1540.62   6 
   1  -5   3 106219. 1476.93   5 
   5  -4  -3 108252. 1603.72   5 
   4   1   2 39193.6 909.177   7 
   4   1   2 38929.0 965.039   6 
   5  -4  -2 39556.0 954.289   2 
   1  -5   2 35977.1 821.520   5 
   5  -4  -2 39584.6 895.781   5 
   5  -4  -1 235494. 2064.69   5 
   5  -4  -1 232810. 2322.95   2 
   1  -5   1 236264. 2009.68   5 
   4   1   1 229954. 2137.52   7 
   5  -4   0 151403. 1569.63   5 
   4   1   0 151451. 1973.37   6 
   4   1   0 150955. 1743.32   7 
  -5   4  -1 9345.21 286.428   8 
   4   1  -1 10513.6 473.627   7 
   5  -4   1 10212.6 411.615   5 
   4   1  -1 10521.0 552.280   6 
   5  -4   1 10095.2 500.395   2 
   1  -5  -1 9622.50 415.101   5 
  -5   4  -2 93654.7 1147.27   8 
   4   1  -2 92560.6 1405.56   7 
   5  -4   2 96988.8 1237.72   5 
   4   1  -2 95903.9 1661.51   6 
   1  -5  -2 98968.9 1319.27   5 
   5  -4   2 91514.4 1503.43   2 
  -5   4  -3 13486.7 522.669   8 
   5  -4   3 13529.5 489.642   5 
   4   1  -3 14617.9 687.511   6 
   5  -4   3 13296.4 571.842   2 
   4   1  -4 321191. 2971.05   8 
  -5   4  -4 318219. 2754.36   8 
   5  -4   4 328052. 2493.91   5 
   1  -5  -4 322179. 2692.53   5 
   4   1  -4 324184. 3268.88   6 
   5  -4   4 315929. 2698.29   2 
   4   1  -5 39343.3 1105.17   8 
  -5   4  -5 39457.7 1074.61   8 
   1  -5  -5 34725.8 976.453   5 
   5  -4   5 32577.5 863.866   2 
  -1   5   5 38438.8 815.115   7 
   4   1  -5 39069.4 1181.91   6 
  -1   5   6 337215. 2338.63   7 
   4   1  -6 319022. 3394.28   8 
  -5   4  -6 345227. 3377.80   8 
   5  -4   6 320809. 2618.58   2 
   1  -5  -6 311777. 3180.26   5 
   4   1  -6 302023. 3319.13   6 
   4   1  -6 296595. 2582.57   1 
   1  -5  -7 127839. 2007.21   8 
  -5   4  -7 141094. 2315.37   8 
  -1   5   7 126155. 1404.38   7 
   4   1  -7 134179. 2372.45   8 
   4   1  -7 115365. 1546.95   1 
   4   1  -7 135315. 2312.61   6 
   5  -4   7 135483. 1672.34   2 
   1  -5  -7 128859. 2231.24   5 
   4   1  -8 24235.3 1102.58   8 
   1  -5  -8 25062.3 976.684   8 
  -5   4  -8 25453.3 1074.77   8 
   4   1  -8 24876.0 1042.82   6 
   1  -5  -8 24823.1 1097.88   5 
  -5   4  -9 119287. 2412.97   8 
   1  -5  -9 114624. 2222.71   8 
   4   1  -9 106941. 2424.27   8 
   4   1  -9 118090. 2310.93   6 
   1  -5  -9 109088. 2458.82   5 
   4   1 -10 14718.1 972.318   8 
   1  -5 -10 14890.2 874.935   8 
  -5   4 -10 15102.4 941.109   8 
   4   1 -10 16919.0 919.637   6 
   1  -5 -10 13395.4 960.856   5 
   4   1 -11 6479.29 710.750   8 
  -4  -1  11 6183.44 661.799  10 
  -1   5  11 5456.84 582.622  10 
  -5   4 -11 6353.39 666.424   8 
   1  -5 -11 6362.17 627.870   8 
   1  -5 -11 5716.66 710.814   5 
   4   1 -11 7091.41 645.643   6 
  -1   5  11 6779.23 651.591  22 
   5  -4  11 5720.00 614.321  22 
  -1   5  12 27774.7 1241.04  10 
   1  -5 -12 30492.1 1377.56   8 
  -5   4 -12 29994.9 1457.04   8 
   4   1 -12 29864.8 1494.77   8 
  -4  -1  12 30729.9 1403.80  10 
   5  -4  12 31548.2 1557.28  10 
   1  -5 -12 28280.3 1560.96   5 
   5  -4  12 26269.1 1362.70  17 
  -1   5  12 32076.1 1360.57  22 
   5  -4  12 31982.8 1418.09  22 
   1  -5 -12 31183.4 1262.53  11 
  -1   5  13 3334.28 490.005  10 
  -4  -1  13 3661.20 557.377  10 
   5  -4  13 3955.50 623.860  10 
  -5   4 -13 3550.08 589.330   8 
   4   1 -13 3069.26 589.625   8 
   1  -5 -13 3750.58 541.270   8 
   1  -5 -13 3142.91 657.111   5 
   5  -4  13 3519.60 533.969  22 
   5  -4  13 3443.37 575.660  17 
  -1   5  13 3496.94 520.988  22 
   5  -4  13 3159.76 465.803  16 
   4   1 -13 3743.05 629.472  19 
   1  -5 -13 3423.91 493.853  11 
   5  -4  14 898.064 411.666  10 
   4   1 -14 882.914 503.897   8 
  -1   5  14 1130.77 344.898  10 
  -4  -1  14 328.334 319.030  10 
   1  -5 -14 352.792 394.846   8 
  -5   4 -14-536.175 404.801   8 
   4   1 -14 908.482 428.208  19 
  -1   5  14 992.055 333.125  20 
   5  -4  14 523.581 341.344  22 
   5  -4  14 644.557 357.997  17 
  -1   5  14 1079.32 364.214  22 
   1  -5 -14-293.254 519.789   5 
  -1   5  15 331.511 283.924  10 
  -4  -1  15 723.825 376.119  10 
   5  -4  15 915.889 394.626  10 
  -1   5  15 668.385 304.701  20 
   5  -4  15 144.106 332.681  22 
  -1   5  15 490.884 313.412  22 
   4   1 -15 842.998 370.466  19 
   5  -4  16 8248.59 799.873  10 
  -1   5  16 8778.71 784.307  10 
  -4  -1  16 9824.24 874.634  10 
  -1   5  16 9082.07 705.614  20 
   5  -4  16 7712.46 780.707  22 
  -1   5  16 9425.17 784.506  22 
   4   1 -16 9375.84 877.366  19 
  -1   5  17 104.578 290.082  10 
   5  -4  17 112.593 291.768  10 
  -4  -1  17 199.551 344.536  10 
   5  -4  17 316.420 331.436  22 
  -1   5  17 358.976 293.313  22 
  -1   5  17 281.742 384.960  17 
  -4  -1  18 33874.1 1453.90  10 
  -1   5  18 35426.9 1369.33  10 
   5  -4  18 36934.9 1447.88  22 
  -1   5  18 34193.9 1281.03  22 
  -1   5  19 7667.16 620.120  10 
  -4  -1  19 9890.52 761.581  10 
   5  -4  19 9343.79 704.602  22 
  -1   5  19 10166.1 787.347  17 
  -1   5  19 7342.17 574.965  22 
  -4  -1  20 3732.76 448.956  10 
   5  -4  20 3972.01 440.333  22 
  -1   5  20 4832.40 496.529  17 
  -4  -1  21 9720.74 554.096  10 
   5  -4  21 9107.65 518.324  22 
  -5   3  21 858.945 229.051  10 
   2  -5  21 615.092 188.504  22 
   3   2  21 819.442 206.804  22 
  -5   3  20-28.9813 205.319  10 
   3   2  20 80.1613 195.607  22 
  -5   3  20-160.331 195.670  17 
   2  -5  20-0.35685 205.013  22 
  -5   3  19 37.5942 279.712  10 
   2  -5  19 278.545 273.979  10 
   2  -5  19 217.755 249.720  22 
   3   2  19 91.2960 237.123  22 
  -5   3  19 464.960 267.046  17 
  -5   3  18 8175.45 762.092  10 
   2  -5  18 7770.33 762.635  10 
   2  -5  18 7537.46 726.420  22 
   3   2  18 7353.64 769.610  17 
   5  -3 -18 8968.80 768.817  19 
   3   2  18 8429.90 727.294  22 
  -5   3  17 12905.8 945.690  10 
   2  -5  17 12816.6 1000.81  10 
   3   2  17 10568.0 882.961  22 
   2  -5  17 12720.0 948.851  22 
   3   2  17 12172.9 996.545  17 
   2  -5  16 11361.8 989.353  10 
  -5   3  16 13057.1 966.857  10 
   3   2  16 13396.3 980.126  22 
   3   2  16 13282.4 1042.98  17 
   2  -5  16 12082.2 967.814  22 
   2  -5  15 1528.40 503.443  10 
  -5   3  15 1793.47 456.272  10 
   3   2  15 2251.40 521.055  17 
   3   2  15 1738.47 441.330  22 
   2  -5  15 1685.00 456.749  22 
  -5   3  14 3512.29 555.319  10 
  -3  -2 -14 3723.47 641.448   8 
  -2   5 -14 3554.22 685.403   8 
   2  -5  14 3367.37 633.388  10 
   2  -5  14 3870.53 603.896  22 
   3   2  14 3872.17 531.900  20 
   3   2  14 3564.33 620.919  17 
   3   2  14 3770.71 568.606  22 
   5  -3 -14 3519.05 697.103   5 
  -3  -2 -13 12108.8 976.968   8 
  -2   5 -13 13325.9 1055.95   8 
  -5   3  13 11812.9 872.481  10 
   2  -5  13 12665.0 1057.60  10 
   2  -5  13 11445.9 921.031  22 
   3   2  13 10908.9 834.430  20 
   3   2  13 11935.9 901.234  22 
   3   2  13 11422.3 960.088  17 
   5  -3 -13 11293.1 1074.59   5 
   2  -5  12 9698.93 929.529  10 
  -3  -2 -12 12171.7 937.143   8 
  -5   3  12 10253.7 782.447  10 
  -2   5 -12 10986.6 938.697   8 
   3   2  12 12021.5 974.219  17 
   3   2  12 10724.3 813.290  22 
   2  -5  12 10792.3 886.242  22 
   3   2  12 12401.7 859.093  20 
   5  -3 -12 10324.5 1008.28   5 
  -3  -2 -11 57552.8 1877.84   8 
   2  -5  11 54803.4 2055.23  10 
  -5   3  11 49850.1 1587.11  10 
   5  -3 -11 56961.0 1730.26   8 
  -2   5 -11 59820.1 1986.92   8 
   3   2  11 55991.7 1938.81  17 
   2  -5  11 59691.6 1928.23  22 
   3   2  11 51446.7 1704.74  22 
  -3  -2 -10 1060.64 334.405   8 
   5  -3 -10 1129.69 301.791   8 
  -2   5 -10 549.423 299.602   8 
   3   2  10 1051.76 253.594   7 
   3   2   9 1144.89 228.125   7 
  -3  -2  -9 1814.28 344.917   8 
   5  -3  -9 1513.09 295.295   8 
  -2   5  -9 1535.12 377.031   8 
   5  -3  -8 44998.6 1252.58   8 
  -3  -2  -8 46294.4 1391.87   8 
  -2   5  -8 45094.8 1474.43   8 
   3   2   8 44857.6 1095.38   7 
  -2   5  -7 26564.8 1073.28   8 
   5  -3  -7 25957.3 869.580   8 
  -3  -2  -7 26851.6 968.450   8 
   3   2   7 26732.0 809.795   7 
   5  -3  -7 24509.0 671.468   2 
  -2   5  -7 27403.2 769.368   6 
   5  -3  -7 25192.4 1056.59   6 
  -2   5  -6 66917.4 1561.16   8 
   3   2   6 63880.5 1215.82   7 
   5  -3  -6 64905.2 1218.37   8 
  -2   5  -6 66261.6 1172.13   6 
  -3  -2  -6 61650.6 1109.21   5 
   5  -3  -6 66400.9 1625.34   6 
   5  -3  -6 65095.7 1118.11   2 
   3   2   6 66201.6 1231.90   6 
   5  -3  -5 130221. 1484.28   8 
  -2   5  -5 136847. 2063.59   8 
   3   2   5 136876. 1725.40   7 
  -2   5  -5 143360. 1686.92   6 
   5  -3  -5 129332. 2062.97   5 
  -3  -2  -5 123394. 1331.19   5 
   5  -3  -5 132230. 1596.35   2 
   5  -3  -5 133048. 2201.54   6 
   3   2   5 125163. 1715.40   6 
   5  -3  -4 30883.7 612.033   8 
  -2   5  -4 34343.4 957.124   8 
   5  -3  -4 35034.1 1091.48   6 
   3   2   4 33908.7 900.976   6 
   5  -3  -4 33094.5 837.219   2 
  -3  -2  -4 33340.3 570.314   5 
  -2   5  -4 34578.0 819.159   6 
   5  -3  -4 34299.6 958.081   5 
  -2   5  -3 4427.72 345.987   8 
   5  -3  -3 5289.22 358.664   5 
   2  -5   3 4480.95 324.100   5 
   5  -3  -3 5430.38 351.770   2 
   5  -3  -3 6175.15 458.100   6 
  -3  -2  -3 4630.19 166.732   5 
   3   2   3 5149.51 359.574   6 
   3   2   3 4865.22 338.520   7 
   5  -3  -2 7899.30 312.075   7 
  -2   5  -2 8443.35 417.483   8 
   5  -3  -2 8866.57 495.417   6 
   5  -3  -2 8345.43 432.618   2 
   3   2   2 8203.66 446.321   6 
   3   2   2 8898.36 434.003   7 
   5  -3  -2 8496.42 401.549   5 
   2  -5   2 8511.77 402.139   5 
  -2   5  -1 97765.5 1232.30   8 
   5  -3  -1 100332. 1234.66   7 
   2  -5   1 102034. 1318.25   5 
   5  -3  -1 103324. 1530.39   6 
   3   2   1 104954. 1566.16   6 
   5  -3   0 10639.2 441.544   7 
  -5   3   0 9955.85 258.146   8 
   5  -3   0 11388.8 477.505   6 
   5  -3   0 11988.6 415.064   5 
   2  -5   0 10398.3 436.720   5 
   3   2   0 10823.4 528.329   6 
   5  -3   1 134790. 1614.74   7 
   2  -5  -1 141311. 1551.39   5 
   3   2  -1 138086. 1829.73   6 
   5  -3   1 138735. 1470.43   6 
   5  -3   1 140648. 1328.79   5 
   5  -3   2 79648.9 1302.44   7 
  -5   3  -2 77691.2 1086.27   8 
   5  -3   2 81773.6 1022.73   5 
   2  -5  -2 75204.5 1213.97   5 
   3   2  -2 74796.1 1436.73   6 
   5  -3   2 77056.8 1302.51   2 
   5  -3   3 148990. 1825.39   7 
  -5   3  -3 148508. 1700.55   8 
   3   2  -3 153724. 1947.77   8 
   2  -5  -3 148022. 1761.37   5 
   3   2  -3 147631. 2002.76   6 
   5  -3   3 148263. 1798.60   2 
   5  -3   3 151277. 1454.91   5 
   3   2  -4 46025.3 1146.63   8 
  -5   3  -4 44826.7 1028.27   8 
   5  -3   4 42353.1 1027.43   7 
   3   2  -4 44134.3 1152.86   6 
   2  -5  -4 42124.5 1024.86   5 
   5  -3   4 43027.6 959.846   2 
   5  -3   5 33396.2 943.812   7 
   3   2  -5 32068.9 1024.24   8 
  -5   3  -5 33551.4 974.902   8 
   3   2  -5 32057.1 1010.35   6 
  -2   5   5 33762.2 655.427   7 
   2  -5  -5 32035.6 978.656   5 
   5  -3   5 32724.0 837.030   2 
   2  -5  -6 106917. 1598.69   8 
  -2   5   6 103863. 1093.55   7 
   3   2  -6 105313. 1997.58   8 
   5  -3   6 108749. 1494.90   2 
   2  -5  -6 105497. 1923.28   5 
   3   2  -6 106999. 1923.60   6 
   3   2  -7 319.169 237.497   8 
   2  -5  -7 538.353 193.032   8 
  -5   3  -7 496.591 216.581   8 
   3   2  -7 762.818 237.212   6 
   5  -3   7 242.683 126.563   2 
   2  -5  -7 678.723 277.229   5 
  -5   3  -8 42455.9 1367.62   8 
   3   2  -8 39488.3 1424.21   8 
   2  -5  -8 41571.5 1222.82   8 
   2  -5  -8 41321.8 1458.90   5 
   3   2  -8 44487.9 1323.72   6 
   2  -5  -9 28211.2 1074.96   8 
   3   2  -9 26267.0 1230.81   8 
  -5   3  -9 29087.0 1202.26   8 
   2  -5  -9 26179.5 1280.71   5 
   3   2  -9 30154.5 1137.22   6 
   2  -5 -10 13533.6 812.684   8 
   3   2 -10 11785.4 892.529   8 
  -5   3 -10 13558.6 886.497   8 
   3   2 -10 14402.2 853.603   6 
   2  -5 -10 12815.7 972.705   5 
  -5   3 -11 29968.6 1358.65   8 
  -3  -2  11 28124.2 1337.89  10 
  -2   5  11 23160.6 1094.10  10 
   2  -5 -11 30584.4 1262.73   8 
   3   2 -11 27278.5 1387.72   8 
   2  -5 -11 27344.5 1488.17   5 
   3   2 -11 32420.5 1585.29  19 
   5  -3  11 28714.8 1280.91  22 
   5  -3  11 23926.2 1301.52  17 
   3   2 -12 11246.1 951.741   8 
  -3  -2  12 12782.9 943.388  10 
   2  -5 -12 12706.9 869.584   8 
  -2   5  12 11168.5 809.471  10 
  -5   3 -12 13003.9 957.213   8 
   2  -5 -12 11463.4 1048.75   5 
  -2   5  12 9983.63 769.588  22 
   5  -3  12 10041.6 884.185  17 
   5  -3  12 12105.7 791.054  16 
  -3  -2  12 11771.6 902.737  22 
   5  -3  12 11142.0 844.407  22 
   3   2 -12 14885.0 1116.29  19 
   2  -5 -12 10148.4 759.296  11 
  -2   5  13 421.989 295.226  10 
   3   2 -13 788.914 413.009   8 
  -3  -2  13 361.042 297.405  10 
  -5   3 -13 698.220 365.118   8 
   2  -5 -13 513.124 269.950  11 
   2  -5 -13 642.996 277.447   8 
   2  -5 -13 901.394 501.105   5 
   5  -3  13 73.8460 286.121  22 
  -2   5  13 30.2025 246.971  22 
   3   2 -13 311.480 353.504  19 
  -3  -2  13 712.630 357.053  22 
   5  -3  13 626.342 377.912  17 
   5  -3  13 260.237 241.739  16 
  -2   5  14 12719.0 917.215  10 
  -3  -2  14 12629.3 998.970  10 
   3   2 -14 9367.73 961.488   8 
  -5   3 -14 13007.1 1076.49   8 
   2  -5 -14 7650.10 971.549   5 
   3   2 -14 16276.6 1157.46  19 
   5  -3  14 11828.2 967.332  17 
  -3  -2  14 12858.1 959.844  22 
  -2   5  14 12869.0 920.200  22 
   5  -3  14 14368.4 997.363  22 
   2  -5 -14 14751.9 955.393  11 
   2  -5 -15 233.346 259.003  11 
  -2   5  15 544.270 328.720  10 
  -3  -2  15 296.005 334.086  10 
  -2   5  15 747.130 300.100  20 
   5  -3  15 4.44939 358.607  22 
   5  -3  15 182.257 306.678  17 
  -2   5  15 305.654 262.394  22 
   3   2 -15 554.170 360.703  19 
  -3  -2  15 582.778 313.575  22 
  -3  -2  16 191.317 337.669  10 
  -2   5  16 179.756 276.523  10 
   5  -3  16-21.9478 350.272  22 
  -3  -2  16-86.1093 310.550  22 
  -2   5  16 225.654 263.437  22 
   3   2 -16-50.7312 308.159  19 
  -3  -2  17 16826.1 1122.63  10 
  -2   5  17 16743.4 1049.23  10 
  -2   5  17 17204.5 981.087  22 
   5  -3  17 17017.0 1066.66  22 
  -2   5  18 17346.9 1004.82  10 
  -3  -2  18 18076.0 1106.25  10 
   5  -3  18 18170.1 1035.92  22 
  -2   5  18 19211.9 1151.34  17 
  -2   5  18 15720.8 884.120  22 
  -3  -2  19 4392.68 559.307  10 
  -2   5  19 5426.76 553.600  10 
  -2   5  19 6001.89 619.439  17 
   5  -3  19 4893.34 537.878  22 
  -3  -2  20 11115.4 713.555  10 
  -2   5  20 9752.16 616.510  10 
  -2   5  20 11502.4 710.257  17 
   5  -3  20 9602.07 640.857  22 
  -3  -2  21 843.364 229.452  10 
   5  -3  21 420.547 186.544  22 
  -2   5  21 575.634 213.680  17 
  -5   2  21 571.731 209.472  10 
   3  -5  21 715.148 196.491  22 
  -5   2  20 151.186 208.224  10 
   2   3  20 171.839 208.830  22 
  -5   2  20-42.2801 182.142  17 
   3  -5  20 190.135 211.418  22 
  -5   2  19 9949.61 767.645  10 
   2   3  19 9627.37 692.954  22 
   2   3  19 9777.50 787.785  17 
  -5   2  19 9510.07 635.759  17 
   3  -5  19 10119.1 740.422  22 
   3  -5  18 353.532 303.505  10 
  -5   2  18 492.547 342.762  10 
   2   3  18 36.8204 375.447  17 
   3  -5  18 169.663 310.284  22 
   5  -2 -18 0.53526 330.455  19 
   2   3  18 416.417 304.990  22 
   3  -5  17 27271.7 1400.84  10 
  -5   2  17 31114.5 1456.07  10 
   3  -5  17 30258.2 1421.67  22 
   5  -2 -17 31319.5 1492.05  19 
   2   3  17 32839.7 1415.20  22 
   2   3  17 29379.4 1486.61  17 
  -5   2  16 3931.08 606.001  10 
   3  -5  16 3915.44 630.507  10 
   2   3  16 3301.46 568.442  22 
   2   3  16 3456.36 621.915  17 
   3  -5  16 4168.90 611.721  22 
  -5   2  15 310.412 316.327  10 
   3  -5  15 31.9105 349.002  10 
   2   3  15 69.9451 328.444  17 
   2   3  15 492.234 275.855  20 
   3  -5  15 263.952 339.104  22 
   2   3  15 328.697 322.530  22 
   3  -5  14 2276.05 539.483  10 
  -5   2  14 2412.30 497.522  10 
  -2  -3 -14 4194.55 665.688   8 
  -3   5 -14 3276.93 667.504   8 
   3  -5  14 2291.68 492.461  22 
   2   3  14 2621.39 571.966  17 
   2   3  14 3135.31 476.919  20 
   2   3  14 3081.90 523.761  22 
   5  -2 -14 2203.50 643.796   5 
  -5   2  13 93281.8 2372.16  10 
   3  -5  13 91075.9 2712.42  10 
  -3   5 -13 101351. 2764.80   8 
  -2  -3 -13 98406.5 2676.05   8 
   2   3  13 102541. 2364.04  20 
   2   3  13 101618. 2484.93  22 
   2   3  13 97734.4 2679.18  17 
   3  -5  13 92721.7 2533.61  22 
  -5   2  12 2413.06 466.229  10 
   3  -5  12 1839.40 485.990  10 
  -2  -3 -12 3244.52 548.440   8 
   5  -2 -12 3428.23 530.532   8 
  -3   5 -12 2276.08 507.872   8 
   3  -5  12 2357.36 498.019  22 
   2   3  12 3486.63 513.373  22 
   2   3  12 2936.10 470.739  20 
   3  -5  11 97536.0 2752.39  10 
  -5   2  11 101839. 2281.17  10 
  -2  -3 -11 121445. 2675.36   8 
   5  -2 -11 110769. 2487.57   8 
  -3   5 -11 113758. 2708.38   8 
   2   3  11 132003. 2581.18  20 
   3  -5  11 108071. 2572.33  22 
   2   3  11 113519. 2464.32  22 
  -2  -3 -11 112594. 2543.15   5 
  -2  -3 -10 727.558 305.134   5 
   2   3  10 624.646 195.874   7 
  -2  -3 -10 1243.21 343.323   8 
   5  -2 -10 674.865 271.010   8 
  -3   5 -10 860.867 335.662   8 
  -2  -3  -9 2140.58 375.308   5 
   5  -2  -9 3191.05 459.175   6 
   2   3   9 3153.96 313.887   7 
  -2  -3  -9 2689.11 398.291   8 
   5  -2  -9 2811.58 397.472   8 
  -3   5  -9 2601.77 427.305   8 
   5  -2  -8 44938.0 1429.64   6 
  -2  -3  -8 41121.2 1205.16   5 
   2   3   8 46327.8 1062.86   7 
   5  -2  -8 42737.1 1282.70   8 
  -3   5  -8 44495.0 1446.18   8 
  -2  -3  -8 42818.3 1346.12   8 
  -2  -3  -7 123309. 1875.05   5 
   5  -2  -7 126877. 2291.77   6 
   5  -2  -7 127513. 2021.81   8 
   2   3   7 130808. 1704.28   7 
  -2  -3  -7 122182. 2071.14   8 
  -3   5  -7 121763. 2208.82   8 
   5  -2  -6 77796.6 1231.85   2 
   5  -2  -6 76742.1 1727.98   6 
  -3   5  -6 78325.9 1097.15   6 
   5  -2  -6 74762.7 1392.81   8 
  -3   5  -6 78168.5 1649.06   8 
   2   3   6 74199.5 1276.37   7 
   5  -2  -5 112299. 2021.28   6 
   5  -2  -5 105093. 1444.42   2 
  -3   5  -5 106884. 1289.65   6 
  -2  -3  -5 109489. 1374.91   5 
   5  -2  -5 106772. 1478.70   8 
  -3   5  -5 113581. 1831.20   8 
   3  -5   4 3456.35 292.822   5 
  -2  -3  -4 3588.00 229.936   5 
   5  -2  -4 3569.83 294.588   2 
   2   3   4 3848.41 299.327   7 
   5  -2  -4 3836.43 182.025   7 
  -3   5  -4 3534.97 321.501   8 
   5  -2  -4 3326.19 250.378   8 
   5  -2  -3 3254.39 277.947   5 
   5  -2  -3 3280.57 285.793   2 
   3  -5   3 2515.23 244.900   5 
   5  -2  -3 2765.78 343.119   6 
   2   3   3 2590.45 279.316   7 
  -2  -3  -3 3255.47 192.798   5 
   5  -2  -3 2667.59 183.228   7 
  -3   5  -3 2770.77 269.007   8 
   5  -2  -2 101774. 1442.52   2 
   5  -2  -2 104340. 1305.45   5 
   5  -2  -2 101176. 1714.38   6 
   3  -5   2 101338. 1360.48   5 
   5  -2  -2 101600. 1566.17   1 
  -2  -3  -2 101267. 925.587   5 
   5  -2  -2 96989.1 1142.98   7 
  -3   5  -2 102288. 1289.49   8 
   5  -2  -1 24563.3 575.782   5 
   5  -2  -1 24737.1 787.804   1 
   2   3   1 26063.2 786.731   6 
   5  -2  -1 23816.6 792.386   6 
  -2  -3  -1 25866.7 460.743   5 
   3  -5   1 20515.7 602.234   5 
   5  -2  -1 22796.6 599.233   7 
  -3   5  -1 21773.1 538.697   8 
   5  -2   0 345099. 2878.91   1 
   3  -5   0 346343. 2465.38   5 
   5  -2   0 346831. 2785.33   6 
  -2  -3   0 332692. 1758.70   5 
   5  -2   0 362709. 1969.81   5 
   2   3   0 353209. 2836.93   6 
   5  -2   0 336721. 2393.44   7 
   5  -2   1 118468. 1490.32   6 
   2   3  -1 120190. 1672.92   6 
   5  -2   1 110276. 1011.13   5 
   3  -5  -1 108138. 1409.59   5 
   5  -2   1 117316. 1653.44   1 
   5  -2   1 113615. 1456.52   7 
   5  -2   2 43196.1 983.698   1 
   5  -2   2 40910.1 624.202   5 
   2   3  -2 41965.7 1025.05   6 
   5  -2   2 43373.0 801.963   6 
   5  -2   2 40431.1 943.036   2 
   3  -5  -2 42133.0 916.721   5 
   5  -2   2 43191.5 930.407   7 
   2   3  -3 3497.00 331.800   6 
   5  -2   3 3425.38 308.203   2 
   5  -2   3 2746.29 180.546   6 
   3  -5  -3 2656.46 280.016   5 
   5  -2   3 3949.80 312.120   7 
  -5   2  -3 2910.27 257.957   8 
   2   3  -3 2735.30 315.889   8 
   2   3  -4 146416. 2037.79   6 
   3  -5  -4 154577. 2001.48   5 
   5  -2   4 156642. 1847.16   2 
   5  -2   4 158215. 1924.52   7 
  -5   2  -4 156656. 1893.44   8 
   3  -5  -4 145549. 1429.20   8 
   2   3  -4 151497. 2096.94   8 
   5  -2   5 22641.2 711.906   2 
   3  -5  -5 22097.4 849.395   5 
   2   3  -5 24832.2 865.398   6 
  -3   5   5 22562.0 439.049   7 
   5  -2   5 20851.4 743.578   7 
   3  -5  -5 21762.6 640.287   8 
   2   3  -5 24593.7 923.295   8 
  -5   2  -5 23881.5 823.070   8 
   2   3  -6 45609.9 1215.13   6 
   3  -5  -6 45216.5 1320.34   5 
   3  -5  -6 46542.1 1057.89   8 
   5  -2   6 47027.0 1138.16   7 
  -5   2  -6 48488.1 1277.96   8 
   2   3  -6 44825.2 1321.69   8 
   3  -5  -7 10492.0 723.293   5 
   2   3  -7 9621.74 597.157   6 
   3  -5  -7 8216.87 411.272   2 
   3  -5  -7 9405.77 533.727   8 
   2   3  -7 9657.99 687.514   8 
  -5   2  -7 9964.15 642.897   8 
   5  -2   7 9543.64 546.610   7 
   2   3  -8 1301.77 306.310   6 
   3  -5  -8 1596.94 388.826   5 
  -5   2  -8 1134.17 301.261   8 
   3  -5  -8 1560.18 277.669   8 
   2   3  -8 1102.34 327.843   8 
   3  -5  -9 28999.3 1370.38   5 
   2   3  -9 33616.3 1177.56   6 
   2   3  -9 28756.6 1312.80   8 
  -5   2  -9 32726.8 1279.17   8 
   3  -5  -9 32559.9 1121.68   8 
   3  -5 -10 6223.91 747.435   5 
   2   3 -10 6984.92 612.322   6 
  -5   2 -10 7042.53 659.722   8 
   2   3 -10 6113.97 683.340   8 
   3  -5 -10 7013.90 576.486   8 
  -3   5  11 9195.77 710.743  10 
   3  -5 -11 10441.1 732.962   8 
   2   3 -11 9814.06 865.451   8 
  -5   2 -11 10147.5 810.463   8 
  -2  -3  11 10610.2 874.978  10 
   3  -5 -11 10628.5 986.874   5 
   5  -2  11 9791.11 860.228  17 
   5  -2  11 10361.7 776.483  22 
   3  -5 -11 10115.6 750.003  11 
   3  -5 -12-152.397 255.728   8 
  -5   2 -12 472.876 322.887   8 
   3  -5 -12 380.265 268.435  11 
  -2  -3  12 137.888 293.959  10 
   2   3 -12 38.1593 333.008   8 
  -3   5  12-7.28740 235.375  10 
   3  -5 -12 552.840 409.962   5 
   2   3 -12 370.807 342.508  19 
   5  -2  12-49.6421 255.304  22 
   5  -2  12 557.628 355.117  17 
  -2  -3  12 125.685 267.694  22 
   5  -2  12 265.520 248.185  16 
  -2  -3  13 47307.4 1860.13  10 
  -3   5  13 45832.6 1658.65  10 
  -5   2 -13 49514.1 1897.84   8 
   2   3 -13 43234.5 1907.66   8 
   3  -5 -13 49641.0 2177.34   5 
  -2  -3  13 45586.5 1741.94  22 
   5  -2  13 49221.3 1749.05  22 
   5  -2  13 43265.8 1790.09  17 
   5  -2  13 46874.0 1497.23  16 
   3  -5 -13 50038.9 1720.58  11 
   2   3 -14 18156.9 1313.19   8 
  -3   5  14 15471.9 1024.93  10 
  -2  -3  14 18682.8 1226.09  10 
  -5   2 -14 16796.8 1195.29   8 
   3  -5 -14 16237.1 1378.29   5 
   2   3 -14 18441.6 1209.74  19 
   5  -2  14 17220.8 1176.24  17 
  -2  -3  14 17652.6 1122.30  22 
  -3   5  14 17258.7 1026.28  22 
   5  -2  14 16780.2 1079.96  22 
   3  -5 -14 15116.9 995.627  11 
  -3   5  15 9479.33 836.499  10 
  -2  -3  15 9530.99 900.749  10 
   2   3 -15 11053.7 920.461  19 
   5  -2  15 8923.48 827.906  22 
   5  -2  15 7890.54 826.369  17 
  -2  -3  15 9384.97 825.175  22 
  -2  -3  16 7604.27 807.812  10 
  -3   5  16 6729.49 715.137  10 
  -2  -3  16 5843.82 672.314  22 
   5  -2  16 7497.05 745.860  22 
   5  -2  16 6568.88 750.339  17 
  -2  -3  17 1678.38 489.409  10 
  -3   5  17 1815.88 435.046  10 
  -2  -3  17 1410.08 384.399  22 
   5  -2  17 1687.02 448.535  22 
  -2  -3  18 1550.46 453.900  10 
  -3   5  18 1679.60 405.640  10 
  -3   5  18 2235.97 493.752  17 
   5  -2  18 1865.33 430.932  22 
  -2  -3  18 1183.17 374.925  22 
  -3   5  19 11160.7 755.566  10 
  -2  -3  19 11170.3 816.007  10 
   5  -2  19 9975.98 738.363  22 
  -2  -3  19 9221.07 659.258  22 
  -3   5  19 12334.8 828.137  17 
  -2  -3  20 404.297 246.395  10 
  -3   5  20 830.838 257.891  10 
   5  -2  20 418.611 243.972  22 
  -3   5  20 857.660 293.198  17 
  -3   5  21 498.286 185.589  17 
   5  -2  21 442.950 194.290  22 
  -5   1  21 1879.15 282.413  10 
   4  -5  21 1794.96 267.406  22 
  -5   1  20 1992.55 356.639  10 
   1   4  20 1346.88 284.566  22 
   4  -5  20 1738.78 336.746  22 
   1   4  20 2178.75 370.971  17 
  -5   1  19 1261.28 359.862  10 
   1   4  19 1023.22 301.322  22 
  -5   1  19 1130.21 274.568  17 
   4  -5  19 997.877 335.515  22 
   1   4  19 1241.71 379.074  17 
  -5   1  18 7164.63 728.181  10 
   4  -5  18 7259.97 689.361  10 
   1   4  18 7210.27 760.600  17 
   1   4  18 6491.93 637.120  22 
   5  -1 -18 6592.34 664.292  19 
   4  -5  18 7348.04 713.007  22 
   4  -5  17 227.133 313.223  10 
  -5   1  17 142.233 335.553  10 
   1   4  17 112.765 279.877  22 
   1   4  17 220.163 373.708  17 
   5  -1 -17-154.953 362.563  19 
   4  -5  17-39.1067 342.369  22 
  -5   1  16 18382.6 1131.95  10 
   4  -5  16 17053.6 1153.79  10 
   5  -1 -16 19215.3 1246.56  19 
   1   4  16 18667.2 1012.62  20 
   1   4  16 16942.0 1080.61  22 
   4  -5  16 17935.2 1131.53  22 
   1   4  16 19485.7 1226.84  17 
   1   4  15 2061.60 440.890  10 
   4  -5  15 3526.33 598.888  10 
  -5   1  15 2930.80 533.408  10 
   1   4  15 3770.28 619.608  17 
   4  -5  15 3381.89 568.140  22 
   1   4  15 2812.30 507.506  22 
   1   4  15 3878.77 512.385  20 
  -5   1  14 8711.29 817.183  10 
   1   4  14 8193.04 733.426  10 
  -4   5 -14 10349.2 990.312   8 
   4  -5  14 9665.11 935.068  10 
   1   4  14 11230.8 967.045  17 
   1   4  14 9735.19 780.350  20 
   4  -5  14 9476.79 869.996  22 
   1   4  14 9250.99 823.441  22 
   4  -5  13 32815.8 1635.40  10 
  -4   5 -13 34203.1 1628.28   8 
  -1  -4 -13 37892.7 1657.43   8 
  -5   1  13 35528.7 1494.57  10 
   1   4  13 33698.5 1377.87  10 
   1   4  13 34958.6 1480.34  22 
   4  -5  13 34871.9 1559.15  22 
   1   4  13 36499.3 1438.08  20 
   4  -5  12 27169.4 1491.44  10 
  -1  -4 -12 28471.0 1379.66   8 
   5  -1 -12 27583.7 1387.98   8 
  -4   5 -12 26979.7 1399.57   8 
  -5   1  12 29723.9 1321.49  10 
   1   4  12 24636.0 1210.05  22 
   1   4  12 30926.4 1295.95  20 
   4  -5  12 29679.1 1404.35  22 
  -1  -4 -12 27392.8 1433.00   5 
  -4   5 -11 77096.3 2214.47   8 
  -5   1  11 75253.6 2003.73  10 
   4  -5  11 70077.1 2297.89  10 
  -1  -4 -11 82212.2 2193.06   8 
   5  -1 -11 73102.3 2128.31   8 
   4  -5  11 75338.2 2176.43  22 
   1   4  11 76433.4 2041.32  22 
  -1  -4 -11 75691.6 2192.35   5 
  -1  -4 -10 660.052 311.795   5 
   5  -1 -10 438.034 286.062   6 
   5  -1 -10 178.891 241.463   8 
  -1  -4 -10 742.646 310.106   8 
  -4   5 -10 215.582 255.837   8 
  -1  -4  -9 89850.5 2040.67   5 
   5  -1  -9 95440.6 2132.09   6 
   5  -1  -9 91415.2 2106.65   8 
  -1  -4  -9 92492.2 2071.64   8 
   1   4   9 94546.2 1491.45   7 
  -4   5  -9 98221.3 2241.42   8 
  -1  -4  -8 333851. 3579.09   5 
   5  -1  -8 344267. 3888.10   6 
  -4   5  -8 337606. 3910.65   8 
   5  -1  -8 337312. 3747.67   8 
   1   4   8 347414. 2761.65   7 
  -1  -4  -8 355578. 3707.81   8 
   5  -1  -7 170980. 2682.13   6 
   4  -5   7 162755. 1816.18   2 
  -4   5  -7 166590. 2564.62   8 
   1   4   7 163881. 1865.54   7 
  -1  -4  -7 164505. 2319.38   8 
   5  -1  -7 164093. 2416.89   8 
  -1  -4  -6 340604. 2947.37   5 
   5  -1  -6 342657. 3689.37   6 
   5  -1  -6 341018. 3171.97   8 
   5  -1  -5 19527.5 876.534   6 
   4  -5   5 19982.9 692.146   2 
  -4   5  -5 20764.3 511.935   6 
  -1  -4  -5 17915.6 612.891   5 
   5  -1  -5 18653.5 672.584   1 
   1   4   5 20038.8 651.134   7 
   5  -1  -5 17341.2 449.880   7 
   5  -1  -5 19368.8 696.070   8 
  -4   5  -5 21403.1 796.813   8 
   5  -1  -4 56717.1 1427.82   6 
   5  -1  -4 55437.7 1173.00   1 
   1   4   4 61339.3 1158.00   7 
  -1  -4  -4 60535.7 1013.31   5 
   4  -5   4 55500.9 1104.50   5 
   5  -1  -4 57212.7 1088.03   8 
   5  -1  -4 54731.2 873.232   7 
  -4   5  -4 57554.5 1175.49   8 
   4  -5   3 20485.8 634.056   5 
   5  -1  -3 20754.3 841.181   6 
  -1  -4  -3 21324.5 555.372   5 
   5  -1  -3 19529.8 680.868   2 
   5  -1  -3 20013.3 722.344   1 
  -4   5  -3 20931.8 632.332   8 
   5  -1  -3 19380.9 550.236   7 
   5  -1  -2 183399. 2020.19   2 
   5  -1  -2 177942. 2334.95   6 
   4  -5   2 175250. 1796.27   5 
   5  -1  -2 176718. 1611.77   5 
  -1  -4  -2 176704. 1491.52   5 
   5  -1  -2 175606. 2125.93   1 
   5  -1  -2 169588. 1686.89   7 
  -4   5  -2 174315. 1574.72   8 
   5  -1  -1 23255.5 816.742   6 
   5  -1  -1 20793.0 490.107   5 
   4  -5   1 22247.2 651.435   5 
   5  -1  -1 23865.7 744.165   2 
  -1  -4  -1 25214.6 556.307   5 
   5  -1  -1 22929.3 786.163   1 
  -4   5  -1 18683.0 438.436   8 
   5  -1  -1 22645.4 632.268   7 
   5  -1   0 97962.4 1602.31   1 
   4  -5   0 99001.4 1348.48   5 
   5  -1   0 90959.0 830.499   5 
   5  -1   0 101873. 1625.35   6 
  -1  -4   0 94866.7 1094.58   5 
   5  -1   0 94976.1 1326.33   7 
   5  -1   1 102753. 1540.62   6 
  -1  -4   1 101639. 1210.06   5 
   5  -1   1 106092. 1641.22   1 
   5  -1   1 99133.3 1513.40   2 
   5  -1   1 102876. 711.321   5 
   4  -5  -1 104888. 1434.80   5 
   5  -1   1 100945. 1387.49   7 
   5  -1   2 2601.30 305.124   1 
   4  -5  -2 3322.41 287.218   5 
   5  -1   2 3119.68 302.180   2 
   1   4  -2 3205.68 304.503   6 
   4  -5  -2 2710.45 118.795   8 
   5  -1   2 2598.49 255.405   7 
   5  -1   3 476248. 3272.49   1 
   4  -5  -3 453783. 3303.73   5 
   1   4  -3 459743. 3395.75   6 
   5  -1   3 468050. 2709.55   6 
   5  -1   3 432701. 3063.64   7 
   1   4  -3 460239. 3573.51   8 
   5  -1   4 116359. 1132.38   6 
   4  -5  -4 124179. 1877.22   5 
   5  -1   4 112737. 1564.08   1 
   1   4  -4 134325. 1890.67   6 
   1   4  -4 132244. 1984.23   8 
   4  -5  -4 120551. 1249.30   8 
   5  -1   4 117397. 1668.87   7 
   1   4  -5 292950. 2875.37   6 
   4  -5  -5 284235. 3077.01   5 
   4  -5  -5 285799. 2502.14   2 
   5  -1   5 280891. 2383.24   1 
  -5   1  -5 292347. 2805.01   8 
   5  -1   5 287941. 2681.19   7 
   4  -5  -5 288004. 2241.36   8 
   1   4  -6 183435. 2413.32   6 
   4  -5  -6 186354. 2740.34   5 
   5  -1   6 193723. 2278.09   7 
   4  -5  -6 190804. 2062.28   8 
   1   4  -6 184369. 2726.70   8 
  -5   1  -6 186428. 2481.57   8 
   1   4  -7 10235.7 600.540   6 
   4  -5  -7 9626.48 449.706   2 
   4  -5  -7 10780.8 757.095   5 
   4  -5  -7 9562.18 528.197   8 
  -5   1  -7 10141.8 649.878   8 
   1   4  -7 8713.77 676.308   8 
   5  -1   7 10314.5 570.747   7 
   1   4  -8 140794. 2244.87   6 
   4  -5  -8 130478. 2734.31   5 
   1   4  -8 129806. 2607.70   8 
  -5   1  -8 143016. 2491.22   8 
   5  -1   8 127146. 2012.85   7 
   4  -5  -8 142856. 2117.92   8 
   1   4  -9 14535.5 762.653   6 
   4  -5  -9 11935.6 934.683   5 
  -5   1  -9 12734.7 826.331   8 
   5  -1   9 9672.14 601.668   7 
   4  -5  -9 12988.7 706.318   8 
   1   4  -9 11608.0 886.548   8 
   4  -5 -10 9739.53 903.448   5 
   1   4 -10 8455.95 803.976   8 
   4  -5 -10 10556.0 676.760   8 
  -5   1 -10 10862.4 817.585   8 
   1   4 -11 8337.80 835.723   8 
  -1  -4  11 8074.47 796.604  10 
  -4   5  11 7251.22 631.814  10 
  -5   1 -11 9808.30 822.774   8 
   4  -5 -11 7394.43 871.718   5 
  -1  -4  11 7946.28 737.952  22 
   5  -1  11 7421.22 658.605  22 
   5  -1  11 7865.30 800.019  17 
   4  -5 -11 7915.98 692.108  11 
   1   4 -12 6237.49 756.396   8 
  -1  -4  12 7598.91 804.132  10 
  -5   1 -12 6987.50 739.424   8 
  -4   5  12 6177.34 620.391  10 
   4  -5 -12 6555.70 873.524   5 
   5  -1  12 6896.12 603.826  16 
   1   4 -12 8100.15 808.181  19 
   5  -1  12 6474.33 769.740  17 
   5  -1  12 7229.86 686.354  22 
  -1  -4  12 6442.90 692.903  22 
   4  -5 -12 7595.75 700.029  11 
  -4   5  13 13617.4 936.486  10 
   1   4 -13 15646.3 1165.47   8 
  -1  -4  13 15810.7 1141.73  10 
  -5   1 -13 16560.2 1126.47   8 
   4  -5 -13 15118.3 1288.93   5 
   5  -1  13 14400.1 973.558  22 
   1   4 -13 17189.6 1141.22  19 
   5  -1  13 14431.1 1103.91  17 
  -1  -4  13 14186.3 1016.28  22 
   4  -5 -13 15093.5 995.629  11 
  -4   5  14 641.230 317.384  10 
   1   4 -14 518.626 462.869   8 
  -1  -4  14 755.187 399.485  10 
  -5   1 -14 27.4850 387.860   8 
   4  -5 -14 586.719 340.164  11 
   5  -1  14 424.186 331.999  22 
   5  -1  14 398.261 394.602  17 
  -1  -4  14 208.980 307.059  22 
   4  -5 -14 812.657 508.397   5 
  -4   5  15 20114.8 1180.25  10 
  -1  -4  15 20906.2 1340.94  10 
  -1  -4  15 20039.4 1207.82  22 
   5  -1  15 19092.5 1256.63  17 
   5  -1  15 20422.9 1189.66  22 
  -1  -4  16 6292.33 763.053  10 
  -4   5  16 5302.50 665.936  10 
   5  -1  16 5193.62 707.417  17 
   5  -1  16 5180.40 663.138  22 
  -1  -4  16 5090.61 656.607  22 
  -1  -4  17 9266.05 875.085  10 
  -4   5  17 10284.8 855.179  10 
   5  -1  17 9555.28 820.737  22 
  -1  -4  18 30686.6 1415.00  10 
  -4   5  18 28270.3 1274.00  10 
  -1  -4  18 26908.3 1209.04  22 
   5  -1  18 30310.5 1304.26  22 
  -4   5  19 2833.00 445.388  10 
  -1  -4  19 2487.47 449.778  10 
  -4   5  19 3564.45 502.893  17 
  -1  -4  19 1963.87 374.607  22 
   5  -1  19 3130.42 463.151  22 
  -4   5  20 5401.06 496.852  10 
  -1  -4  20 6903.93 566.574  10 
  -4   5  20 7111.16 542.209  17 
  -1  -4  20 5107.27 441.466  22 
   5  -1  20 5104.79 482.295  22 
  -4   5  21 1318.48 229.647  17 
   5  -1  21 1295.56 243.085  22 
  -5   0  21 94.9806 184.392  10 
   5  -5  21 3.37812 169.931  22 
  -5   0  20 3520.49 421.285  10 
   5  -5  20 3094.86 388.998  22 
   0   5  20 3329.45 421.689  17 
   0   5  20 2487.59 325.952  22 
  -5   0  19 4458.71 539.620  10 
   5  -5  19 5393.24 552.887  22 
   0   5  19 4185.94 461.097  22 
   0   5  19 5196.01 594.182  17 
  -5   0  18-209.226 339.156  10 
   5  -5  18 89.1967 312.445  22 
   0   5  18 145.339 332.691  17 
   5   0 -18-59.8133 322.091  19 
   0   5  18-119.214 272.478  22 
   5  -5  17 15559.1 1026.89  10 
  -5   0  17 17225.2 1087.92  10 
   0   5  17 13455.4 902.956  10 
   5  -5  17 15782.0 1046.82  22 
   0   5  17 14270.1 933.563  22 
   0   5  17 17917.1 1128.89  17 
   5   0 -17 13815.2 990.408  19 
  -5   0  16 9321.36 865.358  10 
   5  -5  16 8212.29 807.455  10 
   0   5  16 10451.6 822.105  10 
   0   5  16 10079.6 775.720  20 
   0   5  16 11741.2 884.983  22 
   5  -5  16 9808.26 867.118  22 
   5   0 -16 12245.4 982.827  19 
   0   5  16 11349.3 976.284  17 
   0   5  15 3272.73 509.533  10 
   5  -5  15 3328.62 599.385  10 
  -5   0  15 3505.71 570.250  10 
   5  -5  15 3840.42 597.990  22 
   0   5  15 3856.88 566.478  22 
   5   0 -15 3289.36 619.464  19 
   0   5  15 4440.36 664.164  17 
   0   5  15 3785.35 519.948  20 
   0   5  14 2941.45 489.566  10 
   0  -5 -14 3168.77 556.096   8 
  -5   0  14 4153.86 606.243  10 
   5  -5  14 4248.23 656.987  10 
   5  -5  14 3753.55 590.650  22 
   5   0 -14 3009.58 608.469  19 
   0   5  14 4115.90 549.181  20 
   0   5  14 2997.36 526.148  22 
  -5   0  13 1691.32 463.836  10 
   0   5  13 3228.97 497.252  10 
   5  -5  13 2730.93 565.206  10 
   0  -5 -13 3877.23 582.694   8 
   5   0 -13 1991.45 488.370   8 
  -5   5 -13 2842.87 548.450   8 
   0   5  13 3796.49 534.934  20 
   5  -5  13 2424.34 506.351  22 
   0   5  13 3150.31 499.357  22 
   5  -5  12 12085.9 1015.59  10 
  -5   5 -12 11196.4 930.919   8 
   0   5  12 10188.1 775.171  10 
   0  -5 -12 12214.6 919.921   8 
  -5   0  12 10289.3 834.077  10 
   5   0 -12 11354.8 945.613   8 
   0  -5 -12 9821.64 932.981   5 
   5  -5  12 12104.0 815.414  16 
   0   5  12 9369.57 784.410  22 
   5  -5  12 9617.11 842.992  17 
   5  -5  12 13069.4 957.960  22 
   0  -5 -12 12184.7 813.462  11 
  -5   5 -11 2574.27 485.364   8 
   5  -5  11 3222.64 603.661  10 
   0   5  11 1669.09 410.101  10 
   0  -5 -11 2908.62 462.711   8 
   5   0 -11 2730.48 488.313   8 
  -5   0  11 3353.77 486.932  10 
   5  -5  11 3906.58 548.797  22 
   0   5  11 1979.65 391.740  22 
   5  -5  11 3491.22 471.974  16 
   5   0 -11 3745.26 527.038   6 
   0  -5 -11 2111.38 479.642   5 
   5   0 -10 130492. 2587.22   6 
   0  -5 -10 115637. 2611.94   5 
   0  -5 -10 131575. 2625.03   8 
  -5   5 -10 131219. 2737.43   8 
   5   0 -10 116861. 2653.48   8 
   5   0  -9 35829.4 1337.69   6 
   0  -5  -9 35119.3 1352.60   5 
  -5   5  -9 38208.7 1412.91   8 
   5   0  -9 34497.3 1374.54   8 
   5   0  -8 146717. 2597.35   6 
   0  -5  -8 136014. 2409.77   5 
   0   5   8 136580. 1674.92   7 
   0  -5  -8 139687. 2346.30   8 
   5   0  -8 141544. 2584.36   8 
  -5   5  -8 150316. 2594.07   8 
   5   0  -7 193674. 2129.99   1 
   0  -5  -7 193487. 2613.84   5 
   5  -5   7 196798. 2112.84   2 
   5   0  -7 198236. 2944.44   6 
   5   0  -7 201621. 2863.29   8 
   0   5   7 193770. 1993.03   7 
   0  -5  -7 205837. 2604.75   8 
  -5   5  -7 206581. 2853.39   8 
   5   0  -6 6260.97 574.444   6 
   5   0  -6 5114.85 388.863   1 
   5  -5   6 6232.83 411.043   2 
   0  -5  -6 4871.17 402.690   5 
   5   0  -6 6068.94 350.600   7 
   0   5   6 5768.86 375.422   7 
   5   0  -6 6294.70 496.920   8 
  -5   5  -6 6150.31 494.398   8 
   5   0  -5 160808. 1793.98   7 
   5   0  -5 158321. 2034.42   1 
   0  -5  -5 162825. 1998.23   5 
   5  -5   5 166867. 2058.49   2 
   5   0  -5 159391. 2487.37   6 
   5   0  -5 164713. 2215.54   8 
  -5   5  -5 170077. 2215.32   8 
   5  -5   4 7711.24 420.533   5 
   5  -5   4 7520.91 469.896   2 
   0   5   4 8012.34 441.177   7 
   5   0  -4 7005.47 463.805   1 
   5   0  -4 7141.87 542.567   6 
   0  -5  -4 7091.95 400.623   5 
   5   0  -4 7605.58 411.615   7 
  -5   5  -4 8067.96 457.822   8 
   5   0  -4 7148.97 452.963   8 
   5   0  -3 3206.95 276.651   7 
   5   0  -3 3407.31 351.975   1 
   5   0  -3 3043.80 365.291   6 
   0  -5  -3 3363.40 267.688   5 
   5  -5   3 3190.76 324.095   2 
   5  -5   3 3165.29 267.976   5 
  -5   5  -3 2974.98 262.025   8 
   5  -5   2 12278.0 603.118   2 
   5   0  -2 12275.2 655.008   6 
   5   0  -2 11658.1 617.342   1 
   0  -5  -2 11875.1 456.504   5 
   5   0  -2 12085.1 509.186   7 
   5  -5   2 11841.7 485.158   5 
  -5   5  -2 11632.7 402.730   8 
   5   0  -1 1385.12 257.679   6 
   0  -5  -1 1713.65 188.295   5 
   5  -5   1 1445.49 192.801   5 
   5   0  -1 1649.81 218.364   7 
   5   0  -1 1090.49 121.716   5 
   5  -5   1 1702.99 258.820   2 
  -5   5  -1 1210.62 116.106   8 
   5  -5   0 53604.1 1215.02   2 
   5  -5   0 55099.0 1040.79   5 
   0  -5   0 54143.3 941.331   5 
   5   0   0 56763.7 1290.07   6 
   5   0   0 55873.6 1088.15   7 
   0  -5   1 8320.42 386.452   5 
   5   0   1 7727.95 481.197   6 
   5  -5  -1 7717.66 415.224   5 
   5  -5  -1 8026.74 489.531   2 
   5   0   1 7647.81 418.119   7 
   5   0   2 210201. 2479.39   1 
   5  -5  -2 204805. 2151.79   5 
   0  -5   2 196466. 1959.16   5 
   5  -5  -2 208789. 2350.96   2 
   0   5  -2 218969. 2362.36   6 
   5   0   2 201802. 2267.80   6 
   0   5  -2 206279. 2254.63   8 
   5   0   2 199920. 2122.76   7 
   0   5  -3 36279.1 981.266   6 
   5   0   3 34321.4 885.269   6 
   5   0   3 35836.4 982.798   1 
   5  -5  -3 33098.8 936.833   5 
   5  -5  -3 34224.1 956.753   2 
   5   0   3 33856.3 886.262   7 
   5   0   4 53880.9 1158.03   1 
   5  -5  -4 52476.3 1256.38   5 
   5  -5  -4 53551.9 1169.21   2 
   0   5  -4 52001.8 1215.40   6 
   5   0   4 53014.7 1144.31   7 
   0   5  -4 51140.5 1287.07   8 
   5   0   5 301192. 2096.14   6 
   5  -5  -5 301254. 2685.51   2 
   5  -5  -5 296459. 3264.23   5 
   5   0   5 292463. 2609.16   1 
   0   5  -5 307806. 2956.90   6 
   5  -5  -5 282511. 1960.50   8 
   0   5  -5 308580. 3321.03   8 
   5   0   5 312660. 2829.74   7 
   0   5  -6 2061.40 298.485   6 
   5   0   6 2280.16 257.348   1 
   5  -5  -6 2140.90 265.168   2 
   5  -5  -6 2098.11 392.291   5 
   5  -5  -6 1773.27 219.417   8 
   0   5  -6 2568.25 393.410   8 
  -5   0  -6 3050.68 361.329   8 
   5   0   6 2169.51 279.157   7 
   0   5  -7 25925.3 928.443   6 
   5  -5  -7 22771.7 1118.21   5 
   5   0   7 23503.2 693.297   1 
   5  -5  -7 26549.5 777.732   2 
  -5   0  -7 24688.1 1015.03   8 
   0   5  -7 24982.4 1112.41   8 
   5   0   7 23074.9 844.005   7 
   5  -5  -7 25085.8 798.695   8 
   5  -5  -8 1482.28 390.984   5 
   0   5  -8 1629.14 309.503   6 
  -5   0  -8 1335.16 327.227   8 
   5   0   8 1514.10 269.016   7 
   0   5  -8 1472.09 374.259   8 
   5  -5  -9 40628.6 1694.14   5 
   5   0   9 39485.7 1189.42   7 
   0   5  -9 43709.4 1638.17   8 
   5  -5 -10 2675.03 574.435   5 
  -5   0 -10 2326.89 432.305   8 
   0   5 -10 2487.65 483.680   8 
   5   0  10 2164.73 342.463   7 
   0  -5  11 1015.89 437.591  10 
  -5   5  11 1430.18 343.235  10 
   0   5 -11 1402.16 393.582   8 
  -5   0 -11 1596.64 429.526   8 
   5  -5 -11 1521.06 367.881  11 
   5  -5 -11 1569.18 499.685   5 
   5   0  11 1692.21 372.249  22 
   5   0  11 733.473 366.813  17 
   0  -5  11 1150.43 393.571  22 
   5   0  11 971.709 311.377  16 
  -5   5  12 5124.78 574.223  10 
   0   5 -12 5557.64 722.106   8 
   0  -5  12 6884.36 805.303  10 
  -5   0 -12 7663.14 790.165   8 
   5  -5 -12 7142.41 904.285   5 
   5   0  12 6026.76 761.921  17 
   5   0  12 6227.24 654.321  22 
   0  -5  12 6266.90 708.868  22 
   5   0  12 5355.42 551.037  16 
   5  -5 -12 6002.24 655.069  11 
  -5   0 -13 1429.16 449.056   8 
   0   5 -13 2202.55 546.681   8 
   0  -5  13 2260.15 532.192  10 
   5  -5 -13 1868.81 441.088  11 
  -5   5  13 2145.76 449.567  10 
   0  -5  13 1968.54 469.661  22 
   5   0  13 1383.18 397.524  22 
   5   0  13 1894.35 533.054  17 
   5  -5 -13 2190.99 643.783   5 
  -5   5  14 26070.0 1310.38  10 
   0  -5  14 26882.6 1526.08  10 
   5   0  14 25892.3 1318.56  22 
   0  -5  14 24104.0 1331.99  22 
   5   0  14 25042.7 1437.63  17 
   0  -5  15 32230.5 1639.93  10 
  -5   5  15 29557.1 1439.58  10 
   5   0  15 33266.6 1487.69  22 
   5   0  15 30802.1 1570.51  17 
   0  -5  15 31078.8 1496.11  22 
   0  -5  16 3441.00 620.126  10 
  -5   5  16 4150.13 606.728  10 
   0  -5  16 2335.35 501.739  22 
   5   0  16 3097.40 593.724  17 
   5   0  16 4157.90 596.485  22 
  -5   5  17 27163.9 1310.22  10 
   0  -5  17 32155.5 1524.12  10 
   5   0  17 29126.5 1370.26  22 
   0  -5  17 28162.1 1340.65  22 
   0  -5  18 27.4932 318.528  10 
  -5   5  18 451.403 318.503  10 
   0  -5  18 106.612 283.614  22 
   5   0  18 151.879 300.099  22 
  -5   5  19 7702.02 658.434  10 
   0  -5  19 8585.17 703.742  10 
   0  -5  19 7005.45 590.239  22 
  -5   5  19 9118.02 687.506  17 
   5   0  19 7568.52 625.561  22 
  -5   5  20 308.178 211.892  10 
  -5   5  20 608.606 232.683  17 
   0  -5  20 144.018 183.953  22 
   5   0  20 309.862 217.622  22 
  -6   5  20 998.397 263.909  10 
  -1   6 -20 1014.90 289.484   9 
   1  -6  20 452.749 209.317  22 
   5   1  20 881.325 248.808  22 
  -6   5  20 1377.71 267.672  17 
  -6   5  19 1245.64 327.822  10 
   1  -6  19 1329.66 321.388  22 
   6  -5 -19 1157.86 319.898  19 
   5   1  19 1294.64 324.012  22 
  -6   5  18 1914.15 424.116  10 
   1  -6  18 2259.24 463.930  10 
   5   1  18 2031.78 427.071  22 
   1  -6  18 2056.60 421.655  22 
   1  -6  17 1417.31 453.799  10 
  -6   5  17 894.936 378.489  10 
   1  -6  17 1137.21 397.145  22 
   5   1  17 608.285 354.775  22 
  -6   5  16 28854.2 1373.71  10 
   1  -6  16 28674.9 1521.49  10 
   5   1  16 25350.8 1417.86  17 
   1  -6  16 25258.6 1355.09  22 
   5   1  16 27469.2 1366.06  22 
   1  -6  15 319.376 383.245  10 
  -6   5  15 181.817 300.831  10 
   5   1  15 257.568 373.574  17 
   5   1  15 436.529 352.839  22 
   1  -6  15 225.112 317.260  22 
  -6   5  14 18761.2 1134.74  10 
   1  -6  14 18942.8 1322.26  10 
   1  -6  14 19368.5 1225.93  22 
   5   1  14 17296.4 1237.43  17 
   5   1  14 18950.7 1157.30  22 
  -5  -1 -13 6241.67 765.171   8 
   1  -6  13 4650.47 726.134  10 
  -1   6 -13 6298.45 829.721   8 
  -6   5  13 7630.21 724.311  10 
   6  -5 -13 7404.84 984.353   5 
   1  -6  13 5426.74 702.713  22 
   5   1  13 7221.06 739.122  22 
   5   1  13 6052.90 774.767  17 
   1  -6  12 2866.37 593.741  10 
  -1   6 -12 3149.31 599.786   8 
  -6   5  12 2375.88 430.016  10 
  -5  -1 -12 2908.89 531.461   8 
   6  -5 -12 2644.27 611.132   5 
   5   1  12 2189.70 434.726  22 
   5   1  12 2112.93 503.017  17 
   1  -6  12 2269.80 497.121  22 
   6  -5 -12 2517.96 476.029  11 
   5   1  12 1757.88 372.271  16 
  -6   5  11 10099.7 763.849  10 
  -5  -1 -11 13071.9 970.484   8 
   5   1  11 10874.5 711.546   7 
   1  -6  11 11398.5 1010.24  10 
  -1   6 -11 11983.8 988.539   8 
   6  -5 -11 12755.3 1133.68   5 
   5   1  11 12610.5 874.561  22 
   5   1  11 10670.6 927.393  17 
   5   1  11 13609.8 958.672  20 
   1  -6  11 11271.7 916.259  22 
   6  -5 -11 11006.2 865.794  11 
   5   1  11 10117.2 755.344  16 
  -1   6 -10 2999.26 534.067   8 
  -6   5  10 1767.20 353.984  10 
  -5  -1 -10 2478.33 468.086   8 
   1  -6  10 2553.07 546.356  10 
   6  -5 -10 1630.94 410.031  11 
   5   1  10 2144.64 355.455   7 
   6  -5 -10 2107.23 545.571   5 
   5   1  10 1951.83 443.691  17 
   5   1  10 1837.94 382.954  22 
   1  -6  10 2959.64 513.839  22 
   5   1  10 2042.36 421.400  13 
   5   1   9 537.926 220.311   7 
   6  -5  -9 1098.81 411.886   5 
  -5  -1  -9 716.060 279.763   8 
  -1   6  -9 432.045 325.030   8 
   6  -5  -8 21892.8 1209.26   5 
  -1   6  -8 21336.2 876.200   6 
  -5  -1  -8 24318.8 1084.38   8 
  -1   6  -8 22750.9 1151.25   8 
   5   1   8 23633.6 900.660   7 
  -1   6  -7 31271.6 1038.49   6 
   6  -5  -7 30768.9 1304.61   5 
   5   1   7 29455.9 832.544   1 
   6  -5  -7 32068.9 892.862   2 
  -5  -1  -7 31090.5 1163.88   8 
   5   1   7 31711.6 1004.33   7 
  -1   6  -7 30470.3 1254.02   8 
   5   1   6 13022.8 586.592   1 
   6  -5  -6 12528.7 599.490   2 
   6  -5  -6 12502.8 784.031   5 
  -1   6  -6 13378.3 663.356   6 
  -1   6  -6 12592.0 773.754   8 
   5   1   6 13788.0 650.615   7 
   6  -5  -5 38642.2 1220.14   5 
   5   1   5 41003.7 997.934   6 
   6  -5  -5 41141.8 1053.97   2 
  -1   6  -5 36897.3 1088.52   6 
   5   1   5 40176.1 1060.45   1 
   5   1   5 40512.1 1060.47   7 
  -1   6  -5 39501.3 1244.74   8 
   6  -5  -4 33839.5 1045.38   5 
   5   1   4 34643.2 983.654   6 
   6  -5  -4 35623.5 1016.76   2 
  -1   6  -4 32419.6 972.405   6 
  -1   6  -4 32216.0 1062.61   8 
   5   1   4 35377.2 968.943   7 
  -1   6  -3 324.932 172.010   6 
   5   1   3 299.192 149.653   7 
   6  -5  -3 710.344 211.651   2 
   1  -6   3 446.610 157.939   5 
   5   1   3 1034.30 248.206   6 
   6  -5  -3 278.075 161.584   5 
  -1   6  -3 451.740 193.059   8 
   6  -5  -2 1575.62 228.087   5 
   1  -6   2 1181.76 203.882   5 
   5   1   2 1563.56 277.087   6 
   6  -5  -2 1749.45 269.883   2 
   5   1   2 1888.07 270.857   7 
   5   1   1 95364.3 1755.50   6 
   6  -5  -1 99386.3 1725.60   2 
   6  -5  -1 99550.0 1494.29   5 
   5   1   1 98360.5 1578.02   7 
   5   1   0 15267.8 625.210   7 
   6  -5   0 13976.3 664.979   2 
   6  -5   0 14006.1 552.587   5 
   5   1   0 14803.8 719.185   6 
   6  -5   1 19335.2 632.370   5 
   5   1  -1 18908.6 705.765   7 
   1  -6  -1 18517.8 625.565   5 
   6  -5   1 19077.1 769.301   2 
   5   1  -1 20200.5 844.993   6 
   6  -5   2 44598.1 1182.85   2 
   6  -5   2 45407.7 950.636   5 
   1  -6  -2 43086.4 955.772   5 
   5   1  -2 42806.8 1081.21   7 
   5   1  -2 44785.5 1273.04   6 
  -6   5  -2 41460.7 760.529   8 
   5   1  -3 2276.17 279.412   7 
   6  -5   3 2544.83 246.287   5 
   6  -5   3 2267.72 306.662   2 
   5   1  -3 2350.38 351.988   6 
   1  -6  -3 2766.39 268.856   5 
  -6   5  -3 2361.44 238.090   8 
   5   1  -4 16656.9 836.247   6 
   6  -5   4 16076.9 610.247   5 
   5   1  -4 14893.1 671.598   7 
   6  -5   4 15969.4 707.291   2 
   1  -6  -4 15193.1 629.274   5 
  -6   5  -4 15944.3 642.222   8 
   5   1  -5 29415.2 920.892   7 
   6  -5   5 28001.6 901.150   2 
   1  -6  -5 29167.4 921.058   5 
   5   1  -5 30372.0 1130.31   6 
  -1   6   5 27287.5 796.372   7 
   5   1  -5 26834.5 918.799   1 
  -6   5  -5 29203.4 945.118   8 
   5   1  -5 28148.6 1021.70   8 
   5   1  -6 8394.59 503.262   1 
   5   1  -6 9361.37 690.423   6 
   6  -5   6 10111.1 557.324   2 
   5   1  -6 8748.52 514.116   7 
  -1   6   6 9885.66 475.012   7 
   1  -6  -6 8740.72 565.816   5 
   5   1  -6 10101.4 664.563   8 
  -6   5  -6 9982.54 615.008   8 
   5   1  -7 596.508 196.967   1 
  -1   6   7 378.599 138.872   7 
   1  -6  -7 542.417 223.299   5 
   5   1  -7 957.815 311.240   6 
   6  -5   7 317.379 163.079   2 
   5   1  -7 1008.96 279.857   8 
   1  -6  -7 655.442 217.665   8 
  -6   5  -7 925.190 270.939   8 
   5   1  -8 3995.72 487.841   6 
   1  -6  -8 3636.05 459.396   5 
   1  -6  -8 3647.76 409.443   8 
  -6   5  -8 4293.94 488.132   8 
   5   1  -8 3123.62 447.015   8 
   1  -6  -9 10425.4 809.390   5 
   5   1  -9 11681.8 814.184   6 
   1  -6  -9 11968.2 763.314   8 
  -6   5  -9 11969.4 819.813   8 
   5   1  -9 10578.0 828.418   8 
   1  -6 -10 1313.03 400.554   5 
   5   1 -10 1131.68 344.560   6 
   1  -6 -10 1304.80 365.068   8 
  -6   5 -10 2151.13 439.924   8 
   5   1 -10 1149.54 402.013   8 
  -1   6  11 29559.2 1252.43  10 
  -5  -1  11 34254.8 1462.86  10 
   5   1 -11 32485.6 1550.56   8 
  -6   5 -11 34972.1 1519.29   8 
   1  -6 -11 37609.2 1486.01   8 
   5   1 -11 35346.0 1440.23   6 
   1  -6 -11 31377.3 1532.97   5 
  -1   6  11 35902.8 1417.01  22 
   6  -5  11 35419.5 1356.62  16 
   6  -5  11 34211.0 1480.75  22 
   1  -6 -11 27780.6 1194.67  11 
  -6   5 -12 724.282 329.485   8 
  -1   6  12 755.506 326.776  10 
  -5  -1  12 696.397 342.010  10 
   5   1 -12 767.244 424.874   8 
   1  -6 -12 661.383 287.841  11 
   1  -6 -12 2024.96 438.977   8 
   6  -5  12 607.422 403.966  10 
   1  -6 -12 2133.01 575.535   5 
   5   1 -12 1033.37 427.792  19 
   6  -5  12 962.483 346.204  22 
  -1   6  12 1535.45 365.885  22 
   6  -5  12 605.236 265.692  16 
   6  -5  13 1166.39 443.865  10 
  -5  -1  13 1203.84 392.112  10 
   5   1 -13 582.196 389.726   8 
   1  -6 -13 730.159 341.765   8 
  -1   6  13 1003.90 363.010  10 
   1  -6 -13 948.510 349.769  11 
  -6   5 -13 649.694 381.415   8 
   1  -6 -13 1398.92 618.461   5 
   6  -5  13 815.014 360.567  22 
  -1   6  13 1239.87 382.586  22 
   5   1 -13 915.454 440.130  19 
   6  -5  13 902.864 328.292  16 
  -5  -1  14 258.805 334.838  10 
   1  -6 -14 559.284 305.025  11 
   6  -5  14 854.302 401.337  10 
  -1   6  14 514.042 309.743  10 
  -1   6  14 719.765 333.962  22 
   6  -5  14 382.023 352.828  22 
   5   1 -14 541.380 388.232  19 
  -1   6  14 1157.44 387.548  20 
   6  -5  15 23486.7 1324.72  10 
  -5  -1  15 25613.7 1352.85  10 
  -1   6  15 24195.1 1243.25  10 
   5   1 -15 23847.0 1426.46  19 
  -1   6  15 28712.6 1293.35  20 
   6  -5  15 23893.4 1309.96  22 
  -1   6  15 25048.9 1276.50  22 
  -1   6  16 387.542 302.279  10 
  -5  -1  16 870.156 385.065  10 
  -1   6  16 841.856 338.481  20 
   5   1 -16 714.759 380.054  19 
  -1   6  16 819.405 425.058  17 
  -1   6  16 521.686 315.736  22 
   6  -5  16 356.562 353.121  18 
   6  -5  16 735.804 380.516  22 
  -5  -1  17 7579.42 769.197  10 
  -1   6  17 8381.26 718.317  10 
   5   1 -17 8902.07 791.846  19 
  -1   6  17 10737.8 899.482  17 
   6  -5  17 8527.89 784.795  22 
  -1   6  17 9727.02 704.563  20 
  -1   6  17 7801.94 685.486  22 
  -5  -1  18 6472.21 675.473  10 
  -1   6  18 6269.18 599.758  10 
  -1   6  18 7979.05 724.745  17 
   6  -5  18 7572.73 689.681  22 
  -1   6  18 5265.08 545.288  22 
   5   1 -18 5340.57 577.248  19 
  -5  -1  19-63.1337 234.055  10 
  -1   6  19-64.4875 221.946  22 
  -1   6  19-170.534 256.869  17 
   6  -5  19 18.4700 230.091  22 
  -5  -1  20 4736.26 454.657  10 
   6  -5  20 4318.57 423.000  22 
  -6   4  20 69.0552 181.152  10 
   2  -6  20 304.558 198.697  22 
  -6   4  20 117.875 174.656  17 
   4   2  20-72.7651 195.622  22 
  -6   4  19-11.1530 235.027  10 
   6  -4 -19 110.165 247.393  19 
   2  -6  19 86.0226 224.711  22 
   4   2  19 42.0247 238.522  22 
   2  -6  18 17.1465 283.338  10 
  -6   4  18-108.476 298.254  10 
   2  -6  18-87.3584 305.588  22 
   6  -4 -18-164.154 328.477  19 
   4   2  18-101.354 328.281  22 
  -6   4  17 6398.35 712.675  10 
   2  -6  17 7249.08 776.616  10 
   4   2  17 5129.03 692.390  17 
   4   2  17 5116.87 644.460  22 
   2  -6  17 6221.20 687.755  22 
   2  -6  16-222.527 421.379  10 
  -6   4  16-149.000 345.728  10 
   4   2  16-229.543 409.436  22 
   2  -6  16 9.19725 340.766  22 
   4   2  16-188.317 399.731  17 
   2  -6  15 702.176 396.952  10 
  -6   4  15 913.691 382.392  10 
   4   2  15 748.750 363.231  22 
   4   2  15 641.814 399.718  17 
   2  -6  15 402.902 356.267  22 
  -6   4  14 1357.20 418.642  10 
   2  -6  14 1403.99 495.506  10 
   4   2  14 773.092 378.368  22 
   2  -6  14 1631.22 477.250  22 
   4   2  14 1769.85 500.150  17 
  -6   4  13 398.423 295.101  10 
   2  -6  13 517.264 405.353  10 
  -2   6 -13 320.778 397.401   8 
  -4  -2 -13 608.410 384.818   8 
   4   2  13 203.629 312.942  20 
   4   2  13-153.622 382.890  22 
   2  -6  13 8.36920 323.262  22 
   4   2  13 489.531 385.459  17 
   6  -4 -13 322.062 552.598   5 
   2  -6  12 6990.30 819.478  10 
  -6   4  12 6085.32 637.361  10 
  -4  -2 -12 8457.64 836.666   8 
  -2   6 -12 6925.87 809.487   8 
   4   2  12 7001.43 709.434  20 
   2  -6  12 7026.32 754.483  22 
   4   2  12 6551.70 675.964  22 
   4   2  12 6118.58 739.840  17 
   6  -4 -12 5526.00 808.545   5 
   2  -6  11 1391.17 498.361  10 
   4   2  11 2375.92 374.950   7 
  -6   4  11 1262.65 359.900  10 
  -2   6 -11 1001.84 410.973   8 
  -4  -2 -11 1255.99 417.881   8 
   4   2  11 1674.64 416.443  20 
   4   2  11 1728.81 461.342  17 
   4   2  11 1491.78 348.836  22 
   2  -6  11 1339.92 386.842  22 
   6  -4 -11 807.933 459.816   5 
  -4  -2 -10 38971.9 1555.83   8 
  -2   6 -10 34379.3 1530.80   8 
   4   2  10 38525.2 1181.40   7 
   4   2  10 36264.7 1382.61  22 
   6  -4 -10 33141.7 1627.87   5 
   6  -4  -9 12396.0 967.555   5 
  -4  -2  -9 13435.9 864.437   8 
  -2   6  -9 13144.8 914.911   8 
   4   2   9 12184.5 649.934   7 
   6  -4  -8 6717.09 692.112   5 
  -4  -2  -8 6804.62 620.454   8 
  -2   6  -8 6313.96 620.911   8 
   4   2   8 7892.61 511.325   7 
   4   2   7 71216.7 1280.16   1 
  -2   6  -7 86185.1 1558.43   6 
   6  -4  -7 73685.4 1309.15   2 
   6  -4  -7 73418.1 1963.07   5 
   4   2   7 82881.5 1547.42   7 
  -4  -2  -7 83234.5 1785.00   8 
  -2   6  -7 77082.5 1908.74   8 
  -2   6  -6 3552.31 336.308   6 
   6  -4  -6 4051.54 347.569   2 
   6  -4  -6 4562.24 484.403   5 
   4   2   6 4300.00 359.347   6 
  -2   6  -6 4117.69 469.066   8 
   6  -4  -5 19894.1 863.598   5 
   4   2   5 18960.7 739.237   6 
  -2   6  -5 19634.6 722.325   6 
   6  -4  -5 19360.7 711.175   2 
  -2   6  -5 18848.6 850.124   8 
   4   2   5 19538.6 742.112   7 
   6  -4  -4 26746.3 907.444   5 
   6  -4  -4 28252.5 857.320   2 
   4   2   4 27394.7 902.851   6 
   6  -4  -4 27429.9 1055.60   6 
  -2   6  -4 26375.7 821.583   6 
  -2   6  -4 26214.1 923.541   8 
   4   2   4 29171.0 874.550   7 
   6  -4  -3 2540.37 350.534   6 
   6  -4  -3 1744.80 241.096   5 
   2  -6   3 1423.23 229.169   5 
   6  -4  -3 1720.29 249.241   2 
   4   2   3 2007.76 277.954   6 
  -2   6  -3 1859.33 263.057   8 
   4   2   3 1693.27 252.561   7 
   4   2   2 34209.9 920.989   7 
   6  -4  -2 34285.6 963.799   2 
   6  -4  -2 34037.9 1037.12   6 
   6  -4  -2 33864.0 866.190   5 
   4   2   2 33276.0 999.932   6 
   2  -6   2 31443.0 849.354   5 
  -2   6  -2 31655.8 881.743   8 
   6  -4  -1 22559.5 787.196   6 
   4   2   1 20920.2 818.511   6 
   6  -4  -1 22659.4 795.648   2 
   4   2   1 21455.9 750.272   7 
   2  -6   1 20421.7 657.664   5 
   6  -4  -1 23123.3 678.909   5 
   4   2   0 105779. 1790.67   6 
   4   2   0 110182. 1662.27   7 
   6  -4   0 106079. 1711.79   2 
   6  -4   0 109473. 1389.08   5 
   2  -6   0 108676. 1480.90   5 
   6  -4   1 54546.2 954.507   5 
   4   2  -1 53343.3 1170.24   7 
   6  -4   1 52161.3 1215.92   2 
   4   2  -1 52472.3 1299.12   6 
   2  -6  -1 50135.4 1024.46   5 
  -6   4  -1 49231.7 741.557   8 
   2  -6  -2 645.889 161.836   5 
   6  -4   2 667.451 137.286   5 
   4   2  -2 508.585 206.438   6 
   6  -4   2 508.391 173.270   2 
  -6   4  -2 459.818 120.928   8 
   2  -6  -3 30979.7 864.744   5 
   6  -4   3 29567.0 721.371   5 
   4   2  -3 28748.6 1011.34   6 
   6  -4   3 30181.7 918.513   2 
  -6   4  -3 29162.0 792.595   8 
   4   2  -4 9821.68 618.758   6 
   6  -4   4 8988.35 510.750   2 
   2  -6  -4 8493.88 503.579   5 
  -6   4  -4 10028.2 524.869   8 
   4   2  -4 9511.70 585.108   8 
   2  -6  -5 16048.2 719.604   5 
  -2   6   5 17268.0 573.218   7 
   6  -4   5 15935.9 657.044   2 
   4   2  -5 15047.2 785.437   6 
  -6   4  -5 16378.7 724.966   8 
   4   2  -5 15417.7 772.485   8 
   6  -4   6 592.537 185.549   2 
   2  -6  -6 627.763 223.697   5 
  -2   6   6 735.056 138.993   7 
   4   2  -6 425.220 247.507   6 
  -6   4  -6 1177.84 276.128   8 
   4   2  -6 350.776 217.890   8 
   2  -6  -6 536.785 182.463   8 
   6  -4   7 79521.1 1419.44   2 
   4   2  -7 80726.6 1865.32   6 
   2  -6  -7 80438.2 1873.98   5 
   4   2  -7 81705.7 1978.60   8 
   2  -6  -7 80809.4 1603.03   8 
  -6   4  -7 85154.0 1865.30   8 
   2  -6  -8 8503.48 694.932   5 
   4   2  -8 11157.1 744.036   6 
   2  -6  -8 10140.8 627.314   8 
   4   2  -8 10619.2 791.819   8 
  -6   4  -8 11267.5 752.623   8 
   4   2  -9 24470.0 1103.07   6 
   2  -6  -9 23512.0 1206.11   5 
   2  -6  -9 25615.1 1056.40   8 
   4   2  -9 22865.5 1216.60   8 
  -6   4  -9 26147.5 1175.07   8 
   4   2 -10 50000.0 1625.83   6 
   2  -6 -10 44029.9 1770.42   5 
   4   2 -10 44695.4 1758.42   8 
  -6   4 -10 49185.3 1681.02   8 
   2  -6 -10 54082.4 1618.25   8 
  -2   6  11 21874.8 1087.86  10 
   2  -6 -11 26639.7 1211.89   8 
  -6   4 -11 25315.2 1282.12   8 
   4   2 -11 24589.0 1379.09   8 
  -4  -2  11 26820.5 1327.78  10 
   2  -6 -11 22605.8 1370.31   5 
   4   2 -11 25840.0 1204.92   6 
   6  -4  11 23672.4 1212.93  22 
   4   2 -11 26511.9 1465.15  19 
   6  -4  11 24378.9 1102.88  16 
   6  -4  11 20027.8 1215.63  17 
  -2   6  11 25595.7 1180.84  22 
   2  -6 -11 24717.5 1137.52  11 
  -4  -2  12 707.982 364.082  10 
   2  -6 -12 673.246 306.968  11 
  -2   6  12 965.868 347.283  10 
   4   2 -12 176.904 363.168   8 
   2  -6 -12 948.063 326.673   8 
  -6   4 -12 915.260 433.916   8 
   2  -6 -12 1300.87 480.174   5 
   6  -4  12 422.709 292.744  22 
  -2   6  12 946.044 320.388  22 
   6  -4  12 603.724 396.504  17 
   4   2 -12 863.620 423.862  19 
   6  -4  12 323.710 266.861  16 
  -2   6  13 15561.2 993.326  10 
  -4  -2  13 14538.3 1053.00  10 
   4   2 -13 13501.9 1121.34   8 
  -6   4 -13 15853.6 1135.33   8 
   2  -6 -13 13652.6 1198.55   5 
   4   2 -13 15033.8 1167.22  19 
   6  -4  13 16603.5 1072.34  22 
   6  -4  13 15087.9 921.362  16 
  -2   6  13 15371.1 982.518  22 
   2  -6 -13 15985.7 986.832  11 
  -4  -2  14 4527.73 654.608  10 
  -2   6  14 4420.73 592.862  10 
   4   2 -14 5007.24 715.832  19 
  -2   6  14 4435.49 591.046  22 
   6  -4  14 3759.25 500.686  16 
   6  -4  14 4871.18 644.708  22 
   2  -6 -14 4313.14 565.062  11 
  -2   6  15 313.423 303.746  10 
   2  -6 -15 14.0973 296.602  11 
  -4  -2  15 126.706 330.104  10 
   4   2 -15 185.563 330.330  19 
   6  -4  15 27.7368 311.610  22 
  -2   6  15 383.351 283.445  20 
  -2   6  15-105.147 298.790  22 
  -2   6  16 4199.73 576.982  10 
  -4  -2  16 3905.15 612.112  10 
   4   2 -16 5222.30 666.746  19 
   6  -4  16 3333.86 560.675  22 
  -2   6  16 4478.62 525.478  20 
  -2   6  16 4532.66 559.083  22 
  -2   6  17 16380.9 1003.52  10 
  -4  -2  17 21224.6 1214.95  10 
   4   2 -17 18658.6 1076.18  19 
  -2   6  17 18879.2 1006.49  22 
   6  -4  17 20335.1 1130.45  22 
  -4  -2  18-19.2681 315.920  10 
  -2   6  18 277.196 259.904  10 
  -2   6  18 3.84261 307.495  17 
   6  -4  18 15.8966 273.556  22 
  -4  -2  19 15458.4 893.255  10 
  -2   6  19 13781.3 787.070  10 
   6  -4  19 14194.3 828.564  22 
  -4  -2  20 4517.47 457.061  10 
   6  -4  20 3706.77 402.251  22 
  -2   6  20 4359.04 447.660  17 
  -6   3  20 265.359 209.395  10 
   3   3  20 176.570 185.686  22 
  -6   3  20 146.346 159.550  17 
   3  -6  20 356.757 210.117  22 
  -6   3  19-136.856 266.444  10 
   3   3  19 134.844 221.451  22 
  -6   3  19 248.569 230.975  17 
   3  -6  19-70.1509 259.702  22 
   6  -3 -19 39.4195 260.573  19 
  -6   3  18 7400.45 702.659  10 
   3  -6  18 7094.89 696.243  10 
   3   3  18 6834.71 728.417  17 
   3   3  18 8070.33 697.642  22 
   6  -3 -18 6128.73 659.793  19 
   3  -6  18 6607.02 682.225  22 
   3  -6  17 437.927 359.598  10 
  -6   3  17 315.919 334.103  10 
   3   3  17 321.283 388.859  17 
   3   3  17 242.911 322.426  22 
   6  -3 -17-1.29014 374.282  19 
   3  -6  17 14.4970 309.022  22 
   3  -6  16 3072.91 582.249  10 
  -6   3  16 4025.99 590.701  10 
   3   3  16 3384.13 560.200  22 
   3  -6  16 3239.69 568.632  22 
   3   3  16 3581.97 619.129  17 
  -6   3  15 8455.61 791.363  10 
   3  -6  15 7406.24 856.804  10 
   3  -6  15 8419.17 830.485  22 
   3   3  15 7899.17 716.129  20 
   3   3  15 7231.42 820.125  17 
   3   3  15 6635.61 726.170  22 
  -6   3  14 1433.86 407.294  10 
   3  -6  14 1496.21 510.192  10 
   3  -6  14 1370.40 458.162  22 
   3   3  14 2071.31 533.123  17 
   3   3  14 800.722 376.952  22 
   3   3  14 1534.88 403.356  20 
   3  -6  13 4316.97 722.152  10 
  -3  -3 -13 7275.85 810.573   8 
  -6   3  13 4781.16 629.590  10 
  -3   6 -13 4734.11 700.701   8 
   3   3  13 5846.09 674.269  22 
   3   3  13 5879.88 649.463  20 
   3   3  13 6321.77 786.236  17 
   3  -6  13 5069.34 687.490  22 
   6  -3 -13 4111.09 706.824   5 
  -6   3  12 92576.9 2273.74  10 
  -3  -3 -12 98462.5 2630.61   8 
  -3   6 -12 96142.4 2679.18   8 
   3  -6  12 86467.1 2698.14  10 
   3   3  12 98235.9 2423.76  22 
   3   3  12 95455.6 2358.21  20 
   3  -6  12 91555.8 2530.38  22 
   3   3  12 97035.7 2651.64  17 
   6  -3 -12 85576.8 2810.41   5 
   3  -6  11 499.846 393.400  10 
  -6   3  11 1027.11 326.930  10 
  -3   6 -11 1314.95 458.415   8 
  -3  -3 -11 1136.42 412.018   8 
   3  -6  11 909.172 400.954  22 
   3   3  11 1038.44 367.542  20 
   3   3  11 1164.87 343.531  22 
   3   3  11 1135.41 429.802  17 
   6  -3 -11-45.8861 386.554   5 
   6  -3 -10 56903.1 2119.79   5 
  -3  -3 -10 62837.5 1939.90   8 
   3   3  10 60953.3 1435.42   7 
  -3   6 -10 62637.4 1988.15   8 
   6  -3  -9 8453.57 810.152   5 
  -3  -3  -9 10510.3 765.694   8 
   3   3   9 9604.90 561.007   7 
  -3   6  -9 9283.60 773.568   8 
   6  -3  -8 830.434 311.469   6 
   6  -3  -8 1528.45 391.268   5 
   6  -3  -8 1329.28 274.938   8 
   3   3   8 1738.30 250.349   7 
  -3  -3  -8 1423.44 307.779   8 
  -3   6  -8 1306.00 340.199   8 
   6  -3  -7 1105.11 328.831   5 
   6  -3  -7 1685.54 377.528   6 
  -3  -3  -7 1879.00 247.299   5 
   6  -3  -7 1503.11 233.657   2 
   3   3   7 1717.59 284.224   6 
   6  -3  -7 1344.33 237.025   8 
   3   3   7 1301.95 229.361   7 
  -3   6  -7 1348.01 315.057   8 
   6  -3  -6 49248.0 1466.20   5 
   3   3   6 50003.3 1257.85   6 
  -3  -3  -6 48805.2 952.612   5 
   6  -3  -6 47934.6 1070.90   2 
  -3   6  -6 57053.8 1126.14   6 
   6  -3  -6 54417.5 1579.15   6 
   3   3   6 54081.4 1198.56   7 
   6  -3  -6 49703.2 1066.07   8 
  -3   6  -6 52931.3 1436.78   8 
   6  -3  -5 8159.41 558.412   5 
   6  -3  -5 8838.87 651.613   6 
   6  -3  -5 8320.28 464.943   2 
  -3  -3  -5 8074.96 340.038   5 
   3   3   5 8422.96 538.344   6 
  -3   6  -5 9011.37 454.219   6 
   6  -3  -5 7764.66 379.849   8 
  -3   6  -5 8491.96 563.415   8 
   3   3   5 9161.96 500.763   7 
   3  -6   4 1157.27 210.716   5 
  -3  -3  -4 1395.21 142.542   5 
   6  -3  -4 1116.42 295.926   6 
   6  -3  -4 1607.51 262.684   5 
   6  -3  -4 1115.94 226.324   2 
  -3   6  -4 1544.22 256.546   8 
   3   3   4 1510.05 252.743   7 
   3   3   3 159431. 2007.76   7 
   6  -3  -3 163246. 1967.86   5 
   6  -3  -3 164300. 2024.04   2 
   3   3   3 156324. 2140.43   6 
   3  -6   3 159129. 1909.69   5 
  -3  -3  -3 149244. 1035.67   5 
   6  -3  -3 163060. 2438.95   6 
   6  -3  -3 152116. 1397.53   7 
  -3   6  -3 169079. 1983.28   8 
   3   3   2 78612.4 1510.41   6 
   3  -6   2 72809.6 1273.36   5 
   3   3   2 76550.0 1386.03   7 
   6  -3  -2 75155.5 1387.76   2 
   6  -3  -2 75560.6 1238.79   5 
  -3  -3  -2 73721.1 652.185   5 
   6  -3  -2 76061.9 1581.30   6 
  -3   6  -2 73266.8 1221.08   8 
   6  -3  -2 72386.2 1097.82   7 
   6  -3  -1 95665.7 1577.94   2 
   3   3   1 95061.1 1568.37   7 
   6  -3  -1 98472.8 1680.58   6 
   3   3   1 98917.4 1681.15   6 
   3  -6   1 97697.8 1422.19   5 
   6  -3  -1 97447.4 1280.16   5 
   6  -3  -1 92376.2 1330.59   7 
   6  -3   0 78816.5 1075.87   5 
   3   3   0 82040.8 1549.16   6 
   6  -3   0 80455.2 1411.63   6 
   6  -3   0 75604.6 1411.04   2 
   3  -6   0 77463.3 1266.95   5 
   6  -3   0 72887.6 1266.00   7 
   3  -6  -1 671.421 165.900   5 
   6  -3   1 806.402 127.130   5 
   3   3  -1 530.475 207.900   6 
   6  -3   1 732.870 161.249   6 
   6  -3   1 590.054 192.048   2 
   6  -3   1 902.995 186.467   7 
   6  -3   2 974.903 197.219   2 
   3  -6  -2 720.145 184.914   5 
   6  -3   2 669.097 124.571   5 
   6  -3   2 884.263 152.509   6 
   6  -3   2 660.264 191.804   7 
  -6   3  -2 830.836 162.736   8 
   3  -6  -3 44071.5 1060.13   5 
   6  -3   3 44437.1 1091.38   2 
   6  -3   3 43578.9 801.486   5 
   3   3  -3 45693.7 1208.11   6 
   6  -3   3 44800.7 1102.82   7 
  -6   3  -3 43726.8 966.060   8 
   3   3  -4 52044.2 1333.34   6 
   6  -3   4 49510.3 1147.64   2 
   3  -6  -4 48311.4 1180.33   5 
  -6   3  -4 50711.4 1157.94   8 
   3   3  -4 51153.9 1310.26   8 
   6  -3   4 47985.9 1183.38   7 
  -3   6   5 13096.1 436.974   7 
   3  -6  -5 13226.5 677.987   5 
   3   3  -5 12086.2 682.636   6 
   6  -3   5 14012.1 614.626   2 
   3  -6  -5 13490.1 521.427   8 
   6  -3   5 13855.6 652.906   7 
   3   3  -5 11793.1 704.289   8 
  -6   3  -5 13749.2 672.010   8 
   3  -6  -6 15752.5 814.794   5 
   6  -3   6 16227.1 664.721   2 
   3   3  -6 17972.5 865.331   6 
   3   3  -6 17550.5 889.334   8 
  -6   3  -6 18041.4 812.781   8 
   3  -6  -6 15799.1 637.411   8 
   6  -3   6 14451.2 698.770   7 
   3  -6  -7 7996.09 650.683   5 
   3   3  -7 7645.27 596.054   6 
   3   3  -7 7642.32 659.561   8 
  -6   3  -7 7797.80 603.771   8 
   3  -6  -7 9171.35 546.526   8 
   3  -6  -8 2300.99 454.522   5 
   3   3  -8 2655.50 401.013   6 
  -6   3  -8 2199.68 379.001   8 
   3   3  -8 2218.08 416.558   8 
   3  -6  -8 2220.48 306.879   8 
   3   3  -9 24522.7 1083.21   6 
   3  -6  -9 23635.5 1259.51   5 
   3  -6  -9 26807.7 1035.27   8 
   3   3  -9 23621.7 1243.53   8 
  -6   3  -9 26097.1 1185.14   8 
   3   3 -10 32461.6 1281.29   6 
   3  -6 -10 27954.0 1458.03   5 
  -6   3 -10 31043.3 1338.63   8 
   3  -6 -10 32178.5 1208.17   8 
   3   3 -10 26495.8 1398.44   8 
   3   3 -11 3704.41 593.366   8 
  -6   3 -11 3756.63 556.611   8 
  -3  -3  11 4797.06 620.874  10 
  -3   6  11 2436.39 428.347  10 
   3  -6 -11 2560.50 564.223   5 
   6  -3  11 1967.48 361.241  16 
   3   3 -11 3333.71 575.019  19 
   6  -3  11 3829.06 598.098  17 
   6  -3  11 3638.58 511.799  22 
  -3  -3  11 3912.04 576.751  22 
   3  -6 -11 3029.43 461.872  11 
  -3  -3  12 52854.9 1949.73  10 
  -6   3 -12 52455.2 1915.23   8 
   3   3 -12 48252.7 1982.31   8 
  -3   6  12 46452.1 1639.80  10 
   3  -6 -12 47308.8 2086.95   5 
  -3  -3  12 40800.7 1657.07  22 
   6  -3  12 45544.6 1516.21  16 
   6  -3  12 46621.7 1870.63  17 
  -3   6  12 53052.6 1710.14  22 
   6  -3  12 49231.5 1743.60  22 
   3   3 -12 58129.8 2145.55  19 
   3  -6 -12 50924.4 1703.66  11 
  -3   6  13 22386.0 1197.66  10 
  -3  -3  13 29877.6 1503.58  10 
   3   3 -13 22479.6 1424.57   8 
  -6   3 -13 27061.7 1437.61   8 
   3  -6 -13 24125.6 1565.47   5 
   3   3 -13 27906.4 1502.67  19 
   6  -3  13 27603.8 1342.62  22 
  -3  -3  13 28403.0 1416.11  22 
   6  -3  13 25021.6 1419.52  17 
   6  -3  13 23262.7 1109.68  16 
  -3   6  13 23908.6 1201.30  22 
   3  -6 -13 26059.0 1268.01  11 
  -3  -3  14 13589.3 1063.00  10 
  -3   6  14 13865.3 977.944  10 
   6  -3  14 12397.8 836.597  16 
  -3   6  14 14147.4 948.235  22 
   6  -3  14 13803.6 984.400  22 
  -3  -3  14 11981.2 946.325  22 
   3   3 -14 15307.6 1139.26  19 
   3  -6 -14 14827.1 982.063  11 
  -3  -3  15 8553.98 867.628  10 
  -3   6  15 7388.62 749.201  10 
   6  -3  15 8594.13 807.357  22 
   3   3 -15 8529.41 857.150  19 
  -3  -3  15 8526.57 804.899  22 
  -3   6  15 9833.70 744.723  20 
   3  -6 -15 9177.00 787.698  11 
  -3  -3  16-114.694 351.305  10 
  -3   6  16 268.764 271.257  10 
   6  -3  16-57.5311 361.480  22 
  -3  -3  16 20.2315 283.917  22 
   3   3 -16-137.262 328.741  19 
  -3  -3  17-84.9286 377.620  10 
  -3   6  17 171.663 276.646  10 
  -3  -3  17-27.2134 289.056  22 
   6  -3  17-102.507 315.726  22 
  -3   6  18 3527.83 501.416  10 
  -3  -3  18 3420.10 539.526  10 
   6  -3  18 3614.91 508.754  22 
  -3   6  18 3891.37 570.435  17 
  -3  -3  19 550.219 294.923  10 
  -3   6  19 659.320 273.134  10 
  -3   6  19 785.594 324.082  17 
   6  -3  19 427.618 264.834  22 
   3   3 -20 75.0881 212.610   9 
  -3  -3  20 256.621 229.634  10 
  -3   6  20 489.687 219.302  10 
   6  -3  20 31.9667 194.701  22 
  -3   6  20 312.066 224.564  17 
  -6   2  20 48.7106 188.341  10 
   2   4  20 12.0228 189.873  22 
   4  -6  20-9.41454 195.325  22 
  -6   2  19 2593.92 436.621  10 
   2   4  19 2071.00 367.162  22 
   4  -6  19 3425.28 465.370  22 
  -6   2  19 2849.66 353.157  17 
   6  -2 -19 1842.29 360.680  19 
   2   4  19 2728.49 446.155  17 
  -6   2  18 7230.00 703.220  10 
   2   4  18 6667.44 646.445  22 
   2   4  18 8498.66 782.820  17 
   4  -6  18 6639.22 676.065  22 
   6  -2 -18 6286.21 682.488  19 
  -6   2  17 15573.0 1013.45  10 
   4  -6  17 14276.7 1022.57  10 
   2   4  17 14618.3 953.926  22 
   2   4  17 14783.0 1043.70  17 
   4  -6  17 14924.2 1010.38  22 
   4  -6  16 3550.58 627.402  10 
  -6   2  16 6291.36 702.763  10 
   4  -6  16 4092.07 619.847  22 
   6  -2 -16 6716.15 790.397  19 
   2   4  16 5691.96 616.223  20 
   2   4  16 6800.05 712.380  22 
   2   4  16 5975.96 760.293  17 
  -6   2  15 4095.56 598.141  10 
   4  -6  15 3546.16 609.256  10 
   4  -6  15 3896.27 604.574  22 
   2   4  15 4133.98 609.388  22 
   2   4  15 4929.81 694.735  17 
   2   4  15 3349.31 526.086  20 
  -6   2  14 3968.37 583.448  10 
   4  -6  14 4354.73 693.701  10 
   2   4  14 4948.86 700.895  17 
   2   4  14 4422.85 627.563  22 
   2   4  14 5527.07 637.927  20 
   4  -6  14 4466.88 648.806  22 
  -4   6 -13 48042.2 1962.90   8 
  -2  -4 -13 54175.3 2020.00   8 
   4  -6  13 45779.3 1983.92  10 
  -6   2  13 49452.7 1764.28  10 
   2   4  13 48535.4 1765.03  22 
   2   4  13 51522.2 1976.07  17 
   2   4  13 47970.4 1698.61  20 
   4  -6  13 46877.3 1867.74  22 
   6  -2 -13 47586.8 2148.40   5 
   4  -6  12 33385.0 1709.87  10 
  -6   2  12 40644.0 1549.19  10 
  -4   6 -12 38966.6 1722.38   8 
  -2  -4 -12 45080.7 1781.43   8 
   2   4  12 42827.8 1779.75  17 
   2   4  12 43696.3 1628.84  22 
   2   4  12 43976.6 1611.89  20 
   4  -6  12 38186.4 1656.69  22 
   4  -6  11 76262.0 2471.70  10 
  -2  -4 -11 88819.5 2367.92   8 
  -6   2  11 79944.6 2081.83  10 
  -4   6 -11 87245.7 2420.59   8 
   4  -6  11 86879.2 2409.62  22 
   2   4  11 74696.2 2089.09  22 
   2   4  11 90234.7 2244.77  20 
   6  -2 -10 13108.6 900.322   6 
  -2  -4 -10 15567.2 978.300   8 
  -4   6 -10 14214.2 965.832   8 
   6  -2 -10 13285.2 864.112   8 
   6  -2  -9 3822.04 507.782   6 
  -2  -4  -9 2767.75 400.346   5 
   6  -2  -9 3368.77 442.085   8 
   2   4   9 3176.97 329.659   7 
  -2  -4  -9 3117.97 442.631   8 
  -4   6  -9 4430.90 540.771   8 
   6  -2  -8 23564.3 1106.37   6 
  -2  -4  -8 21919.0 880.492   5 
   2   4   8 23379.4 800.584   7 
  -2  -4  -8 26237.3 1078.88   8 
   6  -2  -8 23145.1 980.841   8 
  -4   6  -8 23757.7 1088.35   8 
   6  -2  -7 206648. 3103.67   6 
  -2  -4  -7 183257. 2248.28   5 
   4  -6   7 187280. 2168.73   2 
   6  -2  -7 199237. 2561.82   8 
  -4   6  -7 205676. 2965.90   8 
   2   4   7 204343. 2301.94   7 
   6  -2  -6 5580.52 555.028   6 
  -2  -4  -6 6385.39 397.544   5 
   6  -2  -6 5576.14 420.799   8 
  -4   6  -6 4434.09 469.993   8 
   2   4   6 4556.11 384.186   7 
   6  -2  -5 90316.5 1965.72   6 
   6  -2  -5 79010.3 1433.28   2 
  -4   6  -5 82954.5 1243.38   6 
  -2  -4  -5 80280.0 1211.41   5 
   2   4   5 95472.4 1554.18   7 
   6  -2  -5 78562.2 1316.63   8 
  -4   6  -5 87777.8 1675.88   8 
   6  -2  -4 892.340 200.136   2 
  -2  -4  -4 1208.86 160.484   5 
   4  -6   4 1010.62 201.754   5 
   6  -2  -4 940.097 202.817   5 
   2   4   4 1270.84 224.469   7 
   6  -2  -4 1162.51 306.288   6 
   6  -2  -4 1047.75 140.559   7 
  -4   6  -4 1073.68 214.952   8 
   6  -2  -3 66564.2 1598.57   6 
   2   4   3 71144.5 1350.85   7 
   6  -2  -3 63157.7 1187.74   5 
  -2  -4  -3 60082.6 866.822   5 
   6  -2  -3 63398.7 1385.79   1 
   4  -6   3 62101.7 1204.76   5 
   6  -2  -3 67728.5 1311.56   2 
  -4   6  -3 66693.3 1206.97   8 
   6  -2  -3 60369.0 984.276   7 
   6  -2  -2 163028. 2235.16   1 
  -2  -4  -2 172246. 1403.48   5 
   2   4   2 162687. 2049.18   7 
   4  -6   2 155214. 1835.06   5 
   6  -2  -2 163018. 2388.93   6 
   6  -2  -2 157992. 1674.73   5 
   6  -2  -2 166450. 2078.79   2 
   6  -2  -2 156211. 1688.39   7 
  -4   6  -2 160617. 1679.88   8 
   2   4   1 159941. 2151.94   6 
   6  -2  -1 154666. 2015.50   2 
   6  -2  -1 154317. 1490.27   5 
   6  -2  -1 152675. 2219.21   6 
   4  -6   1 150000. 1794.96   5 
  -2  -4  -1 142173. 1273.64   5 
   6  -2  -1 151670. 2145.29   1 
  -4   6  -1 151919. 1422.93   8 
   6  -2  -1 145065. 1708.66   7 
  -2  -4   0 34781.2 675.251   5 
   6  -2   0 34573.4 1038.18   1 
   2   4   0 34358.8 1023.64   6 
   6  -2   0 30677.5 593.869   5 
   4  -6   0 29541.0 824.575   5 
   6  -2   0 34064.3 1003.12   6 
   6  -2   0 33023.2 952.698   2 
   6  -2   0 32184.1 848.537   7 
   6  -2   1 150051. 2009.05   2 
   6  -2   1 156013. 1956.97   6 
   6  -2   1 154838. 2145.62   1 
   6  -2   1 155382. 1208.67   5 
   4  -6  -1 153937. 1841.01   5 
   6  -2   1 151047. 1870.94   7 
   6  -2   2 203310. 2041.50   6 
   6  -2   2 198619. 2329.18   2 
   4  -6  -2 200260. 2208.89   5 
   2   4  -2 209700. 2525.34   6 
   6  -2   2 197682. 1349.70   5 
   6  -2   2 211405. 2438.25   1 
   6  -2   2 202154. 2215.58   7 
   6  -2   3 222167. 2469.54   2 
   6  -2   3 236395. 2504.71   1 
   2   4  -3 223645. 2646.33   6 
   4  -6  -3 214736. 2394.11   5 
   6  -2   3 218998. 1826.80   6 
   6  -2   3 215237. 2368.90   7 
   2   4  -3 239534. 2695.15   8 
   4  -6  -4 63922.3 1399.06   5 
   2   4  -4 54595.5 1361.85   6 
   6  -2   4 61609.1 1310.66   2 
   6  -2   4 50491.8 710.887   6 
   4  -6  -4 57134.2 888.672   8 
   2   4  -4 57043.5 1434.13   8 
  -6   2  -4 58676.2 1224.55   8 
   6  -2   4 59736.2 1290.45   7 
   2   4  -5 80364.8 1681.87   6 
   4  -6  -5 81309.6 1710.70   5 
   4  -6  -5 82852.5 1242.01   8 
   2   4  -5 84696.9 1811.58   8 
  -6   2  -5 87902.7 1618.34   8 
   6  -2   5 85548.0 1588.49   7 
   2   4  -6 1247.49 285.937   6 
   4  -6  -6 1744.24 338.001   5 
   6  -2   6 1279.46 247.822   7 
   4  -6  -6 1469.35 213.807   8 
  -6   2  -6 1401.04 292.452   8 
   2   4  -6 1460.22 318.139   8 
   2   4  -7 51483.0 1430.96   6 
   4  -6  -7 47010.1 1540.79   5 
   4  -6  -7 45660.5 1066.38   2 
   4  -6  -7 48680.4 1163.31   8 
  -6   2  -7 48882.0 1425.80   8 
   6  -2   7 45898.1 1235.47   7 
   2   4  -7 44699.2 1528.93   8 
   2   4  -8 28339.6 1118.33   6 
   4  -6  -8 26747.7 1281.24   5 
  -6   2  -8 29571.6 1184.10   8 
   4  -6  -8 30466.5 1002.36   8 
   6  -2   8 26764.1 986.815   7 
   2   4  -8 28020.5 1285.84   8 
   2   4  -9 3898.67 473.273   6 
   4  -6  -9 2183.94 497.595   5 
   2   4  -9 3151.14 529.725   8 
  -6   2  -9 3622.96 493.756   8 
   2   4 -10 3023.74 465.121   6 
   4  -6 -10 2186.52 527.421   5 
   2   4 -10 2203.28 469.525   8 
  -6   2 -10 2231.75 457.551   8 
   2   4 -11 14642.2 1099.33   8 
  -4   6  11 15072.3 913.641  10 
  -2  -4  11 16842.2 1141.26  10 
  -6   2 -11 18203.1 1099.79   8 
   4  -6 -11 14125.3 1150.68   5 
   2   4 -11 15616.6 1103.61  19 
  -2  -4  11 12571.6 966.070  22 
   6  -2  11 14369.8 1074.05  17 
   6  -2  11 12870.2 810.481  16 
   6  -2  11 16090.8 979.740  22 
   4  -6 -11 15991.3 964.735  11 
  -6   2 -12 30458.1 1481.95   8 
  -4   6  12 25504.2 1234.91  10 
   2   4 -12 26849.9 1511.85   8 
  -2  -4  12 31386.0 1553.54  10 
   4  -6 -12 27906.8 1644.12   5 
   6  -2  12 27666.7 1314.16  22 
   6  -2  12 26783.9 1484.73  17 
  -2  -4  12 29368.0 1446.61  22 
   2   4 -12 33092.6 1593.17  19 
   6  -2  12 23943.7 1104.53  16 
   4  -6 -12 28294.0 1314.89  11 
  -2  -4  13 4291.22 677.735  10 
   2   4 -13 3713.28 656.099   8 
  -6   2 -13 3720.93 604.738   8 
  -4   6  13 4527.27 596.022  10 
   4  -6 -13 5119.08 843.923   5 
  -2  -4  13 4091.97 605.464  22 
   6  -2  13 4670.43 540.638  16 
   6  -2  13 3733.78 653.256  17 
   6  -2  13 4272.74 572.917  22 
   2   4 -13 5558.87 727.341  19 
   4  -6 -13 4740.96 608.393  11 
  -2  -4  14 18920.5 1255.88  10 
  -4   6  14 15733.8 1053.12  10 
   6  -2  14 16405.7 926.525  16 
   6  -2  14 16925.7 1085.97  22 
   2   4 -14 18953.3 1230.29  19 
   6  -2  14 14891.7 1145.81  17 
  -2  -4  14 15594.4 1088.64  22 
   4  -6 -14 17799.0 1092.08  11 
  -2  -4  15 777.824 411.102  10 
  -4   6  15 799.818 362.056  10 
   4  -6 -15 863.270 349.519  11 
  -2  -4  15 359.854 316.402  22 
   6  -2  15 295.356 303.487  22 
   2   4 -15 905.911 369.362  19 
  -4   6  16 2316.34 483.393  10 
  -2  -4  16 2604.69 556.731  10 
   6  -2  16 2126.11 463.646  22 
  -2  -4  16 2509.14 497.132  22 
  -4   6  17 2544.93 476.000  10 
  -2  -4  17 1681.09 478.136  10 
  -2  -4  17 1561.95 399.441  22 
   6  -2  17 2062.00 447.452  22 
  -4   6  18 2128.05 435.965  10 
  -2  -4  18 2096.71 462.886  10 
  -2  -4  18 1795.45 392.007  22 
   6  -2  18 1982.00 413.271  22 
  -2  -4  19 5913.33 601.169  10 
  -4   6  19 5722.43 558.423  10 
  -2  -4  19 3750.51 441.739  22 
  -4   6  19 6652.17 614.582  17 
   6  -2  19 4752.43 516.857  22 
  -2  -4  20 865.979 266.046  10 
   2   4 -20 617.581 260.095   9 
  -4   6  20 663.039 229.497  10 
  -4   6  20 1103.22 282.104  17 
   6  -2  20 1086.80 264.707  22 
  -6   1  20 387.786 224.423  10 
   1   5  20 486.167 201.160  22 
   5  -6  20 351.007 195.834  22 
  -6   1  19 623.427 291.243  10 
   1   5  19 497.744 293.828  17 
   5  -6  19 267.757 235.032  22 
   1   5  19 305.324 220.140  22 
   6  -1 -19 241.463 233.346  19 
  -6   1  18 1931.48 443.107  10 
   1   5  18 1432.00 367.138  22 
   1   5  18 2315.65 486.976  17 
   5  -6  18 2493.63 452.491  22 
   6  -1 -18 933.400 360.888  19 
  -6   1  17 20182.5 1140.52  10 
   6  -1 -17 18014.1 1131.27  19 
   5  -6  17 19951.2 1152.65  22 
   1   5  17 18930.7 1203.44  17 
  -6   1  16 3003.53 546.248  10 
   5  -6  16 2555.34 526.208  10 
   1   5  16 2630.69 451.927  20 
   6  -1 -16 1239.62 485.287  19 
   1   5  16 3062.56 583.044  17 
   5  -6  16 2961.46 535.476  22 
   1   5  16 2157.22 488.918  22 
   5  -6  15 5722.56 748.415  10 
  -6   1  15 6919.48 738.260  10 
   5  -6  15 5958.33 723.007  22 
   1   5  15 7784.45 770.653  22 
   1   5  15 7271.20 804.061  17 
   6  -1 -15 7442.98 853.452  19 
   1   5  15 8028.87 733.864  20 
   5  -6  14 502.449 369.098  10 
  -6   1  14-169.077 391.165  10 
   1   5  14 329.506 303.000  22 
   1   5  14 338.745 300.435  20 
   1   5  14-128.834 423.683  17 
   5  -6  14 321.320 330.334  22 
  -1  -5 -13 9163.11 887.347   8 
  -5   6 -13 7561.09 868.919   8 
  -6   1  13 7015.65 737.496  10 
   5  -6  13 9586.07 956.610  10 
   5  -6  13 9486.47 879.555  22 
   1   5  13 9964.75 935.159  17 
   1   5  13 7913.40 768.937  22 
   1   5  13 10183.8 834.347  20 
  -1  -5 -12 526.150 312.062   8 
   5  -6  12 442.144 362.457  10 
  -6   1  12-2.89305 308.047  10 
  -5   6 -12 111.798 321.016   8 
   5  -6  12 458.794 344.447  22 
   1   5  12 344.061 277.127  22 
   1   5  12 568.720 297.150  20 
  -1  -5 -11 30075.9 1403.32   8 
  -6   1  11 29590.8 1297.76  10 
   6  -1 -11 29338.0 1400.89   8 
   5  -6  11 27467.2 1524.98  10 
  -5   6 -11 32125.7 1489.14   8 
   6  -1 -11 31567.7 1401.75   6 
   5  -6  11 32446.1 1488.62  22 
   5  -6  11 27627.7 1331.32  14 
  -1  -5 -10 2548.55 435.505   8 
   6  -1 -10 2811.30 473.863   8 
  -5   6 -10 2820.65 482.791   8 
   5  -6  10 2829.64 526.722  22 
  -1  -5 -10 1753.14 417.566   5 
   6  -1 -10 2737.53 470.640   6 
  -1  -5  -9 402.251 254.647   5 
   6  -1  -9 421.243 263.902   6 
  -1  -5  -9 182.253 212.883   8 
   6  -1  -9 792.279 289.539   8 
  -5   6  -9 456.238 272.633   8 
  -1  -5  -8 59026.5 1501.48   5 
   6  -1  -8 67092.0 1837.22   6 
   1   5   8 61147.2 1254.55   7 
   6  -1  -8 64876.2 1707.49   8 
  -1  -5  -8 67168.8 1688.72   8 
  -5   6  -8 65784.3 1780.90   8 
  -1  -5  -7 82000.3 1618.58   5 
   6  -1  -7 85691.8 2049.72   6 
   1   5   7 80525.1 1438.35   7 
   6  -1  -7 84799.8 1814.57   8 
  -5   6  -7 84104.4 1883.21   8 
   5  -6   6 187553. 2284.00   2 
   6  -1  -6 196107. 2978.80   6 
  -5   6  -6 198698. 2668.10   8 
   1   5   6 188615. 2203.63   7 
   6  -1  -6 185878. 2452.26   8 
   1   5   5 42028.8 1057.57   7 
   5  -6   5 41672.6 1121.70   2 
  -1  -5  -5 47788.0 1028.35   5 
   6  -1  -5 44479.0 1150.07   1 
   6  -1  -5 45705.3 1436.47   6 
   6  -1  -5 46321.9 868.474   7 
  -5   6  -5 45942.9 1189.16   8 
   6  -1  -5 44465.9 1103.72   8 
   6  -1  -4 28224.7 934.562   1 
   6  -1  -4 28998.3 1123.84   6 
   1   5   4 30511.1 928.281   7 
   5  -6   4 28985.1 865.594   5 
   5  -6   4 29420.8 968.629   2 
  -1  -5  -4 28881.3 751.533   5 
   6  -1  -4 27667.6 725.841   7 
  -5   6  -4 30342.8 887.840   8 
   1   5   3 21586.3 766.738   7 
   6  -1  -3 19738.9 803.840   1 
   6  -1  -3 20383.2 917.586   6 
  -1  -5  -3 18304.3 564.504   5 
   5  -6   3 19341.6 676.929   5 
   6  -1  -3 19457.9 657.783   5 
  -5   6  -3 20818.8 653.001   8 
   6  -1  -3 19199.8 636.914   7 
  -1  -5  -2 6024.06 325.319   5 
   6  -1  -2 4227.22 282.674   5 
   5  -6   2 4766.06 355.361   5 
   6  -1  -2 5649.87 466.361   1 
   6  -1  -2 5926.92 506.082   6 
  -5   6  -2 4607.74 278.635   8 
   6  -1  -2 5651.44 373.079   7 
   6  -1  -1 53309.1 802.993   5 
   6  -1  -1 58750.4 1432.11   6 
   6  -1  -1 58359.5 1392.80   1 
   5  -6   1 61210.8 1167.58   5 
  -1  -5  -1 59096.7 973.060   5 
   6  -1  -1 57452.2 1141.44   7 
  -5   6  -1 50880.8 735.069   8 
   6  -1   0 3334.69 372.860   1 
   6  -1   0 3696.77 376.440   6 
   6  -1   0 2953.70 152.184   5 
  -1  -5   0 3295.16 259.760   5 
   5  -6   0 3704.57 310.987   5 
   6  -1   0 3825.94 319.625   7 
  -1  -5   1 1544.31 199.021   5 
   5  -6  -1 1414.94 224.785   5 
   1   5  -1 2084.33 305.090   6 
   6  -1   1 2325.72 302.397   6 
   6  -1   1 2374.20 332.012   1 
   6  -1   1 1754.83 241.398   7 
   5  -6  -2 24050.9 801.149   5 
   6  -1   2 25176.3 812.139   6 
   6  -1   2 24340.2 907.475   1 
   6  -1   2 24037.4 782.541   7 
   1   5  -3 10173.2 610.960   6 
   5  -6  -3 9848.43 545.389   5 
   6  -1   3 10267.9 580.241   1 
   6  -1   3 10101.0 478.762   6 
   6  -1   3 10032.5 520.982   7 
   1   5  -3 9277.10 573.397   8 
   6  -1   4 119243. 1820.94   1 
   5  -6  -4 126864. 1903.49   2 
   5  -6  -4 124335. 2014.31   5 
   1   5  -4 117398. 2001.20   6 
   6  -1   4 113081. 1363.51   6 
   1   5  -4 134502. 2188.41   8 
   6  -1   4 122838. 1853.60   7 
   6  -1   5 13981.1 622.387   1 
   1   5  -5 15636.0 761.656   6 
   5  -6  -5 13351.2 630.600   2 
   5  -6  -5 12789.0 724.787   5 
   1   5  -5 15308.8 818.078   8 
  -6   1  -5 14978.3 680.518   8 
   6  -1   5 11504.1 623.239   7 
   5  -6  -6 71603.7 1401.09   2 
   1   5  -6 68663.4 1597.16   6 
   5  -6  -6 71564.2 1789.52   5 
   1   5  -6 72261.4 1821.19   8 
   6  -1   6 68724.1 1479.57   7 
   1   5  -7 6169.47 536.091   6 
   5  -6  -7 7018.81 446.821   2 
   5  -6  -7 7064.21 652.191   5 
  -6   1  -7 7421.58 585.182   8 
   1   5  -7 7448.35 662.737   8 
   6  -1   7 6303.97 490.596   7 
   1   5  -8 1748.91 335.857   6 
   5  -6  -8 2294.46 460.225   5 
  -6   1  -8 1997.51 369.200   8 
   1   5  -8 2650.72 465.272   8 
   6  -1   8 2211.36 330.110   7 
   5  -6  -9 2032.83 481.296   5 
   1   5  -9 2945.11 428.333   6 
   6  -1   9 2567.20 374.241   7 
  -6   1  -9 2614.43 452.586   8 
   1   5  -9 2077.18 451.651   8 
  -6   1 -10 2827.82 486.827   8 
  -5   6  10 2477.96 398.583  10 
  -1  -5  10 2357.09 551.364  10 
   1   5 -10 3177.82 549.334   8 
   5  -6 -10 2246.80 527.267   5 
   6  -1  10 2619.03 440.143  22 
   6  -1  10 2846.10 534.504  17 
   5  -6 -10 2758.17 454.453  11 
   6  -1  10 2923.47 435.546  13 
  -1  -5  11 380.207 317.415  10 
  -6   1 -11 466.803 324.892   8 
   1   5 -11 337.909 293.098   8 
  -5   6  11 262.823 212.728  10 
   5  -6 -11 85.9952 251.575  11 
   5  -6 -11-23.2579 412.658   5 
   1   5 -11 478.246 353.516  19 
  -1  -5  11 921.781 379.361  22 
   6  -1  11 259.248 313.621  17 
   6  -1  11 173.188 226.419  22 
   6  -1  11 140.268 238.362  16 
  -1  -5  12 164.314 308.160  10 
  -5   6  12 144.473 260.413  10 
   1   5 -12 54.7261 342.127   8 
  -6   1 -12 738.621 373.299   8 
   5  -6 -12 395.377 281.182  11 
   5  -6 -12 113.142 500.461   5 
   1   5 -12-116.553 351.024  19 
   6  -1  12 325.039 360.160  17 
   6  -1  12 101.076 286.972  22 
  -1  -5  12 242.550 271.328  22 
   6  -1  12 453.737 272.545  16 
  -5   6  13 17309.1 1058.27  10 
   1   5 -13 15642.1 1221.17   8 
  -6   1 -13 13333.1 1056.96   8 
  -1  -5  13 16451.3 1223.02  10 
   5  -6 -13 16545.1 1373.46   5 
  -1  -5  13 14534.6 1052.03  22 
   1   5 -13 19254.4 1221.20  19 
   6  -1  13 15149.4 894.871  16 
   6  -1  13 18464.8 1105.46  22 
   6  -1  13 14287.6 1145.10  17 
   5  -6 -13 16631.2 1088.73  11 
  -5   6  14 14811.4 1033.32  10 
  -1  -5  14 19914.4 1323.69  10 
  -1  -5  14 17433.5 1167.10  22 
   6  -1  14 17660.6 1255.14  17 
   6  -1  14 13811.8 846.577  16 
   6  -1  14 16796.9 1082.61  22 
   5  -6 -14 15308.7 1044.58  11 
  -1  -5  15 637.352 414.128  10 
  -5   6  15-48.4133 357.675  10 
  -1  -5  15 215.890 330.745  22 
   6  -1  15 426.327 346.985  22 
  -1  -5  16 8959.83 902.055  10 
  -5   6  16 9893.87 841.401  10 
  -1  -5  16 7760.61 775.904  22 
   6  -1  16 9688.12 828.568  22 
  -1  -5  17 2401.77 541.722  10 
  -5   6  17 2727.53 498.516  10 
   6  -1  17 2348.93 484.661  22 
  -1  -5  17 2182.85 466.122  22 
  -1  -5  18 5884.27 668.845  10 
  -5   6  18 7301.17 676.276  10 
  -1  -5  18 4893.50 554.424  22 
   6  -1  18 6888.44 650.625  22 
  -1  -5  19 8272.70 685.944  10 
  -5   6  19 8937.47 663.731  10 
   6  -1  19 8800.33 653.881  22 
  -1  -5  19 6764.60 561.431  22 
  -5   6  20 119.885 189.267  10 
   1   5 -20-123.671 231.800   9 
   6  -1  20 100.424 188.442  22 
  -5   6  20-12.2475 200.785  17 
  -6   0  20 281.165 196.279  10 
   6  -6  20 595.712 217.743  22 
  -6   0  19 401.487 269.755  10 
   6  -6  19 307.472 238.089  22 
   0   6  19 482.354 273.846  17 
   6   0 -19 232.326 244.000  19 
   0   6  19 89.5942 215.128  22 
  -6   0  18 4141.29 559.117  10 
   0   6  18 3986.59 479.734  22 
   6  -6  18 4411.49 545.685  22 
   6   0 -18 3889.66 525.819  19 
   0   6  18 5242.38 612.803  17 
  -6   0  17 1046.17 391.875  10 
   6   0 -17 1590.74 439.176  19 
   6  -6  17 1054.80 386.700  18 
   0   6  17 1689.02 410.365  22 
   0   6  17 1678.50 384.835  20 
   6  -6  17 1397.00 418.474  22 
   0   6  17 1705.83 453.271  17 
  -6   0  16 20610.6 1189.91  10 
   6   0 -16 22340.6 1303.25  19 
   6  -6  16 21606.5 1223.20  22 
   0   6  16 23217.0 1159.05  20 
   0   6  16 23344.4 1304.27  17 
   0   6  16 18191.2 1086.34  22 
   6  -6  15 692.808 368.219  10 
  -6   0  15 344.316 348.342  10 
   0   6  15 111.159 282.672  10 
   0   6  15 462.095 380.205  17 
   0   6  15 573.173 339.435  22 
   6   0 -15 199.825 421.723  19 
   6  -6  15 342.615 336.095  22 
   0   6  15 335.858 328.312  20 
   6  -6  14 11526.8 1014.50  10 
   0   6  14 16670.6 1027.79  10 
  -6   0  14 11866.5 945.579  10 
   0   6  14 17367.1 1063.56  20 
   0   6  14 16446.5 1051.39  22 
   6   0 -14 15466.6 1213.29  19 
   6  -6  14 14029.0 1047.38  22 
   0  -6 -13 17803.0 1185.38   8 
   0   6  13 15934.9 981.774  10 
  -6   0  13 17775.8 1101.56  10 
   6  -6  13 17405.3 1237.53  10 
   0   6  13 17041.2 1071.12  22 
   0   6  13 18449.6 1108.56  20 
   6   0 -13 16919.5 1234.93  19 
   6  -6  13 19321.2 1208.27  22 
   0  -6 -13 16940.8 998.624  11 
   6  -6  12 700.308 395.747  10 
  -6   0  12 215.767 318.343  10 
   6   0 -12 1112.13 365.574   8 
   0   6  12 1041.66 346.878  10 
   0  -6 -12 1350.89 378.202   8 
  -6   6 -12 673.178 371.732   8 
   0  -6 -12 1387.14 357.563  11 
   6   0 -12 434.752 375.100   6 
   0   6  12 462.541 290.961  22 
   6  -6  12 1334.04 427.449  22 
   6  -6  12 870.759 328.799  16 
  -6   6 -11 26389.2 1343.31   8 
   6   0 -11 23565.2 1327.37   8 
  -6   0  11 24610.5 1223.55  10 
   0   6  11 23151.4 1115.07  10 
   6  -6  11 20235.8 1345.80  10 
   0  -6 -11 26640.9 1321.09   8 
   6   0 -11 24149.8 1259.00   6 
   0  -6 -11 23362.9 1275.76   5 
   6  -6  11 26375.6 1360.87  22 
   6  -6  11 25116.1 1189.31  16 
   6  -6  11 24154.5 1264.97  14 
   0  -6 -11 18733.0 980.944  11 
  -6   6 -10 21301.7 1164.43   8 
   0  -6 -10 19817.9 1081.49   8 
   6   0 -10 19023.9 1140.97   8 
  -6   0  10 18353.0 1040.20  10 
   6  -6  10 20247.6 1167.84  22 
   6  -6  10 20934.3 1058.32  16 
   0  -6 -10 16927.6 1020.28   5 
   6   0 -10 20900.4 1126.77   6 
   6   0  -9 861.083 339.377   6 
   0  -6  -9 358.594 261.364   5 
   0  -6  -9 602.453 286.001   8 
  -6   6  -9 669.309 275.994   8 
   6   0  -9 1165.26 356.200   8 
   6   0  -8 3169.51 491.148   6 
   0  -6  -8 3285.14 425.336   5 
   0  -6  -8 2693.42 422.031   8 
   6   0  -8 3051.45 453.786   8 
   0   6   8 2699.24 282.170   7 
  -6   6  -8 3725.88 473.932   8 
   6   0  -7 17554.3 969.513   6 
   6   0  -7 15972.5 708.192   1 
   0  -6  -7 17887.2 821.422   5 
   6  -6   7 16013.6 705.809   2 
   6   0  -7 18231.1 912.484   8 
  -6   6  -7 17170.0 872.933   8 
   0   6   7 14917.4 637.303   7 
   0  -6  -6 51592.1 1265.98   5 
   6   0  -6 57455.9 1674.74   6 
   6   0  -6 53669.7 1284.64   1 
   6  -6   6 54240.9 1305.10   2 
   0   6   6 57672.9 1229.61   7 
  -6   6  -6 57321.0 1452.25   8 
   6   0  -6 56576.8 1466.70   8 
   0   6   5 7078.68 460.850   7 
   6   0  -5 7237.70 626.484   6 
   6   0  -5 6506.48 487.795   1 
   6   0  -5 6634.94 416.866   7 
   6  -6   5 7143.91 498.683   2 
   0  -6  -5 5301.34 402.575   5 
  -6   6  -5 7509.11 505.521   8 
   6   0  -4 76285.8 1822.60   6 
   6  -6   4 73917.6 1576.84   2 
   0  -6  -4 75875.2 1330.49   5 
   6   0  -4 76117.1 1594.42   1 
   6  -6   4 78066.1 1417.20   5 
   6   0  -4 75523.2 1396.86   7 
  -6   6  -4 75501.1 1381.68   8 
   6  -6   3 869.789 188.639   5 
   6   0  -3 1067.50 296.443   6 
   6   0  -3 746.093 269.542   1 
   0  -6  -3 1066.77 192.714   5 
   6  -6   3 1381.72 275.898   2 
   6   0  -3 1216.55 227.389   7 
  -6   6  -3 1307.96 199.140   8 
   6  -6   2 1829.69 298.652   2 
   6   0  -2 1733.71 338.160   6 
   6   0  -2 1333.21 318.076   1 
   6  -6   2 1580.66 232.971   5 
   6   0  -2 1714.41 182.421   5 
   0  -6  -2 1174.05 196.252   5 
  -6   6  -2 1848.00 181.721   8 
   6   0  -2 1586.37 252.177   7 
   0  -6  -1 26398.6 738.937   5 
   6   0  -1 25048.9 996.456   1 
   6  -6   1 25824.8 983.335   2 
   6  -6   1 24738.7 776.603   5 
   6   0  -1 26924.6 1038.00   6 
   6   0  -1 26319.6 853.462   7 
   6  -6   0 92273.2 1797.61   2 
   6  -6   0 94656.9 1508.73   5 
   6   0   0 96117.7 1904.42   6 
   0  -6   0 87941.4 1359.03   5 
   6   0   0 89874.2 1863.05   1 
   6   0   0 91943.7 1577.62   7 
   6  -6  -1 2214.29 330.797   2 
   0  -6   1 1298.82 199.215   5 
   6  -6  -1 1586.57 236.720   5 
   6   0   1 2140.87 326.802   6 
   6   0   1 1974.05 353.083   1 
   6   0   1 1963.41 270.387   7 
   6   0   2 2010.34 300.216   6 
   6  -6  -2 1186.42 275.605   2 
   6   0   2 2511.68 352.890   1 
   0  -6   2 1600.97 247.066   5 
   6  -6  -2 1567.08 264.484   5 
   0   6  -2 876.732 310.950   6 
   6   0   2 1195.32 259.902   7 
   6   0   3 2147.36 306.661   6 
   0   6  -3 1868.74 318.613   6 
   6   0   3 2169.90 333.344   1 
   6  -6  -3 2207.13 299.409   5 
   6  -6  -3 2045.68 329.047   2 
   6   0   3 2313.40 294.768   7 
   0   6  -3 2560.43 366.670   8 
   0   6  -4 240903. 2907.34   6 
   6   0   4 249611. 2784.43   1 
   6   0   4 253450. 2506.68   6 
   6  -6  -4 244484. 2897.98   5 
   6  -6  -4 253840. 2817.90   2 
   6   0   4 249100. 2688.19   7 
   0   6  -4 240319. 3044.47   8 
   0   6  -5 1383.61 295.340   6 
   6  -6  -5 1113.10 295.323   5 
   6   0   5 2501.10 330.218   1 
   6  -6  -5 1378.29 263.790   2 
   0   6  -5 1378.00 334.955   8 
   6   0   5 2344.89 314.343   7 
   6  -6  -6 138542. 2012.33   2 
   6  -6  -6 121281. 2395.42   5 
   0   6  -6 140096. 2261.91   6 
   6   0   6 124186. 1837.90   1 
  -6   0  -6 116155. 2169.87   8 
   0   6  -6 126642. 2455.59   8 
   6   0   6 122203. 2005.27   7 
   6  -6  -7 1491.38 250.983   2 
   6   0   7 1427.17 226.189   1 
   6  -6  -7 1935.60 415.143   5 
   0   6  -7 2500.52 370.594   6 
   6   0   7 1484.33 295.653   7 
   0   6  -7 1561.66 381.541   8 
  -6   0  -7 1337.25 321.252   8 
   0   6  -8 20746.1 958.837   6 
   6  -6  -8 17680.7 1089.60   5 
   6   0   8 16978.0 818.522   7 
  -6   0  -8 18924.2 980.332   8 
   0   6  -8 18847.1 1092.94   8 
   6  -6  -9 7167.94 760.744   5 
   6   0   9 7105.67 555.667   7 
   0   6  -9 6536.17 712.724   8 
  -6   0  -9 6700.64 680.011   8 
  -6   6  10 13703.1 851.036  10 
   0  -6  10 14757.9 1112.29  10 
   6   0  10 13851.6 791.271   7 
   0   6 -10 13861.0 1050.58   8 
  -6   0 -10 16758.1 1051.40   8 
   6  -6 -10 14268.8 1135.34   5 
   0  -6  10 14305.3 1045.97  22 
   6   0  10 12175.8 965.567  17 
   6   0  10 14399.9 897.497  22 
   6   0  10 14003.5 909.194  13 
   6   0  10 12705.5 835.454  16 
   6  -6 -10 13978.5 937.719  11 
   6  -6 -11 1853.67 427.791  11 
   0  -6  11 1183.37 439.327  10 
   0   6 -11 1366.88 456.422   8 
  -6   6  11 1543.47 379.728  10 
  -6   0 -11 2175.23 480.161   8 
   6  -6 -11 1994.36 562.306   5 
   6   0  11 1590.51 442.847  17 
   0  -6  11 998.669 409.453  22 
   0   6 -11 582.277 361.247  19 
   6   0  11 1076.80 335.162  22 
   6   0  11 1710.93 373.095  16 
   0  -6  12 11278.8 1031.97  10 
   0   6 -12 11502.7 1040.48   8 
  -6   6  12 10155.4 821.232  10 
  -6   0 -12 12129.9 1028.43   8 
   6  -6 -12 9692.76 1069.59   5 
   6   0  12 10691.9 982.735  17 
   6   0  12 10928.8 780.377  16 
   0  -6  12 9968.64 886.596  22 
   6   0  12 10394.1 840.997  22 
   6  -6 -12 12543.3 954.870  11 
   0  -6  13 16120.1 1245.07  10 
  -6   6  13 14878.5 998.328  10 
   0   6 -13 15912.9 1248.42   8 
  -6   0 -13 16548.2 1215.37   8 
   6  -6 -13 14466.3 1344.02   5 
   0  -6  13 14282.3 1070.45  22 
   6   0  13 12534.0 966.616  22 
   6   0  13 11243.4 784.768  16 
   6   0  13 13740.3 1114.41  17 
   6  -6 -13 11792.5 959.301  11 
   0  -6  14 492.835 407.809  10 
  -6   6  14 145.500 288.141  10 
   6   0  14 345.376 402.077  17 
   6   0  14 251.785 326.563  22 
   0  -6  14 514.637 366.893  22 
  -6   6  15 35073.2 1525.10  10 
   0  -6  15 32727.4 1677.58  10 
   6   0  15 36354.0 1546.51  22 
   0  -6  16 11196.5 975.767  10 
  -6   6  16 9282.09 840.083  10 
   6   0  16 9992.34 834.953  22 
   0  -6  16 9640.24 859.695  22 
  -6   6  17 9085.49 802.132  10 
   0  -6  17 9042.42 874.840  10 
   6   0  17 8968.17 781.390  22 
   0  -6  17 7131.89 719.043  22 
  -6   6  18 6627.45 651.298  10 
   0  -6  18 7072.66 703.716  10 
   6   0  18 6775.99 631.740  22 
   0  -6  18 6457.47 627.044  22 
  -6   6  19 1007.97 323.168  10 
   6   0  19 768.298 274.915  22 
  -6   6  19 1074.22 320.159  17 
   0  -6  19 835.932 269.847  22 
   6  -6 -19 1268.09 319.977  19 
   0   6 -20 556.186 238.297   9 
  -6   6  20 547.622 223.763  10 
   6   0  20 455.507 201.622  22 
  -6   6  20 548.006 215.368  17 
  -1   7 -20 4664.09 446.398   9 
  -7   6  20 4952.17 429.964  10 
   6   1  20 4761.34 409.095  22 
  -7   6  20 4712.39 379.228  17 
  -7   6  19-25.2730 218.185  10 
  -1   7 -19-8.43546 254.976   9 
   6   1  19 26.7129 201.836  22 
   1  -7  19-27.5951 201.182  22 
   7  -6 -19-245.011 264.497  19 
  -7   6  18 206.315 257.519  10 
   6   1  18-213.421 291.800  22 
   1  -7  18 238.961 254.141  22 
   1  -7  17 8142.29 813.188  10 
  -7   6  17 7374.67 709.691  10 
   1  -7  17 7158.78 714.088  22 
   6   1  17 8242.29 729.342  22 
   1  -7  16 848.310 441.577  10 
  -7   6  16 1892.53 469.393  10 
   6   1  16 1654.39 449.438  22 
   1  -7  16 414.521 340.193  22 
   1  -7  15 20403.2 1371.15  10 
  -7   6  15 21836.6 1223.41  10 
   1  -7  15 22256.4 1304.03  22 
   6   1  15 21016.9 1202.68  22 
  -7   6  14 3597.01 570.891  10 
   1  -7  14 2603.73 596.818  10 
   1  -7  14 2784.23 570.035  22 
   6   1  14 2898.64 611.254  17 
   6   1  14 4238.11 595.546  22 
  -7   6  13 3302.89 543.841  10 
   1  -7  13 3785.54 688.507  10 
   6   1  13 2307.94 436.262  16 
   6   1  13 3798.75 585.110  22 
   6   1  13 4156.16 693.301  17 
   1  -7  13 4363.53 670.218  22 
  -7   6  12 2432.55 465.599  10 
  -1   7 -12 1809.15 530.916   8 
   1  -7  12 1178.93 496.125  10 
   7  -6 -12 2154.88 476.373  11 
  -6  -1 -12 1985.25 519.690   8 
   7  -6 -12 1767.13 580.323   5 
   6   1  12 2610.21 496.798  22 
   1  -7  12 1042.42 422.835  22 
   6   1  12 1583.24 538.175  17 
   6   1  12 2923.03 463.364  16 
  -6  -1 -11 65332.0 2178.50   8 
   1  -7  11 60240.8 2293.44  10 
   6   1  11 54344.8 1614.21   7 
  -7   6  11 53174.8 1737.98  10 
  -1   7 -11 57259.1 2173.64   8 
   7  -6 -11 51525.3 2248.79   5 
   6   1  11 59767.8 1892.77  22 
   1  -7  11 57172.0 2065.58  22 
   6   1  11 52137.1 2039.74  17 
   7  -6 -11 48927.9 1849.44  11 
   6   1  11 51044.6 1696.20  16 
   6   1  11 58187.9 1909.11  13 
  -7   6  10 5635.91 587.750  10 
   1  -7  10 4125.77 739.321  10 
  -6  -1 -10 6353.13 711.311   8 
   6   1  10 6422.21 603.358   7 
  -1   7 -10 5168.13 709.368   8 
   7  -6 -10 4888.83 741.535   5 
   1  -7  10 4211.33 701.727  22 
   6   1  10 7653.80 689.361  22 
   6   1  10 5264.15 708.409  17 
   6   1  10 8643.03 739.619  16 
   6   1  10 7156.39 688.610  13 
   7  -6 -10 6732.29 708.191  11 
  -1   7  -9 38838.0 1656.57   8 
  -6  -1  -9 36366.2 1514.55   8 
   6   1   9 32695.2 1207.79   7 
  -7   6   9 33352.3 1281.96  10 
   1  -7   9 38721.2 1755.15  10 
   7  -6  -9 34659.3 1670.01   5 
   6   1   9 38141.5 1604.38  20 
   1  -7   9 37618.2 1629.17  22 
   6   1   9 30879.5 1460.07  17 
   7  -6  -9 30523.1 1378.08  11 
   6   1   9 34305.9 1365.59  13 
  -1   7  -8 6476.11 691.115   8 
   6   1   8 6318.80 538.482   7 
  -6  -1  -8 6569.49 644.726   8 
  -1   7  -8 6694.13 588.726   6 
   7  -6  -8 6794.33 721.205   5 
  -6  -1  -7 74120.2 1884.05   8 
   6   1   7 78860.4 1704.25   7 
  -1   7  -7 73833.8 2041.79   8 
  -1   7  -7 82658.0 1832.52   6 
   6   1   7 68388.6 1421.39   1 
   7  -6  -7 74325.5 2088.40   5 
   7  -6  -7 75844.9 1520.34   2 
  -1   7  -6 53381.0 1635.64   8 
   6   1   6 46056.2 1285.47   7 
   6   1   6 47718.7 1242.69   1 
   7  -6  -6 47143.7 1540.34   5 
   7  -6  -6 51692.4 1309.11   2 
  -1   7  -6 52517.1 1435.63   6 
   6   1   5 187757. 2481.30   7 
  -1   7  -5 181856. 2834.51   8 
   6   1   5 168322. 2191.92   6 
   7  -6  -5 173837. 2704.82   5 
   6   1   5 184733. 2485.66   1 
   7  -6  -5 180139. 2472.01   2 
  -1   7  -5 192695. 2685.35   6 
  -1   7  -4 18297.1 857.238   8 
   6   1   4 16191.5 738.884   7 
   7  -6  -4 16956.0 785.777   2 
   6   1   4 17929.2 793.284   6 
   7  -6  -4 15821.6 782.305   5 
  -1   7  -4 17576.0 822.008   6 
   6   1   4 17989.2 830.884   1 
   6   1   3 4397.83 412.290   7 
   7  -6  -3 4535.50 413.757   5 
   1  -7   3 4185.26 375.789   5 
  -1   7  -3 4058.16 414.648   6 
   6   1   3 4575.87 452.065   6 
   7  -6  -3 4744.02 441.341   2 
   6   1   2 2475.04 312.569   7 
   6   1   2 2194.70 350.386   6 
   7  -6  -2 2417.81 357.623   2 
   7  -6  -2 2324.26 304.162   5 
   1  -7   2 1760.16 251.650   5 
   6   1   1 105607. 1810.82   7 
   6   1   1 103006. 2046.40   6 
   7  -6  -1 108556. 2014.55   2 
   7  -6  -1 103717. 1668.07   5 
   6   1   0 71832.2 1502.88   7 
   7  -6   0 70114.4 1647.28   2 
   7  -6   0 70858.9 1356.25   5 
   1  -7   0 71913.1 1318.15   5 
   6   1   0 70947.0 1730.08   6 
   6   1  -1 105951. 2137.10   6 
   6   1  -1 103292. 1812.56   7 
   7  -6   1 107180. 1640.11   5 
   7  -6   1 109025. 2040.98   2 
  -7   6  -2 438.336 115.834   8 
   1  -7  -2 818.401 192.629   5 
   7  -6   2 698.595 240.431   2 
   7  -6   2 932.883 197.268   5 
   6   1  -2 950.469 232.739   7 
  -7   6  -3 15250.3 549.006   8 
   7  -6   3 17197.7 663.453   5 
   7  -6   3 18608.6 854.161   2 
   6   1  -3 16478.9 905.587   6 
   6   1  -3 16804.0 767.644   7 
   1  -7  -3 16648.4 671.188   5 
  -7   6  -4 65057.3 1286.84   8 
   6   1  -4 69502.5 1664.96   1 
   6   1  -4 69093.4 1544.18   7 
   6   1  -4 67376.6 1804.62   6 
   1  -7  -4 69658.1 1400.30   5 
   7  -6   4 72974.2 1632.68   2 
   7  -6   4 70073.9 1362.83   5 
  -7   6  -5 79572.5 1576.24   8 
   6   1  -5 87131.8 2055.79   6 
   1  -7  -5 76850.1 1567.13   5 
  -1   7   5 87382.9 1599.18   7 
   7  -6   5 79679.3 1679.80   2 
   6   1  -5 78002.3 1619.00   7 
   6   1  -5 76555.5 1680.63   1 
  -7   6  -6 184529. 2610.57   8 
   6   1  -6 177989. 2998.05   6 
   6   1  -6 170726. 2435.97   1 
   1  -7  -6 180787. 2536.18   5 
   7  -6   6 196240. 2574.46   2 
  -1   7   6 186111. 2242.00   7 
   6   1  -7 4319.36 524.022   8 
  -1   7   7 3267.89 324.339   7 
  -7   6  -7 4571.45 487.275   8 
   6   1  -7 3951.97 526.286   6 
   1  -7  -7 4871.80 475.060   5 
   7  -6   7 4280.77 396.942   2 
   6   1  -7 4556.82 417.350   1 
  -7   6  -8 25177.8 1134.87   8 
   1  -7  -8 24522.6 1056.84   8 
   6   1  -8 25537.1 1231.00   8 
   1  -7  -8 21675.8 1035.90   5 
   6   1  -8 24048.2 1186.20   6 
  -7   6  -9 3402.78 495.438   8 
   1  -7  -9 2685.86 446.368   8 
   6   1  -9 2892.45 503.305   8 
   1  -7  -9 2841.88 472.295   5 
   6   1  -9 3191.78 525.344   6 
   7  -6   9 2727.81 435.615  16 
   6   1 -10 27268.7 1422.03   8 
  -1   7  10 26592.9 1178.59  10 
   1  -7 -10 31691.5 1336.59   8 
   1  -7 -10 25265.8 1178.12  11 
  -7   6 -10 31356.4 1415.05   8 
  -6  -1  10 23579.5 1202.56  10 
   6   1 -10 26428.2 1321.80   6 
   1  -7 -10 26539.9 1333.42   5 
   7  -6  10 28489.6 1264.89  16 
   6   1 -10 31902.4 1599.79  19 
   7  -6  10 29479.0 1416.99  22 
   7  -6  10 27665.8 1356.89  14 
  -6  -1  11 4129.09 571.486  10 
   1  -7 -11 3492.19 514.167   8 
  -1   7  11 2712.90 454.971  10 
   6   1 -11 3576.48 612.540   8 
  -7   6 -11 3043.77 536.630   8 
   1  -7 -11 3480.19 615.422   5 
   6   1 -11 3550.51 571.158   6 
   6   1 -11 2691.54 598.354  19 
   7  -6  11 3876.49 528.206  16 
   7  -6  11 4201.38 585.033  22 
   7  -6  11 4233.19 584.917  14 
   1  -7 -11 4203.48 535.705  11 
  -7   6 -12 36025.5 1658.23   8 
   1  -7 -12 38167.6 1602.69   8 
  -6  -1  12 36055.2 1561.43  10 
  -1   7  12 33090.4 1410.15  10 
   6   1 -12 30891.8 1624.28   8 
   6   1 -12 31454.7 1506.22   6 
  -1   7  12 36971.2 1512.96  22 
   7  -6  12 39733.3 1683.73  22 
   6   1 -12 39840.5 1859.38  19 
   7  -6  12 33025.5 1402.35  16 
   1  -7 -12 38968.1 1497.87  11 
  -1   7  13 5233.43 617.085  10 
  -6  -1  13 4845.37 652.019  10 
  -7   6 -13 5022.00 715.588   8 
   6   1 -13 4958.96 759.150  19 
  -1   7  13 5792.43 646.738  22 
   7  -6  13 4633.30 584.521  16 
   7  -6  13 5171.69 691.752  22 
   1  -7 -13 5140.19 621.356  11 
  -6  -1  14 12609.5 978.848  10 
  -1   7  14 14283.4 963.852  10 
   6   1 -14 14390.0 1140.10  19 
  -1   7  14 14599.0 991.576  22 
  -1   7  14 15170.8 1033.26  20 
   7  -6  14 12570.3 986.928  22 
   1  -7 -14 13341.7 933.013  11 
  -6  -1  15 3872.36 605.583  10 
  -1   7  15 2104.20 448.914  10 
   7  -6  15 3420.16 584.514  22 
  -1   7  15 2095.01 475.481  22 
  -1   7  15 3200.64 616.184  17 
  -1   7  15 3133.78 536.596  20 
   6   1 -15 1937.41 524.008  19 
   1  -7 -15 3169.66 517.644  11 
  -6  -1  16 14182.7 997.641  10 
  -1   7  16 13706.4 917.493  10 
  -1   7  16 14534.0 930.457  22 
  -1   7  16 16117.3 963.283  20 
  -1   7  16 16935.5 1105.60  17 
   7  -6  16 13949.7 998.928  22 
   6   1 -16 13772.3 1021.45  19 
   7  -6  16 12488.3 983.594  18 
  -6  -1  17 602.963 332.465  10 
  -1   7  17 549.549 286.887  10 
  -1   7  17 759.402 307.446  20 
   7  -6  17 817.220 334.538  22 
   6   1 -17 819.457 363.096  19 
  -1   7  17 336.331 282.564  22 
  -1   7  17 567.147 362.039  17 
  -6  -1  18 2905.82 460.554  10 
   6   1 -18 2792.53 432.471  19 
   7  -6  18 2295.65 411.287  22 
  -1   7  18 2880.04 465.130  17 
  -1   7  18 2187.47 367.728  22 
  -6  -1  19 116.594 212.863  10 
  -1   7  19 471.673 242.075  17 
   7  -6  19 116.791 200.531  22 
   6   1 -19 17.4063 224.091  19 
  -6  -1  20 744.507 230.516  10 
   7  -6  20 958.688 225.097  22 
  -1   7  20 1029.00 243.243  17 
  -2   7 -20-31.5630 207.848   9 
  -7   5  20-96.6437 183.725  10 
   5   2  20-84.8078 182.635  22 
  -7   5  20 81.6136 154.153  17 
  -7   5  19-211.779 260.799  10 
   7  -5 -19 138.174 232.211  19 
   5   2  19 12.9339 210.105  22 
   2  -7  19 9.42499 201.936  22 
  -7   5  18-33.4111 304.556  10 
   2  -7  18 193.451 260.615  22 
   5   2  18 73.1741 281.875  22 
   7  -5 -18 436.602 306.967  19 
  -7   5  17 524.996 324.903  10 
   2  -7  17 292.716 343.488  10 
   5   2  17 369.791 333.875  22 
   2  -7  17-54.9745 350.179  22 
   2  -7  16 4316.31 673.090  10 
  -7   5  16 4045.48 606.272  10 
   2  -7  16 4353.17 633.456  22 
   5   2  16 4137.08 650.854  17 
   5   2  16 3167.61 556.713  22 
   2  -7  15 5867.22 794.955  10 
  -7   5  15 6810.95 721.189  10 
   5   2  15 5693.95 709.968  22 
   5   2  15 5938.06 766.198  17 
   2  -7  15 6138.79 744.390  22 
   2  -7  14 115.176 391.677  10 
  -7   5  14 948.664 376.159  10 
   5   2  14 1060.47 451.362  17 
   2  -7  14 573.965 380.237  22 
   5   2  14 806.902 379.981  22 
   2  -7  13 731.151 461.767  10 
  -7   5  13 1003.69 386.486  10 
  -2   7 -13 1252.10 509.538   8 
  -5  -2 -13 908.281 408.493   8 
   7  -5 -13 658.316 464.635   5 
   5   2  13 1141.81 478.119  17 
   2  -7  13 858.819 416.135  22 
   5   2  13 729.176 378.228  22 
  -7   5  12 20763.9 1138.38  10 
  -5  -2 -12 23963.5 1391.29   8 
  -2   7 -12 24567.8 1467.93   8 
   2  -7  12 20756.9 1414.27  10 
   7  -5 -12 21218.1 1534.06   5 
   2  -7  12 21078.9 1300.64  22 
   5   2  12 18634.6 1121.68  22 
   5   2  12 21248.5 1341.68  17 
   5   2  12 22705.1 1264.67  20 
   5   2  12 15127.1 938.349  16 
   5   2  11 5305.31 555.333   7 
  -5  -2 -11 6357.45 745.948   8 
  -2   7 -11 4084.61 649.423   8 
   2  -7  11 3505.19 658.565  10 
  -7   5  11 3712.79 537.276  10 
   7  -5 -11 4777.28 765.239   5 
   5   2  11 5550.39 671.535  20 
   2  -7  11 2822.97 590.606  22 
   5   2  11 3639.86 596.066  17 
   5   2  11 5496.26 616.205  22 
   5   2  11 4500.51 549.837  16 
   2  -7  10 42994.7 1915.32  10 
  -7   5  10 35934.6 1364.80  10 
   5   2  10 39265.9 1297.36   7 
  -2   7 -10 44642.0 1800.58   8 
  -5  -2 -10 50008.4 1807.57   8 
   7  -5 -10 40656.2 1896.05   5 
   2  -7  10 43595.9 1771.64  22 
   5   2  10 40288.0 1691.01  17 
   5   2  10 43860.6 1689.91  20 
   5   2  10 43180.6 1559.07  22 
   5   2  10 33164.6 1373.00  16 
   5   2  10 41997.8 1548.23  13 
   7  -5 -10 34268.9 1498.16  11 
   7  -5  -9 6287.42 761.378   5 
   5   2   9 8243.04 592.503   7 
  -2   7  -9 7065.61 731.542   8 
  -5  -2  -9 8235.75 722.830   8 
   7  -5  -8 461.510 323.164   5 
   5   2   8 328.124 200.554   7 
  -2   7  -8 493.982 311.661   8 
  -5  -2  -8 636.911 270.463   8 
   5   2   7 8222.03 502.486   1 
   7  -5  -7 9067.91 531.998   2 
  -2   7  -7 10150.1 611.862   6 
   7  -5  -7 10166.7 797.590   5 
  -2   7  -7 9773.07 749.368   8 
   5   2   7 11075.1 635.411   7 
  -2   7  -6 55670.0 1373.81   6 
   7  -5  -6 54961.6 1278.37   2 
   5   2   6 50593.7 1259.37   1 
   7  -5  -6 54822.9 1626.54   5 
  -2   7  -6 54932.2 1606.11   8 
   5   2   6 57419.4 1364.34   7 
  -2   7  -5 43212.2 1204.40   6 
   7  -5  -5 44004.8 1341.54   5 
   5   2   5 44697.9 1216.96   6 
   7  -5  -5 45824.0 1187.67   2 
  -2   7  -5 43070.6 1328.17   8 
   5   2   5 47331.6 1223.96   7 
  -2   7  -4 5943.42 454.571   6 
   5   2   4 6185.00 497.304   6 
   7  -5  -4 6958.03 494.292   2 
   7  -5  -4 5751.38 469.457   5 
   5   2   4 6127.96 451.220   7 
  -2   7  -4 7075.40 526.614   8 
   7  -5  -3 36208.4 1046.42   5 
   5   2   3 37479.6 1181.93   6 
   2  -7   3 35138.3 1008.12   5 
   7  -5  -3 38518.0 1133.87   2 
   5   2   3 34658.5 1076.69   7 
  -2   7  -3 37226.0 1139.14   8 
   5   2   2 76218.1 1694.16   6 
   2  -7   2 71867.7 1354.17   5 
   7  -5  -2 77423.8 1434.82   5 
   7  -5  -2 83210.5 1665.26   2 
   5   2   2 80673.2 1552.04   7 
   2  -7   1 27096.5 823.189   5 
   5   2   1 24109.2 870.474   7 
   7  -5  -1 25033.1 786.149   5 
   5   2   1 24063.4 976.399   6 
   7  -5  -1 26644.5 971.983   2 
   7  -5   0 419696. 3049.97   5 
   7  -5   0 397529. 3695.86   2 
   2  -7   0 383983. 3061.08   5 
   5   2   0 393859. 3508.25   7 
   5   2   0 410739. 3974.56   6 
   2  -7  -1 2161.17 282.494   5 
   5   2  -1 3218.76 407.004   6 
   7  -5   1 2254.33 249.028   5 
   5   2  -1 3438.77 367.159   7 
   7  -5   1 2613.10 364.284   2 
  -7   5  -1 1353.42 125.616   8 
   7  -5   2 44758.0 1250.93   2 
   5   2  -2 45358.7 1362.07   6 
   2  -7  -2 41431.5 1027.83   5 
   5   2  -2 41963.3 1182.07   7 
   7  -5   2 45726.9 987.450   5 
  -7   5  -2 38529.7 768.023   8 
   7  -5   3 1445.27 211.063   5 
   2  -7  -3 1525.43 243.690   5 
   7  -5   3 1382.72 268.851   2 
   5   2  -3 1735.59 337.626   6 
   5   2  -3 1828.79 295.050   7 
  -7   5  -3 1699.68 220.987   8 
   5   2  -4 14080.1 730.871   7 
   5   2  -4 16560.1 880.094   6 
   2  -7  -4 15195.8 688.200   5 
   7  -5   4 15564.6 604.963   5 
   7  -5   4 16096.1 751.327   2 
  -7   5  -4 14826.6 642.800   8 
   2  -7  -5 26590.3 952.544   5 
   7  -5   5 24001.6 897.786   2 
   5   2  -5 25235.1 1094.22   6 
  -7   5  -5 25503.5 915.670   8 
   2  -7  -6 80300.2 1759.40   5 
   7  -5   6 84399.2 1629.45   2 
   5   2  -6 80109.1 1968.35   6 
  -7   5  -6 86637.3 1805.01   8 
   5   2  -6 82346.1 1963.17   8 
   5   2  -7 1097.68 247.755   1 
   7  -5   7 1033.83 275.727   2 
   2  -7  -7 764.618 282.099   5 
   5   2  -7 2162.02 400.960   6 
   5   2  -7 2191.87 409.368   8 
   2  -7  -7 1978.10 293.544   8 
  -7   5  -7 1622.68 337.186   8 
   5   2  -8 16438.9 974.646   6 
   2  -7  -8 17609.7 973.415   5 
  -7   5  -8 18465.2 972.783   8 
   2  -7  -8 19181.3 901.141   8 
   5   2  -8 18050.3 1078.15   8 
   5   2  -9 18576.4 1051.31   6 
   2  -7  -9 20039.1 1139.71   5 
   2  -7  -9 22951.1 1054.69   8 
  -7   5  -9 21737.3 1114.21   8 
   5   2  -9 19559.8 1184.37   8 
   5   2 -10 60924.1 2139.52   8 
  -5  -2  10 55048.8 1847.49  10 
   2  -7 -10 67584.2 1860.40   8 
  -2   7  10 53977.8 1669.57  10 
  -7   5 -10 67053.4 2022.63   8 
   2  -7 -10 55125.4 1963.27   5 
   5   2 -10 59169.4 1886.41   6 
   5   2 -10 62670.1 2212.34  19 
   7  -5  10 62648.1 1797.34  16 
   7  -5  10 65499.2 2002.37  22 
   2  -7 -10 65435.9 1818.95  11 
   2  -7 -11 14926.7 960.556   8 
   5   2 -11 12512.7 1059.19   8 
  -2   7  11 15376.2 945.674  10 
  -7   5 -11 15817.4 1062.38   8 
  -5  -2  11 13414.4 989.447  10 
   5   2 -11 12722.6 934.263   6 
   2  -7 -11 13160.9 1075.24   5 
   7  -5  11 14839.5 1009.87  22 
   5   2 -11 18700.1 1252.25  19 
  -2   7  11 16170.8 969.882  22 
   7  -5  11 14452.1 918.593  16 
   2  -7 -11 16631.4 971.798  11 
  -5  -2  12 28641.3 1420.34  10 
  -7   5 -12 30381.9 1508.95   8 
  -2   7  12 26180.7 1276.17  10 
   5   2 -12 26232.8 1524.06   8 
   2  -7 -12 25698.3 1535.28   5 
   5   2 -12 30981.2 1650.37  19 
  -2   7  12 30680.1 1367.42  22 
   7  -5  12 30256.7 1303.68  16 
   7  -5  12 29687.2 1437.01  22 
   2  -7 -12 31812.3 1369.29  11 
   5   2 -13-509.611 462.697   8 
  -2   7  13 234.302 282.050  10 
  -7   5 -13-399.911 457.304   8 
  -5  -2  13-4.09398 326.734  10 
   2  -7 -13 365.694 302.629  11 
   2  -7 -13 365.984 562.919   5 
   5   2 -13-295.470 454.214  19 
   7  -5  13 71.1657 324.617  22 
  -2   7  13-17.9586 262.818  22 
   7  -5  13 124.415 277.238  16 
  -5  -2  14 16240.8 1129.48  10 
  -2   7  14 21097.5 1176.92  10 
  -2   7  14 22939.2 1192.84  22 
   7  -5  14 18362.2 1019.69  16 
   7  -5  14 19468.5 1182.01  22 
   5   2 -14 21815.1 1370.84  19 
   2  -7 -14 19847.8 1141.23  11 
  -5  -2  15 14001.4 1038.58  10 
  -2   7  15 14230.2 981.834  10 
   5   2 -15 14242.1 1091.96  19 
   7  -5  15 13110.7 1046.39  18 
  -2   7  15 17163.1 1034.37  20 
   7  -5  15 13119.9 982.765  22 
  -2   7  15 13492.8 941.011  22 
   2  -7 -15 14742.6 967.635  11 
  -5  -2  16 1645.75 466.366  10 
  -2   7  16 755.950 334.800  10 
   2  -7 -16 780.796 345.238  11 
   5   2 -16 676.961 396.329  19 
  -2   7  16 1450.46 366.081  20 
   7  -5  16 1323.31 402.858  22 
  -2   7  16 955.556 345.990  22 
  -5  -2  17 2231.46 484.993  10 
  -2   7  17 3478.78 502.498  10 
   7  -5  17 3156.38 504.303  22 
  -2   7  17 4184.50 486.755  20 
  -2   7  17 3052.54 444.537  22 
   5   2 -17 3186.30 521.892  19 
  -2   7  17 4183.30 584.122  17 
  -5  -2  18 1193.19 372.535  10 
  -2   7  18 882.534 297.968  10 
   7  -5  18 884.670 322.287  22 
  -2   7  18 1033.82 357.867  17 
   5   2 -18 469.184 287.375  19 
  -5  -2  19 887.690 300.309  10 
   5   2 -19 287.796 225.152   9 
  -2   7  19 901.389 251.764  10 
   7  -5  19 951.536 288.311  22 
  -2   7  19 1039.36 326.971  17 
  -5  -2  20 216.334 195.586  10 
   7  -5  20-57.6880 173.338  22 
  -2   7  20 138.075 191.265  17 
  -7   4  20 890.194 244.315  10 
  -3   7 -20 1108.51 300.219   9 
   3  -7  20 737.142 232.864  22 
  -7   4  20 567.408 177.719  17 
   4   3  20 508.108 209.788  22 
  -7   4  19 1312.11 333.053  10 
   7  -4 -19 1746.48 353.739  19 
   3  -7  19 1632.85 343.379  22 
   4   3  19 1300.53 319.457  22 
  -7   4  18 1934.73 414.176  10 
   4   3  18 1896.76 403.639  22 
   7  -4 -18 1844.58 417.020  19 
   3  -7  18 1126.36 358.582  22 
  -7   4  17 1890.40 434.946  10 
   4   3  17 1388.22 405.181  22 
   3  -7  17 2322.57 490.960  22 
   4   3  17 2132.87 497.531  17 
  -7   4  16 2885.18 508.207  10 
   3  -7  16 1488.42 474.511  10 
   4   3  16 1673.61 453.834  22 
   3  -7  16 1540.05 447.585  22 
   4   3  16 2237.01 532.177  17 
  -7   4  15 2654.76 528.280  10 
   3  -7  15 1547.81 491.194  10 
   3  -7  15 1990.37 519.137  22 
   4   3  15 2937.64 595.142  17 
   4   3  15 3119.79 551.412  22 
  -7   4  14 934.830 362.042  10 
   3  -7  14 1108.94 498.595  10 
   4   3  14 741.150 409.486  17 
   4   3  14 809.103 363.694  20 
   4   3  14 416.894 336.059  22 
   3  -7  14 1174.66 440.562  22 
   3  -7  13 44731.2 2042.75  10 
  -4  -3 -13 56668.0 2160.90   8 
  -7   4  13 46923.9 1734.16  10 
  -3   7 -13 36378.5 1798.74   8 
   4   3  13 52636.8 1868.48  22 
   4   3  13 50782.2 1829.65  20 
   4   3  13 45692.7 1938.80  17 
   3  -7  13 46967.1 1899.43  22 
   7  -4 -13 46127.8 2230.41   5 
  -7   4  12 17066.1 1040.88  10 
  -3   7 -12 16517.2 1199.76   8 
   3  -7  12 12921.6 1138.45  10 
  -4  -3 -12 18029.0 1221.01   8 
   4   3  12 21436.3 1217.82  20 
   3  -7  12 15030.4 1111.56  22 
   4   3  12 17733.9 1126.79  22 
   4   3  12 18130.8 1238.93  17 
   7  -4 -12 14859.5 1264.90   5 
  -3   7 -11 107010. 2849.81   8 
  -7   4  11 106634. 2379.89  10 
  -4  -3 -11 113232. 2828.65   8 
   3  -7  11 100957. 2942.70  10 
   7  -4 -11 100797. 3053.36   5 
   4   3  11 106994. 2788.81  17 
   4   3  11 107000. 2539.27  22 
   3  -7  11 105790. 2776.47  22 
   4   3  11 105226. 2587.04  20 
   3  -7  10 23527.8 1478.37  10 
  -7   4  10 28337.3 1206.51  10 
   4   3  10 29796.4 1090.02   7 
  -3   7 -10 29857.6 1465.62   8 
  -4  -3 -10 32987.4 1475.39   8 
   7  -4 -10 25854.6 1502.41   5 
   4   3  10 32070.9 1497.30  17 
   4   3  10 36621.0 1510.70  20 
   3  -7  10 27950.0 1437.12  22 
   4   3  10 33564.3 1395.66  13 
   7  -4  -9 43005.7 1808.91   5 
  -4  -3  -9 46479.9 1646.95   8 
  -3   7  -9 48327.1 1748.66   8 
   4   3   9 44508.0 1286.58   7 
   7  -4  -8 28301.7 1384.99   5 
  -3   7  -8 29429.4 1311.41   8 
   4   3   8 28763.1 1012.62   7 
   7  -4  -7 2390.98 290.904   2 
   7  -4  -7 2527.62 450.995   5 
   4   3   7 2389.31 317.586   7 
  -3   7  -7 2561.69 419.162   8 
   7  -4  -6 9172.50 527.428   2 
   7  -4  -6 9962.43 759.118   6 
   7  -4  -6 9724.54 700.586   5 
  -3   7  -6 9128.36 529.742   6 
   4   3   6 8686.13 574.037   6 
   4   3   6 9319.96 563.264   7 
  -3   7  -6 9334.04 667.700   8 
   7  -4  -5 6215.17 449.409   2 
   7  -4  -5 6378.13 600.852   6 
   4   3   5 5348.95 476.281   6 
  -3   7  -5 5807.11 424.615   6 
   7  -4  -5 5373.28 487.842   5 
  -3   7  -5 5697.07 500.929   8 
   4   3   5 6376.32 463.929   7 
   7  -4  -4 32204.2 989.552   2 
   7  -4  -4 32790.3 1244.59   6 
   3  -7   4 32306.7 984.637   5 
   4   3   4 31430.8 1082.29   6 
   7  -4  -4 30609.3 1008.43   5 
   4   3   4 30295.8 1004.32   7 
  -3   7  -4 31442.3 1016.66   8 
   7  -4  -3 35760.3 994.274   5 
   7  -4  -3 36408.1 1074.28   2 
   7  -4  -3 37576.7 1267.86   6 
   4   3   3 34551.3 1132.77   6 
   3  -7   3 35718.8 984.826   5 
   4   3   3 37426.0 1063.97   7 
  -3   7  -3 35264.9 1031.86   8 
   7  -4  -2 7951.11 571.979   6 
   4   3   2 10130.5 564.125   7 
   7  -4  -2 8233.59 458.127   5 
   3  -7   2 6492.21 448.117   5 
   7  -4  -2 8162.76 540.800   2 
   4   3   2 8673.25 587.817   6 
  -3   7  -2 7657.90 460.023   8 
   7  -4  -1 88446.2 1704.33   6 
   4   3   1 81909.9 1760.80   6 
   7  -4  -1 89247.3 1692.38   2 
   4   3   1 86671.6 1632.64   7 
   3  -7   1 86066.0 1447.32   5 
   7  -4  -1 89062.2 1369.97   5 
   7  -4  -1 82021.4 1382.18   7 
   7  -4   0 27434.4 958.354   2 
   7  -4   0 27694.1 890.818   6 
   7  -4   0 28075.4 742.192   5 
   3  -7   0 24286.6 806.766   5 
   4   3   0 28639.9 1056.28   6 
   4   3   0 29959.8 978.443   7 
   7  -4   0 24249.6 802.643   7 
  -7   4   0 23458.4 470.090   8 
   4   3  -1 87270.4 1794.89   6 
   7  -4   1 88037.5 1257.26   5 
   3  -7  -1 88885.3 1486.23   5 
   7  -4   1 87413.0 1678.72   2 
   3  -7  -2 29037.0 878.998   5 
   7  -4   2 30978.9 745.977   5 
   7  -4   2 29666.6 993.499   2 
   4   3  -2 28229.4 1081.02   6 
   7  -4   2 29122.0 949.807   7 
  -7   4  -2 28680.2 740.289   8 
   3  -7  -3 10464.8 560.968   5 
   7  -4   3 9728.45 432.297   5 
   4   3  -3 9014.50 641.903   6 
   7  -4   3 10414.6 598.939   2 
   7  -4   3 10387.9 601.547   7 
  -7   4  -3 10507.2 507.851   8 
   7  -4   4 801.866 214.797   7 
   4   3  -4 1038.74 295.405   6 
   7  -4   4 1122.36 253.689   2 
   3  -7  -4 796.750 220.241   5 
  -7   4  -4 750.811 198.462   8 
   4   3  -5 30782.7 1185.97   6 
   3  -7  -5 32380.9 1097.11   5 
   7  -4   5 31766.0 1019.63   2 
  -7   4  -5 33936.6 1071.83   8 
   4   3  -5 33200.7 1196.17   8 
   4   3  -6 6195.58 588.827   6 
   7  -4   6 6306.95 466.513   2 
   3  -7  -6 5952.21 533.273   5 
  -7   4  -6 6991.94 552.017   8 
   4   3  -6 6984.33 622.167   8 
   3  -7  -6 6389.46 446.074   8 
   7  -4   7 785.297 221.158   2 
   4   3  -7 1246.22 329.067   6 
   3  -7  -7 1082.16 318.815   5 
   3  -7  -7 649.180 210.335   8 
   4   3  -7 1376.73 356.648   8 
  -7   4  -7 1054.80 309.777   8 
   4   3  -8 4382.98 537.426   6 
   3  -7  -8 4294.32 548.676   5 
   3  -7  -8 5520.24 476.833   8 
   4   3  -8 3953.40 572.857   8 
  -7   4  -8 5070.39 542.249   8 
   3  -7  -9 27242.9 1358.03   5 
   4   3  -9 29426.0 1276.48   6 
  -7   4  -9 31338.2 1324.64   8 
   3  -7  -9 30918.1 1148.42   8 
   4   3  -9 26914.2 1394.34   8 
  -4  -3  10 841.735 377.842  10 
  -7   4 -10 220.245 258.144   8 
   4   3 -10-183.172 275.810   8 
  -3   7  10 506.032 259.060  10 
   3  -7 -10 368.253 271.653  11 
   3  -7 -10 226.638 374.458   5 
   4   3 -10 215.688 312.890   6 
   4   3 -10 254.943 291.646  19 
   7  -4  10 273.011 273.471  22 
   7  -4  10-73.7599 258.444  16 
  -4  -3  11 53462.0 1930.48  10 
   4   3 -11 45318.9 1935.14   8 
  -3   7  11 44497.2 1580.15  10 
  -7   4 -11 52644.7 1871.26   8 
   3  -7 -11 45371.4 1979.87   5 
   4   3 -11 48807.9 1730.61   6 
  -3   7  11 51530.7 1665.58  22 
   4   3 -11 53181.0 2068.34  19 
  -4  -3  11 45721.8 1790.74  22 
   7  -4  11 48457.1 1735.37  22 
   7  -4  11 45926.1 1557.89  16 
   3  -7 -11 48824.3 1657.14  11 
  -4  -3  12 5976.23 733.935  10 
  -3   7  12 3345.94 527.951  10 
   4   3 -12 3500.12 673.983   8 
  -7   4 -12 4101.71 622.761   8 
   3  -7 -12 3410.18 702.258   5 
   4   3 -12 3517.07 652.904  19 
   7  -4  12 5242.33 577.062  16 
  -4  -3  12 6542.44 752.263  22 
   7  -4  12 5715.66 657.969  22 
  -3   7  12 2762.77 491.350  22 
   3  -7 -12 4299.69 571.727  11 
  -7   4 -13 41998.7 1828.46   8 
  -4  -3  13 58313.3 2090.23  10 
   4   3 -13 40878.1 1947.10   8 
  -3   7  13 55036.1 1863.99  10 
   3  -7 -13 38736.6 1982.10   5 
   7  -4  13 55710.5 1737.41  16 
   7  -4  13 51972.3 1890.29  22 
   4   3 -13 64950.6 2302.76  19 
   7  -4  13 52796.8 2094.66  18 
  -4  -3  13 50089.7 1937.64  22 
  -3   7  13 63190.7 1931.37  22 
   3  -7 -13 62914.3 1964.80  11 
  -3   7  14 5968.10 684.265  10 
  -3   7  14 6231.72 658.897  22 
   4   3 -14 5522.78 748.019  19 
   7  -4  14 5934.77 692.916  22 
   7  -4  14 5030.30 581.707  16 
   7  -4  14 4483.52 690.613  18 
  -4  -3  14 6612.55 757.756  22 
   3  -7 -14 6261.93 684.391  11 
   3  -7 -15 2205.94 446.909  11 
  -3   7  15 2436.32 473.639  10 
  -4  -3  15 1591.36 443.747  10 
   7  -4  15 2057.10 466.076  22 
   4   3 -15 2152.29 502.907  19 
  -3   7  15 2990.12 477.320  20 
   7  -4  15 2003.80 393.516  16 
  -4  -3  16-173.596 355.421  10 
  -3   7  16-61.0274 302.231  10 
   3  -7 -16-762.930 344.765  11 
   7  -4  16 82.9646 290.784  22 
  -3   7  16 150.270 249.067  20 
   4   3 -16-270.080 358.247  19 
  -4  -3  17 307.569 326.175  10 
  -3   7  17 281.597 283.469  10 
   4   3 -17 1003.85 349.101  19 
   7  -4  17 606.967 338.022  22 
  -4  -3  18 693.630 336.672  10 
  -3   7  18 279.731 256.340  10 
   7  -4  18 167.038 253.824  22 
  -3   7  18 308.016 314.094  17 
  -4  -3  19 161.277 236.954  10 
  -3   7  19-191.258 241.965  10 
   4   3 -19 115.260 233.325   9 
   7  -4  19 44.3783 207.410  22 
  -3   7  19-94.9015 249.575  17 
  -4  -3  20 180.045 194.754  10 
  -3   7  20 75.6907 182.828  17 
   7  -4  20-34.0154 166.785  22 
  -7   3  20 1524.32 290.156  10 
  -4   7 -20 1175.96 302.575   9 
   3   4  20 1252.40 259.914  22 
   4  -7  20 1384.95 275.887  22 
  -7   3  19 402.856 261.933  10 
   7  -3 -19-113.107 235.442  19 
  -7   3  19 474.103 219.139  17 
   4  -7  19 72.4820 230.231  22 
   3   4  19 168.869 219.491  22 
  -7   3  18 4426.25 550.429  10 
   7  -3 -18 2213.14 448.679  19 
   3   4  18 2511.13 450.926  22 
   4  -7  18 4284.38 546.679  22 
   3   4  18 3660.10 559.299  17 
  -7   3  17 17177.7 1061.91  10 
   3   4  17 19291.5 1089.64  22 
   4  -7  17 18384.9 1098.64  22 
   3   4  17 21803.1 1233.42  17 
   7  -3 -17 15043.5 1067.09  19 
  -7   3  16 303.377 325.624  10 
   4  -7  16 212.223 343.606  10 
   4  -7  16 336.325 342.359  22 
   3   4  16 451.327 351.811  22 
   3   4  16 290.507 354.623  17 
  -7   3  15 3836.62 595.766  10 
   4  -7  15 4978.09 730.306  10 
   3   4  15 5240.65 706.173  22 
   3   4  15 5954.50 660.689  20 
   3   4  15 6190.22 775.581  17 
   4  -7  15 6158.25 744.456  22 
  -7   3  14 31807.8 1480.10  10 
   4  -7  14 29955.5 1648.17  10 
   3   4  14 29788.5 1457.04  22 
   4  -7  14 33674.5 1619.74  22 
   3   4  14 34502.1 1508.94  20 
   3   4  14 34826.8 1672.37  17 
   4  -7  13 28936.9 1637.40  10 
  -7   3  13 33271.3 1451.39  10 
  -3  -4 -13 37161.0 1769.23   8 
  -4   7 -13 23179.8 1441.83   8 
   3   4  13 33341.8 1648.17  17 
   3   4  13 35729.5 1536.37  20 
   4  -7  13 29800.8 1549.48  22 
   3   4  13 36181.0 1556.73  22 
   7  -3 -13 28474.4 1759.24   5 
  -3  -4 -12 61126.6 2136.94   8 
   4  -7  12 54718.8 2203.65  10 
  -7   3  12 53719.0 1791.01  10 
  -4   7 -12 57126.1 2124.71   8 
   3   4  12 55272.0 1878.29  20 
   4  -7  12 59022.3 2110.73  22 
   3   4  12 55966.3 2068.86  17 
   3   4  12 49373.9 1813.95  22 
   7  -3 -12 52870.2 2272.52   5 
   4  -7  11 89235.6 2756.60  10 
  -7   3  11 110378. 2441.73  10 
  -4   7 -11 103725. 2745.05   8 
  -3  -4 -11 119593. 2885.62   8 
   3   4  11 99000.4 2458.28  22 
   4  -7  11 103488. 2746.25  22 
   3   4  11 120428. 2708.24  20 
   3   4  11 106638. 2766.67  17 
   7  -3 -11 94673.8 2921.29   5 
  -3  -4 -10 11510.3 876.440   8 
   4  -7  10 10567.4 969.300  10 
   3   4  10 12162.2 681.947   7 
  -7   3  10 11122.0 763.417  10 
  -4   7 -10 12839.5 952.337   8 
   4  -7  10 11839.7 941.246  22 
   3   4  10 10117.8 854.964  17 
   3   4  10 10215.0 811.208  20 
   7  -3 -10 10957.4 999.616   5 
   7  -3  -9 53226.9 1995.36   5 
  -3  -4  -9 55621.9 1805.24   8 
  -4   7  -9 56654.9 1852.89   8 
   3   4   9 55286.7 1374.20   7 
   7  -3  -8 10732.9 880.477   5 
   7  -3  -8 12693.6 880.190   6 
   3   4   8 11770.0 637.657   7 
  -3  -4  -8 13848.3 860.042   8 
  -4   7  -8 12380.9 847.571   8 
   7  -3  -7 26373.4 1221.30   6 
   7  -3  -7 22769.9 1137.59   5 
   3   4   7 24637.6 987.487   6 
  -4   7  -7 24879.6 1103.63   8 
   3   4   7 25312.2 894.264   7 
   3   4   6 133203. 2281.46   6 
  -4   7  -6 127681. 1757.51   6 
   7  -3  -6 131107. 2446.74   5 
   7  -3  -6 145379. 2711.00   6 
   7  -3  -6 130184. 1941.47   2 
  -4   7  -6 136905. 2391.93   8 
   3   4   6 145318. 2133.96   7 
   7  -3  -5 10293.4 574.188   2 
   7  -3  -5 10755.7 753.404   6 
  -4   7  -5 9927.32 512.123   6 
   7  -3  -5 10203.3 643.261   5 
   3   4   5 10108.7 662.720   6 
   3   4   5 9985.67 582.994   7 
  -4   7  -5 10727.9 643.008   8 
   3   4   4 12345.9 732.063   6 
   4  -7   4 11098.7 620.285   5 
   7  -3  -4 12913.1 639.649   2 
   7  -3  -4 13295.3 817.978   6 
   7  -3  -4 12181.2 645.766   5 
   3   4   4 11949.0 626.823   7 
  -4   7  -4 11229.3 603.362   8 
   7  -3  -3 33866.0 1022.48   2 
   7  -3  -3 32736.0 1204.43   6 
   3   4   3 32375.5 1020.20   7 
   7  -3  -3 32964.5 925.805   5 
   3   4   3 33683.7 1119.10   6 
   4  -7   3 29425.5 914.144   5 
   7  -3  -3 29270.6 725.457   7 
  -4   7  -3 31759.8 899.579   8 
   7  -3  -2 68435.4 1213.93   5 
  -3  -4  -2 64322.1 783.791   5 
   3   4   2 74974.1 1511.89   7 
   7  -3  -2 70795.9 1483.44   2 
   4  -7   2 68738.8 1327.98   5 
   7  -3  -2 67507.7 1630.98   6 
   3   4   2 67364.3 1560.23   6 
  -4   7  -2 71804.6 1233.67   8 
   7  -3  -2 64860.8 1182.90   7 
   7  -3  -1 29556.6 1039.29   6 
   3   4   1 29547.1 1023.86   7 
   4  -7   1 27585.3 835.245   5 
   7  -3  -1 31903.8 1017.24   2 
   7  -3  -1 31327.5 765.983   5 
   3   4   1 34945.2 1127.67   6 
   7  -3  -1 28037.3 834.865   7 
   7  -3   0 214426. 1834.14   5 
   4  -7   0 196556. 2259.20   5 
   3   4   0 198326. 2688.23   6 
   7  -3   0 204843. 2557.87   2 
   7  -3   0 212815. 2563.85   6 
   7  -3   0 199852. 2291.59   7 
   7  -3   1 95225.3 1765.78   2 
   7  -3   1 96401.1 1159.11   5 
   7  -3   1 92316.6 1564.66   6 
   4  -7  -1 93616.9 1559.50   5 
   7  -3   1 93831.0 1628.90   7 
   7  -3   2 84465.4 1043.79   5 
   3   4  -2 79732.2 1738.09   6 
   4  -7  -2 81101.3 1499.24   5 
   7  -3   2 83889.5 1324.58   6 
   7  -3   2 83747.2 1646.68   2 
  -7   3  -2 81299.3 1251.43   8 
   7  -3   2 84520.0 1587.60   7 
   4  -7  -3 172815. 2280.83   5 
   7  -3   3 178681. 2402.92   2 
   7  -3   3 176709. 2364.43   7 
  -7   3  -3 172806. 2016.58   8 
   4  -7  -4 8950.61 572.977   5 
   3   4  -4 10576.2 677.872   6 
   7  -3   4 8582.12 563.929   2 
  -7   3  -4 10037.9 564.044   8 
   7  -3   4 8754.51 566.728   7 
   4  -7  -5 34566.7 1157.75   5 
   7  -3   5 36720.1 1094.23   2 
   3   4  -5 37455.1 1252.54   6 
   7  -3   5 34816.5 1107.33   7 
   4  -7  -5 34167.2 824.855   8 
   3   4  -5 33799.4 1231.61   8 
  -7   3  -5 37145.1 1142.09   8 
   3   4  -6 3621.71 472.701   6 
   4  -7  -6 3299.88 458.487   5 
   4  -7  -6 3610.32 333.913   8 
   7  -3   6 2789.80 375.743   7 
   3   4  -6 3909.84 497.559   8 
  -7   3  -6 3823.11 434.518   8 
   3   4  -7 739.841 284.140   6 
   7  -3   7 541.370 224.592   7 
   4  -7  -7 745.135 294.998   5 
   3   4  -7 343.448 300.906   8 
  -7   3  -7 668.360 256.143   8 
   4  -7  -8 9071.05 778.002   5 
   3   4  -8 8682.41 708.451   6 
  -7   3  -8 10600.2 758.225   8 
   3   4  -8 8471.88 783.334   8 
   3   4  -9 8298.35 701.389   6 
   4  -7  -9 8551.91 811.823   5 
  -7   3  -9 8929.70 750.947   8 
   3   4  -9 8807.54 835.184   8 
  -4   7  10 2862.12 419.214  10 
  -3  -4  10 3528.26 576.820  10 
  -7   3 -10 3686.96 534.085   8 
   3   4 -10 2594.03 526.022   8 
   3   4 -10 3814.30 557.653   6 
   4  -7 -10 3092.35 598.081   5 
   7  -3  10 2550.78 431.978  22 
   3   4 -10 3611.02 590.284  19 
   7  -3  10 3048.38 419.755  16 
   7  -3  10 2302.58 524.147  18 
   4  -7 -10 3654.61 479.364  11 
  -7   3 -11 17227.6 1113.24   8 
  -3  -4  11 21238.4 1287.88  10 
   3   4 -11 17752.1 1231.18   8 
  -4   7  11 14151.7 918.817  10 
   4  -7 -11 15069.0 1214.95   5 
   3   4 -11 20383.0 1284.55  19 
   7  -3  11 17813.5 1057.25  22 
   7  -3  11 17485.9 967.288  16 
   7  -3  11 16124.0 1155.60  18 
  -3  -4  11 14110.9 1021.67  22 
   4  -7 -11 19118.9 1068.71  11 
  -3  -4  12 252.539 340.373  10 
   3   4 -12 514.228 426.375   8 
  -4   7  12 414.085 279.145  10 
   4  -7 -12 702.645 332.866  11 
  -7   3 -12 373.352 358.598   8 
   4  -7 -12 1201.99 520.991   5 
   7  -3  12 576.197 331.053  22 
   7  -3  12 126.881 382.688  18 
  -3  -4  12 920.450 400.024  22 
   3   4 -12 424.427 353.683  19 
   7  -3  12 377.532 262.927  16 
  -4   7  13 12359.8 917.252  10 
  -3  -4  13 15431.0 1138.51  10 
  -7   3 -13 9199.57 908.016   8 
   3   4 -13 12274.4 1134.07   8 
   4  -7 -13 13192.3 1264.96   5 
  -3  -4  13 14807.3 1069.54  22 
   7  -3  13 12451.8 858.428  16 
   3   4 -13 15259.4 1141.74  19 
   7  -3  13 13052.0 970.819  22 
   4  -7 -13 13411.8 980.339  11 
  -3  -4  14 238.267 356.658  10 
  -4   7  14 389.670 327.538  10 
   4  -7 -14 563.025 347.178  11 
   3   4 -14 810.397 393.992  19 
  -3  -4  14 288.137 329.858  22 
   7  -3  14 137.450 315.323  22 
   7  -3  14 629.718 302.526  16 
  -4   7  15 4969.35 635.161  10 
  -3  -4  15 6023.56 754.376  10 
   3   4 -15 5755.24 712.522  19 
  -3  -4  15 5526.46 676.981  22 
   7  -3  15 5076.19 547.841  16 
   7  -3  15 5639.66 669.087  22 
   4  -7 -15 6080.12 674.097  11 
  -3  -4  16 142.860 343.008  10 
  -4   7  16 583.009 327.324  10 
  -3  -4  16 423.342 302.238  22 
   3   4 -16 551.201 327.972  19 
   7  -3  16 218.780 307.961  22 
  -4   7  16 395.314 259.215  20 
  -3  -4  17 1073.01 405.730  10 
  -4   7  17 1226.81 365.715  10 
   7  -3  17 879.127 337.042  22 
  -3  -4  17 1127.16 366.278  22 
  -3  -4  18-146.456 312.930  10 
  -4   7  18-176.369 286.884  10 
  -4   7  18-140.276 325.109  17 
   7  -3  18 14.8264 259.472  22 
   3   4 -19-104.060 270.908   9 
  -3  -4  19 48.4665 246.441  10 
  -4   7  19 136.276 208.018  10 
   7  -3  19 170.972 210.168  22 
  -4   7  19 73.1050 240.589  17 
  -4   7  20 562.351 177.306  10 
   3   4 -20 954.063 218.136   9 
   7  -3  20 843.515 232.030  22 
  -4   7  20 950.436 246.080  17 
  -5   7 -20 631.117 260.534   9 
  -7   2  20 454.002 216.156  10 
   2   5  20 204.010 156.046  22 
   5  -7  20 535.825 199.539  22 
  -7   2  19 533.399 261.726  10 
   5  -7  19 613.062 269.997  22 
   2   5  19 474.615 235.691  22 
   7  -2 -19 591.577 260.426  19 
  -7   2  18 5244.45 581.548  10 
   7  -2 -18 4114.62 558.540  19 
   2   5  18 5243.20 554.754  22 
   5  -7  18 5882.15 616.178  22 
  -7   2  17 164.141 324.157  10 
   2   5  17 513.575 359.228  17 
   7  -2 -17 204.982 389.362  19 
   2   5  17 591.004 338.643  22 
   5  -7  17 206.481 325.927  22 
  -7   2  16 13179.5 983.341  10 
   7  -2 -16 10427.3 965.878  19 
   5  -7  16 13895.4 1017.91  22 
   2   5  16 12148.9 880.940  20 
   2   5  16 15257.2 1077.25  17 
   2   5  16 13463.6 957.934  22 
   5  -7  15 7239.64 838.855  10 
  -7   2  15 8115.54 802.329  10 
   2   5  15 9339.48 906.596  17 
   2   5  15 8617.24 791.834  20 
   2   5  15 9157.91 836.594  22 
   5  -7  15 7959.22 832.922  22 
   5  -7  14 13256.0 1116.46  10 
  -7   2  14 16141.3 1059.72  10 
   5  -7  14 15637.3 1135.33  22 
   2   5  14 16673.8 1104.79  22 
   2   5  14 16404.6 1069.61  20 
   2   5  14 16602.9 1185.55  17 
  -7   2  13 248.759 308.079  10 
   5  -7  13 378.431 385.754  10 
  -5   7 -13 1090.17 518.118   8 
  -2  -5 -13-71.0001 375.355   8 
   7  -2 -13 406.825 503.111   5 
   2   5  13 432.180 338.530  20 
   5  -7  13 318.601 350.531  22 
   2   5  13 534.950 371.986  17 
   2   5  13 658.722 357.309  22 
   5  -7  12 34564.6 1759.01  10 
  -2  -5 -12 47630.3 1874.05   8 
  -5   7 -12 41614.7 1804.70   8 
  -7   2  12 41028.4 1578.87  10 
   7  -2 -12 37777.3 1918.87   5 
   2   5  12 34011.2 1517.34  22 
   2   5  12 43742.9 1674.87  20 
   5  -7  12 41804.1 1794.79  22 
   2   5  12 41829.0 1789.96  17 
   5  -7  12 35754.0 1554.70  14 
   5  -7  11 8935.62 932.497  10 
  -7   2  11 8600.02 729.600  10 
  -2  -5 -11 9607.69 860.170   8 
  -5   7 -11 9324.58 869.526   8 
   7  -2 -11 8047.39 922.898   5 
   2   5  11 6880.91 712.165  20 
   2   5  11 7667.17 788.021  17 
   5  -7  11 9649.22 880.656  22 
   5  -7  11 9963.84 877.017  14 
   5  -7  10 23519.2 1408.45  10 
  -2  -5 -10 28819.7 1408.75   8 
  -5   7 -10 30355.9 1429.58   8 
  -7   2  10 21745.0 1087.86  10 
   2   5  10 30208.6 1427.73  17 
   5  -7  10 30891.1 1490.06  22 
   2   5  10 30551.2 1364.50  20 
   7  -2 -10 29652.3 1392.17   6 
   7  -2 -10 26544.4 1502.45   5 
   7  -2  -9 2198.07 436.993   6 
  -2  -5  -9 2535.67 442.967   8 
  -5   7  -9 3516.45 512.264   8 
   2   5   9 2559.41 327.788   7 
   7  -2  -8 2901.06 475.646   6 
   2   5   8 3225.23 348.889   7 
  -2  -5  -8 2511.68 426.191   8 
  -5   7  -8 3933.32 491.486   8 
   5  -7   7 5750.35 448.463   2 
   7  -2  -7 4974.52 570.558   6 
   7  -2  -7 5277.86 590.250   5 
   7  -2  -7 5510.59 462.428   8 
  -5   7  -7 5580.60 550.821   8 
   2   5   7 5290.76 428.921   7 
   5  -7   6 80294.0 1636.73   2 
   7  -2  -6 79189.4 1915.32   5 
   7  -2  -6 87649.3 2112.65   6 
  -2  -5  -6 79270.9 1355.42   5 
   2   5   6 93453.6 1705.85   7 
  -5   7  -6 87363.5 1851.88   8 
  -2  -5  -5 668.251 160.010   5 
   2   5   5 507.003 194.803   7 
   7  -2  -5 583.746 289.392   6 
   7  -2  -5 819.507 238.013   5 
  -5   7  -5 594.859 227.028   8 
   2   5   4 537.661 193.553   7 
   7  -2  -4 491.227 244.259   6 
  -2  -5  -4 810.748 155.238   5 
   7  -2  -4 795.121 189.861   5 
   7  -2  -4 512.799 133.094   7 
   5  -7   4 597.715 182.396   5 
  -5   7  -4 777.929 207.707   8 
   7  -2  -3 1555.42 230.968   5 
  -2  -5  -3 1303.17 171.067   5 
   7  -2  -3 1138.21 315.671   6 
   7  -2  -3 1221.51 259.142   2 
   5  -7   3 1205.51 239.477   5 
   7  -2  -3 1844.00 337.915   1 
   2   5   3 1484.43 266.378   7 
  -5   7  -3 1346.11 206.053   8 
   7  -2  -3 1614.04 212.466   7 
   7  -2  -2 125255. 2291.39   6 
   7  -2  -2 118562. 1548.21   5 
   7  -2  -2 130861. 2061.72   2 
  -2  -5  -2 130974. 1397.47   5 
   5  -7   2 126239. 1803.38   5 
   7  -2  -2 127659. 2186.40   1 
   7  -2  -2 119764. 1685.19   7 
  -5   7  -2 125499. 1517.53   8 
   7  -2  -1 48762.0 1271.22   2 
   7  -2  -1 44279.5 1324.23   6 
   7  -2  -1 45171.4 834.651   5 
  -2  -5  -1 40924.1 790.391   5 
   7  -2  -1 44296.8 1295.59   1 
   5  -7   1 44303.6 1076.71   5 
   2   5   1 44410.8 1267.85   6 
   7  -2  -1 41667.6 1035.20   7 
   2   5   0 246118. 2926.74   6 
   7  -2   0 234915. 2883.20   6 
   5  -7   0 240555. 2523.83   5 
   7  -2   0 236332. 2812.40   2 
  -2  -5   0 246590. 2039.85   5 
   7  -2   0 240921. 2974.43   1 
   7  -2   0 230492. 2501.45   7 
   5  -7  -1 1495.56 284.512   5 
   7  -2   1 2985.10 408.405   1 
   7  -2   1 2748.41 341.896   6 
   2   5  -1 3835.91 424.559   6 
   7  -2   1 2168.43 152.309   5 
   7  -2   1 2721.33 374.481   2 
   7  -2   1 2494.99 311.110   7 
   7  -2   2 136273. 1884.14   6 
   2   5  -2 130585. 2220.17   6 
   7  -2   2 131862. 2115.67   2 
   7  -2   2 136853. 2207.66   1 
   5  -7  -2 130435. 1942.12   5 
   7  -2   2 127676. 1944.31   7 
   7  -2   3 24166.0 726.177   6 
   7  -2   3 25893.1 958.529   2 
   7  -2   3 24345.0 925.350   1 
   5  -7  -3 26000.2 929.941   5 
   7  -2   3 26201.2 914.560   7 
   7  -2   4 13100.3 445.204   6 
   2   5  -4 16226.1 829.131   6 
   5  -7  -4 15847.4 766.774   5 
  -7   2  -4 14768.3 669.805   8 
   7  -2   4 15232.2 716.734   7 
   2   5  -5 11495.3 719.635   6 
   5  -7  -5 10614.1 687.701   5 
   2   5  -5 11531.6 749.180   8 
  -7   2  -5 10997.5 626.988   8 
   7  -2   5 9754.26 602.798   7 
   2   5  -6 3232.68 435.444   6 
   5  -7  -6 3487.62 369.614   2 
   5  -7  -6 4049.10 493.649   5 
   7  -2   6 3475.91 389.866   7 
  -7   2  -6 3881.85 447.525   8 
   2   5  -6 3514.75 485.463   8 
   5  -7  -7 2712.23 455.808   5 
   5  -7  -7 1953.69 278.465   2 
   2   5  -7 1950.56 360.762   6 
  -7   2  -7 2799.60 414.174   8 
   2   5  -7 2796.67 469.536   8 
   7  -2   7 2622.98 364.219   7 
   2   5  -8 533.528 264.899   6 
   7  -2   8 444.411 235.317   7 
   5  -7  -8 333.803 293.051   5 
   2   5  -8 128.841 234.135   8 
  -7   2  -8 638.171 289.105   8 
   5  -7  -9 4013.07 612.767   5 
   2   5  -9 4130.01 540.523   6 
  -7   2  -9 4664.27 582.386   8 
   2   5  -9 3834.07 591.994   8 
  -5   7  10 22532.9 1094.36  10 
  -7   2 -10 28162.7 1358.95   8 
  -2  -5  10 28181.0 1486.31  10 
   2   5 -10 23761.4 1383.65   8 
   5  -7 -10 23682.6 1425.76   5 
   7  -2  10 23194.1 1145.53  22 
   7  -2  10 22660.6 1089.65  16 
  -2  -5  10 24087.5 1309.01  22 
   2   5 -10 25729.1 1377.49  19 
   5  -7 -10 22783.0 1147.55  11 
   7  -2  10 20735.3 1097.53  13 
  -2  -5  11 311.974 337.534  10 
  -7   2 -11 641.622 404.590   8 
   2   5 -11 239.656 344.991   8 
  -5   7  11 457.625 271.590  10 
   5  -7 -11 359.238 272.821  11 
   5  -7 -11 812.794 468.027   5 
  -2  -5  11 311.904 310.721  22 
   2   5 -11 220.906 356.855  19 
   7  -2  11 137.723 229.638  16 
   2   5 -12 16669.1 1254.90   8 
  -5   7  12 17812.5 1058.55  10 
  -2  -5  12 18814.7 1282.45  10 
  -7   2 -12 18521.2 1201.66   8 
   5  -7 -12 17311.2 1388.78   5 
   7  -2  12 18871.4 1102.94  22 
   7  -2  12 16861.3 967.106  16 
  -2  -5  12 15942.5 1110.60  22 
   2   5 -12 21460.4 1316.14  19 
   5  -7 -12 19854.9 1150.15  11 
  -5   7  13 9813.53 838.915  10 
  -2  -5  13 14043.4 1129.53  10 
   2   5 -13 10379.8 1041.26   8 
  -7   2 -13 10377.3 970.145   8 
   5  -7 -13 10483.2 1153.03   5 
  -2  -5  13 12665.3 1006.40  22 
   2   5 -13 12634.3 1031.49  19 
   7  -2  13 11555.8 908.516  22 
   7  -2  13 10290.4 772.498  16 
   5  -7 -13 11836.4 943.132  11 
  -2  -5  14 8441.26 908.545  10 
  -5   7  14 7740.79 771.015  10 
   7  -2  14 8857.64 707.523  16 
  -2  -5  14 7369.99 778.360  22 
   2   5 -14 9096.26 874.935  19 
   7  -2  14 7884.77 766.468  22 
   5  -7 -14 8815.32 823.449  11 
  -5   7  15 1811.86 454.117  10 
  -2  -5  15 2448.84 551.061  10 
   5  -7 -15 2322.23 479.264  11 
   2   5 -15 2304.17 486.297  19 
   7  -2  15 1868.97 456.951  22 
  -2  -5  15 2585.30 508.959  22 
   7  -2  15 1465.30 369.159  16 
  -2  -5  16 950.110 415.688  10 
  -5   7  16 1112.04 390.925  10 
   7  -2  16 1414.84 399.268  22 
  -2  -5  16 829.798 339.835  22 
  -2  -5  17 73.4259 336.806  10 
  -5   7  17 347.882 305.052  10 
   7  -2  17 84.2402 304.054  22 
  -2  -5  17 267.170 278.910  22 
  -5   7  18 3825.54 502.627  10 
  -2  -5  18 3452.34 528.187  10 
   7  -2  18 3441.52 481.961  22 
  -5   7  19 2744.92 392.192  10 
   2   5 -19 1609.04 362.520   9 
  -2  -5  19 1888.59 377.064  10 
  -5   7  19 2644.47 407.994  17 
   7  -2  19 2581.45 384.127  22 
  -5   7  20 332.279 191.001  10 
   2   5 -20 292.120 203.625   9 
   7  -2  20 287.906 185.913  22 
  -5   7  20 216.697 195.913  17 
  -6   7 -20 144.709 222.299   9 
  -7   1  20-32.7172 174.931  10 
   6  -7  20 180.766 162.459  22 
  -7   1  19 79.3766 215.605  10 
   1   6  19 242.080 225.305  17 
   6  -7  19-35.9689 221.954  22 
   1   6  19-85.9623 213.305  22 
   7  -1 -19-22.6683 218.394  19 
  -7   1  18 1222.62 346.928  10 
   1   6  18 793.665 306.165  22 
   6  -7  18 955.741 314.001  18 
   6  -7  18 1174.87 340.989  22 
   7  -1 -18 842.313 318.703  19 
   1   6  18 1507.88 394.439  17 
  -7   1  17 3468.86 529.517  10 
   1   6  17 4311.08 597.209  17 
   7  -1 -17 1380.36 450.792  19 
   1   6  17 1851.96 431.048  22 
   6  -7  17 5132.07 615.455  22 
  -7   1  16 10479.8 858.851  10 
   1   6  16 11699.2 883.064  22 
   1   6  16 11134.0 853.303  20 
   1   6  16 12885.9 998.784  17 
   6  -7  16 11060.4 903.712  22 
   7  -1 -16 10677.9 945.911  19 
  -7   1  15 2549.93 525.665  10 
   1   6  15 3508.69 591.512  17 
   1   6  15 1753.09 467.129  22 
   1   6  15 2528.96 492.078  20 
   7  -1 -15 1572.46 523.500  19 
   6  -7  15 3260.86 567.143  22 
  -7   1  14 3552.82 561.854  10 
   1   6  14 3391.36 621.410  17 
   6  -7  14 2187.21 510.766  22 
   7  -1 -14 3621.86 672.658  19 
   1   6  14 3294.81 552.517  20 
   1   6  14 3242.84 553.976  22 
  -1  -6 -13 343.068 333.348   8 
   6  -7  13 1439.59 501.544  10 
  -7   1  13 248.789 327.847  10 
   7  -1 -13 122.938 448.736   5 
   1   6  13 558.599 329.669  22 
   1   6  13 469.332 365.519  17 
   6  -7  13 1113.57 406.627  22 
   1   6  13 510.991 372.137  20 
  -1  -6 -12 6393.73 730.878   8 
  -7   1  12 4524.12 591.642  10 
  -6   7 -12 6821.86 800.573   8 
   6  -7  12 5380.72 740.444  10 
   1   6  12 4299.15 618.443  22 
   1   6  12 5286.15 660.460  20 
   1   6  12 5810.82 715.954  17 
   6  -7  12 6468.60 765.746  22 
   6  -7  12 5530.47 658.481  14 
  -1  -6 -12 5188.38 582.680  11 
   6  -7  11 341.150 329.312  10 
  -7   1  11-17.3721 291.191  10 
  -6   7 -11 82.8578 354.378   8 
  -1  -6 -11 1631.19 429.757   8 
  -1  -6 -11 491.551 259.328  11 
   7  -1 -11 336.951 352.808   6 
   6  -7  11 557.215 340.501  22 
   1   6  11 87.0066 392.855  20 
   6  -7  11 617.577 343.670  14 
  -1  -6 -10 415.537 266.275   8 
  -7   1  10 584.975 288.392  10 
  -6   7 -10 351.295 288.137   8 
   6  -7  10 315.096 317.641  10 
  -1  -6 -10 486.615 256.758  11 
   7  -1 -10 715.889 385.115   6 
   6  -7  10 474.760 303.399  22 
   6  -7  10 394.487 278.241  14 
   7  -1  -9 3874.60 527.402   8 
  -1  -6  -9 3832.75 551.487   8 
  -6   7  -9 4956.48 583.317   8 
   6  -7   9 4648.13 559.950  16 
   7  -1  -9 3806.32 546.074   6 
   7  -1  -8 1059.52 353.683   6 
  -1  -6  -8 1088.74 298.191   5 
  -1  -6  -8 646.733 287.779   8 
   7  -1  -8 1126.12 319.205   8 
  -6   7  -8 793.619 310.894   8 
   1   6   8 1210.77 237.619   7 
   7  -1  -7 51038.6 1693.33   6 
   6  -7   7 49027.8 1287.25   2 
  -6   7  -7 48924.5 1492.93   8 
   1   6   7 48877.0 1237.48   7 
  -1  -6  -6 25889.4 860.758   5 
   6  -7   6 22854.6 907.386   2 
   7  -1  -6 27486.2 1218.52   6 
   1   6   6 22660.6 869.024   7 
  -6   7  -6 24729.3 994.621   8 
   6  -7   5 83278.4 1753.71   2 
   7  -1  -5 84358.8 2074.57   6 
   6  -7   5 83322.2 1632.17   5 
   1   6   5 84372.9 1639.29   7 
   7  -1  -5 74196.4 1702.89   5 
  -1  -6  -5 77616.9 1377.41   5 
   7  -1  -5 81484.3 1713.50   1 
  -6   7  -5 87749.5 1688.20   8 
   6  -7   4 45982.5 1162.98   5 
   7  -1  -4 46482.8 1330.88   1 
   6  -7   4 48728.5 1357.09   2 
  -1  -6  -4 45850.0 1001.85   5 
   1   6   4 44186.6 1218.54   7 
   7  -1  -4 44172.9 1496.44   6 
   7  -1  -4 45327.3 1044.08   7 
  -6   7  -4 44297.8 1093.86   8 
   7  -1  -3 6190.70 520.563   1 
  -1  -6  -3 5887.33 363.866   5 
   7  -1  -3 5408.50 371.883   5 
   7  -1  -3 6175.30 601.897   6 
   6  -7   3 5818.21 420.526   5 
   6  -7   3 5524.11 516.654   2 
  -6   7  -3 5667.07 363.922   8 
   7  -1  -3 5553.29 402.879   7 
   6  -7   2 10372.8 687.675   2 
   7  -1  -2 10027.0 705.760   6 
   7  -1  -2 7166.35 362.478   5 
   6  -7   2 9318.22 521.418   5 
  -1  -6  -2 10300.0 464.636   5 
   7  -1  -2 10140.6 665.092   1 
  -6   7  -2 7975.91 364.336   8 
   7  -1  -2 10136.2 547.072   7 
   7  -1  -1 44359.8 1380.82   6 
   6  -7   1 43882.9 1099.42   5 
   7  -1  -1 43416.0 1336.09   1 
  -1  -6  -1 42611.4 938.064   5 
   7  -1  -1 41657.9 1088.70   7 
   7  -1   0 39137.4 1256.29   6 
   6  -7   0 40696.7 1064.49   5 
   7  -1   0 39595.0 1282.28   1 
  -1  -6   0 38739.5 918.992   5 
   7  -1   0 39578.8 1074.92   7 
   6  -7  -1 1241.51 235.148   5 
   7  -1   1 1447.21 289.109   6 
   7  -1   1 1907.86 360.560   1 
   1   6  -1 982.455 279.025   6 
  -1  -6   1 1313.73 208.959   5 
   7  -1   1 1915.22 277.585   7 
   7  -1   2 56948.8 1458.00   1 
   6  -7  -2 53895.7 1447.23   2 
   6  -7  -2 50282.2 1251.48   5 
   1   6  -2 55363.8 1438.18   6 
   7  -1   2 54091.2 1327.23   6 
   7  -1   2 52403.9 1275.78   7 
   7  -1   3 28295.7 890.265   6 
   7  -1   3 29307.1 1037.62   1 
   6  -7  -3 27146.9 969.443   5 
   1   6  -3 27267.9 1040.47   6 
   6  -7  -3 28904.0 1034.67   2 
   7  -1   3 28407.5 962.207   7 
   7  -1   4 86516.7 1375.81   6 
   6  -7  -4 95041.3 1883.94   5 
   1   6  -4 89579.3 1914.39   6 
   6  -7  -4 98054.9 1872.87   2 
   7  -1   4 99898.1 1850.44   1 
   7  -1   4 101626. 1838.29   7 
   1   6  -5 66884.9 1696.67   6 
   6  -7  -5 67907.5 1711.36   5 
   7  -1   5 67115.4 1481.13   1 
   6  -7  -5 71317.9 1576.83   2 
  -7   1  -5 72161.3 1564.91   8 
   1   6  -5 66284.7 1783.36   8 
   7  -1   5 66878.0 1547.93   7 
   6  -7  -6 61547.1 1760.15   5 
   6  -7  -6 63503.4 1462.08   2 
   1   6  -6 61299.4 1662.77   6 
   1   6  -6 66830.6 1876.16   8 
   7  -1   6 65816.7 1549.34   7 
   6  -7  -7 2423.11 436.265   5 
   6  -7  -7 2745.36 325.168   2 
   1   6  -7 2897.33 425.705   6 
  -7   1  -7 3242.18 438.355   8 
   1   6  -7 2456.13 444.375   8 
   7  -1   7 3274.70 404.636   7 
   6  -7  -8 41293.0 1680.81   5 
   1   6  -8 41631.9 1434.77   6 
   7  -1   8 44128.0 1359.81   7 
   1   6  -8 44662.1 1714.65   8 
  -7   1  -8 45917.6 1584.24   8 
   6  -7  -9 55961.6 2084.38   5 
   1   6  -9 58129.6 1743.45   6 
   7  -1   9 55933.3 1566.79   7 
  -7   1  -9 64052.1 1949.43   8 
  -6   7   9 54415.1 1628.58  10 
   1   6  -9 60895.0 2098.05   8 
   7  -1   9 59457.4 1784.55  16 
   6  -7  -9 54598.3 1754.66  11 
   7  -1   9 50623.7 1617.54  13 
  -7   1 -10 1507.61 430.353   8 
  -1  -6  10 1305.55 455.157  10 
   1   6 -10 1135.77 435.975   8 
  -6   7  10 1041.42 316.882  10 
   6  -7 -10 1203.98 360.810  11 
   6  -7 -10 943.599 488.043   5 
   7  -1  10 1078.70 346.377  22 
  -1  -6  10 800.857 420.010  22 
   1   6 -10 1217.31 404.332  19 
   7  -1  10 1571.99 372.943  16 
   7  -1  10 1112.75 354.354  13 
  -6   7  11 39293.9 1495.98  10 
  -7   1 -11 42927.1 1756.04   8 
   1   6 -11 39579.4 1846.98   8 
  -1  -6  11 41978.7 1890.78  10 
   6  -7 -11 39138.3 1947.35   5 
   7  -1  11 36046.7 1492.60  22 
  -1  -6  11 38172.6 1718.24  22 
   1   6 -11 42902.0 1806.06  19 
   7  -1  11 39925.9 1487.01  16 
   6  -7 -11 39698.0 1603.37  11 
  -7   1 -12 3626.98 622.458   8 
  -1  -6  12 5059.68 760.548  10 
  -6   7  12 3168.61 518.552  10 
   1   6 -12 4487.71 730.285   8 
   6  -7 -12 3456.93 740.245   5 
   7  -1  12 3555.82 536.834  22 
   1   6 -12 5411.39 711.466  19 
  -1  -6  12 4621.18 648.693  22 
   7  -1  12 2017.19 420.044  16 
   6  -7 -12 2831.37 539.195  11 
  -1  -6  13 242.768 380.847  10 
  -6   7  13 198.718 325.425  10 
   6  -7 -13 150.901 378.786  11 
   1   6 -13 518.875 369.529  19 
   7  -1  13 661.316 349.620  22 
  -1  -6  13 15.1222 329.659  22 
   7  -1  13 718.979 317.512  16 
  -1  -6  14 3496.37 653.670  10 
  -6   7  14 3581.18 561.447  10 
   6  -7 -14 2701.25 530.320  11 
   7  -1  14 2498.80 429.883  16 
  -1  -6  14 2747.42 541.429  22 
   1   6 -14 3549.20 584.432  19 
   7  -1  14 3083.43 527.712  22 
  -6   7  15 16901.2 1087.40  10 
  -1  -6  15 18580.2 1286.02  10 
   7  -1  15 15573.2 884.087  16 
  -1  -6  15 16393.3 1109.16  22 
   7  -1  15 16373.9 1058.38  22 
  -1  -6  16 20.5000 363.407  10 
  -6   7  16-14.0976 336.155  10 
  -1  -6  16-16.0856 321.500  22 
   7  -1  16 346.454 303.746  22 
  -1  -6  17 15416.5 1063.77  10 
  -6   7  17 16049.7 990.369  10 
   7  -1  17 14803.5 941.589  22 
  -1  -6  18 2453.51 476.920  10 
  -6   7  18 3364.58 483.301  10 
  -1  -6  18 2098.58 388.149  22 
   7  -1  18 2738.71 429.916  22 
   1   6 -19 528.701 287.954   9 
  -6   7  19 1419.98 314.796  10 
  -6   7  19 1201.18 336.362  17 
   7  -1  19 1544.46 315.496  22 
  -6   7  20 7487.92 501.531  10 
   1   6 -20 6014.68 473.150   9 
  -6   7  20 7533.51 491.483  17 
   7  -1  20 7349.94 494.905  22 
   7  -7  20 0.25333 125.999  22 
  -7   0  19-35.9769 203.269  10 
   0   7  19-287.130 215.187  22 
   0   7  19-35.3810 184.163  17 
   7   0 -19-401.850 232.068  19 
   7  -7  19-33.2545 182.695  22 
  -7   0  18 593.055 292.615  10 
   7  -7  18 755.669 296.433  22 
   0   7  18 690.394 259.715  22 
   0   7  18 907.684 337.149  17 
   7   0 -18 687.931 304.094  19 
  -7   0  17 12009.5 881.318  10 
   7   0 -17 11259.1 873.524  19 
   7  -7  17 13880.6 924.463  22 
   7  -7  17 13875.0 947.006  18 
   0   7  17 12999.3 834.663  22 
   0   7  17 14108.6 863.447  20 
   0   7  17 14073.2 950.607  17 
  -7   0  16 2318.38 504.814  10 
   0   7  16 3675.68 595.537  17 
   7  -7  16 2358.16 516.437  18 
   7  -7  16 2535.91 499.409  22 
   0   7  16 3989.76 553.003  20 
   0   7  16 4093.57 554.448  22 
   7   0 -16 3646.63 629.744  19 
  -7   0  15 19041.6 1160.57  10 
   7   0 -15 22659.8 1383.83  19 
   0   7  15 24673.7 1263.08  20 
   0   7  15 20033.8 1177.85  22 
   0   7  15 23729.0 1336.80  17 
   7  -7  15 20759.9 1237.34  22 
   0  -7 -14 721.451 349.784  11 
  -7   0  14 523.457 351.797  10 
   7   0 -14 267.341 411.443  19 
   0   7  14 569.700 368.445  20 
   0   7  14 697.713 365.440  22 
   0   7  14 956.572 441.915  17 
   7  -7  14 667.729 398.979  22 
  -7   0  13 314.161 319.983  10 
   0  -7 -13 189.506 255.814  11 
   7  -7  13 216.533 308.030  22 
   7   0 -13 495.801 386.856  19 
   0   7  13 862.057 433.908  17 
   0   7  13 1132.51 382.888  22 
   0   7  13 300.224 335.676  20 
  -7   0  12 5146.06 649.814  10 
  -7   7 -12 4011.66 646.136   8 
   0  -7 -12 6291.17 731.216   8 
   7   0 -12 5239.53 730.642   6 
   7   0 -12 6049.37 804.451  19 
   0   7  12 6594.57 703.637  22 
   7  -7  12 6676.09 777.171  22 
   0  -7 -12 5380.67 618.647  11 
   7  -7  12 5430.69 680.327  14 
   0  -7 -11 14454.7 906.120  11 
  -7   0  11 13170.2 925.915  10 
  -7   7 -11 11445.6 964.374   8 
   0  -7 -11 14382.5 1022.18   8 
   7   0 -11 11548.4 962.353   6 
   7  -7  11 14673.4 1062.10  22 
   7  -7  11 13220.3 911.673  16 
   7  -7  11 12522.2 974.697  14 
   0  -7 -10 1401.52 367.991  11 
  -7   0  10 2186.14 437.545  10 
   7   0 -10 2175.12 461.292   8 
  -7   7 -10 2773.09 485.121   8 
   0  -7 -10 1201.87 372.440   8 
   7   0 -10 2455.77 492.303   6 
   7  -7  10 2354.55 514.947  22 
   7  -7  10 1705.18 405.011  16 
   7  -7  10 2493.97 513.740  14 
   0  -7  -9 1830.46 389.469  11 
   7   0  -9 1340.16 394.996   8 
  -7   7  -9 1362.03 375.105   8 
   0  -7  -9 1765.31 382.763   8 
   0  -7  -9 1830.08 390.611   5 
   7   0  -9 2009.91 461.522   6 
   7  -7   9 2233.97 503.674  22 
   7  -7   9 1887.57 412.004  16 
   7  -7   9 1263.19 409.814  14 
   0  -7  -8 20063.2 951.382   5 
   7   0  -8 19296.1 1108.07   6 
   0  -7  -8 21785.9 1034.76   8 
  -7   7  -8 19597.3 1022.47   8 
   7   0  -7 88279.0 1787.08   1 
   0  -7  -7 84333.0 1799.03   5 
   7   0  -7 90200.5 2268.79   6 
   7  -7   7 93182.4 1834.34   2 
   0   7   7 89620.9 1674.84   7 
  -7   7  -7 95784.6 2067.61   8 
   0   7   6 13919.1 690.111   7 
   7  -7   6 15641.9 784.863   2 
   7   0  -6 17151.0 829.664   1 
   7   0  -6 16294.1 999.701   6 
  -7   7  -6 15501.2 792.005   8 
   7   0  -5 230928. 3501.79   6 
   0  -7  -5 228473. 2591.94   5 
   7   0  -5 242648. 3053.98   1 
   7  -7   5 260104. 3175.73   2 
   0   7   5 250140. 2907.77   7 
   7   0  -5 233620. 2624.09   7 
  -7   7  -5 230854. 2706.67   8 
   7   0  -4 13705.8 866.090   6 
   0   7   4 13134.4 703.187   7 
   0  -7  -4 10779.7 557.307   5 
   7  -7   4 12508.4 643.162   5 
   7   0  -4 12233.4 747.244   1 
   7  -7   4 13853.3 757.845   2 
   7   0  -4 12955.6 654.286   7 
  -7   7  -4 11866.2 567.394   8 
   7  -7   3 19376.4 915.203   2 
   7  -7   3 16871.5 711.787   5 
   7   0  -3 11645.3 521.712   5 
   0  -7  -3 19319.9 707.553   5 
   7   0  -3 17805.4 979.176   6 
   7   0  -3 19516.8 931.767   1 
   7   0  -3 20135.4 823.307   7 
  -7   7  -3 14433.3 544.200   8 
   7   0  -2 6628.75 582.265   1 
   0  -7  -2 5834.48 396.729   5 
   7  -7   2 5782.66 432.272   5 
   7  -7   2 5648.76 534.553   2 
   7   0  -2 5953.02 580.957   6 
   7   0  -2 5404.92 449.891   7 
   7  -7   1 77821.4 1483.39   5 
   7  -7   1 79102.4 1863.93   2 
   0  -7  -1 73977.2 1348.23   5 
   7   0  -1 76685.4 1883.44   1 
   7   0  -1 76697.4 1907.33   6 
   7   0  -1 75367.6 1587.98   7 
   7  -7   0 38809.0 1301.96   2 
   7   0   0 38322.9 1338.52   6 
   7   0   0 38140.2 1331.89   1 
   7  -7   0 38377.1 1060.39   5 
   7   0   0 37985.6 1122.56   7 
   7  -7  -1 19955.7 954.804   2 
   7  -7  -1 17965.5 751.083   5 
   7   0   1 21366.4 994.375   1 
   0  -7   1 20027.5 751.721   5 
   7   0   1 19448.0 941.963   6 
   7   0   1 20453.4 832.875   7 
   7   0   2 6981.46 567.292   6 
   7  -7  -2 6872.65 565.854   2 
   7  -7  -2 6588.27 489.359   5 
   0  -7   2 6793.64 454.458   5 
   0   7  -2 7304.69 582.286   6 
   7   0   2 7092.15 588.829   1 
   7   0   2 6409.69 487.221   7 
   7  -7  -3 47629.2 1372.58   2 
   7   0   3 49622.3 1428.93   1 
   0   7  -3 46283.9 1376.56   6 
   7   0   3 45518.5 1286.92   6 
   7  -7  -3 42947.1 1239.27   5 
   7   0   3 45613.5 1249.22   7 
   7  -7  -4 10560.5 656.866   2 
   7  -7  -4 9581.01 640.630   5 
   7   0   4 11057.3 689.070   1 
   7   0   4 8444.93 519.736   6 
   0   7  -4 9629.34 669.417   6 
   7   0   4 9730.37 617.920   7 
   7   0   5 320716. 3352.61   1 
   7  -7  -5 286720. 3590.78   5 
   0   7  -5 269599. 3381.79   6 
   7  -7  -5 318313. 3410.44   2 
   7   0   5 311537. 3353.11   7 
   0   7  -5 303068. 3824.29   8 
   0   7  -6 7821.83 626.541   6 
   7   0   6 8738.66 575.790   1 
   7  -7  -6 7264.79 648.239   5 
   7  -7  -6 7297.43 545.772   2 
  -7   0  -6 9047.77 631.231   8 
   0   7  -6 5967.23 631.806   8 
   7   0   6 9006.59 608.987   7 
   0   7  -7 45760.2 1467.70   6 
   7  -7  -7 54613.3 1375.37   2 
   7  -7  -7 44412.2 1636.43   5 
   7   0   7 43183.3 1180.91   1 
  -7   0  -7 53336.4 1590.24   8 
   7   0   7 48188.9 1396.61   7 
   0   7  -7 48725.3 1735.05   8 
   7  -7  -8 16824.4 1121.97   5 
   0   7  -8 20075.4 1008.17   6 
  -7   0  -8 21237.3 1088.68   8 
   7   0   8 18276.9 901.868   7 
   0   7  -8 18449.0 1144.42   8 
   0  -7   9 1065.78 458.193  10 
   0   7  -9 1108.71 424.812   8 
  -7   7   9 1619.24 349.467  10 
  -7   0  -9 1478.83 446.589   8 
   7  -7  -9 1792.79 408.908  11 
   7   0   9 1628.87 365.685   7 
   7  -7  -9 689.217 428.797   5 
   0  -7   9 1122.75 471.275  22 
   7   0   9 2247.69 397.635  22 
   7   0   9 2314.88 413.646  13 
   7   0   9 2730.12 443.036  16 
   0  -7  10 100019. 2888.76  10 
   7   0  10 86877.4 2044.18   7 
  -7   0 -10 105014. 2650.08   8 
  -7   7  10 88563.7 2176.67  10 
   0   7 -10 90617.0 2702.06   8 
   7  -7 -10 83984.8 2747.09   5 
   0   7 -10 71867.9 2267.02  19 
   0  -7  10 91649.3 2604.19  22 
   7   0  10 84296.9 2213.08  22 
   7  -7 -10 81192.7 2303.66  11 
   7   0  10 86097.6 2228.08  16 
   7   0  10 85922.1 2243.08  13 
   0  -7  11 9536.03 967.538  10 
  -7   0 -11 5622.73 735.234   8 
   0   7 -11 7937.74 883.782   8 
  -7   7  11 5283.03 596.882  10 
   7  -7 -11 5706.21 841.788   5 
   7   0  11 3959.83 573.985  22 
   0  -7  11 8697.57 860.422  22 
   0   7 -11 8295.24 840.149  19 
   7   0  11 4338.85 560.940  16 
   7  -7 -11 4272.69 612.448  11 
   7   0  11 5657.11 674.112  13 
   0  -7  12 18271.8 1335.47  10 
  -7   0 -12 13597.7 1106.51   8 
  -7   7  12 18243.2 1090.20  10 
   0   7 -12 16373.0 1281.38   8 
   7  -7 -12 16633.8 1389.86   5 
   7   0  12 18255.6 1104.85  22 
   7   0  12 15224.7 955.783  16 
   0  -7  12 16655.7 1184.83  22 
   0   7 -12 18160.6 1203.90  19 
   7  -7 -12 16587.1 1127.06  11 
   7  -7 -13 1871.58 489.046  11 
   0  -7  13 1392.36 536.152  10 
  -7   7  13 2182.35 463.851  10 
   7   0  13 2706.69 437.191  16 
   0  -7  13 1678.40 476.545  22 
   7   0  13 2244.88 481.574  22 
  -7   7  14 9331.38 821.959  10 
   0  -7  14 7633.91 890.174  10 
   7   0  14 8703.26 815.531  22 
   7   0  14 8413.89 687.948  16 
   0  -7  14 5967.13 748.152  22 
   0  -7  15 2373.39 575.510  10 
  -7   7  15 1273.85 402.444  10 
   7   0  15 1108.83 409.351  22 
   0  -7  15 1656.76 461.311  22 
  -7   7  16 23380.5 1239.43  10 
   0  -7  16 21936.3 1322.65  10 
   7   0  16 21887.5 1177.31  22 
  -7   7  17 7931.46 716.460  10 
   0  -7  17 7499.13 773.398  10 
   0  -7  17 7005.17 685.413  22 
   7   0  17 7188.77 676.673  22 
   0   7 -18-12.2753 303.080   9 
  -7   7  18-148.105 285.749  10 
   7   0  18-67.1377 266.387  22 
   0  -7  18 27.6172 241.469  22 
   0   7 -19 4102.43 479.064   9 
  -7   7  19 4531.17 456.217  10 
   7   0  19 4026.51 438.148  22 
   7  -7 -19 4565.95 474.477  19 
   0   7 -20 4689.83 411.457   9 
  -7   7  20 5114.79 406.325  10 
   7   0  20 4406.22 381.264  22 
  -7   7  20 5478.44 397.574  17 
  -8   7  19 5705.46 484.582  10 
  -1   8 -19 5315.77 504.306   9 
   7   1  19 4145.40 426.593  22 
  -1   8 -18 582.775 339.424   9 
  -8   7  18 727.193 291.144  10 
   7   1  18 437.204 250.157  22 
  -1   8 -17 746.476 399.939   9 
  -8   7  17 1084.67 351.623  10 
   1  -8  17 556.602 308.106  22 
   7   1  17 1055.09 339.322  22 
  -8   7  16 7465.95 729.953  10 
   7   1  16 6150.56 674.425  22 
   1  -8  16 8377.04 787.243  22 
   1  -8  15 3388.02 645.730  10 
  -8   7  15 4655.30 657.367  10 
   1  -8  15 3327.57 597.109  22 
   1  -8  14 1612.99 527.488  10 
   1  -8  14 2313.86 531.404  22 
   7   1  14 2386.03 492.366  22 
   7   1  14 1679.16 387.699  16 
   1  -8  13 4224.44 732.320  10 
  -8   7  13 3774.60 582.450  10 
   7   1  13 3812.60 582.738  22 
   7   1  13 3426.41 509.771  16 
   1  -8  13 4060.45 677.010  22 
  -7  -1 -12 1364.59 463.819   8 
   1  -8  12 1273.24 510.182  10 
  -1   8 -12 833.794 491.566   8 
  -8   7  12 748.842 367.199  10 
   8  -7 -12 730.284 443.789   5 
   1  -8  12 1035.30 428.901  22 
   7   1  12 164.074 312.771  22 
   7   1  12 417.717 303.864  16 
   7   1  11 35686.2 1407.17   7 
  -7  -1 -11 37548.0 1750.34   8 
  -8   7  11 37381.9 1511.74  10 
   1  -8  11 36581.1 1874.70  10 
  -1   8 -11 38227.5 1874.59   8 
   8  -7 -11 34261.3 1902.81   5 
   1  -8  11 35820.2 1717.19  22 
   7   1  11 43868.7 1670.92  22 
   7   1  11 39179.7 1555.07  16 
   8  -7 -11 35219.2 1633.54  11 
   7   1  11 37054.8 1596.63  13 
   1  -8  10 37072.1 1813.38  10 
  -8   7  10 26811.0 1266.41  10 
   7   1  10 23647.5 1158.63   7 
  -7  -1 -10 38251.6 1678.99   8 
  -1   8 -10 35682.8 1747.93   8 
   8  -7 -10 29339.3 1684.78   5 
   1  -8  10 36304.5 1694.71  22 
   7   1  10 30149.1 1362.83  22 
  -1   8 -10 35122.6 1610.90  19 
   7   1  10 29424.3 1363.26  13 
   8  -7 -10 26294.9 1372.43  11 
   7   1  10 25400.6 1267.97  16 
  -8   7   9 29897.6 1277.92  10 
   1  -8   9 30090.4 1636.70  10 
   7   1   9 31741.5 1272.88   7 
  -7  -1  -9 35783.4 1530.46   8 
  -1   8  -9 30303.1 1556.64   8 
   8  -7  -9 28912.0 1584.23   5 
  -1   8  -9 29959.2 1449.43  19 
   7   1   9 32971.3 1380.22  22 
   1  -8   9 32744.6 1575.39  22 
   8  -7  -9 27149.1 1380.41  11 
   7   1   9 34813.8 1492.34  16 
   7   1   9 33427.9 1371.75  13 
  -1   8  -8 13244.6 998.224   8 
   1  -8   8 10960.8 1002.63  10 
  -8   7   8 12335.2 800.070  10 
  -7  -1  -8 11991.2 910.187   8 
   7   1   8 13030.2 800.648   7 
   8  -7  -8 11006.7 930.401   5 
   1  -8   8 13777.9 1026.40  22 
   7   1   8 11333.9 855.390  16 
   8  -7  -8 10056.7 838.669  11 
   7   1   8 10431.6 777.967  13 
   8  -7  -7 215.510 287.227   5 
   7   1   7 868.128 272.273   1 
   8  -7  -7 389.153 215.712   2 
   7   1   7 842.184 261.510   7 
  -1   8  -7 63.1497 267.854   6 
  -7  -1  -7 826.981 331.210   8 
  -1   8  -7 771.926 327.161   8 
   8  -7  -6 94882.6 2277.95   5 
   8  -7  -6 107657. 2056.38   2 
   7   1   6 102857. 1970.82   1 
  -1   8  -6 101003. 2192.47   6 
   7   1   6 100404. 2043.99   7 
  -1   8  -6 103104. 2428.13   8 
   7   1   5 3423.29 455.139   1 
  -1   8  -5 3015.08 437.656   6 
   8  -7  -5 3295.68 417.728   2 
   8  -7  -5 2658.12 440.225   5 
   7   1   5 3308.93 414.757   7 
  -1   8  -5 3368.35 478.512   8 
  -1   8  -4 151084. 2539.25   6 
   7   1   4 161589. 2672.80   1 
   8  -7  -4 148691. 2482.61   5 
   7   1   4 144861. 2411.68   6 
   8  -7  -4 165840. 2616.54   2 
   7   1   4 166223. 2510.53   7 
   8  -7  -3 34018.2 1224.17   2 
   8  -7  -3 30742.7 1091.24   5 
  -1   8  -3 32819.2 1237.42   6 
   7   1   3 34090.7 1257.61   6 
   7   1   3 34761.3 1304.24   1 
   7   1   3 30456.4 1107.51   7 
   7   1   2 53821.8 1637.30   1 
   1  -8   2 49250.7 1265.23   5 
   8  -7  -2 50407.1 1524.40   2 
   7   1   2 47901.9 1541.58   6 
   8  -7  -2 45369.5 1254.23   5 
   7   1   2 51137.3 1389.23   7 
   7   1   1 64237.0 1854.41   1 
   7   1   1 59802.3 1757.21   6 
   8  -7  -1 60678.6 1399.14   5 
   8  -7  -1 61184.6 1678.96   2 
   1  -8   1 56072.4 1286.82   5 
   7   1   1 59918.4 1508.76   7 
   8  -7   0 95924.4 2128.82   2 
   8  -7   0 92824.6 1695.11   5 
   7   1   0 92412.5 2204.37   6 
   7   1   0 93436.1 2230.86   1 
   1  -8   0 89642.0 1609.03   5 
   7   1   0 94308.1 1915.20   7 
   7   1  -1 36575.4 1432.05   6 
   8  -7   1 35860.1 1050.68   5 
   8  -7   1 36422.2 1317.64   2 
   7   1  -1 36585.0 1405.16   1 
   1  -8  -1 32780.1 968.515   5 
   7   1  -1 34416.3 1170.80   7 
   7   1  -2 39335.7 1484.60   6 
   8  -7   2 44190.0 1447.90   2 
   8  -7   2 40262.8 1103.95   5 
   1  -8  -2 40527.0 1087.58   5 
   7   1  -2 41057.7 1469.45   1 
   7   1  -2 39463.7 1258.26   7 
   7   1  -3 50951.0 1590.87   1 
   1  -8  -3 48707.9 1214.43   5 
   8  -7   3 46517.9 1181.61   5 
   7   1  -3 46314.6 1619.66   6 
   8  -7   3 49274.5 1536.69   2 
   7   1  -3 46753.7 1382.31   7 
   7   1  -4 179452. 3182.41   6 
   7   1  -4 179564. 2673.87   7 
   8  -7   4 187288. 2413.15   5 
   1  -8  -4 181413. 2400.02   5 
   8  -7   5 100145. 2070.83   2 
   7   1  -5 93659.0 2026.22   1 
   7   1  -5 96016.0 1927.90   7 
   1  -8  -5 96561.7 1824.47   5 
   7   1  -6 146943. 2964.72   6 
  -1   8   6 143058. 2187.39   7 
   8  -7   6 141812. 2448.77   2 
   7   1  -6 134104. 2383.56   1 
   1  -8  -6 137398. 2282.49   5 
  -8   7  -6 144403. 2338.44   8 
   7   1  -7 52916.6 1817.77   6 
   7   1  -7 51344.0 1435.09   1 
   8  -7   7 53270.7 1457.26   2 
   1  -8  -7 53196.4 1529.18   5 
  -8   7  -7 49840.2 1497.50   8 
  -8   7  -8 6751.59 635.287   8 
   1  -8  -8 6486.23 579.149   8 
   1  -8  -8 6901.46 618.892  11 
   7   1  -8 6505.98 704.392   6 
   1  -8  -8 4491.77 533.706   5 
   7   1  -8 4064.31 611.680  19 
   8  -7   8 6454.32 650.614  16 
   8  -7   8 6172.80 728.701  14 
   1  -8  -9 683.357 301.749  11 
  -1   8   9 425.229 254.763  10 
  -8   7  -9 901.435 328.172   8 
   1  -8  -9 950.332 320.778   8 
   7   1  -9 818.814 368.816   6 
   1  -8  -9 342.325 270.135   5 
   8  -7   9 40.9363 291.658  22 
   7   1  -9 481.070 341.160  19 
   8  -7   9 694.485 338.018  14 
   8  -7   9 531.207 311.397  16 
   1  -8 -10 8942.04 779.666   8 
  -7  -1  10 8941.13 807.631  10 
  -1   8  10 8656.68 724.395  10 
   1  -8 -10 10003.4 772.474  11 
  -8   7 -10 9565.19 832.707   8 
   7   1 -10 7873.31 798.380   6 
   8  -7  10 9119.76 800.044  16 
   7   1 -10 8449.73 923.358  19 
   8  -7  10 8893.92 844.724  22 
   8  -7  10 8604.32 822.679  14 
  -7  -1  11 12234.2 923.726  10 
  -1   8  11 13780.0 931.015  10 
  -8   7 -11 14256.6 1061.39   8 
   7   1 -11 10924.7 957.620   6 
   7   1 -11 17307.5 1278.61  19 
   8  -7  11 15528.3 1095.09  22 
   8  -7  11 12664.7 928.087  16 
   8  -7  11 12955.3 999.777  14 
   1  -8 -11 15340.7 963.426  11 
  -1   8  12 30142.7 1358.06  10 
  -8   7 -12 29257.1 1561.37   8 
  -7  -1  12 29785.5 1421.36  10 
   8  -7  12 30941.8 1547.68  22 
   8  -7  12 30733.2 1391.36  16 
   7   1 -12 30204.5 1681.09  19 
  -1   8  12 33119.9 1455.83  22 
   8  -7  12 28697.5 1429.34  14 
   1  -8 -12 30214.9 1371.37  11 
  -7  -1  13 13949.6 998.832  10 
  -1   8  13 13796.3 967.729  10 
  -1   8  13 14832.0 1018.14  22 
   7   1 -13 14808.4 1202.64  19 
  -1   8  13 18432.1 1172.36  20 
   8  -7  13 15180.7 1094.27  22 
   1  -8 -13 14976.0 1000.84  11 
  -1   8  14 7947.67 741.671  10 
  -7  -1  14 10491.2 892.890  10 
  -1   8  14 9104.97 799.500  22 
  -1   8  14 9476.37 849.915  20 
   7   1 -14 8390.91 931.310  19 
   8  -7  14 10203.1 898.770  22 
  -1   8  14 10116.2 898.551  17 
   1  -8 -14 8760.40 789.462  11 
  -7  -1  15 30285.1 1423.07  10 
  -1   8  15 35725.4 1428.77  10 
  -1   8  15 35608.4 1482.75  22 
  -1   8  15 45402.9 1673.63  20 
   8  -7  15 30267.2 1592.73  18 
   8  -7  15 32478.0 1485.14  22 
   7   1 -15 35793.1 1679.63  19 
  -1   8  15 41020.6 1672.31  17 
   1  -8 -15 36501.1 1463.76  11 
  -7  -1  16 7926.43 768.794  10 
  -1   8  16 7829.46 698.482  22 
   8  -7  16 7627.17 789.150  18 
   7   1 -16 6403.31 745.366  19 
  -1   8  16 8474.60 801.148  17 
  -1   8  16 8809.15 749.677  20 
   8  -7  16 8032.32 749.730  22 
  -7  -1  17 9772.49 766.139  10 
   7   1 -17 10223.9 810.958  19 
   8  -7  17 9861.65 764.014  22 
  -1   8  17 11507.8 788.991  20 
  -1   8  17 10075.8 721.298  22 
   8  -7  17 10601.4 798.414  18 
  -7  -1  18 653.802 282.157  10 
   8  -7  18 704.409 273.157  22 
  -1   8  18 532.743 236.364  22 
   7   1 -18 430.884 259.431  19 
  -1   8  18 687.451 289.795  17 
  -7  -1  19 484.505 229.184  10 
  -1   8  19 107.390 187.039  17 
   8  -7  19 238.869 189.125  22 
   7   1 -19-136.800 210.470  19 
  -8   6  20 920.365 231.360  10 
  -2   8 -20 1453.05 277.877   9 
   6   2  20 953.351 224.546  22 
  -2   8 -19 4.26902 252.100   9 
  -8   6  19 251.037 213.194  10 
   6   2  19 469.078 219.686  22 
   8  -6 -19-134.721 250.638  19 
  -8   6  18 604.482 285.379  10 
  -2   8 -18 389.496 335.208   9 
   6   2  18 421.755 274.426  22 
   8  -6 -18 316.186 295.872  19 
   2  -8  18 1017.53 315.228  22 
  -8   6  17 434.698 312.684  10 
   2  -8  17-28.3178 274.619  22 
   6   2  17 378.841 302.462  22 
  -8   6  16 8054.00 748.313  10 
   2  -8  16 7761.46 775.143  22 
   6   2  16 6661.36 717.823  22 
   2  -8  15-456.744 488.074  10 
  -8   6  15 509.584 331.357  10 
   6   2  15 79.1993 317.108  22 
   2  -8  14-318.583 462.210  10 
  -8   6  14 135.333 298.163  10 
   2  -8  14 478.139 381.319  22 
   6   2  14 114.807 283.629  22 
   2  -8  13 12343.4 1140.28  10 
  -8   6  13 11657.7 926.993  10 
   2  -8  13 12864.1 1068.57  22 
   6   2  13 11626.2 1057.03  17 
   6   2  13 10910.1 925.313  22 
  -6  -2 -12 62845.7 2294.91   8 
  -8   6  12 47628.6 1739.27  10 
  -2   8 -12 38413.4 1865.60   8 
   2  -8  12 48835.5 2168.70  10 
   8  -6 -12 47966.0 2296.71   5 
   6   2  12 59361.7 1981.52  22 
   2  -8  12 50652.1 2030.55  22 
   6   2  12 50032.2 2057.79  17 
   6   2  12 46351.0 1644.56  16 
   2  -8  11 7905.12 916.020  10 
   6   2  11 3717.37 529.760   7 
  -6  -2 -11 6901.92 811.836   8 
  -2   8 -11 6425.37 794.648   8 
  -8   6  11 4388.48 572.730  10 
   8  -6 -11 4816.20 810.726   5 
   2  -8  11 6836.10 803.409  22 
   6   2  11 4369.20 603.913  22 
   6   2  11 5407.08 744.745  17 
   6   2  11 4199.70 628.674  13 
   6   2  11 996.139 378.036  16 
  -6  -2 -10 115544. 2908.53   8 
   2  -8  10 108522. 3084.50  10 
   6   2  10 112409. 2311.90   7 
  -2   8 -10 112923. 2964.76   8 
  -8   6  10 114273. 2466.56  10 
   8  -6 -10 105192. 3103.25   5 
   6   2  10 124390. 2988.14  20 
   6   2  10 100064. 2475.07  22 
   2  -8  10 110204. 2893.62  22 
   6   2  10 94287.5 2672.43  17 
   6   2  10 114304. 2604.06  13 
   6   2  10 96599.0 2436.64  16 
   8  -6 -10 97570.1 2586.63  11 
  -2   8  -9 942.761 402.398   8 
   8  -6  -9 523.256 307.806  11 
   2  -8   9 1251.87 452.977  10 
  -8   6   9 680.694 268.626  10 
  -6  -2  -9 1015.75 389.780   8 
   6   2   9 791.427 262.086   7 
   8  -6  -9 1307.42 462.304   5 
   2  -8   9 1190.05 407.360  22 
   6   2   9 799.216 340.418  17 
   6   2   9 318.615 345.692  20 
   6   2   9 791.482 315.589  13 
   6   2   9 105.466 258.168  16 
   8  -6  -8 7338.67 779.323   5 
  -2   8  -8 8635.62 795.356   8 
  -6  -2  -8 7526.87 741.890   8 
   6   2   8 8395.20 621.707   7 
   6   2   7 72205.8 1708.30   7 
  -2   8  -7 68939.5 2011.19   8 
   8  -6  -7 63184.6 1972.64   5 
   6   2   7 62215.0 1464.03   1 
   8  -6  -7 66950.6 1530.21   2 
  -2   8  -7 60083.6 1610.06   6 
   6   2   6 104177. 2018.18   7 
  -2   8  -6 105802. 2377.18   8 
   8  -6  -6 102607. 2331.59   5 
  -2   8  -6 98921.1 2010.74   6 
   6   2   6 106183. 1968.30   1 
   8  -6  -6 108457. 1969.91   2 
  -2   8  -5 50436.3 1545.01   8 
   6   2   5 49343.0 1351.88   7 
   6   2   5 47891.8 1376.93   6 
   6   2   5 48823.3 1418.23   1 
   8  -6  -5 50450.2 1371.45   2 
  -2   8  -5 52370.0 1457.20   6 
  -2   8  -4 141352. 2496.49   8 
   6   2   4 153978. 2386.89   7 
   8  -6  -4 147085. 2396.56   5 
   6   2   4 149941. 2524.87   6 
   8  -6  -4 157280. 2465.58   2 
  -2   8  -4 146852. 2422.15   6 
   6   2   3 2880.77 381.353   7 
   8  -6  -3 3162.02 396.943   2 
   6   2   3 2913.16 437.501   6 
   8  -6  -3 3069.91 373.534   5 
   2  -8   3 3221.30 366.554   5 
   6   2   2 412.818 251.772   6 
   2  -8   2 422.808 185.761   5 
   8  -6  -2 628.439 214.366   5 
   8  -6  -2 312.428 224.934   2 
   6   2   2 377.274 197.668   7 
   6   2   1 116910. 2057.72   7 
   6   2   1 111589. 2306.73   6 
   8  -6  -1 112575. 1802.49   5 
   8  -6  -1 116226. 2196.28   2 
   8  -6   0 24284.2 826.194   5 
   2  -8   0 21036.0 782.805   5 
   6   2   0 22638.6 922.858   7 
   6   2   0 22813.9 1073.83   6 
   8  -6   0 24083.6 1024.69   2 
   8  -6   1 51106.8 1176.92   5 
   2  -8  -1 53429.2 1232.69   5 
   6   2  -1 51401.2 1595.34   6 
   8  -6   1 54804.0 1532.11   2 
   6   2  -1 52890.0 1413.09   7 
   8  -6   2 95735.5 1585.13   5 
   6   2  -2 91812.8 2151.69   6 
   2  -8  -2 93917.5 1658.00   5 
   6   2  -2 89610.6 1889.27   7 
   8  -6   2 97904.7 2035.99   2 
   6   2  -3 86006.8 2111.17   6 
   2  -8  -3 85028.6 1623.17   5 
   8  -6   3 87888.3 1516.56   5 
   6   2  -3 82855.4 1851.59   7 
  -8   6  -4 6576.85 439.217   8 
   6   2  -4 6537.86 644.258   6 
   8  -6   4 8471.59 616.882   2 
   6   2  -4 7811.32 603.626   7 
   8  -6   4 6471.24 458.716   5 
   2  -8  -4 8168.27 543.489   5 
  -8   6  -5 169435. 2337.01   8 
   6   2  -5 177188. 2744.32   1 
   8  -6   5 174789. 2628.17   2 
   6   2  -5 175105. 2724.90   7 
  -2   8   5 164964. 2257.04   7 
   2  -8  -5 179090. 2559.08   5 
  -8   6  -6 1494.31 297.133   8 
   6   2  -6 1131.55 272.526   7 
   6   2  -6 658.283 284.503   1 
   6   2  -6 2015.41 432.459   6 
   8  -6   6 1072.91 288.542   2 
   2  -8  -6 1090.72 298.789   5 
  -2   8   6 1944.88 292.151   7 
   2  -8  -7 28165.6 1044.15   8 
  -8   6  -7 28265.0 1138.26   8 
   2  -8  -7 26010.5 1115.34   5 
   8  -6   7 28257.3 1034.07   2 
   6   2  -7 24830.6 1236.69   6 
   6   2  -7 24920.7 985.582   1 
   2  -8  -8 1116.44 268.582   8 
  -8   6  -8 2548.60 429.741   8 
   6   2  -8 1277.68 400.074   6 
   2  -8  -8 1313.51 343.301   5 
   6   2  -8 1301.13 476.718  19 
   2  -8  -9 30243.6 1276.98  11 
   6   2  -9 33283.7 1560.36   8 
  -8   6  -9 36831.5 1479.19   8 
   2  -8  -9 35074.3 1358.88   8 
  -2   8   9 32915.6 1296.22  10 
   6   2  -9 31610.8 1436.83   6 
   2  -8  -9 30205.2 1397.46   5 
   8  -6   9 34168.4 1408.37  16 
   8  -6   9 33134.7 1479.80  22 
   6   2  -9 33735.3 1652.59  19 
   8  -6   9 31826.2 1506.38  14 
   2  -8 -10 8936.70 740.005  11 
  -6  -2  10 5157.01 641.470  10 
   6   2 -10 7192.20 811.419   8 
  -2   8  10 8336.57 713.498  10 
  -8   6 -10 7738.73 758.240   8 
   6   2 -10 7749.73 790.176   6 
   2  -8 -10 6560.73 752.842   5 
   8  -6  10 7568.31 707.877  16 
   8  -6  10 7687.47 786.954  22 
   6   2 -10 11275.5 1022.30  19 
   8  -6  10 7688.09 806.949  14 
  -6  -2  11 104483. 2631.15  10 
  -2   8  11 94977.1 2351.71  10 
   6   2 -11 90889.2 2774.75   8 
  -8   6 -11 99518.6 2657.53   8 
   6   2 -11 91602.3 2503.32   6 
   2  -8 -11 82762.8 2566.18   5 
   6   2 -11 102217. 2952.68  19 
   8  -6  11 104727. 2678.98  22 
   8  -6  11 101930. 2431.39  16 
   8  -6  11 89791.1 2499.46  14 
   2  -8 -11 108823. 2502.73  11 
  -6  -2  12 3211.89 558.043  10 
   6   2 -12 2366.12 549.817   8 
  -2   8  12 1591.43 410.459  10 
   2  -8 -12 2104.48 456.034  11 
  -8   6 -12 1641.13 514.547   8 
   2  -8 -12 1536.48 603.030   5 
   6   2 -12 1798.75 549.494  19 
   8  -6  12 2294.04 510.160  22 
  -2   8  12 2345.23 462.049  22 
   8  -6  12 1995.62 452.238  16 
  -6  -2  13 5039.06 664.670  10 
  -2   8  13 6343.59 673.989  10 
  -2   8  13 6029.87 654.178  22 
   8  -6  13 4391.52 574.546  16 
   6   2 -13 5489.92 778.907  19 
   8  -6  13 4121.79 619.871  22 
   2  -8 -13 5735.54 650.788  11 
  -6  -2  14 26244.3 1393.65  10 
  -2   8  14 26975.4 1331.69  10 
  -2   8  14 31398.7 1392.62  22 
   8  -6  14 24990.8 1509.13  18 
   8  -6  14 26752.5 1390.52  22 
   6   2 -14 28725.7 1565.86  19 
   2  -8 -14 28319.7 1355.83  11 
  -6  -2  15 9589.49 865.289  10 
  -2   8  15 7563.55 727.044  10 
   8  -6  15 7484.25 777.923  22 
   8  -6  15 7757.00 838.791  18 
  -2   8  15 9039.72 752.195  22 
  -2   8  15 9153.97 802.614  20 
   6   2 -15 7652.35 833.010  19 
   2  -8 -15 9273.10 790.756  11 
  -6  -2  16 14700.7 1012.47  10 
  -2   8  16 17571.6 1026.84  10 
  -2   8  16 19339.7 1058.92  20 
   8  -6  16 14441.2 979.820  22 
   8  -6  16 16195.6 1067.23  18 
   6   2 -16 16745.3 1093.96  19 
  -2   8  16 18732.6 1005.13  22 
  -2   8  16 18771.4 1140.85  17 
   2  -8 -16 17480.0 1007.69  11 
  -6  -2  17 4025.99 562.841  10 
  -2   8  17 5229.14 547.728  10 
   8  -6  17 4231.67 535.754  22 
  -2   8  17 4668.65 521.775  20 
  -2   8  17 4719.74 503.103  22 
  -2   8  17 5181.01 620.623  17 
   6   2 -17 4284.75 566.113  19 
  -6  -2  18 2183.21 407.210  10 
   6   2 -18 2566.27 406.700  19 
  -2   8  18 3183.01 398.999  20 
   8  -6  18 2705.78 408.388  22 
  -6  -2  19 581.439 248.131  10 
   6   2 -19 501.119 225.715  19 
   8  -6  19 426.133 202.703  22 
  -2   8  19 533.705 225.676  17 
  -3   8 -20-41.3170 203.114   9 
  -8   5  20 488.790 194.789  10 
   5   3  20 248.128 166.281  22 
  -3   8 -19-59.8506 282.487   9 
  -8   5  19 426.992 236.432  10 
   5   3  19 195.851 211.716  22 
   8  -5 -19-38.4632 231.852  19 
   3  -8  19 518.415 231.856  22 
  -8   5  18 868.402 317.824  10 
   5   3  18 659.724 292.062  22 
   8  -5 -18 687.613 330.964  19 
   3  -8  18 667.074 296.561  22 
  -8   5  17 2309.96 459.297  10 
   5   3  17 2113.19 451.979  22 
   3  -8  17 3373.88 522.321  22 
  -8   5  16 7177.69 716.027  10 
   3  -8  16 6951.32 760.884  22 
   5   3  16 8104.85 790.435  22 
   3  -8  15-202.435 428.124  10 
  -8   5  15 458.835 333.402  10 
   5   3  15 210.346 386.305  17 
   5   3  15 698.314 384.074  22 
   3  -8  15 328.101 369.207  22 
  -8   5  14 11081.2 894.688  10 
   3  -8  14 11423.7 1080.74  10 
   3  -8  14 11097.9 992.928  22 
   5   3  14 8938.98 858.574  22 
   5   3  14 11892.0 1041.65  17 
   3  -8  13 42784.6 2030.58  10 
  -8   5  13 46986.0 1738.37  10 
   5   3  13 47469.6 1816.62  22 
   5   3  13 43893.9 1924.45  17 
   3  -8  13 45782.2 1928.31  22 
   3  -8  12 6779.75 871.852  10 
  -5  -3 -12 5431.94 770.530   8 
  -8   5  12 4268.72 605.646  10 
  -3   8 -12 3940.07 683.502   8 
   8  -5 -12 5617.02 854.585   5 
   5   3  12 5216.08 756.031  17 
   5   3  12 3570.87 596.225  20 
   5   3  12 4719.07 644.265  22 
   3  -8  12 6573.08 801.836  22 
   5   3  12 1156.27 374.782  16 
   8  -5 -12 7478.58 688.242  12 
   3  -8  11 127193. 3395.27  10 
  -8   5  11 127524. 2683.77  10 
  -3   8 -11 141599. 3359.51   8 
   5   3  11 134864. 2500.19   7 
  -5  -3 -11 139942. 3320.75   8 
   8  -5 -11 127470. 3546.57   5 
   5   3  11 107205. 2685.61  22 
   5   3  11 142650. 3163.18  20 
   5   3  11 130225. 3164.34  17 
   3  -8  11 139985. 3281.46  22 
   5   3  11 101191. 2434.73  16 
  -8   5  10 4695.68 563.156  10 
  -5  -3 -10 4405.03 699.608   8 
   5   3  10 5544.87 553.276   7 
  -3   8 -10 4794.39 692.654   8 
   3  -8  10 2758.98 685.692  10 
   8  -5 -10 4361.40 766.683   5 
   5   3  10 5230.48 718.780  17 
   5   3  10 7919.07 800.451  20 
   3  -8  10 4901.49 703.954  22 
   5   3  10 7791.98 725.442  16 
   5   3  10 7299.34 724.202  13 
  -8   5   9 47795.7 1533.71  10 
  -5  -3  -9 62954.2 1991.95   8 
  -3   8  -9 60180.2 2035.50   8 
   3  -8   9 53932.5 2115.89  10 
   5   3   9 54563.8 1538.94   7 
   8  -5  -9 57104.4 2166.60   5 
   3  -8   9 61550.9 2113.51  22 
   5   3   9 56785.6 1966.97  20 
   5   3   9 53051.7 1865.02  17 
   5   3   9 56531.2 1749.94  13 
   5   3   9 52362.0 1760.89  16 
   8  -5  -8 8088.92 797.595   5 
  -3   8  -8 7929.96 748.969   8 
  -5  -3  -8 10583.1 798.887   8 
   5   3   8 9310.35 636.627   7 
   8  -5  -7 3124.65 355.188   2 
   8  -5  -7 2927.17 474.409   5 
   5   3   7 2253.86 325.633   1 
   5   3   7 2724.96 371.720   7 
  -3   8  -7 3224.19 480.917   8 
   8  -5  -6 7892.33 538.793   2 
  -3   8  -6 8993.10 597.116   6 
   8  -5  -6 8229.08 677.850   5 
   5   3   6 8202.93 587.090   7 
  -3   8  -6 8533.95 678.688   8 
   5   3   5 33349.3 1197.94   6 
   8  -5  -5 32867.7 1197.34   5 
   8  -5  -5 35316.1 1135.41   2 
  -3   8  -5 33581.6 1081.27   6 
   5   3   5 33376.5 1126.35   7 
  -3   8  -5 36703.6 1266.52   8 
   8  -5  -4 38763.8 1197.61   5 
   3  -8   4 38784.5 1147.33   5 
   8  -5  -4 38194.3 1185.03   2 
   5   3   4 36327.0 1273.69   6 
  -3   8  -4 38744.3 1220.29   8 
   5   3   4 37178.2 1194.11   7 
   8  -5  -3 10129.0 591.884   5 
   8  -5  -3 9999.66 646.038   2 
   5   3   3 12195.9 765.864   6 
   3  -8   3 9690.83 587.189   5 
  -3   8  -3 8879.78 585.354   8 
   5   3   3 12628.3 678.892   7 
   8  -5  -2 165243. 2168.59   5 
   3  -8   2 168967. 2245.93   5 
   8  -5  -2 172027. 2549.98   2 
   5   3   2 161701. 2685.84   6 
   5   3   2 172414. 2451.93   7 
   8  -5  -1 215003. 2347.45   5 
   8  -5  -1 210609. 2851.85   2 
   5   3   1 202477. 3038.66   6 
   3  -8   1 198453. 2396.03   5 
   5   3   1 211145. 2733.08   7 
   8  -5   0 170244. 2022.96   5 
   3  -8   0 169250. 2191.10   5 
   5   3   0 165983. 2449.70   7 
   8  -5   0 166733. 2565.87   2 
   5   3  -1 150879. 2653.24   6 
   8  -5   1 156747. 1890.48   5 
   5   3  -1 151369. 2415.44   7 
   3  -8  -1 153126. 2107.79   5 
   8  -5   1 157231. 2513.92   2 
   5   3  -2 66049.5 1623.18   7 
   3  -8  -2 68695.0 1437.88   5 
   8  -5   2 67393.8 1224.22   5 
   5   3  -2 63816.5 1741.85   6 
   8  -5   2 68198.8 1659.95   2 
   3  -8  -3 117707. 1935.69   5 
   8  -5   3 123289. 1673.00   5 
   8  -5   3 122585. 2184.90   2 
   5   3  -3 124272. 2414.02   6 
   5   3  -3 116054. 2190.98   7 
   8  -5   4 36376.3 1188.58   2 
   3  -8  -4 35772.8 1126.38   5 
   5   3  -4 37641.4 1377.31   6 
  -8   5  -4 34516.7 1016.15   8 
   5   3  -5 23760.2 1140.27   6 
   3  -8  -5 23094.7 966.185   5 
   8  -5   5 23197.0 946.229   2 
  -8   5  -5 23705.6 926.957   8 
   5   3  -6 6984.82 670.825   6 
   3  -8  -6 6628.70 581.117   5 
   8  -5   6 6330.10 509.414   2 
   3  -8  -6 6937.53 476.866   8 
  -8   5  -6 6051.45 518.491   8 
   5   3  -7 5881.43 506.261   1 
   3  -8  -7 7246.57 634.978   5 
   5   3  -7 7750.56 711.123   6 
   8  -5   7 7513.07 549.907   2 
   5   3  -7 7530.01 728.967   8 
   3  -8  -7 7938.63 535.829   8 
  -8   5  -7 8504.38 654.551   8 
   5   3  -8 3781.20 549.604   6 
   3  -8  -8 3442.01 494.094   5 
  -8   5  -8 4119.33 510.907   8 
   5   3  -8 3275.63 556.029   8 
  -8   5  -9 14603.9 955.935   8 
   5   3  -9 14894.2 1087.25   8 
   3  -8  -9 12729.6 824.017  11 
   5   3  -9 13664.3 960.550   6 
   3  -8  -9 12291.2 947.759   5 
   5   3  -9 14851.3 1096.52  19 
   8  -5   9 13788.1 885.784  16 
   8  -5   9 11938.1 943.365  14 
  -5  -3  10 41798.5 1697.13  10 
  -3   8  10 44845.3 1585.42  10 
   5   3 -10 45942.7 1958.89   8 
  -8   5 -10 51048.6 1815.17   8 
   5   3 -10 46184.7 1742.81   6 
   3  -8 -10 44581.3 1860.40   5 
   5   3 -10 53651.9 2068.12  19 
   8  -5  10 46540.3 1611.17  16 
   8  -5  10 47892.5 1748.57  22 
   8  -5  10 45727.2 1736.32  14 
   3  -8 -10 50436.5 1676.24  11 
  -5  -3  11 34985.8 1597.05  10 
   5   3 -11 28840.4 1615.31   8 
  -3   8  11 25638.0 1251.16  10 
  -8   5 -11 29065.0 1461.74   8 
   5   3 -11 28810.5 1445.32   6 
   3  -8 -11 23202.2 1464.30   5 
   5   3 -11 30463.2 1607.76  19 
  -3   8  11 32038.4 1355.63  22 
   8  -5  11 27459.1 1261.94  16 
   8  -5  11 30203.1 1432.56  22 
   3  -8 -11 27979.8 1315.47  11 
   5   3 -12 31929.0 1744.35   8 
  -5  -3  12 36692.9 1644.85  10 
  -3   8  12 35908.7 1495.79  10 
  -8   5 -12 26682.0 1456.01   8 
   3  -8 -12 22984.2 1520.44   5 
   8  -5  12 34803.2 1429.67  16 
   5   3 -12 40741.6 1874.23  19 
   8  -5  12 35129.0 1795.47  18 
   8  -5  12 37322.3 1604.96  22 
  -3   8  12 38554.4 1521.86  22 
   3  -8 -12 39809.5 1579.36  11 
  -5  -3  13 42122.6 1787.47  10 
  -3   8  13 38536.6 1576.71  10 
  -3   8  13 44525.0 1631.73  22 
   8  -5  13 39941.6 1889.34  18 
   8  -5  13 37716.0 1633.75  22 
   8  -5  13 37390.8 1498.76  16 
   5   3 -13 42135.8 1900.00  19 
   3  -8 -13 43176.4 1674.22  11 
  -5  -3  14 337.993 346.917  10 
  -3   8  14 1061.36 386.011  10 
   3  -8 -14 1215.87 401.332  11 
   8  -5  14 366.439 348.615  22 
  -3   8  14 963.521 345.612  22 
   5   3 -14 729.547 413.848  19 
   8  -5  14 801.949 384.887  18 
   8  -5  14 575.910 313.963  16 
  -5  -3  15 15480.0 1095.89  10 
  -3   8  15 15457.7 1016.06  10 
   5   3 -15 16288.9 1137.25  19 
  -3   8  15 18417.4 1067.86  20 
   8  -5  15 14406.8 1001.69  22 
   8  -5  15 13770.0 1053.18  18 
   3  -8 -15 17160.5 1063.32  11 
  -5  -3  16 4396.29 636.002  10 
  -3   8  16 5749.87 633.659  10 
   5   3 -16 4532.46 629.123  19 
   8  -5  16 4065.26 578.918  22 
  -3   8  16 5720.98 598.053  20 
   3  -8 -16 5013.46 591.866  11 
  -3   8  17 2367.55 419.902  10 
  -5  -3  17 1757.01 420.976  10 
   5   3 -17 2416.55 463.065  19 
   8  -5  17 1307.55 364.083  22 
  -3   8  17 2446.30 463.890  17 
  -3   8  17 2328.90 373.015  20 
  -3   8  18 2053.30 356.456  10 
   5   3 -18 1040.35 316.781   9 
  -5  -3  18 1401.56 364.348  10 
   8  -5  18 1521.20 339.391  22 
   5   3 -18 1654.60 340.693  19 
  -3   8  18 2340.53 417.807  17 
  -5  -3  19 150.600 202.655  10 
  -3   8  19-102.086 222.055  10 
   8  -5  19 91.6769 179.947  22 
  -3   8  19 256.151 219.294  17 
   8  -5  19 217.150 214.686  15 
  -3   8  20 297.460 166.711  17 
   8  -5  20-62.8497 158.030  22 
  -4   8 -20 244.523 182.530   9 
  -8   4  20 209.153 170.721  10 
   4   4  20-33.6431 173.081  22 
  -4   8 -19 1473.02 373.718   9 
  -8   4  19 893.093 270.640  10 
   4  -8  19 1493.43 308.379  18 
   8  -4 -19 1076.01 297.367  19 
   4  -8  19 1133.81 290.831  22 
   4   4  19 900.069 269.859  22 
  -8   4  18 1876.27 403.763  10 
   4  -8  18 2312.34 430.429  22 
   8  -4 -18 1267.27 374.485  19 
   4   4  18 1719.03 385.528  22 
  -8   4  17 1782.56 428.562  10 
   4   4  17 1778.25 431.999  22 
   8  -4 -17 1039.64 412.784  19 
   4  -8  17 1191.87 392.271  22 
  -8   4  16-69.5778 305.902  10 
   4   4  16 251.244 326.201  22 
   4   4  16-150.749 372.634  17 
   4  -8  16 76.9313 375.940  22 
  -8   4  15 9803.94 836.556  10 
   4   4  15 9197.29 850.670  22 
   4   4  15 9392.45 912.314  17 
   4  -8  15 9572.60 904.675  22 
  -8   4  14 23066.1 1236.96  10 
   4  -8  14 17746.7 1316.03  10 
   4   4  14 20038.9 1213.07  20 
   4  -8  14 20140.3 1290.27  22 
   4   4  14 18606.4 1211.93  22 
   4   4  14 20732.9 1330.47  17 
  -8   4  13 5878.35 697.565  10 
   4  -8  13 8202.80 940.176  10 
   4   4  13 6155.00 724.032  22 
   4   4  13 4806.60 693.937  20 
   4   4  13 6804.54 810.952  17 
   4  -8  13 8612.68 890.850  22 
   4  -8  13 8499.64 816.348  14 
  -4  -4 -12 112965. 3047.49   8 
  -8   4  12 111236. 2568.61  10 
  -4   8 -12 96574.7 2833.80   8 
   4  -8  12 97193.8 3026.87  10 
   8  -4 -12 104566. 3292.94   5 
   4   4  12 110155. 2936.59  17 
   4   4  12 114321. 2761.43  22 
   4   4  12 108053. 2743.51  20 
   4  -8  12 110854. 2962.86  22 
  -4  -4 -11 5129.20 718.446   8 
  -4   8 -11 4814.47 689.600   8 
  -8   4  11 6275.51 647.938  10 
   4  -8  11 3082.70 672.384  10 
   8  -4 -11 4175.15 774.458   5 
   4   4  11 7204.43 763.390  22 
   4  -8  11 4398.81 707.696  22 
   4   4  11 6554.65 778.525  17 
   4   4  11 8393.94 838.314  20 
   8  -4 -11 1856.60 435.755  12 
   4  -8  10 124113. 3253.92  10 
   4   4  10 131782. 2350.12   7 
  -4  -4 -10 144102. 3143.58   8 
  -4   8 -10 144971. 3218.63   8 
  -8   4  10 120284. 2512.39  10 
   8  -4 -10 130916. 3435.07   5 
   4   4  10 138015. 3013.05  20 
   4   4  10 131263. 3015.91  17 
   4  -8  10 144697. 3274.11  22 
   8  -4 -10 142263. 2794.35  12 
   4   4  10 141092. 2875.70  13 
   4  -8   9 11565.7 1135.77  10 
  -4  -4  -9 19758.6 1129.85   8 
  -4   8  -9 16705.4 1081.31   8 
   4   4   9 17880.3 862.215   7 
   4   4   9 22468.1 1221.14  20 
   4  -8   9 16642.6 1154.60  22 
   4   4   9 16889.1 1073.40  17 
   8  -4  -9 14320.7 1130.98   5 
   8  -4  -8 19710.0 1193.07   5 
   4   4   8 20828.6 901.429   7 
  -4   8  -8 20279.4 1112.50   8 
   8  -4  -7 8307.94 774.822   6 
   8  -4  -7 6631.10 490.714   2 
   8  -4  -7 7809.39 741.099   5 
  -4   8  -7 7493.29 666.734   8 
   4   4   7 8175.08 571.242   7 
   8  -4  -6 11488.1 794.697   5 
   8  -4  -6 11060.3 632.191   2 
  -4   8  -6 9981.51 593.495   6 
   4   4   6 11249.6 722.253   6 
   4   4   6 11666.7 693.855   7 
  -4   8  -6 12005.6 775.989   8 
   8  -4  -5 3249.71 492.313   6 
   8  -4  -5 2940.71 404.663   5 
   8  -4  -5 2839.12 353.004   2 
  -4   8  -5 3252.32 366.220   6 
   4   4   5 2977.84 420.274   6 
   4   4   5 3873.46 404.855   7 
  -4   8  -5 3362.61 414.500   8 
   4   4   4 1981.94 359.007   6 
   8  -4  -4 1563.39 279.256   2 
   8  -4  -4 1418.31 264.062   5 
   4  -8   4 1189.69 252.398   5 
   8  -4  -4 2105.88 429.351   6 
   4   4   4 2097.09 310.252   7 
  -4   8  -4 2150.43 314.052   8 
   8  -4  -3 9618.62 726.396   6 
   8  -4  -3 9107.00 542.926   5 
   8  -4  -3 9772.03 625.435   2 
   4   4   3 9845.63 606.734   7 
   4  -8   3 9262.25 567.591   5 
   4   4   3 9464.55 677.606   6 
  -4   8  -3 10104.1 567.299   8 
   4  -8   2 87398.5 1606.03   5 
   8  -4  -2 92803.8 1546.58   5 
   8  -4  -2 86931.1 1959.17   6 
   8  -4  -2 89610.9 1820.10   2 
   4   4   2 89399.9 1985.82   6 
   4  -8   1 10001.1 557.813   5 
   8  -4  -1 9996.59 640.488   2 
   4   4   1 8333.39 633.139   6 
   8  -4  -1 9436.54 474.359   5 
   4   4   1 9310.91 606.297   7 
   8  -4  -1 9799.73 638.892   6 
   8  -4  -1 9292.39 530.191   7 
   8  -4   0 125479. 1603.07   5 
   4   4   0 118744. 2126.31   7 
   8  -4   0 119946. 2018.39   6 
   4  -8   0 120439. 1879.46   5 
   8  -4   0 121671. 2159.99   2 
   4   4   0 120282. 2294.74   6 
   8  -4   1 12457.3 606.557   6 
   8  -4   1 10621.2 450.439   5 
   4  -8  -1 10899.6 587.546   5 
   8  -4   1 10795.6 678.546   2 
   4   4  -1 10147.4 704.222   6 
   8  -4   1 11032.1 631.989   7 
  -8   4  -1 10188.9 422.228   8 
   4   4  -2 263119. 3403.57   6 
   8  -4   2 259646. 3174.11   2 
   4  -8  -2 258319. 2820.08   5 
   8  -4   2 260504. 2114.36   5 
   4  -8  -3 3821.80 414.324   5 
   8  -4   3 3557.49 412.022   2 
   8  -4   3 4082.73 298.094   5 
   8  -4   3 3672.94 412.087   7 
  -8   4  -3 4930.08 396.733   8 
   8  -4   4 747.895 240.677   7 
   4  -8  -4 339.114 207.420   5 
   4   4  -4 584.788 284.200   6 
  -8   4  -4 1270.03 251.817   8 
   4   4  -5 1018.24 345.123   6 
   8  -4   5 840.414 255.016   7 
   8  -4   5 840.256 242.896   2 
   4  -8  -5 973.825 276.800   5 
  -8   4  -5 1341.19 267.074   8 
   4  -8  -6 1603.28 351.839   5 
   4   4  -6 1903.78 384.972   6 
   8  -4   6 1677.47 302.684   2 
  -8   4  -6 1862.53 347.757   8 
   4  -8  -7 1404.75 364.200   5 
   4   4  -7 1589.76 377.790   6 
  -8   4  -7 1803.28 369.207   8 
   4   4  -7 1458.65 399.620   8 
   4   4  -8 18714.5 1055.75   6 
   4  -8  -8 17514.2 1073.68   5 
   4   4  -8 17869.0 1159.78   8 
  -8   4  -8 20239.6 1066.88   8 
   4  -8  -9 1320.64 340.592  11 
   4   4  -9 2025.91 511.905   8 
  -8   4  -9 1789.17 418.273   8 
   4   4  -9 1667.52 431.853   6 
   4  -8  -9 1336.79 443.394   5 
   4   4  -9 1674.05 438.022  19 
   8  -4   9 1137.55 434.874  18 
   8  -4   9 1337.73 345.768  16 
   8  -4   9 1119.94 326.387  13 
  -4  -4  10 53113.4 1961.12  10 
  -8   4 -10 52428.8 1848.80   8 
  -4   8  10 45493.7 1592.05  10 
   4   4 -10 46825.1 1980.18   8 
   4   4 -10 50035.5 1779.54   6 
   4  -8 -10 47792.7 1980.69   5 
   4   4 -10 52174.3 2021.74  19 
  -4  -4  10 48802.9 1873.48  22 
   8  -4  10 45019.8 1944.68  18 
   8  -4  10 49384.3 1737.60  22 
   8  -4  10 49753.7 1644.94  16 
   4  -8 -10 51548.5 1710.79  11 
  -8   4 -11 511.623 367.756   8 
  -4  -4  11 652.295 374.262  10 
   4   4 -11 399.264 401.460   8 
  -4   8  11 762.891 328.106  10 
   4  -8 -11 1013.82 360.588  11 
   4  -8 -11 920.322 518.701   5 
   8  -4  11 101.319 323.591  18 
   8  -4  11 308.671 315.257  22 
   4   4 -11 758.926 426.962  19 
  -4  -4  11 439.784 383.943  22 
   8  -4  11 310.375 281.354  16 
  -4   8  12 60747.2 1945.06  10 
  -4  -4  12 67144.9 2269.29  10 
   4   4 -12 57955.7 2333.86   8 
  -8   4 -12 52769.6 1998.96   8 
   4  -8 -12 59045.9 2411.74   5 
  -4  -4  12 60897.3 2146.75  22 
   8  -4  12 63839.1 1888.51  16 
   8  -4  12 65799.3 2068.96  22 
   4   4 -12 71051.4 2423.20  19 
   8  -4  12 62036.7 2294.20  18 
   4  -8 -12 64211.3 2042.17  11 
  -4  -4  13 4092.56 662.891  10 
  -4   8  13 5175.44 638.516  10 
   8  -4  13 3708.11 650.139  18 
  -4  -4  13 2586.67 595.326  22 
   8  -4  13 4621.64 579.504  16 
   4   4 -13 6283.40 796.221  19 
   8  -4  13 4525.76 620.888  22 
   4  -8 -13 5801.20 694.623  11 
  -4  -4  14 11521.8 999.612  10 
  -4   8  14 10633.3 887.075  10 
  -4  -4  14 10302.3 904.758  22 
   8  -4  14 10594.5 799.610  16 
   4   4 -14 12644.0 1058.03  19 
   8  -4  14 9863.89 863.063  22 
   8  -4  14 10865.0 958.766  18 
   4  -8 -14 12279.7 930.998  11 
  -4  -4  15 89.1130 336.920  10 
  -4   8  15 331.797 290.989  10 
   4  -8 -15 145.962 285.121  11 
   8  -4  15 163.319 288.864  22 
   4   4 -15-318.786 392.819  19 
  -4  -4  15-170.732 298.826  22 
   8  -4  15 30.0818 247.300  16 
  -4  -4  16-29.0387 327.351  10 
  -4   8  16 258.339 302.496  10 
   4  -8 -16-361.652 302.752  11 
   8  -4  16-6.85279 292.033  22 
   4   4 -16 280.075 320.807  19 
  -4   8  16 33.7504 249.055  20 
  -4  -4  17-26.9729 320.761  10 
  -4   8  17-137.816 301.991  10 
   8  -4  17-231.863 343.698  22 
   4   4 -17-126.477 282.797  19 
  -4   8  17-20.9697 215.280  20 
   4   4 -18-274.027 300.593   9 
  -4  -4  18-12.5209 248.890  10 
  -4   8  18 289.577 253.481  10 
  -4   8  18 356.633 271.012  17 
   8  -4  18 63.6239 225.795  22 
   4   4 -19 40.7075 198.779   9 
  -4  -4  19 145.468 214.519  10 
  -4   8  19 66.5446 183.074  10 
   8  -4  19 20.0891 175.876  22 
  -4   8  19 5.10801 196.293  17 
   8  -4  20 3259.29 321.356  22 
  -4   8  20 3955.00 352.457  17 
  -8   3  20 1234.56 260.951  10 
   5  -8  20 2395.63 293.357  22 
  -8   3  19 2436.78 382.736  10 
  -5   8 -19 4146.22 486.248   9 
   5  -8  19 2865.11 380.388  22 
   8  -3 -19 2105.30 350.707  19 
   3   5  19 2294.87 343.522  22 
   5  -8  19 3685.77 407.521  18 
  -8   3  19 1933.79 290.302  17 
  -8   3  18 35.0564 240.593  10 
   3   5  18 80.3549 232.803  22 
   5  -8  18-372.276 275.339  22 
   8  -3 -18-95.2864 307.626  19 
  -8   3  17 1488.15 415.900  10 
   5  -8  17 1457.61 404.870  22 
   3   5  17 1495.16 409.828  22 
   8  -3 -17 467.554 365.081  19 
   3   5  17 1563.68 431.713  17 
  -8   3  16 1700.09 434.181  10 
   5  -8  16 1546.37 438.122  22 
   8  -3 -16 927.112 446.548  19 
   3   5  16 1280.01 419.316  22 
   3   5  16 1472.34 454.776  17 
  -8   3  15 3848.89 573.702  10 
   3   5  15 2341.45 521.289  22 
   3   5  15 2833.88 522.768  20 
   5  -8  15 3547.55 608.478  22 
   3   5  15 4242.09 652.991  17 
  -8   3  14 465.107 352.443  10 
   3   5  14 279.140 352.504  17 
   3   5  14 317.640 351.741  22 
   3   5  14 98.4676 366.443  20 
   5  -8  14 604.500 421.636  22 
   5  -8  13 65411.2 2436.35  10 
  -8   3  13 74738.0 2157.89  10 
   3   5  13 66272.0 2137.15  20 
   3   5  13 75471.7 2277.37  22 
   5  -8  13 75474.7 2452.42  22 
   3   5  13 70413.1 2357.62  17 
   5  -8  13 73683.0 2205.44  14 
   5  -8  12 17372.6 1325.75  10 
  -3  -5 -12 29288.4 1555.69   8 
  -8   3  12 23280.3 1213.54  10 
  -5   8 -12 17679.4 1263.06   8 
   8  -3 -12 19064.1 1485.01   5 
   3   5  12 30236.7 1441.79  22 
   5  -8  12 22718.0 1395.39  22 
   3   5  12 26389.5 1475.15  17 
   3   5  12 29353.5 1459.17  20 
   5  -8  12 19506.7 1218.32  14 
  -3  -5 -11 91718.6 2605.08   8 
  -5   8 -11 81808.6 2507.46   8 
   5  -8  11 67720.2 2459.13  10 
  -8   3  11 71623.4 2030.48  10 
   8  -3 -11 74406.5 2691.95   5 
   3   5  11 72065.9 2307.41  17 
   3   5  11 70835.2 2183.98  20 
   5  -8  11 82674.7 2541.70  22 
   5  -8  10 59269.8 2253.95  10 
  -8   3  10 71924.9 1947.98  10 
  -3  -5 -10 86634.6 2411.84   8 
  -5   8 -10 70757.6 2235.97   8 
   8  -3 -10 65403.9 2410.79   5 
   3   5  10 73172.8 2246.71  17 
   5  -8  10 74254.8 2376.86  22 
   3   5  10 79774.0 2274.76  20 
   8  -3 -10 67910.8 1916.32  12 
  -3  -5  -9 9304.62 819.830   8 
  -5   8  -9 11752.2 906.298   8 
   5  -8   9 9047.91 888.392  10 
   3   5   9 11737.8 689.007   7 
   5  -8   9 11825.3 943.714  22 
   3   5   9 6991.24 697.488  20 
   3   5   9 8553.97 804.253  17 
   8  -3  -9 11219.7 982.482   5 
   8  -3  -9 11191.0 903.279   6 
   8  -3  -8 15750.9 1068.72   5 
   8  -3  -8 18737.7 1120.05   6 
   3   5   8 14850.3 770.436   7 
  -5   8  -8 17808.6 1042.67   8 
   3   5   7 1582.88 281.214   7 
   5  -8   7 2041.56 318.376   2 
   8  -3  -7 1664.46 391.584   5 
   8  -3  -7 2049.36 439.669   6 
   3   5   7 1740.42 361.684   6 
  -5   8  -7 1798.59 360.132   8 
   8  -3  -6 3165.62 451.775   5 
   8  -3  -6 3149.27 496.812   6 
   3   5   6 2763.32 432.168   6 
   3   5   6 3193.89 375.705   7 
  -5   8  -6 3600.17 444.018   8 
   3   5   5 5895.09 562.519   6 
   8  -3  -5 6741.68 659.242   6 
   8  -3  -5 6426.23 499.169   2 
   8  -3  -5 5729.07 519.911   5 
   5  -8   5 6094.72 483.969   5 
  -5   8  -5 5708.50 493.524   8 
   3   5   5 6576.76 514.672   7 
   8  -3  -4 24376.7 914.993   5 
   8  -3  -4 26691.4 1216.28   6 
   8  -3  -4 26587.6 983.324   2 
   5  -8   4 23799.6 921.380   5 
   3   5   4 24647.6 957.660   7 
   3   5   4 26851.6 1134.10   6 
  -5   8  -4 26797.6 933.084   8 
   3   5   3 1529.38 338.895   6 
   3   5   3 1345.45 281.054   7 
   5  -8   3 1367.27 263.083   5 
   8  -3  -3 1300.92 283.411   2 
   8  -3  -3 922.799 188.725   7 
   8  -3  -3 844.255 200.301   5 
   8  -3  -3 1526.46 360.551   6 
  -5   8  -3 1270.03 233.750   8 
   8  -3  -2 22711.7 1041.12   6 
   5  -8   2 24100.6 857.190   5 
   8  -3  -2 23836.0 963.937   2 
   3   5   2 22537.5 997.620   6 
   8  -3  -2 22108.0 723.851   5 
   3   5   2 25335.8 983.826   7 
   8  -3  -2 22156.1 782.230   7 
   5  -8   1 224379. 2592.94   5 
   8  -3  -1 229291. 2962.64   2 
   8  -3  -1 232147. 2117.84   5 
   3   5   1 234511. 2969.87   7 
   3   5   1 232771. 3155.37   6 
   8  -3  -1 229460. 3094.21   6 
   8  -3   0 11418.0 683.797   6 
   8  -3   0 9798.65 414.768   5 
   5  -8   0 8458.91 604.749   5 
   8  -3   0 11390.5 710.897   2 
   8  -3   0 9934.29 597.071   7 
   3   5  -1 140001. 2451.07   6 
   8  -3   1 145302. 1392.54   5 
   8  -3   1 143371. 2361.53   2 
   8  -3   1 139844. 2123.65   6 
   5  -8  -1 144815. 2113.26   5 
   8  -3   1 137742. 2158.26   7 
   3   5  -2 19347.2 1014.03   6 
   5  -8  -2 21609.7 852.165   5 
   8  -3   2 19200.2 736.576   6 
   8  -3   2 21754.9 943.188   2 
   8  -3   2 20060.0 866.608   7 
   5  -8  -3 90529.0 1787.23   5 
   3   5  -3 85549.5 1961.25   6 
   8  -3   3 89743.9 1873.55   2 
   8  -3   3 91104.3 1828.73   7 
  -8   3  -3 87462.5 1542.46   8 
   8  -3   4 40448.5 1263.42   2 
   5  -8  -4 41911.2 1289.99   5 
   8  -3   4 37798.2 1214.79   7 
  -8   3  -4 41318.0 1184.81   8 
   3   5  -5 17835.3 950.555   6 
   5  -8  -5 16431.2 864.565   5 
   8  -3   5 16417.1 830.036   7 
  -8   3  -5 16019.1 814.417   8 
   8  -3   6 1241.83 295.715   7 
   5  -8  -6 1320.91 344.221   5 
   3   5  -6 1666.60 377.629   6 
   3   5  -6 1599.38 372.065   8 
  -8   3  -6 1385.52 325.959   8 
   3   5  -7 9852.78 756.478   6 
   5  -8  -7 9464.26 778.501   5 
   5  -8  -7 8520.84 580.091   2 
   8  -3   7 8565.31 644.859   7 
   3   5  -7 8834.60 809.573   8 
  -8   3  -7 10672.8 755.403   8 
   5  -8  -8 6711.32 711.707   5 
   3   5  -8 6383.10 662.565   6 
  -8   3  -8 6820.25 648.068   8 
   3   5  -8 6278.31 740.883   8 
  -8   3  -9 6637.67 675.268   8 
  -3  -5   9 7007.06 777.771  10 
   3   5  -9 5128.62 718.324   8 
   3   5  -9 7066.76 714.947   6 
   5  -8  -9 7691.90 829.510   5 
   3   5  -9 7545.86 785.945  19 
   8  -3   9 5615.23 620.927  21 
   8  -3   9 5990.53 756.594  18 
   8  -3   9 6734.67 635.039  16 
   8  -3   9 6715.66 614.023  13 
   5  -8  -9 6490.04 630.088  11 
  -3  -5  10 17528.4 1198.04  10 
  -5   8  10 12623.9 861.468  10 
   3   5 -10 14502.6 1135.73   8 
  -8   3 -10 15663.4 1053.31   8 
   5  -8 -10 12790.5 1104.41   5 
   3   5 -10 12420.5 932.383   6 
   3   5 -10 14621.2 1096.90  19 
   8  -3  10 11333.2 823.318  16 
   8  -3  10 11225.0 974.787  18 
  -3  -5  10 14541.1 1091.99  22 
   8  -3  10 13120.7 921.264  22 
   5  -8 -10 12066.8 867.895  11 
   8  -3  10 11502.2 850.283  13 
  -3  -5  11 45840.8 1929.46  10 
   3   5 -11 42351.9 1969.76   8 
  -5   8  11 46338.9 1649.62  10 
  -8   3 -11 48493.4 1866.59   8 
   5  -8 -11 42935.2 2036.63   5 
   3   5 -11 54341.4 2081.59  19 
   8  -3  11 46847.2 1614.98  16 
   8  -3  11 44726.4 1682.32  22 
  -3  -5  11 40471.6 1765.13  22 
   8  -3  11 47028.0 1934.39  18 
   5  -8 -11 49665.1 1773.43  11 
  -8   3 -12 9767.17 931.121   8 
  -3  -5  12 17638.4 1242.72  10 
  -5   8  12 11853.9 911.949  10 
   3   5 -12 13308.6 1175.08   8 
   5  -8 -12 11166.4 1169.24   5 
  -3  -5  12 15525.2 1150.22  22 
   8  -3  12 12153.1 929.821  22 
   8  -3  12 10930.4 986.874  18 
   8  -3  12 9256.20 764.661  16 
   3   5 -12 13643.1 1102.16  19 
   5  -8 -12 11692.9 935.920  11 
  -3  -5  13 42567.9 1892.61  10 
  -5   8  13 44886.6 1705.85  10 
   8  -3  13 42971.9 1549.16  16 
   8  -3  13 43623.4 1692.03  22 
   3   5 -13 48950.2 2013.93  19 
   5  -8 -13 48048.2 1826.67  11 
  -3  -5  14 12610.4 1062.62  10 
  -5   8  14 9773.10 847.771  10 
   8  -3  14 9145.71 816.461  22 
   8  -3  14 8868.58 733.843  16 
  -3  -5  14 9782.32 906.160  22 
   3   5 -14 10906.9 969.446  19 
   5  -8 -14 11354.1 923.406  11 
  -5   8  15 598.940 346.244  10 
  -3  -5  15 410.396 345.068  10 
   5  -8 -15 1074.78 382.288  11 
  -3  -5  15 481.170 352.941  22 
   3   5 -15 1201.63 427.749  19 
   8  -3  15 763.474 326.557  22 
   8  -3  15 904.522 317.688  16 
  -3  -5  16 7.95600 304.285  10 
  -5   8  16-3.42859 296.764  10 
   8  -3  16-316.521 329.132  22 
   3   5 -16 115.250 276.021  19 
  -5   8  16-138.317 265.479  20 
  -3  -5  16-335.002 339.880  22 
   8  -3  16-111.796 246.812  16 
  -3  -5  17 798.376 370.556  10 
  -5   8  17 1133.30 341.973  10 
   8  -3  17 345.758 286.586  22 
   3   5 -18-259.772 290.231   9 
  -3  -5  18-3.41575 250.873  10 
  -5   8  18-271.252 293.825  10 
   8  -3  18 73.4148 222.170  22 
  -5   8  18-204.236 269.856  17 
   3   5 -19-12.1455 231.935   9 
  -5   8  19 262.536 211.660  10 
   8  -3  19 61.0196 176.322  22 
  -5   8  19 293.875 212.727  17 
  -5   8  20-25.7823 159.017  17 
   8  -3  20-98.5911 161.021  22 
   6  -8  20 801.318 197.882  22 
  -6   8 -19 252.208 252.630   9 
  -8   2  19 234.258 212.612  10 
   6  -8  19 137.770 192.937  22 
   2   6  19 289.101 194.968  22 
   8  -2 -19 181.945 217.529  19 
  -8   2  18-19.9445 234.922  10 
   6  -8  18 39.9184 229.035  22 
   8  -2 -18-33.8839 272.557  19 
   6  -8  18-246.267 292.514  18 
   2   6  18 258.630 271.258  17 
   2   6  18-73.7070 248.151  22 
  -8   2  17 1065.03 364.209  10 
   6  -8  17 1844.74 412.541  22 
   2   6  17 1218.37 410.910  17 
   2   6  17 780.558 351.419  22 
   8  -2 -17 761.797 390.512  19 
  -8   2  16 7404.72 738.664  10 
   2   6  16 8669.97 779.350  22 
   8  -2 -16 6928.24 802.632  19 
   2   6  16 7991.80 741.601  20 
   6  -8  16 8696.41 810.404  22 
   2   6  16 9282.49 843.511  17 
  -8   2  15 190.363 297.898  10 
   6  -8  15 476.539 373.426  22 
   2   6  15 418.511 339.511  22 
   2   6  15 566.096 388.822  17 
   8  -2 -15-120.589 413.388  19 
   2   6  15 50.7494 390.106  20 
  -8   2  14 28303.2 1378.33  10 
   6  -8  14 28983.5 1514.60  22 
   2   6  14 27208.3 1377.88  20 
   2   6  14 26405.4 1447.84  17 
  -8   2  13 17562.8 1087.23  10 
   2   6  13 17109.4 1149.21  22 
   6  -8  13 16689.6 1195.90  22 
   2   6  13 19621.3 1198.56  20 
   2   6  13 19195.6 1256.31  17 
  -8   2  12 25192.4 1259.03  10 
  -2  -6 -12 20864.3 1332.35   8 
  -6   8 -12 13322.8 1116.82   8 
   8  -2 -12 20447.4 1493.63   5 
   2   6  12 18040.9 1152.93  22 
   2   6  12 22312.0 1316.73  17 
   6  -8  12 26573.5 1480.54  22 
   2   6  12 18677.2 1161.66  20 
   6  -8  12 21139.6 1261.27  14 
  -8   2  11 21061.9 1120.29  10 
  -2  -6 -11 20582.9 1267.04   8 
  -6   8 -11 18928.6 1238.84   8 
   8  -2 -11 16672.7 1334.08   5 
   6  -8  11 20899.3 1307.07  22 
   2   6  11 23230.3 1297.73  20 
   2   6  11 23044.2 1321.38  17 
   6  -8  11 18326.3 1178.58  14 
  -8   2  10 2084.21 406.491  10 
  -2  -6 -10 4808.81 620.138   8 
  -6   8 -10 4004.38 609.972   8 
  -2  -6 -10 4529.90 526.407  11 
   8  -2 -10 4082.85 626.270   6 
   8  -2 -10 3225.33 652.861   5 
   2   6  10 2143.24 470.322  20 
   6  -8  10 3946.87 617.197  22 
   2   6  10 3029.58 558.406  17 
   6  -8  10 4453.89 628.845  14 
   8  -2 -10 3998.58 525.295  12 
   2   6   9 6925.42 540.522   7 
  -2  -6  -9 7151.03 750.768   8 
  -6   8  -9 8898.39 794.225   8 
  -2  -6  -9 8884.94 702.108  11 
   8  -2  -9 9421.26 845.027   6 
   8  -2  -9 8539.12 857.724   5 
   2   6   9 8826.79 796.080  17 
   2   6   9 9937.53 829.940  20 
   6  -8   9 9532.39 864.887  22 
   6  -8   9 8528.59 831.581  14 
   8  -2  -9 8691.10 719.638  12 
   8  -2  -8 3224.58 524.658   6 
   8  -2  -8 3366.33 551.635   5 
  -6   8  -8 3322.69 498.249   8 
   2   6   8 3119.86 379.021   7 
   8  -2  -7 10238.2 824.480   6 
   6  -8   7 9886.25 626.453   2 
   8  -2  -7 8399.98 751.890   5 
   2   6   7 9864.85 633.308   7 
  -6   8  -7 10216.1 736.163   8 
   8  -2  -6 9097.27 777.676   6 
   8  -2  -6 8880.46 686.329   5 
   6  -8   6 9780.81 655.379   2 
  -6   8  -6 9238.19 651.852   8 
   2   6   6 8349.53 589.929   7 
   2   6   5 100659. 1952.61   7 
   8  -2  -5 107148. 2474.30   6 
   6  -8   5 102689. 2073.07   2 
   6  -8   5 102880. 1902.51   5 
  -6   8  -5 106760. 1945.39   8 
   8  -2  -4 12861.7 877.889   6 
   8  -2  -4 10284.5 610.427   5 
   6  -8   4 12075.5 746.689   2 
   6  -8   4 12182.7 671.090   5 
   2   6   4 10180.8 670.957   7 
  -6   8  -4 10580.5 579.937   8 
   2   6   3 13859.4 766.130   7 
   8  -2  -3 13938.0 806.034   1 
  -2  -6  -3 12773.0 498.406   5 
   8  -2  -3 11481.5 559.206   5 
   6  -8   3 12229.0 651.204   5 
   8  -2  -3 13205.8 864.849   6 
  -6   8  -3 11372.3 539.676   8 
   8  -2  -3 12558.1 592.207   7 
   8  -2  -2 25536.9 1151.65   6 
   2   6   2 25664.1 1102.67   6 
   8  -2  -2 22904.0 691.017   5 
   8  -2  -2 27704.0 1137.34   1 
   6  -8   2 26034.1 916.572   5 
  -2  -6  -2 25817.2 699.489   5 
   8  -2  -2 25329.8 871.037   7 
   2   6   1 14676.8 818.711   6 
   6  -8   1 12824.9 642.921   5 
   8  -2  -1 12265.2 787.461   6 
  -2  -6  -1 13717.9 538.679   5 
   8  -2  -1 13786.4 840.358   1 
   8  -2  -1 12427.6 642.085   7 
   8  -2   0 50154.3 1509.97   1 
   8  -2   0 50633.1 1468.38   6 
   6  -8   0 49555.2 1252.57   5 
   2   6   0 51727.3 1479.13   6 
  -2  -6   0 51466.8 1047.16   5 
   8  -2   0 48125.7 1268.70   7 
   8  -2   1 125266. 2373.16   1 
   6  -8  -1 121451. 1977.85   5 
   8  -2   1 124766. 2169.26   6 
   8  -2   1 122701. 2054.34   7 
   8  -2   2 753.964 215.603   7 
   8  -2   2 752.779 303.653   1 
   2   6  -2 666.625 290.914   6 
   6  -8  -2 906.288 244.518   5 
   8  -2   2 1290.30 254.627   6 
   8  -2   3 749.876 232.397   7 
   8  -2   3 1106.92 203.564   6 
   2   6  -3 1322.54 325.633   6 
   6  -8  -3 967.376 258.570   5 
   8  -2   3 1160.23 313.270   1 
   6  -8  -4 4470.17 459.366   2 
   2   6  -4 3616.69 485.166   6 
   6  -8  -4 4460.33 462.499   5 
  -8   2  -4 4982.40 418.103   8 
   8  -2   4 5149.80 478.418   7 
   6  -8  -5 14891.9 851.154   5 
   6  -8  -5 16006.5 812.958   2 
   2   6  -5 14010.0 856.939   6 
  -8   2  -5 16750.2 806.553   8 
   8  -2   5 14693.4 787.097   7 
   6  -8  -6 15320.6 784.867   2 
   2   6  -6 15880.0 916.324   6 
   6  -8  -6 14380.4 894.695   5 
   8  -2   6 14205.7 798.912   7 
  -8   2  -6 14012.8 821.156   8 
   2   6  -6 13675.8 919.468   8 
   6  -8  -7 30462.3 1371.31   5 
   6  -8  -7 29704.0 1057.63   2 
   8  -2   7 30509.8 1171.42   7 
   2   6  -7 32381.0 1462.42   8 
  -8   2  -7 33357.1 1306.83   8 
   6  -8  -8 2095.17 482.552   5 
   2   6  -8 1913.52 416.460   6 
   8  -2   8 1733.47 362.200   7 
  -8   2  -8 2611.76 471.179   8 
   2   6  -8 1943.50 458.077   8 
   6  -8  -8 1731.49 390.776  11 
  -8   2  -9 196.395 309.901   8 
  -2  -6   9 723.090 381.445  10 
   2   6  -9 584.106 350.892   8 
  -6   8   9 376.491 231.004  10 
   6  -8  -9 715.184 306.871  11 
   6  -8  -9 94.6839 358.118   5 
   8  -2   9 360.470 271.867   7 
   2   6  -9 325.051 332.477   6 
   8  -2   9 310.070 392.844  18 
   2   6  -9 482.545 330.766  19 
   8  -2   9 752.987 390.814  21 
   8  -2   9-78.2300 277.795  22 
  -2  -6   9 651.276 309.100  22 
   8  -2   9 680.222 294.989  13 
   8  -2   9 171.299 267.332  16 
  -2  -6  10 53619.3 2090.74  10 
  -8   2 -10 60079.8 2041.53   8 
  -6   8  10 48220.9 1642.53  10 
   2   6 -10 50751.7 2104.45   8 
   6  -8 -10 48329.5 2092.16   5 
   2   6 -10 56830.0 2090.06  19 
   8  -2  10 55784.0 1780.38  16 
  -2  -6  10 44482.2 1936.98  22 
   8  -2  10 53783.2 1789.43  22 
   8  -2  10 48600.3 1911.43  18 
   6  -8 -10 55579.9 1859.11  11 
   8  -2  10 46782.4 1664.70  13 
  -8   2 -11 34366.1 1614.22   8 
  -6   8  11 29768.8 1354.05  10 
  -2  -6  11 43178.9 1906.52  10 
   2   6 -11 36982.5 1850.43   8 
   6  -8 -11 31119.1 1805.84   5 
  -2  -6  11 35062.1 1657.12  22 
   8  -2  11 27595.3 1282.30  16 
   8  -2  11 29234.9 1364.74  22 
   2   6 -11 37864.4 1739.69  19 
   6  -8 -11 29563.2 1415.60  11 
  -6   8  12 33814.3 1486.17  10 
  -2  -6  12 34875.0 1740.13  10 
   2   6 -12 34243.2 1843.49   8 
  -8   2 -12 24004.3 1444.23   8 
   6  -8 -12 35572.4 1974.81   5 
   8  -2  12 36210.4 1454.49  16 
   8  -2  12 35883.8 1527.37  22 
  -2  -6  12 31635.5 1581.86  22 
   2   6 -12 43271.9 1869.03  19 
   6  -8 -12 39506.9 1693.91  11 
  -6   8  13 7531.29 773.328  10 
   8  -2  13 7395.00 762.798  22 
  -2  -6  13 9426.91 921.800  22 
   8  -2  13 6614.25 659.231  16 
   2   6 -13 8764.67 888.151  19 
   6  -8 -13 7653.07 815.794  11 
  -6   8  14 5428.58 668.617  10 
  -2  -6  14 5325.80 735.880  10 
   8  -2  14 5041.14 629.990  22 
   8  -2  14 5117.20 573.625  16 
  -2  -6  14 3771.67 634.108  22 
   2   6 -14 6463.33 760.087  19 
   6  -8 -14 4872.64 670.183  11 
  -2  -6  15 541.311 392.501  10 
  -6   8  15 550.525 323.821  10 
   8  -2  15 639.214 342.113  22 
   2   6 -15 817.326 371.692  19 
  -2  -6  15 309.167 311.376  22 
   8  -2  15 1167.92 331.786  16 
  -6   8  16 1352.30 386.048  10 
  -2  -6  16 1004.65 417.085  10 
   8  -2  16 1284.10 369.665  22 
  -2  -6  16 461.948 326.335  22 
   8  -2  16 1127.04 305.618  16 
   2   6 -17 3360.12 575.458   9 
  -2  -6  17 4506.37 618.484  10 
  -6   8  17 4116.01 542.730  10 
   8  -2  17 3777.08 506.850  22 
   2   6 -18 616.485 315.993   9 
  -2  -6  18 1000.81 330.167  10 
  -6   8  18 996.370 321.550  10 
   8  -2  18 661.473 275.836  22 
  -6   8  19 1668.41 303.998  10 
   2   6 -19 956.064 284.952   9 
   8  -2  19 1313.34 270.931  22 
  -6   8  19 1528.42 308.267  17 
  -6   8  20 705.171 195.832  17 
  -7   8 -19-68.5051 259.109   9 
  -8   1  19-239.692 200.516  10 
   7  -8  19 167.951 180.415  22 
   1   7  19-133.834 200.585  22 
   8  -1 -19-131.332 221.164  19 
  -8   1  18 2095.43 371.776  10 
   1   7  18 1697.38 334.338  22 
   1   7  18 2210.06 397.996  17 
   7  -8  18 2633.04 400.879  22 
   8  -1 -18 1671.73 358.808  19 
   7  -8  18 2891.90 423.603  18 
  -8   1  17 10072.1 776.960  10 
   8  -1 -17 10643.3 836.053  19 
   1   7  17 12419.4 879.287  17 
   1   7  17 10995.5 790.435  22 
   7  -8  17 11165.1 816.385  22 
   7  -8  17 11652.4 873.109  18 
  -8   1  16 503.398 365.495  10 
   7  -8  16 1415.79 437.676  22 
   1   7  16 893.779 360.930  22 
   8  -1 -16 263.819 390.626  19 
   1   7  16 1141.37 427.917  17 
   1   7  16 677.966 371.110  20 
  -8   1  15 13326.0 956.431  10 
   1   7  15 16211.2 1068.29  20 
   7  -8  15 14621.7 1054.01  22 
   1   7  15 15294.4 1038.44  22 
   1   7  15 14856.3 1052.61  17 
   8  -1 -15 14486.8 1137.21  19 
  -8   1  14 7761.09 762.906  10 
   1   7  14 8546.13 811.236  22 
   7  -8  14 8915.10 873.725  22 
   1   7  14 7499.95 770.141  20 
   8  -1 -14 6749.30 876.897  19 
   1   7  14 8001.22 839.725  17 
  -8   1  13 7796.75 757.841  10 
   8  -1 -13 10517.2 1030.16  19 
   1   7  13 10464.0 892.721  22 
   1   7  13 10070.6 920.373  17 
   1   7  13 10499.2 919.263  20 
   7  -8  13 8303.59 874.423  22 
   7  -8  13 6935.63 747.148  14 
  -1  -7 -13 8258.43 719.852  11 
  -1  -7 -12 2918.55 596.076   8 
  -8   1  12 2706.77 499.281  10 
  -7   8 -12 3815.81 730.146   8 
   8  -1 -12 2083.84 675.395   5 
   7  -8  12 2911.98 577.030  22 
   1   7  12 1989.60 483.280  20 
   1   7  12 3355.98 588.827  17 
   1   7  12 2459.39 493.590  22 
  -1  -7 -12 2837.76 480.248  11 
   7  -8  12 2324.48 480.794  14 
  -8   1  11 146.968 274.421  10 
  -1  -7 -11 135.489 233.200  11 
  -1  -7 -11 206.459 317.607   8 
   8  -1 -11-570.439 428.310   5 
   8  -1 -11 750.939 407.778   6 
   1   7  11 270.848 303.807  17 
   1   7  11-48.6572 374.030  20 
   7  -8  11 338.833 333.693  22 
   7  -8  11 110.482 286.771  14 
  -8   1  10 915.697 326.318  10 
  -1  -7 -10 1373.00 345.664  11 
  -7   8 -10 2534.65 549.372   8 
  -1  -7 -10 1363.71 395.555   8 
   8  -1 -10 1067.27 448.713   6 
   8  -1 -10 583.466 447.215   5 
   1   7  10 1555.67 435.830  17 
   7  -8  10 922.046 369.260  22 
   7  -8  10 1001.73 382.695  14 
  -1  -7  -9 3124.26 444.601  11 
  -1  -7  -9 3169.61 493.411   8 
  -7   8  -9 3543.57 552.563   8 
   8  -1  -9 2954.20 520.645   6 
   8  -1  -9 2361.93 536.183   5 
   7  -8   9 2652.51 517.295  22 
   1   7   9 2981.62 516.003  17 
   7  -8   9 2568.66 501.124  14 
   8  -1  -9 2583.85 443.982  12 
  -7   8  -8 15914.3 968.421   8 
   1   7   8 14700.1 743.075   7 
   8  -1  -8 14150.5 1041.62   5 
   8  -1  -8 17271.2 1082.47   6 
   7  -8   8 16793.7 1014.11  16 
   7  -8   8 16403.3 1108.57  14 
   8  -1  -7 14379.0 1000.20   6 
   8  -1  -7 9598.29 804.804   5 
   7  -8   7 12201.5 721.460   2 
  -7   8  -7 13196.0 817.789   8 
   1   7   7 10928.8 659.331   7 
   7  -8   6 26366.7 1073.81   2 
   8  -1  -6 24045.7 1087.32   5 
   1   7   6 26472.9 1018.82   7 
  -7   8  -6 24287.8 1003.59   8 
   8  -1  -5 83189.4 2218.13   6 
   7  -8   5 82285.8 1907.65   2 
   7  -8   5 85746.3 1758.86   5 
   8  -1  -5 86871.7 1941.59   1 
  -1  -7  -5 88749.8 1559.50   5 
   1   7   5 77840.5 1756.30   7 
  -7   8  -5 76049.5 1602.79   8 
   1   7   4 53917.7 1479.58   7 
   8  -1  -4 49784.6 1700.07   6 
   7  -8   4 52949.4 1557.67   2 
  -1  -7  -4 46663.0 1096.40   5 
   8  -1  -4 50661.6 1519.02   1 
   7  -8   4 49266.3 1299.67   5 
   8  -1  -4 47990.8 1186.66   7 
   8  -1  -3 67100.6 1953.02   6 
  -1  -7  -3 67817.1 1286.46   5 
   8  -1  -3 70724.4 1814.35   1 
   7  -8   3 71436.6 1855.27   2 
   1   7   3 63928.2 1623.55   7 
   7  -8   3 67149.3 1475.16   5 
   8  -1  -3 65785.4 1456.08   7 
   8  -1  -2 19171.8 1052.17   6 
   7  -8   2 19721.8 1004.57   2 
  -1  -7  -2 21095.8 713.602   5 
   7  -8   2 19200.0 806.936   5 
   8  -1  -2 20542.9 1013.10   1 
   8  -1  -2 18466.1 810.232   7 
   8  -1  -1 15300.6 898.192   1 
   7  -8   1 14791.7 867.903   2 
  -1  -7  -1 12112.9 547.640   5 
   7  -8   1 14322.4 696.424   5 
   8  -1  -1 13718.0 878.150   6 
   8  -1  -1 13555.3 702.188   7 
   8  -1   0 179993. 2953.20   6 
   7  -8   0 184734. 2455.26   5 
   8  -1   0 192292. 3038.10   1 
   7  -8   0 188528. 3037.92   2 
  -1  -7   0 183341. 2181.25   5 
   1   7   0 196268. 2941.04   6 
   8  -1   0 179009. 2546.52   7 
   8  -1   1 2288.79 439.649   1 
   7  -8  -1 2022.27 389.431   2 
   7  -8  -1 1689.28 305.973   5 
  -1  -7   1 2394.91 311.570   5 
   1   7  -1 2348.72 439.582   6 
   8  -1   1 2079.07 373.934   6 
   8  -1   1 1868.63 328.357   7 
   7  -8  -2 617.308 266.411   2 
   1   7  -2 328.693 262.659   6 
   7  -8  -2 652.078 214.337   5 
   8  -1   2 1093.58 257.761   7 
   8  -1   2 174.866 270.581   1 
   8  -1   2 223.662 178.922   6 
   8  -1   3 797.432 236.939   7 
   7  -8  -3 672.012 233.924   5 
   8  -1   3 619.209 195.691   6 
   7  -8  -3 644.539 260.837   2 
   1   7  -3 673.639 276.975   6 
   8  -1   3 1171.24 335.290   1 
   7  -8  -4 75966.2 1806.49   2 
   1   7  -4 73094.7 1860.51   6 
   8  -1   4 79972.6 1818.84   1 
   7  -8  -4 69130.1 1726.27   5 
   8  -1   4 75749.9 1725.45   7 
   7  -8  -5 18467.3 893.302   2 
   8  -1   5 17605.6 857.056   1 
   7  -8  -5 17816.3 948.528   5 
   1   7  -5 21357.6 1049.56   6 
  -8   1  -5 19338.0 872.493   8 
   8  -1   5 19316.6 898.930   7 
   7  -8  -6 104047. 2037.50   2 
   1   7  -6 92636.0 2181.44   6 
   7  -8  -6 93658.3 2251.95   5 
   1   7  -6 93210.5 2364.10   8 
  -8   1  -6 104238. 2140.81   8 
   8  -1   6 99370.6 2065.30   7 
   7  -8  -7 28382.3 1077.43   2 
   1   7  -7 25144.0 1201.71   6 
   7  -8  -7 27901.6 1350.08   5 
  -8   1  -7 29780.1 1259.53   8 
   8  -1   7 29847.6 1168.52   7 
  -8   1  -8 7289.12 688.308   8 
   8  -1   8 6098.06 588.325   7 
   1   7  -8 5670.54 708.097   8 
   7  -8  -8 5331.66 681.553   5 
   1   7  -8 7008.24 689.005   6 
  -1  -7   8 5338.41 716.380  22 
   8  -1   8 7097.68 708.839  21 
   1   7  -8 6222.61 713.804  19 
   8  -1   8 6171.21 586.087  13 
   7  -8  -8 5864.74 623.351  11 
  -1  -7   9 58760.1 2184.85  10 
  -8   1  -9 55296.7 1900.31   8 
  -7   8   9 50385.8 1647.34  10 
   1   7  -9 52259.7 2062.24   8 
   8  -1   9 51545.0 1606.68   7 
   1   7  -9 52862.8 1793.99   6 
   7  -8  -9 53395.7 2115.13   5 
  -1  -7   9 54650.0 2036.65  22 
   8  -1   9 52529.1 1723.13  22 
   1   7  -9 53176.2 1982.05  19 
   8  -1   9 48173.2 1646.77  13 
   7  -8  -9 50156.7 1768.70  11 
   8  -1   9 55810.3 1823.76  16 
   8  -1  10 6796.14 648.957   7 
  -1  -7  10 13695.4 1118.92  10 
  -8   1 -10 8915.05 873.525   8 
  -7   8  10 8669.48 752.593  10 
   1   7 -10 11359.9 1027.85   8 
   7  -8 -10 8066.55 948.465   5 
   8  -1  10 9014.86 775.749  22 
  -1  -7  10 11516.0 986.095  22 
   1   7 -10 10824.9 954.737  19 
   8  -1  10 7696.50 749.365  13 
   7  -8 -10 7376.60 762.498  11 
   8  -1  10 6399.23 679.844  16 
  -1  -7  11 27719.3 1585.30  10 
  -8   1 -11 31496.3 1588.34   8 
   1   7 -11 26590.9 1587.46   8 
  -7   8  11 29718.5 1342.65  10 
   7  -8 -11 26490.7 1688.45   5 
   1   7 -11 31476.2 1601.36  19 
   8  -1  11 29368.2 1349.52  16 
   8  -1  11 29953.0 1380.43  22 
  -1  -7  11 25653.0 1440.01  22 
   8  -1  11 28033.3 1371.35  13 
   7  -8 -11 29232.9 1463.15  11 
  -1  -7  12 4559.99 747.827  10 
  -8   1 -12 2463.66 597.644   8 
   1   7 -12 3043.83 673.738   8 
   7  -8 -12 2287.94 511.894  11 
  -7   8  12 2394.91 487.558  10 
   7  -8 -12 2544.28 667.523   5 
   8  -1  12 1863.46 428.028  22 
   1   7 -12 3593.37 614.142  19 
  -1  -7  12 4309.97 669.634  22 
   8  -1  12 1539.50 396.022  16 
  -1  -7  13 14007.5 1175.20  10 
  -7   8  13 11381.4 916.516  10 
   8  -1  13 9795.20 794.228  16 
  -1  -7  13 10803.2 977.845  22 
   8  -1  13 12195.6 924.945  22 
   1   7 -13 12872.7 1034.47  19 
   7  -8 -13 11618.1 986.146  11 
  -1  -7  14 10636.5 1004.82  10 
  -7   8  14 12478.8 943.915  10 
   1   7 -14 13325.8 1008.11  19 
   8  -1  14 12315.1 841.408  16 
   8  -1  14 12892.5 949.521  22 
   7  -8 -14 12006.1 967.463  11 
  -1  -7  15 534.082 399.736  10 
  -7   8  15 454.179 353.962  10 
  -1  -7  15 218.050 318.439  22 
   8  -1  15 751.865 351.673  22 
   8  -1  15 773.903 301.198  16 
  -1  -7  16 17847.2 1159.59  10 
  -7   8  16 19075.7 1081.47  10 
   8  -1  16 15482.5 973.898  22 
   1   7 -17 305.161 368.566   9 
  -7   8  17 367.296 295.673  10 
   8  -1  17 321.273 271.480  22 
   1   7 -18 5047.79 576.134   9 
  -7   8  18 6396.40 576.153  10 
   8  -1  18 5137.04 523.592  22 
  -7   8  19 2790.57 361.291  10 
   1   7 -19 2025.21 346.584   9 
   8  -1  19 2633.38 350.385  22 
  -7   8  19 2595.54 353.883  17 
  -8   0  19 1447.13 265.428  10 
   8   0 -19 1746.86 284.388  19 
   8  -8  19 2337.35 311.280  22 
  -8   0  18 5500.30 519.041  10 
   8  -8  18 5782.84 521.561  22 
   8   0 -18 5754.08 546.555  19 
   8  -8  18 4832.81 498.124  18 
   0   8  18 6372.78 561.602  17 
   0   8  18 5492.46 481.982  22 
  -8   0  17 1584.27 397.562  10 
   0   8  17 1496.40 378.062  20 
   0   8  17 1684.02 408.779  17 
   8  -8  17 1412.55 396.484  18 
   8   0 -17 1246.72 394.371  19 
   8  -8  17 1858.78 402.983  22 
   0   8  17 935.072 313.889  22 
   0   8  16 28704.3 1310.73  20 
   8  -8  16 25145.3 1335.49  18 
   8   0 -16 26483.8 1361.83  19 
   0   8  16 26359.8 1287.17  17 
   8  -8  16 25361.3 1243.12  22 
   0   8  16 26215.2 1208.65  22 
  -8   0  15 2725.96 519.063  10 
   0   8  15 2491.69 479.660  22 
   0   8  15 2382.48 533.113  17 
   8   0 -15 1729.48 560.895  19 
   0   8  15 2490.50 509.522  20 
   8  -8  15 3183.53 574.841  22 
  -8   0  14 30156.9 1423.04  10 
   8   0 -14 36679.2 1805.06  19 
   0   8  14 39314.0 1602.37  22 
   8  -8  14 34337.5 1601.05  22 
   0   8  14 41244.5 1683.22  20 
   0   8  14 37832.2 1648.18  17 
   0  -8 -14 36228.2 1455.69  11 
   0  -8 -13 773.256 324.688  11 
  -8   0  13 878.164 359.840  10 
   8  -8  13 1070.88 416.137  22 
   0   8  13 1260.38 442.689  20 
   0   8  13 1024.70 429.650  17 
   8   0 -13 1420.03 531.659  19 
   0   8  13 1272.52 419.191  22 
   8  -8  13 424.052 336.109  14 
  -8   0  12-25.3871 280.047  10 
   0  -8 -12 137.881 265.182  11 
   8  -8  12 296.617 348.002  22 
   0   8  12 284.856 313.687  17 
   8   0 -12 131.825 414.263  19 
   0   8  12 75.8627 330.535  20 
   8  -8  12 133.154 308.091  14 
   0  -8 -11 6765.44 693.970  11 
  -8   0  11 6545.96 690.271  10 
   0  -8 -11 9492.96 880.644   8 
  -8   8 -11 7517.39 854.726   8 
   8   0 -11 5099.71 844.741   5 
   8   0 -11 5940.78 801.686   6 
   0   8  11 7594.71 800.382  17 
   8   0 -11 5544.07 813.556  19 
   8  -8  11 7553.98 833.630  22 
   8  -8  11 6732.47 785.058  14 
  -8   8 -10 8800.70 849.002   8 
   0  -8 -10 8230.42 714.075  11 
   0  -8 -10 8217.88 814.400   8 
   8   0 -10 6607.92 761.639   6 
   8   0 -10 5555.80 810.776   5 
   8   0 -10 10649.3 1031.57  19 
   8  -8  10 9034.31 876.932  22 
   8  -8  10 7070.62 730.390  16 
   8  -8  10 7652.42 824.613  14 
   0  -8  -9 8128.26 698.131  11 
   0  -8  -9 8114.66 726.780   8 
  -8   8  -9 8199.27 754.344   8 
   8   0  -9 5966.44 734.524   6 
   8   0  -9 8075.19 882.720  19 
   8  -8   9 7056.43 732.432  16 
   8  -8   9 7638.53 795.980  22 
   8   0  -9 6670.51 639.201  12 
   8  -8   9 7014.24 788.393  14 
   0  -8  -8 28902.9 1241.83   8 
  -8   8  -8 27659.6 1238.37   8 
   0  -8  -8 29063.6 1233.54  11 
   8   0  -8 27124.3 1398.50   6 
   8  -8   8 28307.3 1343.97  16 
   8  -8   8 26432.9 1430.60  14 
   8   0  -8 25958.0 1180.64  12 
   0   8   7 5455.23 487.577   7 
   8   0  -7 6388.71 729.148   6 
   8   0  -7 6481.30 575.431   1 
   8   0  -7 5828.23 659.236   5 
   8  -8   7 6295.01 574.225   2 
   8  -8   7 5074.01 595.683  16 
   8  -8   7 4667.77 678.390  14 
   8   0  -6 111495. 2696.06   6 
   0  -8  -6 114563. 2021.80   5 
   8   0  -6 118106. 2296.74   1 
   0   8   6 114902. 2119.75   7 
   8   0  -5 23156.0 1072.76   1 
   0  -8  -5 20712.1 841.019   5 
   8  -8   5 24155.5 975.201   5 
   8   0  -5 23069.2 1232.71   6 
   0   8   5 26470.6 1063.51   7 
   8  -8   5 23988.8 1098.16   2 
   8   0  -4 117170. 2670.96   6 
   8   0  -4 130238. 2518.28   1 
   0  -8  -4 129132. 1984.02   5 
   0   8   4 116595. 2239.06   7 
   8  -8   4 122182. 2073.44   5 
   8  -8   4 123072. 2462.05   2 
   8   0  -4 119975. 2115.57   7 
   8   0  -3 685.557 345.784   1 
   8   0  -3 702.754 332.761   6 
   8  -8   3 281.114 247.923   2 
   0  -8  -3 670.935 203.697   5 
   8  -8   3 151.765 173.884   5 
   8   0  -3 798.760 220.683   7 
   8  -8   2 18499.4 805.467   5 
   0  -8  -2 16965.7 708.082   5 
   8  -8   2 20768.9 1048.86   2 
   8   0  -2 19825.4 1062.29   1 
   8   0  -2 17950.9 1048.09   6 
   8   0  -2 18135.1 865.975   7 
   8   0  -1 34920.0 1426.02   6 
   8   0  -1 38862.2 1463.37   1 
   8  -8   1 36280.4 1121.03   5 
   8  -8   1 38946.1 1437.18   2 
   8   0  -1 36849.4 1222.58   7 
   8   0   0 30135.8 1302.39   1 
   8  -8   0 27378.3 989.471   5 
   0  -8   0 25064.6 871.467   5 
   8  -8   0 28402.0 1218.25   2 
   8   0   0 28343.0 1264.74   6 
   8   0   0 26514.7 1049.15   7 
   8   0   1 51419.7 1649.14   6 
   8  -8  -1 50125.5 1360.22   5 
   8  -8  -1 55679.5 1682.26   2 
   0  -8   1 54584.6 1335.66   5 
   8   0   1 59076.1 1777.12   1 
   0   8  -1 54403.2 1646.23   6 
   8   0   1 55583.5 1498.28   7 
   0   8  -2 118281. 2380.97   6 
   8   0   2 120350. 2402.47   6 
   8  -8  -2 120762. 2127.68   5 
   8   0   2 120975. 2222.09   7 
   8  -8  -3 3715.52 486.399   2 
   8  -8  -3 3301.41 421.586   5 
   0   8  -3 3876.56 503.913   6 
   8   0   3 4342.85 532.221   1 
   8   0   3 3974.44 445.463   6 
   8   0   3 4053.70 454.065   7 
   8   0   4 173764. 2843.70   1 
   0   8  -4 178886. 2944.20   6 
   8  -8  -4 169987. 2784.16   5 
   8   0   4 183207. 2765.63   7 
   8  -8  -5 78034.3 1895.50   2 
   8   0   5 75672.1 1816.43   1 
   8  -8  -5 72350.6 1921.95   5 
   0   8  -5 74131.5 1955.22   6 
   8   0   5 73567.2 1800.58   7 
   0   8  -6 62656.7 1809.92   6 
   8   0   6 60283.9 1583.46   1 
   8  -8  -6 57607.5 1831.88   5 
   8  -8  -6 63981.0 1658.80   2 
  -8   0  -6 62135.7 1745.20   8 
   8   0   6 63535.6 1693.21   7 
   0   8  -7 20639.5 1283.35   9 
   0   8  -7 18687.7 1164.34   8 
  -8   0  -7 20922.3 1085.20   8 
   8   0   7 22191.4 1040.13   7 
   8  -8  -7 18678.1 1131.36   5 
   0   8  -7 19844.6 1077.62   6 
   8  -8  -7 19984.6 929.530   2 
   8   0   7 20353.4 1113.95  21 
   8   0   7 23377.2 1217.77  16 
   8   0   7 20573.2 1023.26  13 
   8  -8  -7 17732.2 1077.80  11 
   0  -8   8 10684.8 973.844  10 
   0   8  -8 10474.9 928.753   8 
  -8   0  -8 11414.7 849.966   8 
   8   0   8 8263.74 688.989   7 
   8  -8  -8 7660.50 814.413   5 
   0   8  -8 9253.78 767.096   6 
   8   0   8 8044.14 789.818  21 
   8   0   8 7690.72 691.588  22 
   0   8  -8 7841.95 784.920  19 
   0  -8   8 10894.3 920.063  22 
   8   0   8 7059.45 665.561  13 
   8  -8  -8 6931.29 707.701  11 
   8   0   8 9060.47 795.285  16 
   0  -8   9 2254.14 573.029  10 
   0   8  -9 1967.83 518.922   8 
  -8   8   9 1603.07 365.063  10 
  -8   0  -9 2186.11 496.220   8 
   8  -8  -9 1807.47 426.366  11 
   8  -8  -9 1512.42 500.325   5 
   8   0   9 1483.34 353.300   7 
   0  -8   9 2802.14 547.884  22 
   8   0   9 1552.80 368.547  22 
   0   8  -9 2610.02 540.996  19 
   8   0   9 2299.81 451.055  13 
   8   0   9 1919.66 426.770  16 
   0  -8  10 4143.28 722.401  10 
   8   0  10 7137.54 675.668   7 
  -8   8  10 5314.09 614.191  10 
   0   8 -10 5063.96 739.464   8 
  -8   0 -10 6515.40 766.377   8 
   8  -8 -10 5257.23 785.219   5 
   0  -8  10 4537.46 666.576  22 
   8   0  10 6539.85 677.342  22 
   0   8 -10 5884.63 750.564  19 
   8  -8 -10 6418.49 721.357  11 
   8   0  10 6671.60 706.807  13 
   8   0  10 7711.10 739.714  16 
   0  -8  11 6608.35 864.040  10 
  -8   8  11 5340.44 620.161  10 
   0   8 -11 6046.10 823.364   8 
  -8   0 -11 3848.94 662.398   8 
   8  -8 -11 4395.74 797.375   5 
   0   8 -11 6996.61 807.502  19 
   0  -8  11 6312.54 781.655  22 
   8   0  11 3605.41 556.099  22 
   8   0  11 4935.00 675.975  13 
   8   0  11 2915.87 533.309  16 
   8  -8 -11 3121.61 616.743  11 
   0  -8  12 5260.30 798.094  10 
  -8   8  12 5921.96 687.682  10 
   8   0  12 5086.51 612.790  16 
   8   0  12 5850.70 667.143  22 
   0  -8  12 4861.02 711.767  22 
   0   8 -12 5773.00 749.608  19 
   8  -8 -12 4482.91 687.480  11 
   0  -8  13 263.606 382.343  10 
  -8   8  13 1265.08 397.970  10 
   0  -8  13 434.461 350.309  22 
   8   0  13 764.136 376.209  22 
   0   8 -13 486.714 343.012  19 
   8   0  13 1046.53 344.315  16 
  -8   8  14 693.367 353.750  10 
   0  -8  14 1005.63 465.863  10 
   8   0  14 720.548 346.373  22 
   0  -8  14 703.988 406.550  22 
   8   0  14 485.085 282.824  16 
  -8   8  15 11107.5 899.581  10 
   0  -8  15 9791.47 939.860  10 
   8   0  15 8030.80 661.639  16 
   0  -8  15 8487.69 827.154  22 
   8   0  15 10297.9 830.422  22 
   0   8 -16 774.679 458.787   9 
  -8   8  16 619.054 363.360  10 
   0  -8  16 153.010 312.271  22 
   8   0  16 510.043 321.216  22 
   0   8 -17 3591.40 569.086   9 
  -8   8  17 3445.11 495.509  10 
   8   0  17 2962.53 443.646  22 
  -8   8  18 4760.80 513.427  10 
   0   8 -18 4435.48 533.724   9 
   8   0  18 4019.20 466.769  22 
   0   8 -19 318.184 217.401   9 
  -8   8  19 341.747 203.153  10 
   8   0  19 603.531 223.857  22 
  -8   8  19 562.248 233.457  17 
  -9   8  19 1824.22 288.966  10 
  -1   9 -19 1520.96 288.723   9 
   8   1  19 1779.80 265.594  22 
  -9   8  19 1997.65 291.940  17 
  -1   9 -18 622.887 284.630   9 
  -9   8  18 535.531 257.088  10 
   8   1  18 83.3746 229.392  22 
  -1   9 -17 2126.43 486.897   9 
  -9   8  17 1952.05 394.774  10 
   8   1  17 2055.19 389.726  22 
  -1   9 -16 369.947 397.698   9 
  -9   8  16 1002.66 358.665  10 
   8   1  16 651.336 318.643  22 
  -1   9 -15 5028.89 769.198   9 
  -9   8  15 4738.24 617.876  10 
   8   1  15 3886.41 570.801  22 
   1  -9  15 3651.44 593.150  22 
   8   1  15 2726.93 412.316  16 
  -1   9 -14-318.874 493.423   9 
  -9   8  14 442.970 337.454  10 
   1  -9  14-72.2147 350.056  22 
   8   1  14 385.705 316.529  22 
   9  -8 -14 127.662 268.973  12 
   8   1  14 491.308 288.837  16 
  -9   8  13 3796.48 580.909  10 
  -1   9 -13 3113.05 700.715   9 
   1  -9  13 1794.34 517.119  22 
   8   1  13 2716.46 507.169  22 
   8   1  13 3454.83 521.486  16 
  -9   8  12 20111.6 1158.70  10 
   8   1  12 16586.9 1103.64  22 
   1  -9  12 18052.7 1270.68  22 
   8   1  12 15787.9 1031.63  16 
  -1   9 -11 1397.15 551.141   8 
   8   1  11 2690.40 581.225   7 
  -9   8  11 1895.50 446.504  10 
   9  -8 -11 1746.66 488.043  11 
  -8  -1 -11 1981.23 542.258   8 
   9  -8 -11 687.997 408.126   5 
   8   1  11 2244.91 465.986  22 
   1  -9  11 993.391 487.036  22 
  -1   9 -11 1306.76 438.108  19 
   8   1  11 2682.29 561.990  13 
   8   1  11 2798.84 520.697  16 
   8   1  10 23255.8 1186.73   7 
  -8  -1 -10 28777.7 1523.77   8 
  -9   8  10 24147.5 1217.65  10 
  -1   9 -10 24244.6 1514.08   8 
   9  -8 -10 20525.6 1472.15   5 
   1  -9  10 25289.4 1462.93  22 
   8   1  10 19752.2 1160.86  22 
  -1   9 -10 26211.2 1444.93  19 
   8   1  10 22676.4 1258.99  16 
   8   1  10 23330.9 1278.69  13 
   9  -8 -10 21752.5 1315.99  11 
  -1   9  -9 5120.91 810.334   9 
  -8  -1  -9 3444.16 618.268   8 
  -9   8   9 4310.20 576.818  10 
   8   1   9 4332.43 572.170   7 
  -1   9  -9 5167.21 758.846   8 
   9  -8  -9 4285.83 708.522   5 
   8   1   9 4891.54 617.500  22 
   1  -9   9 4491.43 704.277  22 
  -1   9  -9 4585.54 631.821  19 
   8   1   9 5313.60 630.074  13 
   8   1   9 5884.71 677.405  16 
   9  -8  -9 4310.32 622.979  11 
  -8  -1  -8 475.337 327.794   8 
  -1   9  -8 848.037 440.671   9 
  -1   9  -8 217.459 366.318   8 
  -9   8   8 682.633 302.677  10 
   9  -8  -8 701.214 307.405  11 
   8   1   8 361.922 273.613   7 
   9  -8  -8 780.227 376.418   5 
   1  -9   8 95.3276 295.269  22 
   8   1   8 449.029 299.952  22 
  -1   9  -8-150.997 341.517  19 
   8   1   8 1224.05 379.509  16 
   8   1   8 417.492 261.611  13 
  -1   9  -7 46182.1 1816.15   8 
  -8  -1  -7 49161.9 1656.67   8 
   8   1   7 40526.5 1444.48   7 
  -1   9  -7 49502.4 2034.37   9 
   9  -8  -7 39283.2 1654.19   5 
   8   1   7 36268.2 1280.54   1 
   9  -8  -7 44218.9 1407.14   2 
  -1   9  -7 37041.6 1479.89   6 
   1  -9   7 48555.2 1862.79  22 
  -1   9  -7 38497.5 1634.42  19 
   8   1   7 32365.6 1487.80  21 
   9  -8  -7 31041.7 1455.76  11 
   8   1   7 36848.7 1567.27  16 
  -1   9  -6 40311.4 1733.21   9 
   8   1   6 36629.1 1367.81   7 
   9  -8  -6 39237.5 1379.45   2 
   8   1   6 38352.5 1329.00   1 
  -1   9  -6 39247.8 1462.70   6 
   9  -8  -6 37847.0 1529.60   5 
   8   1   6 42888.7 1582.43  21 
   8   1   6 45363.9 1714.70  16 
   8   1   5 80369.3 1980.41   1 
   9  -8  -5 75111.7 1913.73   2 
  -1   9  -5 72872.9 1970.18   6 
   8   1   5 76115.8 1885.11   7 
   9  -8  -4 3971.36 497.930   5 
   8   1   4 4358.65 568.046   1 
  -1   9  -4 3215.01 481.580   6 
   9  -8  -4 4599.59 542.366   2 
   8   1   4 4255.33 494.550   7 
   8   1   3 110135. 2422.16   6 
  -1   9  -3 119446. 2432.14   6 
   9  -8  -3 118524. 2271.92   5 
   9  -8  -3 134686. 2637.52   2 
   8   1   3 146538. 2824.78   1 
   8   1   3 123850. 2355.45   7 
   8   1   2 155987. 3020.25   6 
   9  -8  -2 177177. 3090.45   2 
   8   1   2 178736. 3213.57   1 
   9  -8  -2 147991. 2432.53   5 
   1  -9   2 170178. 2471.84   5 
  -1   9  -2 160506. 2841.08   6 
   8   1   2 150618. 2593.83   7 
   8   1   1 11598.8 882.037   6 
   8   1   1 13713.8 982.230   1 
   9  -8  -1 11124.3 683.254   5 
   1  -9   1 8920.75 621.182   5 
   9  -8  -1 11464.3 841.481   2 
   8   1   1 11087.7 735.754   7 
   8   1   0 184140. 3405.81   6 
   8   1   0 198183. 3499.23   1 
   1  -9   0 188241. 2480.20   5 
   9  -8   0 203609. 3374.14   2 
   9  -8   0 186388. 2605.44   5 
   8   1   0 182851. 2913.41   7 
   9  -8   1 4360.53 551.859   2 
   8   1  -1 4027.71 606.417   1 
   9  -8   1 3541.45 413.799   5 
   8   1  -1 4377.96 621.180   6 
   8   1  -1 2943.33 423.041   7 
   9  -8   2 30796.6 1058.06   5 
   8   1  -2 28931.7 1388.44   6 
   8   1  -2 31398.3 1400.79   1 
   1  -9  -2 29786.8 1000.31   5 
   9  -8   2 32035.8 1368.28   2 
   8   1  -2 29138.3 1191.50   7 
   8   1  -3 57406.2 1946.58   6 
   1  -9  -3 58466.8 1415.46   5 
   8   1  -3 59963.0 1863.82   1 
   9  -8   3 63463.2 1870.77   2 
   9  -8   3 60183.7 1462.29   5 
   8   1  -3 57712.6 1664.29   7 
   9  -8   4 2211.44 412.997   2 
   1  -9  -4 2125.50 335.014   5 
   8   1  -4 2848.56 497.452   1 
   9  -8   4 2611.26 370.432   5 
   8   1  -4 2609.26 520.272   6 
   8   1  -4 2776.28 405.861   7 
   1  -9  -5 193872. 2722.43   5 
   8   1  -5 177021. 3425.76   6 
   8   1  -5 181394. 3074.67   1 
   9  -8   5 190316. 3142.15   2 
   1  -9  -6 12590.4 840.007  11 
   8   1  -6 19794.1 1208.59   6 
   8   1  -6 12835.0 861.656   1 
   1  -9  -6 13010.0 767.353   5 
   9  -8   6 16992.3 944.343   2 
  -1   9   6 19276.4 906.301   7 
   9  -8   6 13046.8 955.194  16 
   9  -8   6 13309.8 1016.12  14 
   1  -9  -7 70362.4 1908.08  11 
   8   1  -7 63346.5 2136.07   6 
   8   1  -7 53959.9 1620.75   1 
   9  -8   7 64728.5 1750.76   2 
   1  -9  -7 58767.2 1649.01   5 
   9  -8   7 59751.2 1975.59  16 
   8   1  -7 58592.3 2136.16  19 
   9  -8   7 61740.9 2134.16  14 
   8   1  -7 61301.1 1823.59  12 
   1  -9  -8 3325.21 464.346   8 
   1  -9  -8 2335.89 449.791  11 
   8   1  -8 2954.76 566.693   6 
   8   1  -8 4070.14 651.642  19 
   9  -8   8 2741.92 515.108  16 
   9  -8   8 3041.39 571.827  14 
   9  -8   8 2986.98 556.241  15 
   8   1  -8 2277.99 438.578  12 
   1  -9  -9 7213.11 690.888  11 
   1  -9  -9 8992.84 754.311   8 
  -1   9   9 11383.3 812.113  10 
   8   1  -9 8092.37 844.161   6 
   9  -8   9 8901.36 813.997  16 
   8   1  -9 11632.0 1058.36  19 
   8   1  -9 8614.86 740.342  12 
   9  -8   9 8964.63 895.552  14 
  -1   9  10 19301.9 1061.33  10 
   1  -9 -10 19218.2 1102.06  11 
   8   1 -10 17796.9 1217.47   6 
   9  -8  10 21397.5 1281.80  22 
   8   1 -10 19259.5 1351.78  19 
   9  -8  10 20250.3 1190.27  16 
   9  -8  10 20950.4 1311.86  14 
  -1   9  11 21523.7 1149.15  10 
   8   1 -11 22142.6 1463.47  19 
   9  -8  11 18194.3 1221.45  22 
   9  -8  11 17931.6 1130.99  16 
   1  -9 -11 19369.3 1117.68  11 
   9  -8  11 18378.7 1224.37  14 
  -8  -1  12 27550.0 1358.44  10 
   9  -8  12 28655.0 1501.83  22 
  -1   9  12 32309.7 1457.19  22 
  -1   9  12 33734.4 1538.10  17 
   8   1 -12 29879.9 1673.93  19 
   1  -9 -12 27889.7 1356.88  11 
   9  -8  12 27791.4 1446.61  14 
  -8  -1  13 891.135 366.034  10 
   1  -9 -13 312.813 298.117  11 
   9  -8  13 1143.42 512.710  18 
   9  -8  13 981.404 400.658  22 
  -1   9  13 260.708 315.228  22 
   8   1 -13 300.731 427.016  19 
  -1   9  13 772.633 382.163  17 
  -1   9  13 549.754 387.845  20 
   9  -8  13 1204.03 400.773  14 
  -8  -1  14 13150.2 955.188  10 
   9  -8  14 16047.1 1233.87  18 
   9  -8  14 16251.0 1100.10  22 
   8   1 -14 19496.7 1304.71  19 
  -1   9  14 23291.9 1298.01  20 
  -1   9  14 20692.5 1187.95  17 
  -1   9  14 22771.2 1198.31  22 
   1  -9 -14 18439.6 1091.13  11 
  -8  -1  15 26907.8 1288.40  10 
   8   1 -15 29882.6 1520.88  19 
  -1   9  15 32912.8 1380.56  22 
   9  -8  15 33180.6 1617.23  18 
  -1   9  15 35133.0 1493.01  20 
  -1   9  15 34326.4 1453.00  17 
   9  -8  15 30338.4 1392.97  22 
   1  -9 -15 33750.3 1385.84  11 
  -8  -1  16 2129.11 437.677  10 
   9  -8  16 1967.78 472.185  18 
   9  -8  16 2067.07 428.830  22 
  -1   9  16 3396.53 475.502  22 
  -1   9  16 3534.67 523.205  20 
  -1   9  16 3142.46 507.452  17 
   8   1 -16 3215.49 556.740  19 
  -8  -1  17 11212.4 752.138  10 
   9  -8  17 13844.8 881.128  18 
   9  -8  17 12838.5 783.337  22 
   8   1 -17 13379.7 861.427  19 
  -1   9  17 15708.8 867.563  17 
  -1   9  17 16658.5 877.653  20 
  -1   9  17 13853.3 755.558  22 
  -8  -1  18 279.736 221.395  10 
  -1   9  18 7.73212 210.788  17 
   8   1 -18-41.5250 215.702  19 
   9  -8  18 149.007 188.060  22 
  -2   9 -19-33.5842 212.725   9 
  -9   7  19 34.7203 182.730  10 
   9  -7 -19 139.848 200.362  19 
   7   2  19-230.872 204.122  22 
  -9   7  18 1484.29 335.471  10 
  -2   9 -18 1492.81 386.220   9 
   7   2  18 952.607 295.147  22 
   9  -7 -18 1078.31 331.561  19 
  -2   9 -17 6571.66 730.456   9 
  -9   7  17 5610.19 601.377  10 
   2  -9  17 4989.01 575.161  22 
   7   2  17 5685.26 600.167  22 
  -9   7  16 2212.28 479.353  10 
  -2   9 -16 1444.41 544.799   9 
   7   2  16 2596.33 486.727  22 
   2  -9  16 1753.12 462.833  22 
  -9   7  15 2759.51 497.509  10 
   7   2  15 2347.66 481.956  22 
   2  -9  15 2660.41 535.327  22 
  -9   7  14 1437.66 430.088  10 
   2  -9  14 2256.82 536.327  22 
   7   2  14 1777.34 455.227  22 
   7   2  14 1495.61 361.007  16 
  -9   7  13 26634.0 1326.34  10 
   7   2  13 21763.7 1272.66  22 
   2  -9  13 24475.5 1449.13  22 
   9  -7 -13 25737.8 1250.64  12 
  -9   7  12 1532.55 445.059  10 
   2  -9  12 685.540 421.898  22 
   7   2  12 1852.04 455.898  22 
   7   2  12 2710.38 488.568  16 
   7   2  11 55113.3 1812.48   7 
  -7  -2 -11 93590.3 2787.14   8 
  -9   7  11 71760.4 2111.65  10 
  -2   9 -11 56408.8 2287.02   8 
   9  -7 -11 67652.0 2672.57   5 
   2  -9  11 76001.1 2514.76  22 
   7   2  11 81194.6 2305.70  22 
   7   2  11 68060.9 2109.15  16 
   7   2  11 79742.8 2311.15  13 
  -7  -2 -10 8583.36 899.197   8 
  -2   9 -10 6645.65 856.934   8 
   7   2  10 7395.65 737.107   7 
  -9   7  10 8633.63 745.993  10 
   9  -7 -10 8022.17 962.480   5 
   7   2  10 12124.8 911.371  22 
   2  -9  10 6863.27 819.110  22 
   9  -7 -10 9106.86 875.448  11 
   7   2  10 10807.0 872.661  13 
   7   2  10 13442.5 990.766  16 
  -9   7   9 10238.2 773.211  10 
  -7  -2  -9 8691.08 894.126   8 
  -2   9  -9 9468.43 930.495   8 
   7   2   9 8386.89 714.071   7 
   9  -7  -9 9310.32 952.620   5 
   2  -9   9 9887.21 934.924  22 
  -2   9  -9 10627.7 926.383  19 
   7   2   9 8957.49 803.806  13 
   7   2   9 9369.10 835.980  16 
   9  -7  -9 7507.04 798.593  11 
  -2   9  -8 7981.79 813.987   8 
  -7  -2  -8 8876.43 801.971   8 
   7   2   8 8775.69 691.552   7 
  -9   7   8 7326.89 653.210  10 
   9  -7  -8 8790.47 870.992   5 
  -2   9  -8 8926.10 839.538  19 
   2  -9   8 9369.52 882.699  22 
   7   2   8 7735.36 691.869  13 
   7   2   8 7016.06 735.979  16 
   9  -7  -8 6997.37 751.766  11 
   7   2   7 32936.2 1277.06   7 
  -2   9  -7 40300.9 1775.75   9 
  -2   9  -7 35759.0 1554.25   8 
   9  -7  -7 33243.5 1507.37   5 
   9  -7  -7 34296.9 1217.96   2 
  -2   9  -7 32440.4 1298.16   6 
   7   2   7 33122.4 1174.04   1 
   2  -9   7 40659.2 1686.24  22 
   7   2   7 35322.6 1481.64  21 
   7   2   7 35209.9 1506.12  16 
   9  -7  -7 27055.6 1375.21  11 
   7   2   6 52275.9 1518.16   1 
   9  -7  -6 54556.8 1538.28   2 
   9  -7  -6 44607.5 1619.42   5 
  -2   9  -6 43025.5 1521.15   6 
   7   2   6 46661.7 1479.49   7 
  -2   9  -6 55743.3 1817.30   8 
   9  -7  -5 157433. 2809.03   5 
  -2   9  -5 162527. 2742.44   6 
   7   2   5 156013. 2714.64   1 
   7   2   5 158878. 2651.67   7 
   7   2   4 17195.4 956.842   6 
   7   2   4 17284.7 974.063   1 
   9  -7  -4 14452.4 831.954   5 
   9  -7  -4 16461.5 899.609   2 
  -2   9  -4 15583.2 860.317   6 
   7   2   4 13281.8 807.795   7 
   7   2   3 8196.63 713.252   6 
  -2   9  -3 7227.12 659.723   6 
   9  -7  -3 10372.2 663.343   5 
   2  -9   3 7276.69 578.944   5 
   9  -7  -3 9061.70 700.176   2 
   7   2   3 9961.73 666.631   7 
   7   2   2 11160.6 832.945   6 
   9  -7  -2 13039.3 825.105   2 
   2  -9   2 11532.2 655.889   5 
   9  -7  -2 11848.6 683.844   5 
   7   2   2 11381.3 725.118   7 
   7   2   1 63579.4 1935.59   6 
   2  -9   1 65085.0 1475.37   5 
   9  -7  -1 64946.4 1501.47   5 
   9  -7  -1 67840.8 1866.35   2 
   7   2   1 64892.1 1687.02   7 
   7   2   0 14091.5 949.813   6 
   9  -7   0 13232.2 680.311   5 
   2  -9   0 15823.1 735.774   5 
   9  -7   0 13759.7 876.551   2 
   7   2   0 14675.7 823.807   7 
   9  -7   1 117283. 1940.18   5 
   7   2  -1 116886. 2652.24   6 
   2  -9  -1 116488. 1967.19   5 
   9  -7   1 121822. 2517.46   2 
   7   2  -2 10628.2 853.426   6 
   9  -7   2 10209.7 763.126   2 
   2  -9  -2 9034.66 585.829   5 
   7   2  -2 8301.58 654.382   7 
   9  -7   2 10686.8 599.968   5 
   2  -9  -3 6457.78 511.108   5 
   9  -7   3 7231.98 507.845   5 
   9  -7   3 6483.69 620.626   2 
   7   2  -3 7160.17 720.386   6 
   7   2  -3 6142.46 564.606   7 
   2  -9  -4 129287. 2190.63   5 
   7   2  -4 125299. 2787.59   6 
   7   2  -4 123224. 2591.96   1 
   9  -7   4 130320. 2066.55   5 
   9  -7   4 130196. 2521.28   2 
   7   2  -4 127578. 2485.07   7 
   7   2  -5 22355.6 1216.11   6 
   7   2  -5 16990.9 920.598   7 
   7   2  -5 18093.0 995.224   1 
  -2   9   5 23254.8 956.556   7 
   2  -9  -5 16707.7 841.622   5 
   9  -7   5 19875.4 1002.48   2 
   7   2  -6 110105. 2275.92   1 
   2  -9  -6 117363. 2278.14   5 
   9  -7   6 119191. 2343.15   2 
   7   2  -6 113882. 2698.32   6 
   2  -9  -7 20791.0 971.544   8 
   2  -9  -7 14210.8 864.115  11 
   7   2  -7 17438.5 1125.00   6 
   2  -9  -7 16279.5 915.077   5 
   9  -7   7 18472.1 924.008   2 
   7   2  -7 14714.9 848.835   1 
   7   2  -7 13489.0 1036.99  19 
   9  -7   7 16824.9 1025.86  16 
   9  -7   7 15451.6 1069.35  14 
   2  -9  -8 3691.51 503.339  11 
   7   2  -8 3376.65 583.605   6 
   2  -9  -8 3397.80 505.375   5 
   9  -7   8 4504.48 582.442  16 
   7   2  -8 3998.51 633.793  19 
   9  -7   8 3882.14 592.214  14 
   2  -9  -9 3.24325 233.451  11 
   2  -9  -9 274.724 337.681   5 
   7   2  -9 83.0770 314.353   6 
   7   2  -9 251.667 311.255  19 
   9  -7   9 53.6115 238.211  16 
   9  -7   9-38.3341 340.779  14 
  -2   9  10 17118.9 1020.57  10 
   2  -9 -10 19192.1 1090.44  11 
   7   2 -10 14444.6 1101.81   6 
   2  -9 -10 13883.8 1062.41   5 
   9  -7  10 17226.1 1083.61  16 
   7   2 -10 20489.9 1365.94  19 
   9  -7  10 16599.5 1115.89  22 
   9  -7  10 17313.3 1178.55  14 
  -7  -2  11 13098.4 980.413  10 
  -2   9  11 11897.9 878.568  10 
   7   2 -11 11736.8 1076.74  19 
   9  -7  11 13181.3 958.318  16 
   9  -7  11 13786.6 1048.00  22 
   2  -9 -11 13371.6 952.957  11 
   9  -7  11 11980.0 989.070  14 
  -7  -2  12 5153.39 662.165  10 
  -2   9  12 5700.55 653.944  10 
   9  -7  12 6009.15 850.581  18 
  -2   9  12 6564.03 681.157  22 
   7   2 -12 6423.26 831.176  19 
   9  -7  12 6166.59 735.431  22 
   9  -7  12 4806.74 623.541  16 
   2  -9 -12 5479.09 657.465  11 
   9  -7  12 5900.83 701.171  14 
  -7  -2  13 776.044 373.953  10 
  -2   9  13 768.438 335.789  10 
   2  -9 -13 875.459 375.334  11 
   9  -7  13 987.629 461.621  18 
   9  -7  13 856.797 386.653  22 
  -2   9  13 806.697 341.723  22 
   7   2 -13 553.987 433.244  19 
   9  -7  13 460.166 328.864  16 
  -7  -2  14 3934.81 585.217  10 
  -2   9  14 3759.56 547.702  10 
   7   2 -14 4435.34 695.158  19 
   9  -7  14 3713.37 571.655  22 
  -2   9  14 4975.54 652.547  20 
  -2   9  14 5084.57 610.187  22 
   9  -7  14 3342.32 629.015  18 
   2  -9 -14 4581.84 596.567  11 
  -2   9  15 4069.64 562.486  10 
  -7  -2  15 2561.80 502.476  10 
   7   2 -15 3562.61 627.136  19 
  -2   9  15 5120.26 588.754  22 
  -2   9  15 4182.18 601.130  17 
  -2   9  15 5142.60 638.087  20 
   9  -7  15 4283.04 663.282  18 
   9  -7  15 3239.74 535.179  22 
   2  -9 -15 4846.34 606.792  11 
  -7  -2  16 19172.4 1064.70  10 
  -2   9  16 23463.3 1099.31  10 
   9  -7  16 19967.9 1169.83  18 
  -2   9  16 22613.5 1168.24  17 
  -2   9  16 26040.8 1190.66  20 
   9  -7  16 18051.2 1040.65  22 
   7   2 -16 21957.7 1200.35  19 
  -2   9  16 21578.6 1042.30  22 
   9  -7  16 16519.0 965.394  15 
   2  -9 -16 23087.7 1113.80  11 
  -7  -2  17 100.469 261.952  10 
   9  -7  17-256.626 276.797  22 
   9  -7  17 322.939 277.518  18 
  -2   9  17 249.123 276.974  17 
  -2   9  17-86.7399 271.848  20 
   7   2 -17 243.864 282.687  19 
  -7  -2  18 1153.28 291.882  10 
   9  -7  18 1202.48 281.397  22 
  -2   9  18 1535.33 323.428  17 
   7   2 -18 1147.81 298.588  19 
  -7  -2  19 239.413 198.624  10 
   9  -7  19 790.209 199.873  22 
  -2   9  19 558.614 207.568  17 
  -3   9 -19-326.006 245.500   9 
  -9   6  19-114.620 197.741  10 
   6   3  19-98.0260 184.950  22 
   9  -6 -19-103.971 188.809  19 
  -3   9 -18 1096.16 375.123   9 
  -9   6  18 666.040 301.913  10 
   3  -9  18 1301.84 316.952  22 
   9  -6 -18 575.322 293.877  19 
   6   3  18 1149.96 306.800  22 
  -3   9 -17 8945.94 852.930   9 
  -9   6  17 7738.52 681.630  10 
   3  -9  17 7259.09 683.604  22 
   6   3  17 6307.31 643.022  22 
  -9   6  16 579.929 340.796  10 
   3  -9  16 325.759 353.814  22 
   6   3  16 883.368 384.375  22 
  -9   6  15 13092.6 921.761  10 
   6   3  15 12053.6 923.227  22 
   3  -9  15 10776.1 945.395  22 
  -9   6  14 8435.54 842.673  10 
   6   3  14 8367.14 861.539  22 
   3  -9  14 9570.36 925.197  22 
   3  -9  14 7455.89 771.410  14 
  -9   6  13 168.365 314.419  10 
   6   3  13 1092.39 400.423  22 
   3  -9  13 152.156 376.256  22 
   9  -6 -13-88.6465 312.687  12 
   6   3  13 967.076 318.700  16 
  -9   6  12 38365.4 1592.67  10 
   3  -9  12 42799.5 1908.30  22 
   6   3  12 34116.1 1585.70  22 
   9  -6 -12 47188.3 1681.25  12 
   6   3  11 12294.3 855.068   7 
  -6  -3 -11 18896.6 1301.08   8 
  -3   9 -11 12009.1 1083.05   8 
  -9   6  11 14365.8 973.062  10 
   9  -6 -11 10941.3 1149.81   5 
   6   3  11 16040.7 1097.76  22 
   3  -9  11 13311.8 1136.12  22 
   6   3  11 13801.4 1120.70  17 
   6   3  11 17600.1 1086.85  16 
   6   3  11 15824.9 1084.78  13 
  -9   6  10 14289.8 934.947  10 
  -6  -3 -10 17895.3 1209.27   8 
  -3   9 -10 15722.5 1176.96   8 
   6   3  10 13252.8 860.999   7 
   9  -6 -10 13781.4 1200.40   5 
   6   3  10 13758.4 1050.81  17 
   6   3  10 13986.3 1090.57  20 
   3  -9  10 15441.5 1171.13  22 
   6   3  10 10214.7 867.775  16 
   6   3  10 15963.9 1025.61  13 
  -9   6   9 11406.8 813.906  10 
  -6  -3  -9 13030.3 982.881   8 
  -3   9  -9 12214.3 1001.06   8 
   6   3   9 12336.0 801.906   7 
   9  -6  -9 11687.0 1062.43   5 
   3  -9   9 12998.0 1044.33  22 
   6   3   9 10348.2 910.044  17 
   6   3   9 12984.9 1038.42  20 
   6   3   9 12288.3 934.538  16 
   6   3   9 14318.4 939.633  13 
  -3   9  -8 1236.22 400.153   8 
  -9   6   8 522.388 285.720  10 
  -6  -3  -8 1388.65 407.488   8 
   6   3   8 1461.64 320.956   7 
   9  -6  -8 588.101 365.243   5 
   3  -9   8 1272.78 406.328  22 
   6   3   8 918.044 392.275  20 
   6   3   8 857.909 306.730  13 
   6   3   8 400.419 298.197  16 
   6   3   7 4012.96 455.628   7 
  -3   9  -7 3483.39 528.539   8 
   6   3   7 2256.76 527.445  20 
   9  -6  -7 2813.69 489.856   5 
   9  -6  -7 3334.22 398.823   2 
   6   3   7 3763.92 435.570   1 
   6   3   6 52708.8 1533.78   7 
  -3   9  -6 57377.9 1800.23   8 
   6   3   6 51390.4 1528.43   1 
   9  -6  -6 56205.7 1536.95   2 
   9  -6  -6 56292.6 1768.28   5 
  -3   9  -6 55935.5 1557.18   6 
   6   3   5 2452.96 373.450   7 
  -3   9  -5 1321.33 353.966   8 
   6   3   5 1634.08 361.315   6 
   9  -6  -5 1849.08 361.297   5 
   9  -6  -5 1662.49 328.271   2 
  -3   9  -5 1477.57 346.863   6 
   6   3   4 15733.7 829.586   7 
   6   3   4 13630.5 875.285   6 
   9  -6  -4 13749.4 774.513   5 
   9  -6  -4 14253.8 810.767   2 
  -3   9  -4 14112.7 787.398   6 
   3  -9   4 14056.2 753.046   5 
   6   3   3 26746.7 1066.46   7 
   9  -6  -3 25094.8 975.360   5 
   3  -9   3 25897.6 987.764   5 
   9  -6  -3 25934.5 1093.65   2 
   6   3   3 24714.2 1179.37   6 
   6   3   2 62175.1 1855.89   6 
   9  -6  -2 60671.3 1429.25   5 
   3  -9   2 61525.9 1461.77   5 
   9  -6  -2 64177.2 1717.19   2 
   6   3   1 4057.91 541.597   6 
   9  -6  -1 3606.50 359.436   5 
   3  -9   1 4533.66 428.083   5 
   9  -6  -1 4465.74 521.794   2 
   6   3   1 4180.93 451.538   7 
   3  -9   0 309876. 3166.81   5 
   9  -6   0 321752. 3074.92   5 
   6   3   0 292172. 3554.88   7 
   9  -6   0 309053. 3840.81   2 
   6   3   0 303661. 4099.30   6 
   6   3  -1 21070.9 1112.07   6 
   6   3  -1 17262.2 907.411   7 
   3  -9  -1 14973.1 771.045   5 
   9  -6   1 17825.7 747.498   5 
   9  -6   1 18719.2 977.886   2 
   3  -9  -2 137394. 2168.62   5 
   9  -6   2 137311. 1946.09   5 
   9  -6   2 139559. 2578.28   2 
   6   3  -2 132170. 2488.48   7 
   6   3  -3 88915.7 2275.06   6 
   9  -6   3 91937.2 2081.99   2 
   3  -9  -3 93036.5 1837.22   5 
   9  -6   3 96595.5 1636.63   5 
   6   3  -3 86086.6 2063.59   7 
   9  -6   4 888.080 295.475   2 
   6   3  -4 776.026 379.242   6 
   3  -9  -4 933.528 271.069   5 
   6   3  -4 851.944 287.952   7 
   3  -9  -5 22657.2 993.091   5 
   9  -6   5 22606.6 1027.48   2 
   6   3  -5 25235.5 1269.04   6 
   6   3  -5 21047.7 1067.80   7 
   6   3  -6 10538.4 741.204   1 
   6   3  -6 11421.3 893.984   6 
   6   3  -6 11549.7 794.120   7 
   3  -9  -6 11322.5 754.543   5 
   9  -6   6 11865.7 743.250   2 
   3  -9  -7 7117.16 620.799  11 
  -9   6  -7 7387.32 622.758   8 
   6   3  -7 6851.69 734.528   6 
   6   3  -7 7726.25 631.243   1 
   9  -6   7 6912.79 570.738   2 
   3  -9  -7 7475.89 660.613   5 
   6   3  -7 6713.66 779.287  19 
   9  -6   7 7606.18 714.890  16 
   3  -9  -8 631.805 286.981  11 
  -9   6  -8 498.190 296.880   8 
   3  -9  -8 278.300 303.608   5 
   6   3  -8 562.338 340.818   6 
   6   3  -8 794.685 370.465  19 
   9  -6   8 439.161 340.674  18 
   9  -6   8 527.397 300.838  14 
   9  -6   8 305.189 246.346  16 
  -9   6  -9 22299.4 1186.34   8 
   3  -9  -9 23091.1 1152.67  11 
   6   3  -9 20120.5 1232.83   6 
   3  -9  -9 19529.3 1185.42   5 
   6   3  -9 22406.3 1364.72  19 
   9  -6   9 19346.2 1352.40  18 
   9  -6   9 21475.7 1164.98  16 
   9  -6   9 20234.4 1251.46  14 
  -6  -3  10 16675.0 1115.13  10 
  -3   9  10 15486.2 985.288  10 
  -9   6 -10 21121.4 1222.44   8 
   6   3 -10 17560.1 1176.12   6 
   3  -9 -10 16424.7 1168.24   5 
   9  -6  10 19199.1 1380.44  18 
   6   3 -10 19314.6 1313.45  19 
   9  -6  10 18501.8 1157.12  22 
   9  -6  10 18980.6 1099.95  16 
   9  -6  10 18173.7 1175.66  14 
   3  -9 -10 18243.8 1075.50  11 
  -6  -3  11 5397.72 681.454  10 
  -9   6 -11 6705.93 782.333   8 
  -3   9  11 6416.90 671.015  10 
   6   3 -11 4783.97 734.213   6 
   3  -9 -11 4006.02 730.449   5 
   9  -6  11 5931.04 851.928  18 
   6   3 -11 6708.95 836.319  19 
   9  -6  11 5136.69 640.609  16 
   9  -6  11 5537.56 690.247  22 
   3  -9 -11 6331.43 696.704  11 
   9  -6  11 5552.97 709.146  14 
  -6  -3  12 16550.0 1123.16  10 
  -3   9  12 13725.1 978.632  10 
   9  -6  12 15440.4 1264.95  18 
   6   3 -12 15190.6 1205.71  19 
   9  -6  12 14855.8 1065.81  22 
  -3   9  12 15618.3 1001.27  22 
   9  -6  12 15376.6 1002.38  16 
   9  -6  12 14996.9 1053.20  14 
   3  -9 -12 15039.2 1023.72  11 
  -6  -3  13 569.188 342.867  10 
  -3   9  13 648.341 325.069  10 
   3  -9 -13 47.7638 301.542  11 
   9  -6  13-203.007 393.629  22 
  -3   9  13 145.953 256.726  22 
   9  -6  13 188.727 371.322  18 
   6   3 -13 29.0413 412.225  19 
   9  -6  13 240.023 303.795  16 
  -6  -3  14 4947.24 671.230  10 
  -3   9  14 5306.90 635.380  10 
   9  -6  14 5617.89 666.892  22 
   9  -6  14 4692.67 694.404  18 
   6   3 -14 5658.50 753.275  19 
   9  -6  14 4854.51 584.290  16 
   3  -9 -14 5788.97 668.692  11 
  -6  -3  15 10559.9 888.239  10 
  -3   9  15 11790.2 872.382  10 
   6   3 -15 8767.66 845.417   9 
   9  -6  15 10443.0 845.945  22 
  -3   9  15 14783.1 970.313  20 
   9  -6  15 12099.8 983.325  18 
   6   3 -15 11918.5 986.313  19 
   3  -9 -15 13332.7 924.697  11 
   6   3 -16 244.082 313.291   9 
  -6  -3  16-146.186 311.748  10 
  -3   9  16 237.405 289.499  10 
   3  -9 -16 200.664 289.802  11 
   9  -6  16 13.4999 309.690  22 
   9  -6  16-59.3031 278.357  18 
  -3   9  16-27.5735 322.478  17 
   6   3 -16 333.466 344.536  19 
  -3   9  16 235.170 269.421  20 
  -6  -3  17 8550.74 704.384  10 
  -3   9  17 11577.1 744.893  10 
   9  -6  17 8876.99 697.924  22 
  -3   9  17 12154.2 746.095  20 
  -3   9  17 12685.6 826.727  17 
   6   3 -17 9873.74 760.107  19 
  -6  -3  18 251.029 229.137  10 
  -3   9  18 356.835 227.165  10 
   6   3 -18 42.7164 222.298  19 
  -3   9  18 479.093 253.671  17 
   9  -6  18 196.787 193.146  22 
  -3   9  18 474.593 218.243  20 
   9  -6  18 463.621 232.861  15 
   9  -6  19-156.374 177.783  22 
  -3   9  19-146.559 195.858  17 
  -4   9 -19 178.392 248.902   9 
  -9   5  19 69.8511 183.651  10 
   5   4  19 84.0693 186.315  22 
   9  -5 -19 82.4381 206.589  19 
   4  -9  19 286.643 199.654  18 
  -4   9 -18-28.7145 335.750   9 
  -9   5  18 98.6508 227.824  10 
   5   4  18 138.939 223.462  22 
   4  -9  18-18.9928 235.442  22 
   9  -5 -18-299.048 312.289  19 
  -4   9 -17 2385.03 529.554   9 
  -9   5  17 1675.92 395.481  10 
   9  -5 -17 796.125 374.615  19 
   4  -9  17 1950.84 402.933  22 
   5   4  17 1241.17 393.129  22 
  -9   5  16 1016.58 370.708  10 
   5   4  16 748.652 355.749  22 
  -9   5  15 7850.50 750.183  10 
   5   4  15 6277.35 759.737  22 
   4  -9  15 6580.61 779.612  22 
  -9   5  14 18.1471 283.513  10 
   5   4  14 100.705 311.173  22 
   5   4  14 352.653 377.422  17 
   4  -9  14 6.72341 380.246  22 
   4  -9  14-265.636 345.216  14 
  -9   5  13 11442.1 904.120  10 
   5   4  13 10992.3 1009.36  17 
   5   4  13 9887.85 924.610  22 
   4  -9  13 12401.6 1056.99  22 
   4  -9  13 11457.8 939.656  14 
  -4   9 -12 10563.3 1019.97   8 
  -9   5  12 10404.8 856.575  10 
   4  -9  12 11646.3 1047.90  22 
   5   4  12 13443.1 1052.62  20 
   5   4  12 11866.1 1014.43  22 
   5   4  12 11852.1 1031.79  17 
   5   4  12 10247.2 817.685  16 
   9  -5 -12 10650.9 822.256  12 
  -9   5  11 3465.56 507.485  10 
  -5  -4 -11 4514.23 689.691   8 
  -4   9 -11 5182.91 735.786   8 
   9  -5 -11 3756.21 745.115   5 
   5   4  11 2675.16 564.019  22 
   5   4  11 3000.06 581.735  20 
   5   4  11 3672.83 628.044  17 
   4  -9  11 3984.82 673.868  22 
   9  -5 -11 3874.80 543.766  12 
  -5  -4 -10 14965.1 1103.92   8 
  -4   9 -10 12391.2 1031.67   8 
   5   4  10 9747.48 739.931   7 
  -9   5  10 14413.1 913.690  10 
   9  -5 -10 11230.3 1108.58   5 
   5   4  10 13548.3 1052.27  20 
   5   4  10 11355.3 947.957  17 
   4  -9  10 12185.1 1052.29  22 
   5   4  10 13032.4 963.909  13 
   9  -5 -10 14134.0 953.564  12 
   5   4  10 11524.1 903.172  16 
  -5  -4  -9 7996.22 777.630   8 
  -4   9  -9 8978.62 848.750   8 
   5   4   9 6427.26 598.899   7 
  -9   5   9 5446.21 595.002  10 
   9  -5  -9 6619.80 825.939   5 
   5   4   9 6540.76 723.896  17 
   4  -9   9 8155.01 830.425  22 
   5   4   9 5912.91 704.188  20 
   5   4   9 3249.28 526.919  16 
   5   4   9 7861.53 714.036  13 
   5   4   8 4295.78 481.067   7 
  -4   9  -8 4584.66 608.378   8 
   9  -5  -8 4741.45 671.794   5 
   5   4   8 4317.50 586.884  20 
   4  -9   8 4633.45 631.169  22 
   5   4   8 4192.72 556.363  13 
   9  -5  -7 8811.80 617.418   2 
   9  -5  -7 7647.85 739.735   5 
  -4   9  -7 8539.30 753.245   8 
   5   4   7 9846.11 678.928   7 
   9  -5  -6 2888.04 457.947   5 
   9  -5  -6 2923.60 380.398   2 
  -4   9  -6 2583.89 371.261   6 
   5   4   6 3642.10 434.426   7 
  -4   9  -6 3778.70 494.750   8 
   9  -5  -5 14067.3 833.238   5 
   9  -5  -5 14940.7 793.741   2 
   5   4   5 14612.8 915.806   6 
  -4   9  -5 16093.6 815.413   6 
  -4   9  -5 15516.5 862.309   8 
   5   4   5 17674.9 885.465   7 
   9  -5  -4 11300.7 688.062   5 
   9  -5  -4 13004.6 760.759   2 
   4  -9   4 13266.7 730.543   5 
   5   4   4 11701.1 835.232   6 
  -4   9  -4 12224.3 736.944   8 
   5   4   4 11782.3 731.800   7 
   9  -5  -3 123555. 2056.29   5 
   9  -5  -3 129720. 2385.74   2 
   5   4   3 123571. 2575.36   6 
   4  -9   3 128784. 2138.12   5 
   9  -5  -2 69642.9 1756.12   2 
   5   4   2 65068.8 1881.34   6 
   9  -5  -2 69383.4 1458.16   5 
   4  -9   2 67317.2 1521.25   5 
   5   4   2 71809.1 1719.41   7 
   9  -5  -1 239235. 2562.98   5 
   4  -9   1 240569. 2815.30   5 
   9  -5  -1 238938. 3284.02   2 
   5   4   1 245619. 3207.48   7 
   4  -9   0 434528. 3784.03   5 
   9  -5   0 433803. 4426.43   2 
   5   4   0 437843. 4764.64   6 
   5   4  -1 97288.7 2098.51   7 
   9  -5   1 100908. 1543.24   5 
   4  -9  -1 102144. 1857.73   5 
   9  -5   1 104078. 2201.88   2 
   5   4  -1 93725.6 2238.63   6 
   4  -9  -2 79166.9 1683.03   5 
   5   4  -2 77680.5 1922.83   7 
   9  -5   2 79998.8 1937.67   2 
   9  -5   2 80739.7 1363.25   5 
   5   4  -2 81362.9 2101.33   6 
   4  -9  -3 117444. 2091.58   5 
   9  -5   3 117875. 1623.82   5 
   9  -5   3 120969. 2339.45   2 
   5   4  -3 119489. 2538.74   6 
   5   4  -4 25718.7 1244.81   6 
   4  -9  -4 24805.4 1026.36   5 
   9  -5   4 23812.8 1053.83   2 
   5   4  -5 3597.67 523.781   6 
   4  -9  -5 3486.06 430.509   5 
   9  -5   5 2998.02 403.869   2 
  -9   5  -5 3291.19 400.323   8 
   9  -5   6 10183.7 686.757   2 
   5   4  -6 9787.13 818.332   6 
   4  -9  -6 10121.3 736.815   5 
  -9   5  -6 10185.0 694.457   8 
   5   4  -7-41.4991 300.363   6 
   4  -9  -7 128.972 257.203   5 
   9  -5   7 428.809 245.967   2 
  -9   5  -7 533.200 256.053   8 
   4  -9  -8 5485.55 579.763  11 
  -9   5  -8 5934.08 611.952   8 
   4  -9  -8 5313.50 642.799   5 
   5   4  -8 5238.43 650.996   6 
   5   4  -8 5702.44 701.932  19 
   9  -5   8 4876.98 579.623  21 
   9  -5   8 5990.65 637.180  16 
   9  -5   8 4905.73 678.623  18 
   9  -5   8 5319.84 645.806  14 
   9  -5   8 5403.72 564.029  13 
  -5  -4   9 43916.2 1748.85  10 
  -9   5  -9 45852.8 1693.85   8 
   5   4  -9 40284.5 1656.39   6 
   4  -9  -9 39136.3 1713.25   5 
   9  -5   9 41077.3 1555.31  16 
   5   4  -9 41455.8 1820.13  19 
   9  -5   9 32994.0 1307.87  21 
   9  -5   9 37524.0 1815.04  18 
   9  -5   9 34256.1 1374.36  13 
   4  -9  -9 43089.5 1568.88  11 
   9  -5   9 40254.1 1702.89  14 
  -5  -4  10 20045.8 1237.91  10 
  -9   5 -10 18009.4 1141.08   8 
  -4   9  10 14590.0 959.234  10 
   5   4 -10 15268.1 1100.93   6 
   4  -9 -10 15009.6 1176.10   5 
   5   4 -10 16264.7 1208.79  19 
   9  -5  10 17616.7 1040.29  16 
   9  -5  10 16519.2 1073.31  22 
   9  -5  10 17179.1 1284.93  18 
   9  -5  10 16207.9 1097.43  14 
   4  -9 -10 17228.8 1048.35  11 
  -5  -4  11 30237.6 1530.05  10 
  -9   5 -11 27614.1 1456.96   8 
  -4   9  11 32157.0 1418.50  10 
   5   4 -11 29954.3 1515.34   6 
   4  -9 -11 28387.7 1644.95   5 
   9  -5  11 32472.9 1748.02  18 
   5   4 -11 36534.8 1790.91  19 
   9  -5  11 33324.4 1421.48  16 
   9  -5  11 32703.3 1493.67  22 
   9  -5  11 33184.7 1516.77  14 
   4  -9 -11 35462.7 1519.59  11 
  -4   9  12 18122.8 1115.06  10 
  -9   5 -12 18695.5 1289.15   8 
   5   4 -12 20729.8 1369.97  19 
   9  -5  12 16079.8 1036.80  16 
   9  -5  12 19152.5 1364.80  18 
   9  -5  12 18048.9 1138.42  22 
   4  -9 -12 18177.6 1148.58  11 
  -5  -4  13 21998.5 1312.65  10 
  -4   9  13 23128.7 1265.63  10 
   9  -5  13 22436.2 1248.41  22 
   9  -5  13 22977.2 1435.91  18 
   5   4 -13 26832.7 1527.74  19 
   9  -5  13 23138.7 1184.36  16 
   4  -9 -13 26530.7 1358.61  11 
  -5  -4  14 12371.8 1004.30  10 
  -4   9  14 12744.5 937.027  10 
   9  -5  14 12839.5 884.277  16 
   9  -5  14 13769.1 1086.43  18 
   9  -5  14 12007.5 937.187  22 
   5   4 -14 14368.0 1107.52  19 
   4  -9 -14 14874.9 1022.35  11 
   4  -9 -15 705.456 339.555  11 
   5   4 -15 489.097 403.526   9 
  -5  -4  15 663.061 334.488  10 
  -4   9  15 301.576 308.742  10 
   9  -5  15 6.62275 285.529  18 
   5   4 -15 893.732 386.100  19 
   9  -5  15 342.180 276.168  22 
   9  -5  15 312.884 251.454  16 
   5   4 -16 3350.21 556.607   9 
  -5  -4  16 3571.51 559.696  10 
  -4   9  16 5283.61 598.410  10 
  -4   9  16 6636.70 611.579  20 
   9  -5  16 3652.04 521.975  22 
   5   4 -16 4936.60 609.398  19 
   4  -9 -16 5932.13 627.693  11 
   5   4 -17 3127.58 467.371   9 
  -5  -4  17 2746.47 479.542  10 
  -4   9  17 5075.31 537.325  10 
  -4   9  17 4950.74 567.576  17 
   9  -5  17 3318.35 464.967  22 
  -4   9  17 4507.78 469.480  20 
   5   4 -17 4136.65 520.497  19 
   5   4 -18-176.229 241.603   9 
  -5  -4  18 169.762 222.576  10 
  -4   9  18-160.759 249.893  10 
   9  -5  18-206.713 230.108  22 
  -4   9  18 188.776 235.782  17 
   5   4 -18 64.8457 222.285  19 
   9  -5  18-2.74619 212.809  15 
   9  -5  19 275.428 174.540  22 
  -4   9  19 224.040 189.756  17 
  -5   9 -19 1120.79 290.140   9 
  -9   4  19 864.379 252.284  10 
   5  -9  19 1113.46 261.231  22 
   4   5  19 142.308 193.960  22 
   5  -9  19 1817.82 285.012  18 
   9  -4 -19 737.106 252.822  19 
  -5   9 -18 1165.60 367.494   9 
  -9   4  18 756.646 285.345  10 
   5  -9  18 1031.88 309.283  22 
   4   5  18 891.206 304.845  22 
   9  -4 -18 869.383 323.554  19 
  -9   4  17 373.555 276.111  10 
   5  -9  17 29.7752 259.115  22 
   9  -4 -17-53.3402 367.326  19 
   4   5  17 151.846 272.048  22 
  -9   4  16-209.084 320.239  10 
   5  -9  16-237.596 357.827  22 
   4   5  16-120.076 277.165  22 
   9  -4 -16-541.039 519.606  19 
  -9   4  15 391.999 305.321  10 
   5  -9  15 45.9172 363.464  22 
   4   5  15 189.797 360.930  17 
   4   5  15 738.399 402.864  22 
  -9   4  14 7432.27 747.872  10 
   4   5  14 9105.72 870.712  22 
   5  -9  14 9150.56 901.364  22 
   4   5  14 7077.76 788.135  20 
   4   5  14 8543.45 889.478  17 
   5  -9  14 8399.76 777.316  14 
  -9   4  13 2574.49 498.798  10 
   4   5  13 3231.30 570.798  22 
   5  -9  13 2056.25 549.900  22 
   4   5  13 3531.47 624.484  17 
   4   5  13 2825.37 555.635  20 
   5  -9  13 3076.48 545.620  14 
  -9   4  12 7428.16 736.274  10 
  -5   9 -12 6686.08 859.047   8 
   9  -4 -12 7438.02 952.300   5 
   4   5  12 6071.14 729.479  20 
   4   5  12 5319.79 747.753  22 
   4   5  12 8571.18 881.791  17 
   5  -9  12 9365.23 946.814  22 
   5  -9  12 9631.41 885.093  14 
   9  -4 -12 8016.35 706.154  12 
  -9   4  11 47012.8 1661.33  10 
  -5   9 -11 44571.3 1922.14   8 
  -4  -5 -11 57416.6 2161.79   8 
   9  -4 -11 39754.6 2061.87   5 
   4   5  11 43675.3 1806.78  20 
   4   5  11 44332.1 1847.13  17 
   5  -9  11 46034.6 1958.40  22 
   4   5  11 33506.9 1444.21  16 
   9  -4 -11 45520.2 1610.65  12 
  -4  -5 -10 1906.73 493.132   8 
  -9   4  10 1435.00 379.953  10 
  -5   9 -10 2114.44 496.833   8 
   4   5  10 704.050 330.304   7 
   9  -4 -10 2065.13 630.611   5 
   5  -9  10 2273.27 491.813  22 
   4   5  10 1068.85 415.308  20 
   4   5  10 1251.16 431.139  17 
   4   5  10-226.425 368.888  16 
   9  -4 -10 1940.26 423.340  12 
   4   5  10 1459.74 406.104  13 
   4   5   9 34638.8 1270.65   7 
  -9   4   9 34640.2 1341.89  10 
  -4  -5  -9 39777.8 1689.87   8 
  -5   9  -9 37885.9 1629.36   8 
   9  -4  -9 34975.9 1753.06   5 
   4   5   9 32317.5 1524.78  20 
   5  -9   9 41641.3 1799.76  22 
   4   5   9 34737.7 1509.89  17 
   4   5   9 42827.1 1564.33  13 
   9  -4  -9 39166.1 1523.48  12 
  -5   9  -8 1504.74 407.581   8 
   9  -4  -8 1037.37 405.091   5 
   4   5   8 1163.05 302.959   7 
   5  -9   8 873.446 403.968  22 
   4   5   8 2093.24 453.586  20 
   9  -4  -8 1215.07 392.753  12 
   9  -4  -7 16694.8 1053.50   5 
   5  -9   7 14606.1 804.678   2 
   9  -4  -7 18892.1 1177.58   6 
  -5   9  -7 16926.0 1000.28   8 
   4   5   7 20073.5 947.544   7 
   9  -4  -6 14308.4 1004.57   6 
   9  -4  -6 12805.4 853.893   5 
   4   5   6 13272.5 890.576   6 
  -5   9  -6 13882.9 838.117   8 
   4   5   6 13857.4 798.986   7 
   9  -4  -5 4502.07 600.173   6 
   9  -4  -5 3632.25 434.680   5 
   9  -4  -5 4380.38 464.340   2 
  -5   9  -5 4394.71 427.539   6 
   4   5   5 4001.11 526.112   6 
   4   5   5 4022.67 451.224   7 
  -5   9  -5 3888.11 447.321   8 
   9  -4  -4 55666.9 1833.69   6 
   4   5   4 57284.4 1566.27   7 
   9  -4  -4 50639.7 1372.08   5 
   9  -4  -4 54227.3 1513.38   2 
   5  -9   4 51874.7 1420.01   5 
   4   5   4 52064.2 1693.01   6 
  -5   9  -4 50864.1 1393.63   8 
   4   5   3 6004.59 547.583   7 
   9  -4  -3 5655.86 446.755   5 
   9  -4  -3 6423.84 644.139   6 
   4   5   3 5641.24 594.998   6 
   9  -4  -3 6512.38 557.862   2 
   5  -9   3 6416.69 500.023   5 
   9  -4  -2 36575.4 1011.72   5 
   9  -4  -2 38314.1 1311.26   2 
   5  -9   2 31105.9 1056.16   5 
   9  -4  -2 38095.7 1412.01   6 
   4   5   2 41475.9 1337.48   7 
   4   5   2 40365.0 1469.17   6 
   9  -4  -2 32685.5 984.086   7 
   9  -4  -1 77077.0 1890.49   6 
   9  -4  -1 77205.1 1356.45   5 
   5  -9   1 77385.1 1637.29   5 
   4   5   1 80814.7 2046.03   6 
   9  -4  -1 77405.8 1872.78   2 
   9  -4   0 11678.9 717.494   6 
   9  -4   0 11469.9 494.143   5 
   5  -9   0 10813.0 629.522   5 
   4   5   0 11066.7 737.705   7 
   4   5   0 9990.02 742.370   6 
   9  -4   0 10787.2 726.983   2 
   9  -4   0 11071.7 663.151   7 
   9  -4   1 135004. 2477.97   2 
   5  -9  -1 135083. 2181.26   5 
   4   5  -1 139903. 2644.45   6 
   9  -4   1 133787. 2137.25   6 
   9  -4   2 5097.34 528.202   2 
   5  -9  -2 5055.67 471.922   5 
   4   5  -2 5273.19 573.710   6 
   9  -4   2 5634.94 514.848   7 
   4   5  -3 39817.2 1464.58   6 
   5  -9  -3 36963.3 1206.85   5 
   9  -4   3 38135.2 1337.04   2 
  -9   4  -3 38365.4 1110.25   8 
   9  -4   3 38282.0 1291.79   7 
   5  -9  -4 615.920 244.424   5 
   4   5  -4 875.901 338.125   6 
   9  -4   4 1734.75 338.223   2 
   9  -4   4 770.125 263.990   7 
  -9   4  -4 1228.91 289.595   8 
   9  -4   5 1696.43 307.010   7 
   9  -4   5 1878.29 336.873   2 
   4   5  -5 1453.56 398.805   6 
   5  -9  -5 1597.63 334.218   5 
  -9   4  -5 1402.12 316.038   8 
   4   5  -6 4682.00 588.582   6 
   5  -9  -6 4245.29 523.762   5 
  -9   4  -6 5242.96 552.422   8 
   4   5  -7 1618.15 421.674   6 
   5  -9  -7 1335.70 373.351   5 
  -9   4  -7 1154.93 345.457   8 
  -9   4  -8 5851.68 644.678   8 
   4   5  -8 5990.48 691.868   6 
   5  -9  -8 5646.43 664.894   5 
   4   5  -8 6075.65 707.635  19 
   9  -4   8 5210.57 558.075  21 
   9  -4   8 6325.68 630.701  16 
   9  -4   8 5452.61 693.979  18 
   9  -4   8 5196.31 660.979  14 
   9  -4   8 5014.57 538.940  13 
   5  -9  -8 5863.39 601.793  11 
  -4  -5   9 37595.6 1659.76  10 
   4   5  -9 39828.4 1836.52   8 
  -9   4  -9 42979.3 1667.00   8 
   4   5  -9 39259.7 1618.44   6 
   5  -9  -9 36490.2 1700.87   5 
   9  -4   9 32236.5 1333.16  21 
  -4  -5   9 40945.2 1703.32  22 
   4   5  -9 38222.4 1732.21  19 
   9  -4   9 39043.2 1508.76  16 
   9  -4   9 35300.2 1728.43  18 
   9  -4   9 34460.6 1459.49  22 
   9  -4   9 35613.8 1568.27  14 
   9  -4   9 32115.0 1334.15  13 
   5  -9  -9 36446.9 1468.99  11 
  -4  -5  10 24874.1 1414.96  10 
  -9   4 -10 30378.6 1478.67   8 
   4   5 -10 23829.4 1493.94   8 
  -5   9  10 27399.0 1293.31  10 
   5  -9 -10 28760.1 1593.90   5 
   4   5 -10 28849.4 1465.50   6 
   9  -4  10 28810.7 1584.95  18 
  -4  -5  10 21145.4 1266.75  22 
   9  -4  10 31945.7 1367.48  16 
   4   5 -10 32312.4 1642.71  19 
   9  -4  10 29664.3 1378.84  22 
   5  -9 -10 31017.1 1402.65  11 
   9  -4  10 31521.5 1471.10  14 
  -4  -5  11 109873. 2921.53  10 
  -5   9  11 88652.3 2345.49  10 
   4   5 -11 96751.7 3016.05   8 
  -9   4 -11 82162.9 2458.43   8 
   5  -9 -11 86827.8 2875.82   5 
   4   5 -11 105357. 2967.90  19 
  -4  -5  11 95991.3 2712.68  22 
   9  -4  11 88833.3 2766.61  18 
   9  -4  11 89889.2 2305.70  16 
   9  -4  11 89969.7 2418.50  22 
   5  -9 -11 101953. 2584.71  11 
  -4  -5  12 23982.3 1401.93  10 
  -9   4 -12 27481.9 1462.10   8 
  -5   9  12 27483.1 1347.51  10 
   4   5 -12 16875.0 1386.73   8 
   9  -4  12 27007.6 1358.97  22 
  -4  -5  12 17529.9 1207.26  22 
   9  -4  12 26285.8 1267.65  16 
   9  -4  12 28415.7 1582.08  18 
   4   5 -12 32024.1 1664.87  19 
   5  -9 -12 29784.2 1447.19  11 
  -4  -5  13 47228.1 1934.53  10 
  -5   9  13 40330.7 1637.90  10 
   9  -4  13 39041.7 1610.67  22 
   9  -4  13 41025.0 1840.02  18 
  -4  -5  13 36492.8 1700.95  22 
   4   5 -13 45711.7 1946.91  19 
   9  -4  13 38982.4 1514.00  16 
   5  -9 -13 43958.2 1766.17  11 
  -4  -5  14-63.4355 377.668  10 
  -5   9  14 668.958 351.998  10
[truncated: 864,877 more chars]
