# Supplementary material for: Research on Synthesis, Structure, and Catalytic Performance of Tetranuclear Copper(I) Clusters Supported by 2-Mercaptobenz-zole-Type Ligands
Source: Molecules. 2024 Sep 6;29(17):4228. doi: 10.3390/molecules29174228 (PMC11396812; doi:10.3390/molecules29174228)
Supplement: Supplementary file 1 [file molecules-29-04228-s001.zip › CIFs/Complex4'.cif]

  
data_full                         #(CCDC:2374006)
  
_audit_creation_method            'SHELXL-2018/3' 
_shelx_SHELXL_version_number      '2018/3' 
_chemical_name_systematic         ? 
_chemical_name_common             ? 
_chemical_melting_point           ? 
_chemical_formula_moiety   'C126 H120 Cu4 N12 P4 S6, 4(B F4), C2 H3 N, 1.5(H2 O)'  
_chemical_formula_sum            'C128 H126 B4 Cu4 F16 N13 O1.50 P4 S6' 
_chemical_formula_weight         2788.05 
  
loop_ 
 _atom_type_symbol 
 _atom_type_description 
 _atom_type_scat_dispersion_real 
 _atom_type_scat_dispersion_imag 
 _atom_type_scat_source 
 'C'  'C'   0.0181   0.0091 
 'International Tables Vol C Tables 4.2.6.8 and 6.1.1.4' 
 'H'  'H'   0.0000   0.0000 
 'International Tables Vol C Tables 4.2.6.8 and 6.1.1.4' 
 'B'  'B'   0.0090   0.0039 
 'International Tables Vol C Tables 4.2.6.8 and 6.1.1.4' 
 'Cu'  'Cu'  -1.9646   0.5888 
 'International Tables Vol C Tables 4.2.6.8 and 6.1.1.4' 
 'F'  'F'   0.0727   0.0534 
 'International Tables Vol C Tables 4.2.6.8 and 6.1.1.4' 
 'N'  'N'   0.0311   0.0180 
 'International Tables Vol C Tables 4.2.6.8 and 6.1.1.4' 
 'O'  'O'   0.0492   0.0322 
 'International Tables Vol C Tables 4.2.6.8 and 6.1.1.4' 
 'P'  'P'   0.2955   0.4335 
 'International Tables Vol C Tables 4.2.6.8 and 6.1.1.4' 
 'S'  'S'   0.3331   0.5567 
 'International Tables Vol C Tables 4.2.6.8 and 6.1.1.4' 
  
_space_group_crystal_system       triclinic 
_space_group_IT_number            2 
_space_group_name_H-M_alt         'P -1' 
_space_group_name_Hall            '-P 1' 
  
_shelx_space_group_comment 
; 
The symmetry employed for this shelxl refinement is uniquely defined 
by the following loop, which should always be used as a source of 
symmetry information in preference to the above space-group names. 
They are only intended as comments. 
; 
  
loop_ 
 _space_group_symop_operation_xyz 
 'x, y, z' 
 '-x, -y, -z' 
  
_cell_length_a                    16.4700(3) 
_cell_length_b                    17.0044(2) 
_cell_length_c                    28.5015(4) 
_cell_angle_alpha                 81.4516(11) 
_cell_angle_beta                  74.1699(13) 
_cell_angle_gamma                 61.1106(16) 
_cell_volume                      6722.4(2) 
_cell_formula_units_Z             2 
_cell_measurement_temperature     150(2) 
_cell_measurement_reflns_used     59178 
_cell_measurement_theta_min       2.9360 
_cell_measurement_theta_max       72.5020 
  
_exptl_crystal_description        block 
_exptl_crystal_colour             colorless 
_exptl_crystal_density_meas       ? 
_exptl_crystal_density_method     'Not Measured' 
_exptl_crystal_density_diffrn     1.377 
_exptl_crystal_F_000              2866 
_exptl_transmission_factor_min    ? 
_exptl_transmission_factor_max    ? 
_exptl_crystal_size_max           0.200 
_exptl_crystal_size_mid           0.150 
_exptl_crystal_size_min           0.100 
_exptl_absorpt_coefficient_mu     2.667 
_shelx_estimated_absorpt_T_min    0.618 
_shelx_estimated_absorpt_T_max    0.776 
_exptl_absorpt_correction_type    multi-scan 
_exptl_absorpt_correction_T_min   0.44944 
_exptl_absorpt_correction_T_max   1.00000 
_exptl_absorpt_process_details     
; 
CrysAlisPro 1.171.43.108a (Rigaku Oxford Diffraction, 2024) 
Empirical absorption correction using spherical harmonics, 
implemented in SCALE3 ABSPACK scaling algorithm. 
; 
_exptl_absorpt_special_details    ? 
_diffrn_ambient_temperature       150(2) 
_diffrn_radiation_wavelength      1.54184 
_diffrn_radiation_type            CuK\a 
_diffrn_source                    'micro-focus sealed X-ray tube' 
_diffrn_measurement_device_type   'SuperNova, Dual, Cu at home/near, Atlas' 
_diffrn_measurement_method        '\w scans' 
_diffrn_detector_area_resol_mean  10.5594 
_diffrn_reflns_number             114583 
_diffrn_reflns_av_unetI/netI      0.0383 
_diffrn_reflns_av_R_equivalents   0.0464 
_diffrn_reflns_limit_h_min        -20 
_diffrn_reflns_limit_h_max        20 
_diffrn_reflns_limit_k_min        -20 
_diffrn_reflns_limit_k_max        20 
_diffrn_reflns_limit_l_min        -34 
_diffrn_reflns_limit_l_max        34 
_diffrn_reflns_theta_min          2.969 
_diffrn_reflns_theta_max          69.998 
_diffrn_reflns_theta_full         67.684 
_diffrn_measured_fraction_theta_max   0.996 
_diffrn_measured_fraction_theta_full  0.999 
_diffrn_reflns_Laue_measured_fraction_max    0.996 
_diffrn_reflns_Laue_measured_fraction_full   0.999 
_diffrn_reflns_point_group_measured_fraction_max   0.996 
_diffrn_reflns_point_group_measured_fraction_full  0.999 
_reflns_number_total              25399 
_reflns_number_gt                 21103 
_reflns_threshold_expression      'I > 2\s(I)' 
_reflns_Friedel_coverage          0.000 
_reflns_Friedel_fraction_max      . 
_reflns_Friedel_fraction_full     . 
  
_reflns_special_details 
; 
 Reflections were merged by SHELXL according to the crystal 
 class for the calculation of statistics and refinement. 
  
 _reflns_Friedel_fraction is defined as the number of unique 
 Friedel pairs measured divided by the number that would be 
 possible theoretically, ignoring centric projections and 
 systematic absences. 
; 
# start Validation Reply Form
_vrf_PLAT042_full
;
PROBLEM:  Calc. and Reported MoietyFormula Strings  Differ     Please Check   
RESPONSE: The structure was solved by a poor-quality diffraction data. Many
atoms were disordered into two or three positions. Their bond lengths and 
bond angles were constrained using DFIX, accompanying with the constraint of
the temperature factors by DELU/SIMU.  
;

# end Validation Reply Form 

# start Validation Reply Form
_vrf_PLAT097_full
;
PROBLEM:  Large Reported Max.  (Positive) Residual Density       2.45 eA-3   
RESPONSE: The structure was solved by a poor-quality diffraction data. 
The max residual density 2.45 eA-3 is located near to copper center with 
a distance about 0.91 angstrom. It should not belong to any value atom. 
;

# end Validation Reply Form 
  
_computing_data_collection        'CrysAlisPro system (CCD 43.108a 64-bit (releas' 
_computing_cell_refinement        'CrysAlisPro 1.171.43.108a (Rigaku OD, 2024)' 
_computing_data_reduction         'CrysAlisPro 1.171.43.108a (Rigaku OD, 2024)' 
_computing_structure_solution     ? 
_computing_structure_refinement 'SHELXL-2018/3 (Sheldrick, 2018)' 
_computing_molecular_graphics     'Bruker SHELXTL' 
_computing_publication_material   'Bruker SHELXTL' 
_refine_special_details           ? 
_refine_ls_structure_factor_coef  Fsqd 
_refine_ls_matrix_type            full 
_refine_ls_weighting_scheme       calc 
_refine_ls_weighting_details 
'w=1/[\s^2^(Fo^2^)+(0.1439P)^2^+7.6320P] where P=(Fo^2^+2Fc^2^)/3' 
_atom_sites_solution_primary      ? 
_atom_sites_solution_secondary    ? 
_atom_sites_solution_hydrogens    mixed 
_refine_ls_hydrogen_treatment     constr 
_refine_ls_extinction_method      none 
_refine_ls_extinction_coef        . 
_refine_ls_number_reflns          25399 
_refine_ls_number_parameters      2058 
_refine_ls_number_restraints      2182 
_refine_ls_R_factor_all           0.0783 
_refine_ls_R_factor_gt            0.0672 
_refine_ls_wR_factor_ref          0.2205 
_refine_ls_wR_factor_gt           0.2073 
_refine_ls_goodness_of_fit_ref    1.060 
_refine_ls_restrained_S_all       1.102 
_refine_ls_shift/su_max           0.010 
_refine_ls_shift/su_mean          0.000 
  
loop_ 
 _atom_site_label 
 _atom_site_type_symbol 
 _atom_site_fract_x 
 _atom_site_fract_y 
 _atom_site_fract_z 
 _atom_site_U_iso_or_equiv 
 _atom_site_adp_type 
 _atom_site_occupancy 
 _atom_site_site_symmetry_order 
 _atom_site_calc_flag 
 _atom_site_refinement_flags_posn 
 _atom_site_refinement_flags_adp 
 _atom_site_refinement_flags_occupancy 
 _atom_site_disorder_assembly 
 _atom_site_disorder_group 
Cu1 Cu 0.61800(4) 0.23537(4) 0.31034(2) 0.03453(15) Uani 1 1 d . . . . . 
Cu2 Cu 0.70444(4) 0.41969(3) 0.23567(2) 0.02733(13) Uani 1 1 d . . . . . 
Cu3 Cu 0.82352(4) 0.17795(3) 0.18063(2) 0.03135(14) Uani 1 1 d . . . . . 
Cu4 Cu 0.88005(4) 0.20565(4) 0.31001(2) 0.03175(14) Uani 1 1 d . . . . . 
S1 S 0.66791(7) 0.20385(6) 0.22423(3) 0.0350(2) Uani 1 1 d . . . . . 
S2 S 0.59602(6) 0.38387(6) 0.29515(3) 0.0319(2) Uani 1 1 d . . . . . 
S3 S 0.73421(6) 0.20906(6) 0.35347(3) 0.03038(19) Uani 1 1 d . . . . . 
S4 S 0.80676(6) 0.32568(5) 0.16935(3) 0.02987(19) Uani 1 1 d . . . . . 
S5 S 0.90198(7) 0.12003(6) 0.24534(3) 0.0358(2) Uani 1 1 d . . . . . 
S6 S 0.83678(6) 0.35031(6) 0.27484(3) 0.02982(19) Uani 1 1 d . . . . . 
P1 P 0.49896(7) 0.20973(6) 0.35583(3) 0.0299(2) Uani 1 1 d . . . . . 
P2 P 0.64599(6) 0.56683(5) 0.21857(3) 0.02637(19) Uani 1 1 d . . . . . 
P3 P 0.89399(7) 0.10196(6) 0.11059(3) 0.0329(2) Uani 1 1 d . . . . . 
P4 P 1.00065(6) 0.15137(6) 0.34650(3) 0.0305(2) Uani 1 1 d . . . . . 
N1 N 0.6090(2) 0.1175(2) 0.17891(12) 0.0389(7) Uani 1 1 d . . . . . 
H1 H 0.562630 0.167632 0.170637 0.047 Uiso 1 1 calc R U . . . 
N2 N 0.7266(2) 0.0251(2) 0.21160(12) 0.0372(7) Uani 1 1 d . . . . . 
H2 H 0.770760 0.004381 0.228422 0.045 Uiso 1 1 calc R U . . . 
N3 N 0.4126(2) 0.5092(2) 0.32581(13) 0.0394(7) Uani 1 1 d . . . . . 
H3 H 0.419261 0.511222 0.355146 0.047 Uiso 1 1 calc R U . . . 
N4 N 0.4429(2) 0.4715(2) 0.25144(12) 0.0391(7) Uani 1 1 d . . . . . 
H4 H 0.473473 0.443948 0.223421 0.047 Uiso 1 1 calc R U . . . 
N5 N 0.7624(2) 0.0396(2) 0.38562(11) 0.0341(7) Uani 1 1 d . . . . . 
H5 H 0.768808 0.020995 0.356986 0.041 Uiso 1 1 calc R U . . . 
N6 N 0.7455(2) 0.1236(2) 0.44192(11) 0.0319(6) Uani 1 1 d . . . . . 
H6 H 0.738723 0.169471 0.456317 0.038 Uiso 1 1 calc R U . . . 
C1 C 0.6668(3) 0.1127(3) 0.20554(13) 0.0337(8) Uani 1 1 d . . . . . 
C2 C 0.6329(3) 0.0320(3) 0.16623(14) 0.0396(9) Uani 1 1 d . . . . . 
C3 C 0.5977(3) 0.0024(3) 0.13739(16) 0.0466(10) Uani 1 1 d . . . . . 
H3A H 0.547440 0.042635 0.122136 0.056 Uiso 1 1 calc R U . . . 
C4 C 0.6413(4) -0.0910(4) 0.13237(17) 0.0526(12) Uani 1 1 d . . . . . 
H4A H 0.619239 -0.114693 0.113329 0.063 Uiso 1 1 calc R U . . . 
C5 C 0.7154(4) -0.1502(3) 0.15404(16) 0.0495(11) Uani 1 1 d . . . . . 
H5A H 0.741762 -0.212945 0.149824 0.059 Uiso 1 1 calc R U . . . 
C6 C 0.7514(3) -0.1203(3) 0.18142(17) 0.0455(10) Uani 1 1 d . . . . . 
H6A H 0.803079 -0.160741 0.195681 0.055 Uiso 1 1 calc R U . . . 
C7 C 0.7083(3) -0.0275(3) 0.18732(14) 0.0375(8) Uani 1 1 d . . . . . 
C8 C 0.4806(3) 0.4554(2) 0.29047(13) 0.0317(7) Uani 1 1 d . . . . . 
C9 C 0.3296(3) 0.5617(3) 0.30929(18) 0.0457(10) Uani 1 1 d . . . . . 
C10 C 0.2407(4) 0.6274(3) 0.3321(2) 0.0632(14) Uani 1 1 d . . . . . 
H10 H 0.226568 0.643661 0.364915 0.076 Uiso 1 1 calc R U . . . 
C11 C 0.1738(4) 0.6680(4) 0.3036(3) 0.0783(19) Uani 1 1 d . . . . . 
H11A H 0.112215 0.713911 0.317422 0.094 Uiso 1 1 calc R U . . . 
C12 C 0.1933(4) 0.6441(4) 0.2559(3) 0.082(2) Uani 1 1 d . . . . . 
H12A H 0.145081 0.674082 0.237991 0.098 Uiso 1 1 calc R U . . . 
C13 C 0.2809(4) 0.5780(4) 0.2339(2) 0.0659(15) Uani 1 1 d . . . . . 
H13 H 0.294318 0.560647 0.201355 0.079 Uiso 1 1 calc R U . . . 
C14 C 0.3496(3) 0.5373(3) 0.26193(17) 0.0461(10) Uani 1 1 d . . . . . 
C15 C 0.7495(2) 0.1211(2) 0.39442(13) 0.0283(7) Uani 1 1 d . . . . . 
C16 C 0.7639(3) -0.0107(3) 0.42908(15) 0.0380(8) Uani 1 1 d . . . . . 
C17 C 0.7734(4) -0.0964(3) 0.43961(19) 0.0558(12) Uani 1 1 d . . . . . 
H17 H 0.781567 -0.133645 0.415156 0.067 Uiso 1 1 calc R U . . . 
C18 C 0.7702(4) -0.1247(4) 0.4879(2) 0.0633(14) Uani 1 1 d . . . . . 
H18 H 0.775666 -0.182831 0.496694 0.076 Uiso 1 1 calc R U . . . 
C19 C 0.7595(4) -0.0716(4) 0.52374(19) 0.0619(14) Uani 1 1 d . . . . . 
H19 H 0.758132 -0.094413 0.556304 0.074 Uiso 1 1 calc R U . . . 
C20 C 0.7506(3) 0.0143(3) 0.51330(15) 0.0452(10) Uani 1 1 d . . . . . 
H20 H 0.742977 0.051173 0.537799 0.054 Uiso 1 1 calc R U . . . 
C21 C 0.7536(3) 0.0430(3) 0.46492(14) 0.0356(8) Uani 1 1 d . . . . . 
C43 C 0.4997(3) 0.1105(2) 0.33928(13) 0.0306(7) Uani 1 1 d . . . . . 
C44 C 0.4181(3) 0.1024(3) 0.34341(16) 0.0418(9) Uani 1 1 d . . . . . 
H44 H 0.357083 0.150651 0.355769 0.050 Uiso 1 1 calc R U . . . 
C45 C 0.4255(4) 0.0239(3) 0.32947(19) 0.0529(11) Uani 1 1 d . . . . . 
H45 H 0.369094 0.019373 0.332187 0.064 Uiso 1 1 calc R U . . . 
C46 C 0.5130(4) -0.0477(3) 0.31176(17) 0.0479(10) Uani 1 1 d . . . . . 
C47 C 0.5207(5) -0.1322(4) 0.2963(2) 0.0705(16) Uani 1 1 d . . . . . 
H47A H 0.557369 -0.144801 0.262466 0.106 Uiso 1 1 calc R U . . . 
H47B H 0.456727 -0.124536 0.298929 0.106 Uiso 1 1 calc R U . . . 
H47C H 0.553047 -0.182418 0.317521 0.106 Uiso 1 1 calc R U . . . 
C48 C 0.5955(3) -0.0404(3) 0.30837(15) 0.0421(9) Uani 1 1 d . . . . . 
H48 H 0.656484 -0.089111 0.296534 0.051 Uiso 1 1 calc R U . . . 
C49 C 0.5883(3) 0.0376(3) 0.32223(14) 0.0379(8) Uani 1 1 d . . . . . 
H49 H 0.644703 0.041655 0.320108 0.045 Uiso 1 1 calc R U . . . 
C50 C 0.4950(3) 0.1938(3) 0.42098(14) 0.0330(8) Uani 1 1 d . . . . . 
C51 C 0.4794(5) 0.1269(3) 0.44910(17) 0.0626(15) Uani 1 1 d . . . . . 
H51 H 0.470868 0.085681 0.434332 0.075 Uiso 1 1 calc R U . . . 
C52 C 0.4761(6) 0.1189(4) 0.49847(19) 0.083(2) Uani 1 1 d . . . . . 
H52 H 0.464199 0.072940 0.517249 0.099 Uiso 1 1 calc R U . . . 
C53 C 0.4900(4) 0.1774(4) 0.52125(19) 0.0653(16) Uani 1 1 d . . . . . 
C54 C 0.4883(6) 0.1672(6) 0.5747(2) 0.109(3) Uani 1 1 d . . . . . 
H54A H 0.553782 0.134929 0.579009 0.164 Uiso 1 1 calc R U . . . 
H54B H 0.453815 0.133397 0.590848 0.164 Uiso 1 1 calc R U . . . 
H54C H 0.456200 0.226791 0.589035 0.164 Uiso 1 1 calc R U . . . 
C55 C 0.5046(4) 0.2444(5) 0.4930(2) 0.0693(18) Uani 1 1 d . . . . . 
H55 H 0.513012 0.285663 0.507760 0.083 Uiso 1 1 calc R U . . . 
C56 C 0.5072(4) 0.2532(4) 0.44369(17) 0.0567(13) Uani 1 1 d . . . . . 
H56 H 0.517504 0.300108 0.425101 0.068 Uiso 1 1 calc R U . . . 
C57 C 0.3793(3) 0.2977(3) 0.35339(16) 0.0399(9) Uani 1 1 d . . . . . 
C58 C 0.3116(3) 0.3432(3) 0.39387(19) 0.0496(10) Uani 1 1 d . . . . . 
H58 H 0.326494 0.330128 0.424963 0.060 Uiso 1 1 calc R U . . . 
C59 C 0.2204(4) 0.4090(4) 0.3888(2) 0.0668(15) Uani 1 1 d . . . . . 
H59 H 0.175232 0.441169 0.416787 0.080 Uiso 1 1 calc R U . . . 
C60 C 0.1942(4) 0.4283(4) 0.3463(3) 0.0672(16) Uani 1 1 d . . . . . 
C61 C 0.0946(5) 0.4939(5) 0.3419(4) 0.106(3) Uani 1 1 d . . . . . 
H61A H 0.053441 0.464987 0.353103 0.159 Uiso 1 1 calc R U . . . 
H61B H 0.094947 0.513412 0.307760 0.159 Uiso 1 1 calc R U . . . 
H61C H 0.070396 0.546124 0.362012 0.159 Uiso 1 1 calc R U . . . 
C62 C 0.2636(5) 0.3833(4) 0.3055(3) 0.0758(18) Uani 1 1 d . . . . . 
H62 H 0.247675 0.396234 0.274689 0.091 Uiso 1 1 calc R U . . . 
C63 C 0.3558(4) 0.3198(4) 0.30868(19) 0.0594(13) Uani 1 1 d . . . . . 
H63 H 0.402403 0.291725 0.280056 0.071 Uiso 1 1 calc R U . . . 
C64 C 0.5441(3) 0.6387(2) 0.26474(13) 0.0295(7) Uani 1 1 d . . . . . 
C65 C 0.4600(3) 0.7069(2) 0.25359(15) 0.0351(8) Uani 1 1 d . . . . . 
H65 H 0.455581 0.719907 0.220514 0.042 Uiso 1 1 calc R U . . . 
C66 C 0.3825(3) 0.7560(3) 0.29046(17) 0.0428(9) Uani 1 1 d . . . . . 
H66 H 0.325371 0.801445 0.282198 0.051 Uiso 1 1 calc R U . . . 
C67 C 0.3868(3) 0.7400(3) 0.33908(16) 0.0419(9) Uani 1 1 d . . . . . 
C68 C 0.3030(4) 0.7973(4) 0.37799(19) 0.0611(13) Uani 1 1 d . . . . . 
H68A H 0.300555 0.856118 0.377774 0.092 Uiso 1 1 calc R U . . . 
H68B H 0.310046 0.767846 0.409958 0.092 Uiso 1 1 calc R U . . . 
H68C H 0.243984 0.805279 0.371546 0.092 Uiso 1 1 calc R U . . . 
C69 C 0.4699(3) 0.6721(3) 0.35036(15) 0.0429(9) Uani 1 1 d . . . . . 
H69 H 0.474045 0.659823 0.383478 0.051 Uiso 1 1 calc R U . . . 
C70 C 0.5480(3) 0.6210(3) 0.31354(14) 0.0370(8) Uani 1 1 d . . . . . 
H70 H 0.604067 0.573900 0.322007 0.044 Uiso 1 1 calc R U . . . 
C71 C 0.7390(3) 0.5992(2) 0.21230(13) 0.0304(7) Uani 1 1 d . . . . . 
C72 C 0.8210(3) 0.5580(3) 0.17561(15) 0.0390(9) Uani 1 1 d . . . . . 
H72 H 0.824675 0.518245 0.154081 0.047 Uiso 1 1 calc R U . . . 
C73 C 0.8970(3) 0.5749(3) 0.17049(17) 0.0434(9) Uani 1 1 d . . . . . 
H73 H 0.952291 0.546738 0.145144 0.052 Uiso 1 1 calc R U . . . 
C74 C 0.8948(3) 0.6323(3) 0.20155(18) 0.0462(10) Uani 1 1 d . . . . . 
C75 C 0.9796(4) 0.6483(4) 0.1959(2) 0.0660(15) Uani 1 1 d . . . . . 
H75A H 0.972606 0.700752 0.174343 0.099 Uiso 1 1 calc R U . . . 
H75B H 1.038079 0.595389 0.181657 0.099 Uiso 1 1 calc R U . . . 
H75C H 0.983037 0.659308 0.227883 0.099 Uiso 1 1 calc R U . . . 
C76 C 0.8141(3) 0.6725(3) 0.23776(16) 0.0435(9) Uani 1 1 d . . . . . 
H76 H 0.811160 0.711931 0.259286 0.052 Uiso 1 1 calc R U . . . 
C77 C 0.7359(3) 0.6564(3) 0.24360(15) 0.0384(8) Uani 1 1 d . . . . . 
H77 H 0.680790 0.684682 0.268994 0.046 Uiso 1 1 calc R U . . . 
C78 C 0.6050(3) 0.6070(2) 0.16204(13) 0.0301(7) Uani 1 1 d . . . . . 
C79 C 0.5539(3) 0.5722(3) 0.14966(14) 0.0368(8) Uani 1 1 d . . . . . 
H79 H 0.543984 0.526235 0.169652 0.044 Uiso 1 1 calc R U . . . 
C80 C 0.5166(3) 0.6028(3) 0.10868(16) 0.0422(9) Uani 1 1 d . . . . . 
H80 H 0.481257 0.577580 0.101182 0.051 Uiso 1 1 calc R U . . . 
C81 C 0.5297(4) 0.6694(3) 0.07839(17) 0.0488(11) Uani 1 1 d . . . . . 
C82 C 0.4888(5) 0.7033(4) 0.0336(2) 0.0780(19) Uani 1 1 d . . . . . 
H82A H 0.512749 0.653021 0.012130 0.117 Uiso 1 1 calc R U . . . 
H82B H 0.507977 0.748089 0.016206 0.117 Uiso 1 1 calc R U . . . 
H82C H 0.419030 0.730917 0.043526 0.117 Uiso 1 1 calc R U . . . 
C83 C 0.5818(4) 0.7036(4) 0.0909(2) 0.0640(15) Uani 1 1 d . . . . . 
H83 H 0.592034 0.749394 0.070827 0.077 Uiso 1 1 calc R U . . . 
C84 C 0.6197(4) 0.6733(3) 0.13189(18) 0.0517(12) Uani 1 1 d . . . . . 
H84 H 0.655658 0.697787 0.139309 0.062 Uiso 1 1 calc R U . . . 
C85 C 0.9409(3) 0.1624(2) 0.06165(13) 0.0366(9) Uani 1 1 d . . . . . 
C86 C 1.0024(3) 0.1890(3) 0.06950(16) 0.0460(10) Uani 1 1 d . . . . . 
H86 H 1.018604 0.176753 0.100249 0.055 Uiso 1 1 calc R U . . . 
C87 C 1.0412(4) 0.2333(3) 0.03340(18) 0.0557(12) Uani 1 1 d . . . . . 
H87 H 1.085111 0.249692 0.039267 0.067 Uiso 1 1 calc R U . . . 
C88 C 1.0162(4) 0.2543(3) -0.01191(17) 0.0578(14) Uani 1 1 d . . . . . 
C89 C 1.0581(6) 0.3027(4) -0.0519(2) 0.085(2) Uani 1 1 d . . . . . 
H89A H 1.085423 0.268758 -0.082080 0.128 Uiso 1 1 calc R U . . . 
H89B H 1.108092 0.307676 -0.042227 0.128 Uiso 1 1 calc R U . . . 
H89C H 1.007834 0.362872 -0.057284 0.128 Uiso 1 1 calc R U . . . 
C90 C 0.9538(4) 0.2290(3) -0.01927(16) 0.0536(12) Uani 1 1 d . . . . . 
H90 H 0.935653 0.243305 -0.049575 0.064 Uiso 1 1 calc R U . . . 
C91 C 0.9163(3) 0.1832(3) 0.01619(14) 0.0459(10) Uani 1 1 d . . . . . 
H91 H 0.873723 0.165622 0.009908 0.055 Uiso 1 1 calc R U . . . 
C92 C 0.9975(3) -0.0087(2) 0.11260(13) 0.0347(8) Uani 1 1 d . . . . . 
C93 C 1.0828(3) -0.0366(3) 0.07758(14) 0.0420(9) Uani 1 1 d . . . . . 
H93 H 1.091770 0.004161 0.052660 0.050 Uiso 1 1 calc R U . . . 
C94 C 1.1550(3) -0.1239(3) 0.07889(15) 0.0464(10) Uani 1 1 d . . . . . 
H94 H 1.213657 -0.141739 0.055253 0.056 Uiso 1 1 calc R U . . . 
C95 C 1.1432(3) -0.1861(3) 0.11417(15) 0.0426(9) Uani 1 1 d . . . . . 
C96 C 1.2216(4) -0.2824(3) 0.11381(19) 0.0594(13) Uani 1 1 d . . . . . 
H96A H 1.265967 -0.287043 0.132337 0.089 Uiso 1 1 calc R U . . . 
H96B H 1.256089 -0.300229 0.080088 0.089 Uiso 1 1 calc R U . . . 
H96C H 1.193487 -0.322051 0.128754 0.089 Uiso 1 1 calc R U . . . 
C97 C 1.0581(3) -0.1572(3) 0.14884(15) 0.0406(9) Uani 1 1 d . . . . . 
H97 H 1.048559 -0.198476 0.173259 0.049 Uiso 1 1 calc R U . . . 
C98 C 0.9858(3) -0.0691(3) 0.14886(14) 0.0375(8) Uani 1 1 d . . . . . 
H98 H 0.928586 -0.050277 0.173654 0.045 Uiso 1 1 calc R U . . . 
C99 C 0.8221(3) 0.0768(3) 0.08233(13) 0.0364(8) Uani 1 1 d . . . . . 
C100 C 0.7341(3) 0.1451(3) 0.07652(15) 0.0430(9) Uani 1 1 d . . . . . 
H100 H 0.709898 0.202088 0.090083 0.052 Uiso 1 1 calc R U . . . 
C101 C 0.6806(4) 0.1319(3) 0.05134(15) 0.0474(10) Uani 1 1 d . . . . . 
H101 H 0.621044 0.180028 0.047364 0.057 Uiso 1 1 calc R U . . . 
C102 C 0.7140(4) 0.0484(3) 0.03183(15) 0.0475(10) Uani 1 1 d . . . . . 
C103 C 0.6580(5) 0.0330(4) 0.0033(2) 0.0695(16) Uani 1 1 d . . . . . 
H10A H 0.690697 0.026646 -0.031307 0.104 Uiso 1 1 calc R U . . . 
H10B H 0.593988 0.084252 0.007237 0.104 Uiso 1 1 calc R U . . . 
H10C H 0.653017 -0.021889 0.015486 0.104 Uiso 1 1 calc R U . . . 
C104 C 0.8013(4) -0.0209(3) 0.03921(14) 0.0453(10) Uani 1 1 d . . . . . 
H104 H 0.824325 -0.078802 0.027060 0.054 Uiso 1 1 calc R U . . . 
C105 C 0.8543(3) -0.0073(3) 0.06347(14) 0.0400(9) Uani 1 1 d . . . . . 
H105 H 0.913762 -0.055571 0.067575 0.048 Uiso 1 1 calc R U . . . 
C106 C 1.0183(3) 0.0485(2) 0.38157(13) 0.0301(7) Uani 1 1 d . . . . . 
C107 C 1.0562(3) 0.0236(3) 0.42274(14) 0.0343(8) Uani 1 1 d . . . . . 
H107 H 1.073764 0.061699 0.434020 0.041 Uiso 1 1 calc R U . . . 
C108 C 1.0683(3) -0.0572(3) 0.44745(14) 0.0396(9) Uani 1 1 d . . . . . 
H108 H 1.093696 -0.073066 0.475639 0.048 Uiso 1 1 calc R U . . . 
C109 C 1.0441(3) -0.1148(3) 0.43172(14) 0.0382(9) Uani 1 1 d . . . . . 
C110 C 1.0557(4) -0.2013(3) 0.45917(19) 0.0543(12) Uani 1 1 d . . . . . 
H11B H 1.107154 -0.222479 0.476168 0.081 Uiso 1 1 calc R U . . . 
H11C H 1.071332 -0.246726 0.436149 0.081 Uiso 1 1 calc R U . . . 
H11D H 0.996031 -0.190714 0.482992 0.081 Uiso 1 1 calc R U . . . 
C111 C 1.0071(3) -0.0906(3) 0.39006(15) 0.0398(9) Uani 1 1 d . . . . . 
H111 H 0.991310 -0.129697 0.378343 0.048 Uiso 1 1 calc R U . . . 
C112 C 0.9934(3) -0.0089(3) 0.36558(14) 0.0350(8) Uani 1 1 d . . . . . 
H112 H 0.966810 0.007701 0.337783 0.042 Uiso 1 1 calc R U . . . 
C113 C 0.9939(3) 0.2280(2) 0.38729(14) 0.0340(8) Uani 1 1 d . . . . . 
C114 C 1.0730(3) 0.2322(3) 0.3938(2) 0.0502(11) Uani 1 1 d . . . . . 
H114 H 1.135257 0.191223 0.377263 0.060 Uiso 1 1 calc R U . . . 
C115 C 1.0617(4) 0.2950(3) 0.4238(2) 0.0589(13) Uani 1 1 d . . . . . 
H115 H 1.116405 0.297022 0.427350 0.071 Uiso 1 1 calc R U . . . 
C116 C 0.9720(4) 0.3554(3) 0.44880(18) 0.0540(12) Uani 1 1 d . . . . . 
C117 C 0.9609(6) 0.4239(4) 0.4814(2) 0.0812(19) Uani 1 1 d . . . . . 
H11E H 0.913653 0.483693 0.473100 0.122 Uiso 1 1 calc R U . . . 
H11F H 1.022295 0.423467 0.476768 0.122 Uiso 1 1 calc R U . . . 
H11G H 0.939568 0.408932 0.515531 0.122 Uiso 1 1 calc R U . . . 
C118 C 0.8930(4) 0.3503(3) 0.44343(15) 0.0456(10) Uani 1 1 d . . . . . 
H118 H 0.830914 0.390048 0.460795 0.055 Uiso 1 1 calc R U . . . 
C119 C 0.9044(3) 0.2879(3) 0.41304(14) 0.0368(8) Uani 1 1 d . . . . . 
H119 H 0.849732 0.285758 0.409639 0.044 Uiso 1 1 calc R U . . . 
C120 C 1.1156(3) 0.1215(3) 0.30415(15) 0.0412(9) Uani 1 1 d . . . . . 
C121 C 1.1874(3) 0.0341(3) 0.29611(15) 0.0396(9) Uani 1 1 d . . . . . 
H121 H 1.177809 -0.014157 0.313253 0.047 Uiso 1 1 calc R U . . . 
C122 C 1.2740(3) 0.0165(3) 0.26295(17) 0.0499(11) Uani 1 1 d . . . . . 
H122 H 1.322252 -0.043825 0.257149 0.060 Uiso 1 1 calc R U . . . 
C123 C 1.2902(4) 0.0866(4) 0.23830(19) 0.0642(15) Uani 1 1 d . . . . . 
C124 C 1.3855(4) 0.0672(6) 0.2043(3) 0.095(2) Uani 1 1 d . . . . . 
H12B H 1.375862 0.096022 0.172454 0.143 Uiso 1 1 calc R U . . . 
H12C H 1.424730 0.002115 0.200382 0.143 Uiso 1 1 calc R U . . . 
H12D H 1.417778 0.090725 0.217966 0.143 Uiso 1 1 calc R U . . . 
C125 C 1.2181(5) 0.1720(5) 0.2458(3) 0.090(2) Uani 1 1 d . . . . . 
H125 H 1.227681 0.220324 0.228699 0.108 Uiso 1 1 calc R U . . . 
C126 C 1.1306(4) 0.1906(4) 0.2779(2) 0.0738(18) Uani 1 1 d . . . . . 
H126 H 1.081142 0.250841 0.281888 0.089 Uiso 1 1 calc R U . . . 
N7 N 0.7019(10) 0.3700(9) 0.1033(6) 0.0307(14) Uani 0.466(12) 1 d . U P A 1 
H7 H 0.662631 0.349915 0.121045 0.037 Uiso 0.466(12) 1 calc R U P A 1 
N8 N 0.8146(8) 0.4087(9) 0.0807(5) 0.0295(13) Uani 0.466(12) 1 d . U P A 1 
H8 H 0.862705 0.417380 0.081462 0.035 Uiso 0.466(12) 1 calc R U P A 1 
N9 N 1.0845(10) 0.0949(9) 0.1915(5) 0.0334(18) Uani 0.525(15) 1 d . U P B 1 
H9 H 1.067755 0.152304 0.185399 0.040 Uiso 0.525(15) 1 calc R U P B 1 
N10 N 1.0792(9) -0.0286(10) 0.2227(4) 0.0354(15) Uani 0.525(15) 1 d . U P B 1 
H10D H 1.058417 -0.065726 0.239534 0.042 Uiso 0.525(15) 1 calc R U P B 1 
C22 C 0.7738(13) 0.3692(16) 0.1168(9) 0.0283(16) Uani 0.466(12) 1 d . U P A 1 
C23 C 0.6988(8) 0.4090(7) 0.0548(4) 0.0319(12) Uani 0.466(12) 1 d . U P A 1 
C24 C 0.6384(8) 0.4235(7) 0.0237(4) 0.0387(13) Uani 0.466(12) 1 d . U P A 1 
H24 H 0.590468 0.404664 0.033128 0.046 Uiso 0.466(12) 1 calc R U P A 1 
C25 C 0.6515(10) 0.4651(7) -0.0197(4) 0.0396(14) Uani 0.466(12) 1 d . U P A 1 
H25 H 0.611893 0.476657 -0.041266 0.048 Uiso 0.466(12) 1 calc R U P A 1 
C26 C 0.7229(9) 0.4908(7) -0.0328(4) 0.0420(14) Uani 0.466(12) 1 d . U P A 1 
H26 H 0.730768 0.519274 -0.063771 0.050 Uiso 0.466(12) 1 calc R U P A 1 
C27 C 0.7857(8) 0.4774(8) -0.0026(4) 0.0401(14) Uani 0.466(12) 1 d . U P A 1 
H27 H 0.833587 0.496436 -0.012172 0.048 Uiso 0.466(12) 1 calc R U P A 1 
C28 C 0.7701(8) 0.4335(7) 0.0425(4) 0.0329(13) Uani 0.466(12) 1 d . U P A 1 
C29 C 1.0269(12) 0.0616(14) 0.2197(9) 0.0326(19) Uani 0.525(15) 1 d . U P B 1 
C30 C 1.1736(9) 0.0250(8) 0.1737(5) 0.0357(16) Uani 0.525(15) 1 d . U P B 1 
C31 C 1.2531(9) 0.0261(8) 0.1425(4) 0.0430(17) Uani 0.525(15) 1 d . U P B 1 
H31 H 1.254262 0.079693 0.127974 0.052 Uiso 0.525(15) 1 calc R U P B 1 
C32 C 1.3332(7) -0.0600(9) 0.1339(4) 0.0447(18) Uani 0.525(15) 1 d . U P B 1 
H32 H 1.390753 -0.064160 0.112797 0.054 Uiso 0.525(15) 1 calc R U P B 1 
C33 C 1.3318(8) -0.1400(9) 0.1552(4) 0.0422(18) Uani 0.525(15) 1 d . U P B 1 
H33 H 1.387904 -0.195722 0.148052 0.051 Uiso 0.525(15) 1 calc R U P B 1 
C34 C 1.2508(9) -0.1386(7) 0.1860(4) 0.0412(17) Uani 0.525(15) 1 d . U P B 1 
H34 H 1.248788 -0.191937 0.200390 0.049 Uiso 0.525(15) 1 calc R U P B 1 
C35 C 1.1706(9) -0.0529(9) 0.1951(4) 0.0367(16) Uani 0.525(15) 1 d . U P B 1 
N7' N 0.6894(8) 0.3614(8) 0.1060(5) 0.0305(13) Uani 0.534(12) 1 d . U P A 2 
H7' H 0.654305 0.338274 0.125348 0.037 Uiso 0.534(12) 1 calc R U P A 2 
N8' N 0.7990(7) 0.4038(8) 0.0784(4) 0.0310(13) Uani 0.534(12) 1 d . U P A 2 
H8' H 0.847823 0.413502 0.076067 0.037 Uiso 0.534(12) 1 calc R U P A 2 
N9' N 1.0749(11) 0.0826(9) 0.1883(6) 0.036(2) Uani 0.475(15) 1 d . U P B 2 
H9' H 1.060105 0.137660 0.176804 0.043 Uiso 0.475(15) 1 calc R U P B 2 
N10' N 1.0640(10) -0.0315(11) 0.2305(5) 0.0374(17) Uani 0.475(15) 1 d . U P B 2 
H10' H 1.040661 -0.062916 0.251620 0.045 Uiso 0.475(15) 1 calc R U P B 2 
C22' C 0.7624(11) 0.3662(13) 0.1165(7) 0.0285(15) Uani 0.534(12) 1 d . U P A 2 
C23' C 0.6787(7) 0.3980(6) 0.0610(3) 0.0336(12) Uani 0.534(12) 1 d . U P A 2 
C24' C 0.6156(7) 0.4101(6) 0.0348(3) 0.0379(13) Uani 0.534(12) 1 d . U P A 2 
H24' H 0.566940 0.392704 0.047678 0.045 Uiso 0.534(12) 1 calc R U P A 2 
C25' C 0.6250(8) 0.4488(7) -0.0111(3) 0.0412(14) Uani 0.534(12) 1 d . U P A 2 
H25' H 0.583136 0.456271 -0.030589 0.049 Uiso 0.534(12) 1 calc R U P A 2 
C26' C 0.6931(9) 0.4766(6) -0.0293(3) 0.0402(14) Uani 0.534(12) 1 d . U P A 2 
H26' H 0.696289 0.503610 -0.060936 0.048 Uiso 0.534(12) 1 calc R U P A 2 
C27' C 0.7592(7) 0.4667(6) -0.0029(3) 0.0397(13) Uani 0.534(12) 1 d . U P A 2 
H27' H 0.806356 0.486259 -0.015068 0.048 Uiso 0.534(12) 1 calc R U P A 2 
C28' C 0.7481(7) 0.4253(7) 0.0428(4) 0.0332(12) Uani 0.534(12) 1 d . U P A 2 
C29' C 1.0153(14) 0.0559(16) 0.2204(10) 0.035(2) Uani 0.475(15) 1 d . U P B 2 
C30' C 1.1650(11) 0.0068(9) 0.1764(6) 0.0388(18) Uani 0.475(15) 1 d . U P B 2 
C31' C 1.2507(10) -0.0021(9) 0.1440(5) 0.0436(19) Uani 0.475(15) 1 d . U P B 2 
H31' H 1.257328 0.047464 0.126625 0.052 Uiso 0.475(15) 1 calc R U P B 2 
C32' C 1.3274(8) -0.0929(11) 0.1394(4) 0.0445(18) Uani 0.475(15) 1 d . U P B 2 
H32' H 1.387177 -0.105015 0.117827 0.053 Uiso 0.475(15) 1 calc R U P B 2 
C33' C 1.3148(10) -0.1616(8) 0.1658(5) 0.0435(19) Uani 0.475(15) 1 d . U P B 2 
H33' H 1.367056 -0.220374 0.161236 0.052 Uiso 0.475(15) 1 calc R U P B 2 
C34' C 1.2327(9) -0.1522(8) 0.1985(4) 0.0411(17) Uani 0.475(15) 1 d . U P B 2 
H34' H 1.227689 -0.201502 0.217049 0.049 Uiso 0.475(15) 1 calc R U P B 2 
C35' C 1.1568(10) -0.0654(9) 0.2026(5) 0.0379(17) Uani 0.475(15) 1 d . U P B 2 
N11 N 0.8707(5) 0.4761(4) 0.3030(2) 0.0317(10) Uani 0.726(7) 1 d . U P C 1 
H11H H 0.917308 0.468218 0.277082 0.038 Uiso 0.726(7) 1 calc R U P C 1 
N12 N 0.7559(5) 0.4609(4) 0.3559(3) 0.0340(9) Uani 0.726(7) 1 d . U P C 1 
H12H H 0.713655 0.442230 0.370498 0.041 Uiso 0.726(7) 1 calc R U P C 1 
C36 C 0.8205(9) 0.4300(8) 0.3135(4) 0.0301(11) Uani 0.726(7) 1 d . U P C 1 
C37 C 0.8390(3) 0.5369(3) 0.33861(13) 0.0347(9) Uani 0.726(7) 1 d G U P C 1 
C38 C 0.8641(3) 0.6005(3) 0.34594(15) 0.0402(10) Uani 0.726(7) 1 d G U P C 1 
H38A H 0.913640 0.608106 0.322688 0.048 Uiso 0.726(7) 1 calc R U P C 1 
C39 C 0.8168(3) 0.6530(3) 0.38728(17) 0.0468(12) Uani 0.726(7) 1 d G U P C 1 
H39A H 0.834005 0.696472 0.392288 0.056 Uiso 0.726(7) 1 calc R U P C 1 
C40 C 0.7443(3) 0.6419(3) 0.42130(14) 0.0468(13) Uani 0.726(7) 1 d G U P C 1 
H40A H 0.712017 0.677776 0.449554 0.056 Uiso 0.726(7) 1 calc R U P C 1 
C41 C 0.7192(3) 0.5783(3) 0.41397(14) 0.0445(11) Uani 0.726(7) 1 d G U P C 1 
H41A H 0.669663 0.570714 0.437221 0.053 Uiso 0.726(7) 1 calc R U P C 1 
C42 C 0.7665(3) 0.5258(3) 0.37263(15) 0.0358(10) Uani 0.726(7) 1 d G U P C 1 
N11' N 0.8652(14) 0.4660(11) 0.3135(5) 0.0340(15) Uani 0.274(7) 1 d D U P C 2 
H11I H 0.917501 0.458957 0.291614 0.041 Uiso 0.274(7) 1 calc R U P C 2 
N12' N 0.7467(13) 0.4433(11) 0.3567(7) 0.0340(15) Uani 0.274(7) 1 d D U P C 2 
H12I H 0.707397 0.419961 0.367158 0.041 Uiso 0.274(7) 1 calc R U P C 2 
C36' C 0.816(2) 0.421(2) 0.3152(10) 0.0322(16) Uani 0.274(7) 1 d D U P C 2 
C37' C 0.8203(8) 0.5254(7) 0.3517(4) 0.0364(13) Uani 0.274(7) 1 d DG U P C 2 
C38' C 0.8382(8) 0.5894(7) 0.3656(4) 0.0426(14) Uani 0.274(7) 1 d G U P C 2 
H38B H 0.888399 0.600743 0.346085 0.051 Uiso 0.274(7) 1 calc R U P C 2 
C39' C 0.7826(9) 0.6368(7) 0.4082(5) 0.0440(16) Uani 0.274(7) 1 d G U P C 2 
H39B H 0.794866 0.680536 0.417767 0.053 Uiso 0.274(7) 1 calc R U P C 2 
C40' C 0.7091(8) 0.6202(8) 0.4368(4) 0.0450(17) Uani 0.274(7) 1 d G U P C 2 
H40B H 0.671164 0.652628 0.465940 0.054 Uiso 0.274(7) 1 calc R U P C 2 
C41' C 0.6912(8) 0.5563(8) 0.4229(4) 0.0416(17) Uani 0.274(7) 1 d G U P C 2 
H41B H 0.640996 0.544925 0.442432 0.050 Uiso 0.274(7) 1 calc R U P C 2 
C42' C 0.7468(8) 0.5089(7) 0.3803(4) 0.0375(14) Uani 0.274(7) 1 d DG U P C 2 
F1 F 0.8261(3) -0.0444(3) 0.29353(17) 0.0535(10) Uani 0.734(8) 1 d D U P D 1 
F2 F 0.8905(4) -0.1787(4) 0.33224(19) 0.0827(15) Uani 0.734(8) 1 d D U P D 1 
F3 F 0.8978(4) -0.1696(4) 0.2498(2) 0.0749(13) Uani 0.734(8) 1 d D U P D 1 
F4 F 0.9874(4) -0.1335(5) 0.2772(2) 0.0548(13) Uani 0.734(8) 1 d D U P D 1 
B1 B 0.8992(6) -0.1334(5) 0.2892(3) 0.0514(13) Uani 0.734(8) 1 d D U P D 1 
F5 F 0.7015(4) 0.3802(3) 0.55452(17) 0.0514(10) Uani 0.55 1 d D U P E 1 
F6 F 0.6159(4) 0.4805(3) 0.50196(16) 0.0533(10) Uani 0.55 1 d D U P E 1 
F7 F 0.6960(4) 0.5176(4) 0.5382(2) 0.0713(14) Uani 0.55 1 d D U P E 1 
F8 F 0.5611(3) 0.5114(3) 0.58148(13) 0.0439(10) Uani 0.55 1 d D U P E 1 
B2 B 0.6453(5) 0.4700(5) 0.5446(2) 0.0417(13) Uani 0.55 1 d D U P E 1 
F9 F 0.5022(9) 0.4028(7) 0.1570(5) 0.0594(18) Uani 0.493(5) 1 d D U P F 1 
F10 F 0.4013(6) 0.3429(6) 0.1906(2) 0.0770(17) Uani 0.493(5) 1 d D U P F 1 
F11 F 0.5134(6) 0.2823(5) 0.1242(3) 0.0864(19) Uani 0.493(5) 1 d D U P F 1 
F12 F 0.3912(6) 0.4202(6) 0.1193(3) 0.0755(18) Uani 0.493(5) 1 d D U P F 1 
B3 B 0.4518(8) 0.3626(7) 0.1475(4) 0.0634(18) Uani 0.493(5) 1 d D U P F 1 
F13 F 1.0774(5) 0.4835(5) 0.0805(2) 0.1044(18) Uani 0.685(4) 1 d D U P G 1 
F14 F 1.1014(6) 0.4087(5) 0.0156(2) 0.1165(19) Uani 0.685(4) 1 d D U P G 1 
F15 F 0.9521(4) 0.4553(4) 0.06653(19) 0.0885(16) Uani 0.685(4) 1 d D U P G 1 
F16 F 1.1065(6) 0.3434(5) 0.0895(3) 0.121(2) Uani 0.685(4) 1 d D U P G 1 
B4 B 1.0522(7) 0.4261(7) 0.0642(3) 0.100(2) Uani 0.685(4) 1 d D U P G 1 
F1' F 0.8173(10) -0.0675(10) 0.3156(6) 0.073(2) Uani 0.266(8) 1 d D U P D 2 
F2' F 0.9016(10) -0.2211(9) 0.3115(5) 0.069(2) Uani 0.266(8) 1 d D U P D 2 
F3' F 0.8735(12) -0.1309(10) 0.2444(5) 0.061(2) Uani 0.266(8) 1 d D U P D 2 
F4' F 0.9748(14) -0.1329(16) 0.2916(6) 0.059(2) Uani 0.266(8) 1 d D U P D 2 
B1' B 0.8954(12) -0.1402(9) 0.2895(5) 0.058(2) Uani 0.266(8) 1 d D U P D 2 
F5' F 0.6971(7) 0.2781(6) 0.4837(3) 0.0174(16) Uani 0.25 1 d D U P H 2 
F6' F 0.6284(4) 0.4008(4) 0.4127(2) 0.0179(10) Uani 0.3 1 d D U P H 2 
F7' F 0.6728(9) 0.4210(9) 0.5010(4) 0.0540(17) Uani 0.25 1 d D U P H 2 
F8' F 0.5462(8) 0.3943(9) 0.5097(4) 0.057(2) Uani 0.25 1 d D U P H 2 
B2' B 0.6393(9) 0.3782(8) 0.4676(4) 0.0456(18) Uani 0.25 1 d D U P H 2 
F9' F 0.5180(9) 0.3808(7) 0.1611(5) 0.065(2) Uani 0.507(5) 1 d D U P F 2 
F10' F 0.4556(5) 0.2882(5) 0.1688(3) 0.0717(15) Uani 0.507(5) 1 d D U P F 2 
F11' F 0.5040(6) 0.3351(5) 0.0935(3) 0.0876(18) Uani 0.507(5) 1 d D U P F 2 
F12' F 0.3703(6) 0.4328(6) 0.1431(3) 0.0834(19) Uani 0.507(5) 1 d D U P F 2 
B3' B 0.4588(8) 0.3616(7) 0.1421(4) 0.0654(18) Uani 0.507(5) 1 d D U P F 2 
F13' F 1.2911(12) 0.3057(12) 0.0630(6) 0.136(4) Uani 0.315(4) 1 d D U P G 2 
F14' F 1.2107(14) 0.2985(13) 0.0183(5) 0.138(3) Uani 0.315(4) 1 d D U P G 2 
F15' F 1.1239(11) 0.3860(11) 0.0821(6) 0.112(3) Uani 0.315(4) 1 d D U P G 2 
F16' F 1.2065(13) 0.2283(11) 0.0937(6) 0.134(4) Uani 0.315(4) 1 d D U P G 2 
B4' B 1.2050(12) 0.3050(11) 0.0673(6) 0.126(3) Uani 0.315(4) 1 d D U P G 2 
B2" B 0.6484(11) 0.3604(11) 0.4919(5) 0.0331(19) Uani 0.2 1 d D U P I 3 
F5" F 0.7037(9) 0.2693(8) 0.4940(4) 0.0167(18) Uani 0.2 1 d D U P I 3 
F6" F 0.6435(8) 0.3856(8) 0.4413(4) 0.0213(17) Uani 0.15 1 d D U P I 3 
F7" F 0.6926(10) 0.3930(9) 0.5168(5) 0.0432(17) Uani 0.2 1 d D U P I 3 
F8" F 0.5622(9) 0.3751(10) 0.5239(4) 0.045(2) Uani 0.2 1 d D U P I 3 
N13 N 1.0462(4) 0.4138(4) 0.2353(2) 0.0895(18) Uani 1 1 d D U . . . 
C128 C 1.1175(5) 0.4064(6) 0.2094(3) 0.099(2) Uani 1 1 d D U . . . 
C127 C 1.2017(6) 0.3948(7) 0.1688(3) 0.123(3) Uani 1 1 d D U . . . 
H12E H 1.218582 0.344992 0.148412 0.184 Uiso 1 1 calc R U . . . 
H12F H 1.255733 0.381533 0.182293 0.184 Uiso 1 1 calc R U . . . 
H12G H 1.185869 0.450163 0.148907 0.184 Uiso 1 1 calc R U . . . 
O1 O 1.0346(3) 0.2717(3) 0.17212(14) 0.0645(10) Uani 1 1 d . . . . . 
H1A H 1.049804 0.217012 0.177865 0.097 Uiso 1 1 d R U . . . 
H1B H 1.037355 0.307883 0.187952 0.097 Uiso 1 1 d R U . . . 
O2 O 1.3999(11) 0.1108(11) 0.0641(6) 0.146(5) Uani 0.5 1 d . U P . . 
H2A H 1.354616 0.155712 0.053974 0.218 Uiso 0.5 1 d R U P . . 
H2B H 1.343124 0.135950 0.083061 0.218 Uiso 0.5 1 d R U P . . 
  
loop_ 
 _atom_site_aniso_label 
 _atom_site_aniso_U_11 
 _atom_site_aniso_U_22 
 _atom_site_aniso_U_33 
 _atom_site_aniso_U_23 
 _atom_site_aniso_U_13 
 _atom_site_aniso_U_12 
Cu1 0.0326(3) 0.0278(3) 0.0399(3) 0.0040(2) -0.0032(2) -0.0154(2) 
Cu2 0.0307(3) 0.0171(2) 0.0283(3) 0.00111(19) -0.0051(2) -0.0079(2) 
Cu3 0.0381(3) 0.0220(3) 0.0214(3) -0.0027(2) 0.0022(2) -0.0085(2) 
Cu4 0.0303(3) 0.0277(3) 0.0307(3) 0.0043(2) -0.0091(2) -0.0087(2) 
S1 0.0380(5) 0.0303(5) 0.0284(4) -0.0049(3) 0.0007(4) -0.0127(4) 
S2 0.0317(4) 0.0214(4) 0.0342(4) 0.0034(3) -0.0018(4) -0.0099(4) 
S3 0.0308(4) 0.0268(4) 0.0288(4) 0.0043(3) -0.0055(3) -0.0118(4) 
S4 0.0364(5) 0.0206(4) 0.0230(4) -0.0006(3) -0.0016(3) -0.0084(4) 
S5 0.0399(5) 0.0260(4) 0.0251(4) -0.0020(3) -0.0036(4) -0.0043(4) 
S6 0.0320(4) 0.0250(4) 0.0299(4) 0.0043(3) -0.0088(3) -0.0118(4) 
P1 0.0320(5) 0.0272(4) 0.0321(4) 0.0016(4) -0.0047(4) -0.0171(4) 
P2 0.0295(4) 0.0162(4) 0.0276(4) 0.0012(3) -0.0043(3) -0.0078(3) 
P3 0.0428(5) 0.0215(4) 0.0204(4) -0.0031(3) 0.0049(4) -0.0098(4) 
P4 0.0263(4) 0.0266(4) 0.0318(4) 0.0058(4) -0.0073(4) -0.0085(4) 
N1 0.0347(17) 0.0368(18) 0.0387(17) -0.0035(14) -0.0028(14) -0.0137(15) 
N2 0.0412(18) 0.0352(17) 0.0366(17) 0.0028(14) -0.0079(14) -0.0205(15) 
N3 0.0358(18) 0.0303(17) 0.0430(18) -0.0135(14) 0.0060(14) -0.0126(15) 
N4 0.0397(18) 0.0335(17) 0.0315(16) 0.0037(13) -0.0039(14) -0.0107(15) 
N5 0.0442(18) 0.0292(16) 0.0285(15) 0.0015(12) -0.0114(13) -0.0158(14) 
N6 0.0359(16) 0.0288(15) 0.0293(15) 0.0016(12) -0.0093(13) -0.0135(14) 
C1 0.036(2) 0.0316(19) 0.0282(17) -0.0030(15) 0.0020(15) -0.0158(17) 
C2 0.041(2) 0.041(2) 0.0326(19) -0.0023(16) 0.0038(16) -0.0217(19) 
C3 0.048(2) 0.057(3) 0.038(2) -0.0039(19) -0.0026(18) -0.029(2) 
C4 0.063(3) 0.065(3) 0.041(2) -0.011(2) 0.003(2) -0.044(3) 
C5 0.064(3) 0.042(2) 0.044(2) -0.0026(19) -0.003(2) -0.030(2) 
C6 0.052(3) 0.035(2) 0.048(2) 0.0017(18) -0.006(2) -0.023(2) 
C7 0.040(2) 0.036(2) 0.0319(18) 0.0009(16) 0.0006(16) -0.0191(18) 
C8 0.0348(19) 0.0230(17) 0.0336(18) 0.0019(14) -0.0019(15) -0.0144(15) 
C9 0.034(2) 0.0249(19) 0.065(3) -0.0016(18) 0.0013(19) -0.0099(17) 
C10 0.042(3) 0.038(3) 0.087(4) -0.015(3) 0.009(3) -0.010(2) 
C11 0.036(3) 0.040(3) 0.124(6) 0.002(3) -0.004(3) 0.001(2) 
C12 0.049(3) 0.067(4) 0.110(6) 0.026(4) -0.028(3) -0.014(3) 
C13 0.046(3) 0.059(3) 0.076(4) 0.018(3) -0.024(3) -0.012(2) 
C14 0.038(2) 0.033(2) 0.055(3) 0.0109(19) -0.0085(19) -0.0107(18) 
C15 0.0269(17) 0.0263(17) 0.0279(16) 0.0006(14) -0.0045(13) -0.0107(14) 
C16 0.039(2) 0.0307(19) 0.041(2) 0.0077(16) -0.0104(17) -0.0155(17) 
C17 0.076(3) 0.039(2) 0.057(3) 0.014(2) -0.020(3) -0.032(2) 
C18 0.078(4) 0.049(3) 0.064(3) 0.025(2) -0.021(3) -0.035(3) 
C19 0.068(3) 0.062(3) 0.048(3) 0.028(2) -0.017(2) -0.030(3) 
C20 0.044(2) 0.049(2) 0.035(2) 0.0104(18) -0.0109(18) -0.018(2) 
C21 0.0317(19) 0.036(2) 0.0338(19) 0.0080(16) -0.0092(15) -0.0135(17) 
C43 0.038(2) 0.0293(18) 0.0262(16) -0.0020(14) -0.0048(14) -0.0181(16) 
C44 0.039(2) 0.040(2) 0.050(2) -0.0077(18) -0.0090(18) -0.0200(19) 
C45 0.055(3) 0.049(3) 0.070(3) -0.007(2) -0.023(2) -0.030(2) 
C46 0.065(3) 0.038(2) 0.049(2) -0.0042(19) -0.016(2) -0.028(2) 
C47 0.088(4) 0.047(3) 0.087(4) -0.017(3) -0.027(3) -0.032(3) 
C48 0.044(2) 0.033(2) 0.038(2) -0.0057(17) -0.0016(17) -0.0114(18) 
C49 0.035(2) 0.041(2) 0.037(2) -0.0009(17) -0.0018(16) -0.0194(18) 
C50 0.0334(19) 0.0328(19) 0.0347(19) -0.0022(15) -0.0075(15) -0.0165(16) 
C51 0.118(5) 0.035(2) 0.039(2) 0.0053(19) -0.025(3) -0.037(3) 
C52 0.150(7) 0.037(3) 0.040(3) 0.008(2) -0.030(3) -0.025(3) 
C53 0.050(3) 0.070(4) 0.043(3) -0.021(2) -0.018(2) 0.007(3) 
C54 0.101(5) 0.114(6) 0.050(3) -0.029(4) -0.038(4) 0.016(5) 
C55 0.052(3) 0.119(5) 0.056(3) -0.045(3) 0.008(2) -0.053(3) 
C56 0.063(3) 0.086(4) 0.042(2) -0.026(2) 0.014(2) -0.057(3) 
C57 0.038(2) 0.0312(19) 0.053(2) 0.0091(17) -0.0122(18) -0.0200(18) 
C58 0.034(2) 0.045(2) 0.061(3) -0.005(2) -0.006(2) -0.014(2) 
C59 0.039(3) 0.053(3) 0.092(4) -0.007(3) -0.003(3) -0.014(2) 
C60 0.041(3) 0.050(3) 0.102(5) 0.024(3) -0.022(3) -0.019(2) 
C61 0.051(4) 0.078(5) 0.171(8) 0.044(5) -0.042(4) -0.021(3) 
C62 0.070(4) 0.073(4) 0.082(4) 0.038(3) -0.041(3) -0.030(3) 
C63 0.059(3) 0.058(3) 0.052(3) 0.013(2) -0.018(2) -0.022(3) 
C64 0.0319(18) 0.0179(15) 0.0341(18) -0.0016(13) -0.0038(15) -0.0098(14) 
C65 0.035(2) 0.0240(17) 0.041(2) -0.0061(15) -0.0090(16) -0.0078(16) 
C66 0.033(2) 0.030(2) 0.053(2) -0.0084(18) -0.0072(18) -0.0047(17) 
C67 0.037(2) 0.0289(19) 0.049(2) -0.0104(17) 0.0052(18) -0.0126(17) 
C68 0.052(3) 0.049(3) 0.054(3) -0.014(2) 0.011(2) -0.010(2) 
C69 0.052(3) 0.030(2) 0.033(2) -0.0017(16) 0.0007(18) -0.0138(19) 
C70 0.040(2) 0.0243(18) 0.0349(19) 0.0020(15) -0.0049(16) -0.0087(16) 
C71 0.0329(18) 0.0198(16) 0.0328(18) 0.0030(14) -0.0078(15) -0.0087(15) 
C72 0.040(2) 0.034(2) 0.043(2) -0.0062(17) -0.0032(17) -0.0193(18) 
C73 0.035(2) 0.039(2) 0.051(2) -0.0031(19) -0.0014(18) -0.0169(18) 
C74 0.048(2) 0.034(2) 0.067(3) 0.012(2) -0.022(2) -0.026(2) 
C75 0.056(3) 0.057(3) 0.100(4) 0.005(3) -0.019(3) -0.039(3) 
C76 0.057(3) 0.034(2) 0.048(2) -0.0003(18) -0.013(2) -0.027(2) 
C77 0.045(2) 0.0259(18) 0.041(2) 0.0004(16) -0.0074(17) -0.0157(17) 
C78 0.0322(18) 0.0179(15) 0.0320(18) 0.0004(13) -0.0046(14) -0.0070(14) 
C79 0.044(2) 0.0285(19) 0.0361(19) -0.0036(15) -0.0049(17) -0.0167(17) 
C80 0.043(2) 0.035(2) 0.043(2) -0.0126(17) -0.0103(18) -0.0099(18) 
C81 0.056(3) 0.039(2) 0.043(2) 0.0010(19) -0.023(2) -0.010(2) 
C82 0.106(5) 0.065(4) 0.070(4) 0.019(3) -0.060(4) -0.030(4) 
C83 0.091(4) 0.056(3) 0.063(3) 0.034(3) -0.044(3) -0.043(3) 
C84 0.072(3) 0.045(2) 0.054(3) 0.022(2) -0.032(2) -0.037(2) 
C85 0.047(2) 0.0217(17) 0.0239(17) -0.0047(14) 0.0072(15) -0.0091(17) 
C86 0.060(3) 0.033(2) 0.036(2) -0.0078(17) 0.0078(19) -0.022(2) 
C87 0.070(3) 0.039(2) 0.050(3) -0.013(2) 0.014(2) -0.031(2) 
C88 0.076(3) 0.031(2) 0.039(2) -0.0064(18) 0.021(2) -0.020(2) 
C89 0.118(6) 0.057(3) 0.062(3) -0.002(3) 0.028(4) -0.052(4) 
C90 0.073(3) 0.037(2) 0.031(2) 0.0026(18) 0.005(2) -0.020(2) 
C91 0.056(3) 0.032(2) 0.0282(19) 0.0001(16) 0.0039(18) -0.011(2) 
C92 0.044(2) 0.0259(18) 0.0240(17) -0.0043(14) 0.0010(15) -0.0123(17) 
C93 0.048(2) 0.033(2) 0.0274(18) -0.0042(15) 0.0060(17) -0.0119(19) 
C94 0.044(2) 0.036(2) 0.034(2) -0.0105(17) 0.0026(18) -0.0031(19) 
C95 0.054(3) 0.0264(19) 0.035(2) -0.0066(16) -0.0095(18) -0.0075(19) 
C96 0.063(3) 0.036(2) 0.054(3) -0.010(2) -0.010(2) -0.003(2) 
C97 0.052(2) 0.0259(19) 0.037(2) 0.0012(16) -0.0081(18) -0.0148(18) 
C98 0.044(2) 0.0280(19) 0.0296(18) -0.0017(15) 0.0020(16) -0.0131(17) 
C99 0.047(2) 0.0263(18) 0.0222(16) -0.0022(14) 0.0048(15) -0.0132(17) 
C100 0.054(3) 0.0278(19) 0.0325(19) -0.0046(16) -0.0017(18) -0.0111(19) 
C101 0.058(3) 0.039(2) 0.035(2) 0.0016(18) -0.0080(19) -0.017(2) 
C102 0.068(3) 0.044(2) 0.0296(19) 0.0001(17) -0.0053(19) -0.028(2) 
C103 0.100(5) 0.067(4) 0.052(3) -0.001(3) -0.030(3) -0.041(3) 
C104 0.068(3) 0.035(2) 0.0274(18) -0.0087(16) 0.0041(19) -0.025(2) 
C105 0.051(2) 0.0280(19) 0.0280(18) -0.0067(15) 0.0043(17) -0.0135(18) 
C106 0.0259(17) 0.0251(17) 0.0288(17) 0.0009(14) -0.0028(14) -0.0059(14) 
C107 0.0334(19) 0.0306(19) 0.0307(18) 0.0004(15) -0.0067(15) -0.0092(16) 
C108 0.041(2) 0.038(2) 0.0279(18) 0.0073(16) -0.0075(16) -0.0108(18) 
C109 0.034(2) 0.0285(19) 0.0346(19) 0.0038(15) 0.0005(16) -0.0065(16) 
C110 0.062(3) 0.034(2) 0.056(3) 0.017(2) -0.012(2) -0.019(2) 
C111 0.044(2) 0.0278(19) 0.044(2) 0.0017(16) -0.0085(18) -0.0151(18) 
C112 0.0343(19) 0.0314(19) 0.0336(19) 0.0036(15) -0.0100(16) -0.0110(16) 
C113 0.0327(19) 0.0280(18) 0.041(2) 0.0084(15) -0.0120(16) -0.0144(16) 
C114 0.042(2) 0.039(2) 0.074(3) 0.003(2) -0.018(2) -0.021(2) 
C115 0.063(3) 0.047(3) 0.087(4) 0.010(3) -0.035(3) -0.036(3) 
C116 0.085(4) 0.038(2) 0.055(3) 0.012(2) -0.031(3) -0.037(3) 
C117 0.127(6) 0.062(4) 0.080(4) -0.002(3) -0.039(4) -0.056(4) 
C118 0.062(3) 0.037(2) 0.037(2) 0.0043(17) -0.011(2) -0.023(2) 
C119 0.039(2) 0.035(2) 0.0351(19) 0.0072(16) -0.0107(16) -0.0164(17) 
C120 0.0301(19) 0.045(2) 0.037(2) 0.0098(18) -0.0078(16) -0.0121(18) 
C121 0.032(2) 0.044(2) 0.037(2) -0.0002(17) -0.0080(16) -0.0144(18) 
C122 0.027(2) 0.055(3) 0.048(2) -0.009(2) -0.0012(18) -0.006(2) 
C123 0.038(3) 0.082(4) 0.047(3) 0.011(3) 0.003(2) -0.018(3) 
C124 0.047(3) 0.122(6) 0.079(4) 0.021(4) 0.012(3) -0.031(4) 
C125 0.061(4) 0.080(4) 0.084(4) 0.038(4) 0.013(3) -0.026(3) 
C126 0.048(3) 0.053(3) 0.077(4) 0.029(3) 0.009(3) -0.010(2) 
N7 0.033(2) 0.0278(19) 0.0297(17) -0.0033(16) -0.0027(17) -0.0150(16) 
N8 0.032(2) 0.028(2) 0.0272(18) 0.0011(17) -0.0047(18) -0.0148(17) 
N9 0.034(2) 0.032(2) 0.028(2) -0.004(2) -0.0063(19) -0.011(2) 
N10 0.037(2) 0.0308(19) 0.028(2) -0.0028(19) -0.0063(18) -0.0076(19) 
C22 0.031(2) 0.024(2) 0.0275(18) -0.0017(17) -0.0036(19) -0.0126(19) 
C23 0.035(2) 0.0299(18) 0.0296(17) -0.0034(16) -0.0060(16) -0.0138(15) 
C24 0.040(2) 0.038(2) 0.034(2) -0.0014(18) -0.0083(17) -0.0153(17) 
C25 0.041(2) 0.041(2) 0.0340(19) 0.0006(18) -0.0090(19) -0.0166(17) 
C26 0.042(2) 0.044(2) 0.034(2) 0.0029(19) -0.0084(19) -0.0166(18) 
C27 0.041(2) 0.042(2) 0.0323(19) 0.0032(18) -0.0062(19) -0.0172(18) 
C28 0.036(2) 0.0321(19) 0.0284(16) -0.0001(16) -0.0050(17) -0.0150(16) 
C29 0.035(3) 0.029(2) 0.027(2) -0.003(2) -0.007(2) -0.009(2) 
C30 0.036(2) 0.033(2) 0.0286(19) -0.005(2) -0.0067(17) -0.009(2) 
C31 0.040(2) 0.039(3) 0.033(2) -0.003(3) -0.0028(19) -0.007(2) 
C32 0.039(2) 0.040(3) 0.034(2) 0.000(3) -0.005(2) -0.004(2) 
C33 0.038(2) 0.037(3) 0.033(3) -0.001(2) -0.007(2) -0.004(2) 
C34 0.039(2) 0.036(2) 0.031(3) -0.003(2) -0.007(2) -0.005(2) 
C35 0.036(2) 0.034(2) 0.029(2) -0.004(2) -0.0076(18) -0.0068(19) 
N7' 0.034(2) 0.026(2) 0.0295(17) -0.0040(17) -0.0023(17) -0.0142(16) 
N8' 0.034(2) 0.0281(17) 0.0280(16) 0.0005(15) -0.0036(16) -0.0147(16) 
N9' 0.037(3) 0.032(2) 0.027(2) -0.004(2) -0.007(2) -0.007(2) 
N10' 0.038(3) 0.032(2) 0.029(3) -0.003(2) -0.006(2) -0.006(2) 
C22' 0.033(2) 0.023(2) 0.0268(17) -0.0010(17) -0.0029(19) -0.0124(19) 
C23' 0.036(2) 0.0301(18) 0.0305(17) -0.0037(16) -0.0040(16) -0.0136(15) 
C24' 0.040(2) 0.037(2) 0.033(2) -0.0022(18) -0.0058(17) -0.0156(17) 
C25' 0.043(2) 0.042(2) 0.034(2) 0.0001(18) -0.0085(19) -0.0162(17) 
C26' 0.042(2) 0.041(2) 0.0330(19) 0.0021(17) -0.0081(18) -0.0175(17) 
C27' 0.042(2) 0.040(2) 0.0327(17) 0.0024(17) -0.0069(18) -0.0174(17) 
C28' 0.037(2) 0.0313(18) 0.0275(15) -0.0007(15) -0.0046(16) -0.0140(15) 
C29' 0.037(3) 0.031(3) 0.027(2) -0.003(2) -0.007(2) -0.007(2) 
C30' 0.038(2) 0.034(2) 0.0294(19) -0.003(2) -0.0043(17) -0.006(2) 
C31' 0.041(2) 0.036(3) 0.032(2) -0.001(3) -0.0018(19) -0.005(3) 
C32' 0.040(2) 0.039(3) 0.033(2) -0.002(3) -0.004(2) -0.004(2) 
C33' 0.039(3) 0.038(3) 0.032(3) -0.001(2) -0.007(2) -0.003(2) 
C34' 0.038(3) 0.036(3) 0.031(3) -0.003(2) -0.006(2) -0.004(2) 
C35' 0.038(2) 0.034(2) 0.029(2) -0.003(2) -0.0066(19) -0.006(2) 
N11 0.0282(16) 0.0288(19) 0.035(2) 0.0020(17) -0.0087(17) -0.0111(14) 
N12 0.0284(17) 0.032(2) 0.0349(16) 0.0003(16) -0.0059(14) -0.0103(14) 
C36 0.0240(18) 0.029(2) 0.0336(18) 0.0027(18) -0.0087(15) -0.0089(15) 
C37 0.0320(18) 0.0330(17) 0.0369(19) -0.0012(15) -0.0116(15) -0.0116(14) 
C38 0.039(2) 0.0354(19) 0.044(2) -0.0040(17) -0.0104(18) -0.0147(16) 
C39 0.048(2) 0.040(2) 0.049(2) -0.0099(19) -0.012(2) -0.0142(18) 
C40 0.045(2) 0.042(2) 0.046(2) -0.0121(19) -0.009(2) -0.0114(19) 
C41 0.042(2) 0.039(2) 0.041(2) -0.0058(17) -0.0050(18) -0.0111(17) 
C42 0.0327(18) 0.0335(18) 0.0359(17) -0.0028(15) -0.0105(15) -0.0095(14) 
N11' 0.029(2) 0.032(2) 0.036(2) 0.000(2) -0.009(2) -0.0097(18) 
N12' 0.029(2) 0.032(3) 0.034(2) -0.002(2) -0.007(2) -0.008(2) 
C36' 0.026(2) 0.031(3) 0.035(2) 0.001(2) -0.008(2) -0.009(2) 
C37' 0.033(2) 0.034(2) 0.037(2) -0.0021(19) -0.0104(19) -0.0098(18) 
C38' 0.040(2) 0.037(2) 0.044(2) -0.006(2) -0.009(2) -0.0119(19) 
C39' 0.042(3) 0.039(2) 0.045(3) -0.010(2) -0.009(2) -0.013(2) 
C40' 0.043(3) 0.040(3) 0.042(3) -0.008(2) -0.008(3) -0.010(2) 
C41' 0.039(3) 0.037(3) 0.038(3) -0.005(2) -0.007(2) -0.009(2) 
C42' 0.033(2) 0.035(2) 0.036(2) -0.0023(19) -0.008(2) -0.0082(18) 
F1 0.056(2) 0.058(2) 0.038(2) -0.0023(17) -0.0160(17) -0.0176(17) 
F2 0.090(3) 0.076(3) 0.061(2) 0.021(2) -0.008(2) -0.033(2) 
F3 0.094(3) 0.062(3) 0.072(2) -0.025(2) -0.032(2) -0.026(2) 
F4 0.052(2) 0.0463(19) 0.059(3) 0.009(2) -0.017(2) -0.0178(18) 
B1 0.066(2) 0.050(2) 0.046(2) -0.002(2) -0.018(2) -0.030(2) 
F5 0.057(2) 0.039(2) 0.048(2) -0.0052(17) -0.0116(18) -0.0125(18) 
F6 0.066(2) 0.048(2) 0.0360(18) -0.0042(17) -0.0133(17) -0.0166(19) 
F7 0.069(3) 0.064(3) 0.092(3) -0.016(2) -0.008(2) -0.041(2) 
F8 0.042(2) 0.060(2) 0.0136(15) -0.0141(16) 0.0042(14) -0.0132(18) 
B2 0.050(3) 0.042(2) 0.036(2) -0.009(2) -0.009(2) -0.022(2) 
F9 0.070(4) 0.063(4) 0.048(3) 0.009(3) -0.016(3) -0.034(3) 
F10 0.081(3) 0.083(3) 0.062(3) 0.014(3) -0.010(3) -0.041(3) 
F11 0.088(3) 0.068(3) 0.073(3) -0.013(3) -0.026(3) -0.007(3) 
F12 0.078(3) 0.074(3) 0.061(3) 0.015(3) -0.034(3) -0.020(3) 
B3 0.070(3) 0.062(3) 0.058(3) 0.006(3) -0.020(3) -0.030(2) 
F13 0.125(4) 0.116(4) 0.089(3) -0.012(3) 0.013(3) -0.086(3) 
F14 0.152(4) 0.129(4) 0.081(3) -0.003(3) 0.001(3) -0.089(4) 
F15 0.107(3) 0.074(3) 0.081(3) -0.022(2) 0.038(3) -0.065(3) 
F16 0.154(4) 0.125(4) 0.089(3) 0.020(3) -0.005(3) -0.086(3) 
B4 0.133(4) 0.106(4) 0.080(4) -0.003(3) 0.008(3) -0.087(3) 
F1' 0.077(4) 0.065(4) 0.061(4) -0.008(3) -0.011(4) -0.022(3) 
F2' 0.086(4) 0.054(3) 0.059(4) 0.010(3) -0.014(4) -0.031(3) 
F3' 0.077(4) 0.054(4) 0.050(3) 0.002(3) -0.024(3) -0.025(4) 
F4' 0.067(4) 0.054(4) 0.053(4) 0.010(4) -0.024(3) -0.025(3) 
B1' 0.070(3) 0.054(3) 0.052(3) 0.001(3) -0.019(3) -0.028(3) 
F5' 0.023(2) 0.015(2) 0.018(2) -0.0053(16) -0.0057(16) -0.0099(15) 
F6' 0.014(2) 0.026(2) 0.019(2) 0.0014(19) 0.0003(18) -0.0157(19) 
F7' 0.059(3) 0.053(3) 0.045(3) -0.005(3) -0.013(3) -0.021(2) 
F8' 0.052(3) 0.055(4) 0.044(4) 0.007(3) -0.006(3) -0.015(3) 
B2' 0.045(3) 0.041(3) 0.039(3) 0.002(2) -0.009(2) -0.012(2) 
F9' 0.071(4) 0.066(4) 0.054(3) -0.004(4) -0.005(3) -0.032(3) 
F10' 0.067(3) 0.063(3) 0.081(3) 0.021(3) -0.024(3) -0.030(2) 
F11' 0.095(3) 0.085(3) 0.065(3) -0.007(3) -0.011(3) -0.030(3) 
F12' 0.082(3) 0.068(3) 0.075(4) 0.003(3) -0.021(3) -0.014(3) 
B3' 0.072(3) 0.063(3) 0.060(3) 0.006(3) -0.020(3) -0.029(3) 
F13' 0.148(6) 0.152(8) 0.129(8) 0.013(7) -0.012(6) -0.101(6) 
F14' 0.160(6) 0.150(6) 0.102(5) -0.002(5) -0.005(5) -0.085(5) 
F15' 0.140(4) 0.125(4) 0.098(4) -0.003(4) -0.006(4) -0.092(4) 
F16' 0.158(6) 0.141(6) 0.109(6) 0.010(5) 0.005(6) -0.096(5) 
B4' 0.150(5) 0.137(5) 0.105(5) 0.005(5) -0.005(5) -0.093(4) 
B2" 0.040(3) 0.035(3) 0.026(3) 0.001(3) -0.012(3) -0.017(3) 
F5" 0.022(2) 0.015(2) 0.015(2) -0.0048(17) -0.0070(17) -0.0081(16) 
F6" 0.023(2) 0.023(2) 0.017(2) -0.0004(17) -0.0040(17) -0.0107(16) 
F7" 0.053(3) 0.039(3) 0.040(3) -0.001(3) -0.016(3) -0.020(3) 
F8" 0.042(4) 0.049(4) 0.029(4) 0.016(4) -0.010(3) -0.014(3) 
N13 0.061(3) 0.069(3) 0.078(3) 0.018(3) 0.004(2) 0.001(3) 
C128 0.084(4) 0.097(4) 0.102(4) 0.004(4) -0.014(3) -0.037(4) 
C127 0.090(5) 0.147(6) 0.100(5) 0.003(5) 0.004(4) -0.046(5) 
O1 0.057(2) 0.056(2) 0.064(2) 0.0096(17) 0.0016(17) -0.0238(18) 
O2 0.121(6) 0.172(7) 0.142(7) -0.002(5) -0.017(5) -0.074(5) 
  
_geom_special_details 
; 
 All esds (except the esd in the dihedral angle between two l.s. planes) 
 are estimated using the full covariance matrix.  The cell esds are taken 
 into account individually in the estimation of esds in distances, angles 
 and torsion angles; correlations between esds in cell parameters are only 
 used when they are defined by crystal symmetry.  An approximate (isotropic) 
 treatment of cell esds is used for estimating esds involving l.s. planes. 
; 
  
loop_ 
 _geom_bond_atom_site_label_1 
 _geom_bond_atom_site_label_2 
 _geom_bond_distance 
 _geom_bond_site_symmetry_2 
 _geom_bond_publ_flag 
Cu1 P1 2.2330(10) . ? 
Cu1 S2 2.3605(10) . ? 
Cu1 S3 2.3807(10) . ? 
Cu1 S1 2.4189(10) . ? 
Cu2 P2 2.2340(9) . ? 
Cu2 S4 2.3507(10) . ? 
Cu2 S2 2.3507(10) . ? 
Cu2 S6 2.4167(10) . ? 
Cu3 P3 2.2486(10) . ? 
Cu3 S5 2.3605(10) . ? 
Cu3 S4 2.3725(9) . ? 
Cu3 S1 2.3751(11) . ? 
Cu4 P4 2.2246(10) . ? 
Cu4 S6 2.3508(9) . ? 
Cu4 S3 2.3603(10) . ? 
Cu4 S5 2.3608(11) . ? 
S1 C1 1.723(4) . ? 
S2 C8 1.723(4) . ? 
S3 C15 1.714(3) . ? 
S4 C22 1.68(2) . ? 
S4 C22' 1.755(19) . ? 
S5 C29' 1.65(2) . ? 
S5 C29 1.782(17) . ? 
S6 C36' 1.637(14) . ? 
S6 C36 1.749(7) . ? 
P1 C43 1.812(4) . ? 
P1 C57 1.823(4) . ? 
P1 C50 1.824(4) . ? 
P2 C71 1.822(4) . ? 
P2 C64 1.825(4) . ? 
P2 C78 1.827(4) . ? 
P3 C99 1.829(4) . ? 
P3 C85 1.831(4) . ? 
P3 C92 1.836(4) . ? 
P4 C106 1.814(4) . ? 
P4 C113 1.818(4) . ? 
P4 C120 1.818(4) . ? 
N1 C1 1.337(5) . ? 
N1 C2 1.388(5) . ? 
N1 H1 0.8800 . ? 
N2 C1 1.348(5) . ? 
N2 C7 1.389(5) . ? 
N2 H2 0.8800 . ? 
N3 C8 1.332(5) . ? 
N3 C9 1.391(6) . ? 
N3 H3 0.8800 . ? 
N4 C8 1.349(5) . ? 
N4 C14 1.375(6) . ? 
N4 H4 0.8800 . ? 
N5 C15 1.350(5) . ? 
N5 C16 1.395(5) . ? 
N5 H5 0.8800 . ? 
N6 C15 1.343(5) . ? 
N6 C21 1.390(5) . ? 
N6 H6 0.8800 . ? 
C2 C3 1.390(6) . ? 
C2 C7 1.393(6) . ? 
C3 C4 1.403(7) . ? 
C3 H3A 0.9500 . ? 
C4 C5 1.386(7) . ? 
C4 H4A 0.9500 . ? 
C5 C6 1.372(7) . ? 
C5 H5A 0.9500 . ? 
C6 C7 1.398(6) . ? 
C6 H6A 0.9500 . ? 
C9 C14 1.377(7) . ? 
C9 C10 1.389(6) . ? 
C10 C11 1.392(9) . ? 
C10 H10 0.9500 . ? 
C11 C12 1.384(10) . ? 
C11 H11A 0.9500 . ? 
C12 C13 1.374(9) . ? 
C12 H12A 0.9500 . ? 
C13 C14 1.403(7) . ? 
C13 H13 0.9500 . ? 
C16 C17 1.384(6) . ? 
C16 C21 1.391(6) . ? 
C17 C18 1.383(7) . ? 
C17 H17 0.9500 . ? 
C18 C19 1.383(8) . ? 
C18 H18 0.9500 . ? 
C19 C20 1.390(7) . ? 
C19 H19 0.9500 . ? 
C20 C21 1.389(5) . ? 
C20 H20 0.9500 . ? 
C43 C44 1.389(5) . ? 
C43 C49 1.395(6) . ? 
C44 C45 1.389(6) . ? 
C44 H44 0.9500 . ? 
C45 C46 1.380(7) . ? 
C45 H45 0.9500 . ? 
C46 C48 1.399(7) . ? 
C46 C47 1.502(6) . ? 
C47 H47A 0.9800 . ? 
C47 H47B 0.9800 . ? 
C47 H47C 0.9800 . ? 
C48 C49 1.381(6) . ? 
C48 H48 0.9500 . ? 
C49 H49 0.9500 . ? 
C50 C51 1.379(6) . ? 
C50 C56 1.393(6) . ? 
C51 C52 1.382(7) . ? 
C51 H51 0.9500 . ? 
C52 C53 1.398(9) . ? 
C52 H52 0.9500 . ? 
C53 C55 1.375(9) . ? 
C53 C54 1.501(7) . ? 
C54 H54A 0.9800 . ? 
C54 H54B 0.9800 . ? 
C54 H54C 0.9800 . ? 
C55 C56 1.382(7) . ? 
C55 H55 0.9500 . ? 
C56 H56 0.9500 . ? 
C57 C63 1.379(7) . ? 
C57 C58 1.379(7) . ? 
C58 C59 1.406(7) . ? 
C58 H58 0.9500 . ? 
C59 C60 1.337(9) . ? 
C59 H59 0.9500 . ? 
C60 C62 1.391(10) . ? 
C60 C61 1.502(7) . ? 
C61 H61A 0.9800 . ? 
C61 H61B 0.9800 . ? 
C61 H61C 0.9800 . ? 
C62 C63 1.393(8) . ? 
C62 H62 0.9500 . ? 
C63 H63 0.9500 . ? 
C64 C70 1.391(5) . ? 
C64 C65 1.395(5) . ? 
C65 C66 1.389(6) . ? 
C65 H65 0.9500 . ? 
C66 C67 1.386(6) . ? 
C66 H66 0.9500 . ? 
C67 C69 1.383(6) . ? 
C67 C68 1.507(6) . ? 
C68 H68A 0.9800 . ? 
C68 H68B 0.9800 . ? 
C68 H68C 0.9800 . ? 
C69 C70 1.402(6) . ? 
C69 H69 0.9500 . ? 
C70 H70 0.9500 . ? 
C71 C77 1.389(5) . ? 
C71 C72 1.393(6) . ? 
C72 C73 1.381(6) . ? 
C72 H72 0.9500 . ? 
C73 C74 1.392(6) . ? 
C73 H73 0.9500 . ? 
C74 C76 1.371(7) . ? 
C74 C75 1.511(6) . ? 
C75 H75A 0.9800 . ? 
C75 H75B 0.9800 . ? 
C75 H75C 0.9800 . ? 
C76 C77 1.404(6) . ? 
C76 H76 0.9500 . ? 
C77 H77 0.9500 . ? 
C78 C79 1.374(5) . ? 
C78 C84 1.389(5) . ? 
C79 C80 1.384(6) . ? 
C79 H79 0.9500 . ? 
C80 C81 1.385(7) . ? 
C80 H80 0.9500 . ? 
C81 C83 1.386(7) . ? 
C81 C82 1.513(6) . ? 
C82 H82A 0.9800 . ? 
C82 H82B 0.9800 . ? 
C82 H82C 0.9800 . ? 
C83 C84 1.388(6) . ? 
C83 H83 0.9500 . ? 
C84 H84 0.9500 . ? 
C85 C86 1.369(6) . ? 
C85 C91 1.406(6) . ? 
C86 C87 1.383(6) . ? 
C86 H86 0.9500 . ? 
C87 C88 1.406(8) . ? 
C87 H87 0.9500 . ? 
C88 C90 1.363(8) . ? 
C88 C89 1.513(6) . ? 
C89 H89A 0.9800 . ? 
C89 H89B 0.9800 . ? 
C89 H89C 0.9800 . ? 
C90 C91 1.377(6) . ? 
C90 H90 0.9500 . ? 
C91 H91 0.9500 . ? 
C92 C98 1.388(5) . ? 
C92 C93 1.388(6) . ? 
C93 C94 1.385(6) . ? 
C93 H93 0.9500 . ? 
C94 C95 1.394(6) . ? 
C94 H94 0.9500 . ? 
C95 C97 1.381(6) . ? 
C95 C96 1.518(6) . ? 
C96 H96A 0.9800 . ? 
C96 H96B 0.9800 . ? 
C96 H96C 0.9800 . ? 
C97 C98 1.393(6) . ? 
C97 H97 0.9500 . ? 
C98 H98 0.9500 . ? 
C99 C100 1.387(6) . ? 
C99 C105 1.399(5) . ? 
C100 C101 1.387(7) . ? 
C100 H100 0.9500 . ? 
C101 C102 1.394(6) . ? 
C101 H101 0.9500 . ? 
C102 C104 1.398(7) . ? 
C102 C103 1.512(7) . ? 
C103 H10A 0.9800 . ? 
C103 H10B 0.9800 . ? 
C103 H10C 0.9800 . ? 
C104 C105 1.366(7) . ? 
C104 H104 0.9500 . ? 
C105 H105 0.9500 . ? 
C106 C107 1.393(5) . ? 
C106 C112 1.396(5) . ? 
C107 C108 1.395(5) . ? 
C107 H107 0.9500 . ? 
C108 C109 1.387(6) . ? 
C108 H108 0.9500 . ? 
C109 C111 1.399(6) . ? 
C109 C110 1.510(5) . ? 
C110 H11B 0.9800 . ? 
C110 H11C 0.9800 . ? 
C110 H11D 0.9800 . ? 
C111 C112 1.401(5) . ? 
C111 H111 0.9500 . ? 
C112 H112 0.9500 . ? 
C113 C119 1.389(6) . ? 
C113 C114 1.400(6) . ? 
C114 C115 1.378(7) . ? 
C114 H114 0.9500 . ? 
C115 C116 1.387(8) . ? 
C115 H115 0.9500 . ? 
C116 C118 1.395(7) . ? 
C116 C117 1.508(7) . ? 
C117 H11E 0.9800 . ? 
C117 H11F 0.9800 . ? 
C117 H11G 0.9800 . ? 
C118 C119 1.380(6) . ? 
C118 H118 0.9500 . ? 
C119 H119 0.9500 . ? 
C120 C121 1.383(6) . ? 
C120 C126 1.386(7) . ? 
C121 C122 1.397(6) . ? 
C121 H121 0.9500 . ? 
C122 C123 1.394(8) . ? 
C122 H122 0.9500 . ? 
C123 C125 1.361(9) . ? 
C123 C124 1.509(7) . ? 
C124 H12B 0.9800 . ? 
C124 H12C 0.9800 . ? 
C124 H12D 0.9800 . ? 
C125 C126 1.392(8) . ? 
C125 H125 0.9500 . ? 
C126 H126 0.9500 . ? 
N7 C22 1.336(18) . ? 
N7 C23 1.443(17) . ? 
N7 H7 0.8800 . ? 
N8 C22 1.35(2) . ? 
N8 C28 1.378(15) . ? 
N8 H8 0.8800 . ? 
N9 C29 1.355(17) . ? 
N9 C30 1.383(15) . ? 
N9 H9 0.8800 . ? 
N10 C29 1.35(2) . ? 
N10 C35 1.381(13) . ? 
N10 H10D 0.8800 . ? 
C23 C28 1.371(13) . ? 
C23 C24 1.420(15) . ? 
C24 C25 1.347(15) . ? 
C24 H24 0.9500 . ? 
C25 C26 1.387(15) . ? 
C25 H25 0.9500 . ? 
C26 C27 1.435(14) . ? 
C26 H26 0.9500 . ? 
C27 C28 1.414(14) . ? 
C27 H27 0.9500 . ? 
C30 C31 1.374(15) . ? 
C30 C35 1.392(13) . ? 
C31 C32 1.417(13) . ? 
C31 H31 0.9500 . ? 
C32 C33 1.412(14) . ? 
C32 H32 0.9500 . ? 
C33 C34 1.375(14) . ? 
C33 H33 0.9500 . ? 
C34 C35 1.414(15) . ? 
C34 H34 0.9500 . ? 
N7' C22' 1.357(16) . ? 
N7' C23' 1.358(15) . ? 
N7' H7' 0.8800 . ? 
N8' C22' 1.328(19) . ? 
N8' C28' 1.387(13) . ? 
N8' H8' 0.8800 . ? 
N9' C29' 1.35(2) . ? 
N9' C30' 1.409(17) . ? 
N9' H9' 0.8800 . ? 
N10' C29' 1.33(2) . ? 
N10' C35' 1.386(15) . ? 
N10' H10' 0.8800 . ? 
C23' C24' 1.360(13) . ? 
C23' C28' 1.381(11) . ? 
C24' C25' 1.378(12) . ? 
C24' H24' 0.9500 . ? 
C25' C26' 1.369(13) . ? 
C25' H25' 0.9500 . ? 
C26' C27' 1.419(13) . ? 
C26' H26' 0.9500 . ? 
C27' C28' 1.395(13) . ? 
C27' H27' 0.9500 . ? 
C30' C35' 1.384(15) . ? 
C30' C31' 1.412(17) . ? 
C31' C32' 1.443(15) . ? 
C31' H31' 0.9500 . ? 
C32' C33' 1.364(16) . ? 
C32' H32' 0.9500 . ? 
C33' C34' 1.366(15) . ? 
C33' H33' 0.9500 . ? 
C34' C35' 1.394(16) . ? 
C34' H34' 0.9500 . ? 
N11 C36 1.345(7) . ? 
N11 C37 1.368(6) . ? 
N11 H11H 0.8800 . ? 
N12 C36 1.347(8) . ? 
N12 C42 1.365(6) . ? 
N12 H12H 0.8800 . ? 
C37 C38 1.3900 . ? 
C37 C42 1.3900 . ? 
C38 C39 1.3900 . ? 
C38 H38A 0.9500 . ? 
C39 C40 1.3900 . ? 
C39 H39A 0.9500 . ? 
C40 C41 1.3900 . ? 
C40 H40A 0.9500 . ? 
C41 C42 1.3900 . ? 
C41 H41A 0.9500 . ? 
N11' C36' 1.347(9) . ? 
N11' C37' 1.385(9) . ? 
N11' H11I 0.8800 . ? 
N12' C36' 1.352(10) . ? 
N12' C42' 1.384(9) . ? 
N12' H12I 0.8800 . ? 
C37' C38' 1.3900 . ? 
C37' C42' 1.3900 . ? 
C38' C39' 1.3900 . ? 
C38' H38B 0.9500 . ? 
C39' C40' 1.3900 . ? 
C39' H39B 0.9500 . ? 
C40' C41' 1.3900 . ? 
C40' H40B 0.9500 . ? 
C41' C42' 1.3900 . ? 
C41' H41B 0.9500 . ? 
F1 B1 1.402(7) . ? 
F2 B1 1.361(7) . ? 
F3 B1 1.367(7) . ? 
F4 B1 1.398(7) . ? 
F5 B2 1.385(8) . ? 
F6 B2 1.384(7) . ? 
F7 B2 1.383(8) . ? 
F8 B2 1.417(7) . ? 
F9 B3 1.397(10) . ? 
F10 B3 1.381(10) . ? 
F11 B3 1.379(10) . ? 
F12 B3 1.363(10) . ? 
F13 B4 1.404(9) . ? 
F14 B4 1.394(9) . ? 
F15 B4 1.459(9) . ? 
F16 B4 1.460(10) . ? 
F1' B1' 1.396(12) . ? 
F2' B1' 1.391(12) . ? 
F3' B1' 1.394(12) . ? 
F4' B1' 1.390(12) . ? 
F5' B2' 1.566(11) . ? 
F6' B2' 1.592(9) . ? 
F7' B2' 1.618(11) . ? 
F8' B2' 1.598(11) . ? 
F9' B3' 1.413(10) . ? 
F10' B3' 1.378(10) . ? 
F11' B3' 1.407(10) . ? 
F12' B3' 1.368(10) . ? 
F13' B4' 1.396(12) . ? 
F14' B4' 1.392(12) . ? 
F15' B4' 1.394(12) . ? 
F16' B4' 1.398(12) . ? 
B2" F5" 1.369(16) . ? 
B2" F8" 1.388(16) . ? 
B2" F6" 1.456(15) . ? 
B2" F7" 1.458(15) . ? 
N13 C128 1.162(7) . ? 
C128 C127 1.493(7) . ? 
C127 H12E 0.9800 . ? 
C127 H12F 0.9800 . ? 
C127 H12G 0.9800 . ? 
O1 H1A 0.8401 . ? 
O1 H1B 0.8395 . ? 
O2 H2A 0.8510 . ? 
O2 H2B 0.8701 . ? 
  
loop_ 
 _geom_angle_atom_site_label_1 
 _geom_angle_atom_site_label_2 
 _geom_angle_atom_site_label_3 
 _geom_angle 
 _geom_angle_site_symmetry_1 
 _geom_angle_site_symmetry_3 
 _geom_angle_publ_flag 
P1 Cu1 S2 120.18(4) . . ? 
P1 Cu1 S3 113.14(4) . . ? 
S2 Cu1 S3 87.95(4) . . ? 
P1 Cu1 S1 118.37(4) . . ? 
S2 Cu1 S1 92.35(4) . . ? 
S3 Cu1 S1 119.29(4) . . ? 
P2 Cu2 S4 115.19(4) . . ? 
P2 Cu2 S2 112.85(4) . . ? 
S4 Cu2 S2 121.52(4) . . ? 
P2 Cu2 S6 117.50(4) . . ? 
S4 Cu2 S6 87.37(3) . . ? 
S2 Cu2 S6 98.49(3) . . ? 
P3 Cu3 S5 117.49(4) . . ? 
P3 Cu3 S4 111.77(4) . . ? 
S5 Cu3 S4 102.79(4) . . ? 
P3 Cu3 S1 121.09(4) . . ? 
S5 Cu3 S1 98.95(4) . . ? 
S4 Cu3 S1 102.09(4) . . ? 
P4 Cu4 S6 115.81(4) . . ? 
P4 Cu4 S3 119.44(4) . . ? 
S6 Cu4 S3 104.63(4) . . ? 
P4 Cu4 S5 115.76(4) . . ? 
S6 Cu4 S5 103.11(4) . . ? 
S3 Cu4 S5 95.04(4) . . ? 
C1 S1 Cu3 99.35(13) . . ? 
C1 S1 Cu1 118.88(13) . . ? 
Cu3 S1 Cu1 119.39(4) . . ? 
C8 S2 Cu2 110.88(12) . . ? 
C8 S2 Cu1 110.03(12) . . ? 
Cu2 S2 Cu1 122.46(4) . . ? 
C15 S3 Cu4 112.54(12) . . ? 
C15 S3 Cu1 111.44(12) . . ? 
Cu4 S3 Cu1 119.40(4) . . ? 
C22 S4 Cu2 112.3(7) . . ? 
C22' S4 Cu2 111.1(6) . . ? 
C22 S4 Cu3 109.0(8) . . ? 
C22' S4 Cu3 104.2(6) . . ? 
Cu2 S4 Cu3 113.79(4) . . ? 
C29' S5 Cu3 106.4(10) . . ? 
C29 S5 Cu3 108.1(8) . . ? 
C29' S5 Cu4 112.8(10) . . ? 
C29 S5 Cu4 107.1(8) . . ? 
Cu3 S5 Cu4 124.76(4) . . ? 
C36' S6 Cu4 110.2(14) . . ? 
C36 S6 Cu4 114.4(5) . . ? 
C36' S6 Cu2 107.2(15) . . ? 
C36 S6 Cu2 107.0(5) . . ? 
Cu4 S6 Cu2 119.61(4) . . ? 
C43 P1 C57 102.87(18) . . ? 
C43 P1 C50 104.01(17) . . ? 
C57 P1 C50 103.50(19) . . ? 
C43 P1 Cu1 114.18(13) . . ? 
C57 P1 Cu1 115.49(13) . . ? 
C50 P1 Cu1 115.23(12) . . ? 
C71 P2 C64 106.92(17) . . ? 
C71 P2 C78 104.52(16) . . ? 
C64 P2 C78 103.33(17) . . ? 
C71 P2 Cu2 108.96(11) . . ? 
C64 P2 Cu2 114.84(11) . . ? 
C78 P2 Cu2 117.33(12) . . ? 
C99 P3 C85 102.64(18) . . ? 
C99 P3 C92 102.18(18) . . ? 
C85 P3 C92 103.60(18) . . ? 
C99 P3 Cu3 118.40(13) . . ? 
C85 P3 Cu3 112.07(12) . . ? 
C92 P3 Cu3 116.05(12) . . ? 
C106 P4 C113 106.20(17) . . ? 
C106 P4 C120 103.68(18) . . ? 
C113 P4 C120 103.0(2) . . ? 
C106 P4 Cu4 113.97(12) . . ? 
C113 P4 Cu4 115.28(12) . . ? 
C120 P4 Cu4 113.50(13) . . ? 
C1 N1 C2 110.0(3) . . ? 
C1 N1 H1 125.0 . . ? 
C2 N1 H1 125.0 . . ? 
C1 N2 C7 109.9(3) . . ? 
C1 N2 H2 125.1 . . ? 
C7 N2 H2 125.1 . . ? 
C8 N3 C9 109.7(4) . . ? 
C8 N3 H3 125.2 . . ? 
C9 N3 H3 125.2 . . ? 
C8 N4 C14 109.9(4) . . ? 
C8 N4 H4 125.0 . . ? 
C14 N4 H4 125.0 . . ? 
C15 N5 C16 109.3(3) . . ? 
C15 N5 H5 125.4 . . ? 
C16 N5 H5 125.4 . . ? 
C15 N6 C21 109.8(3) . . ? 
C15 N6 H6 125.1 . . ? 
C21 N6 H6 125.1 . . ? 
N1 C1 N2 107.7(3) . . ? 
N1 C1 S1 124.9(3) . . ? 
N2 C1 S1 127.3(3) . . ? 
N1 C2 C3 131.8(4) . . ? 
N1 C2 C7 106.4(4) . . ? 
C3 C2 C7 121.7(4) . . ? 
C2 C3 C4 115.4(4) . . ? 
C2 C3 H3A 122.3 . . ? 
C4 C3 H3A 122.3 . . ? 
C5 C4 C3 122.7(4) . . ? 
C5 C4 H4A 118.7 . . ? 
C3 C4 H4A 118.7 . . ? 
C6 C5 C4 121.5(4) . . ? 
C6 C5 H5A 119.2 . . ? 
C4 C5 H5A 119.2 . . ? 
C5 C6 C7 116.7(4) . . ? 
C5 C6 H6A 121.6 . . ? 
C7 C6 H6A 121.6 . . ? 
N2 C7 C2 106.0(4) . . ? 
N2 C7 C6 132.1(4) . . ? 
C2 C7 C6 121.9(4) . . ? 
N3 C8 N4 107.5(3) . . ? 
N3 C8 S2 124.2(3) . . ? 
N4 C8 S2 128.3(3) . . ? 
C14 C9 C10 122.2(5) . . ? 
C14 C9 N3 106.4(4) . . ? 
C10 C9 N3 131.4(5) . . ? 
C9 C10 C11 115.6(6) . . ? 
C9 C10 H10 122.2 . . ? 
C11 C10 H10 122.2 . . ? 
C12 C11 C10 122.7(5) . . ? 
C12 C11 H11A 118.6 . . ? 
C10 C11 H11A 118.6 . . ? 
C13 C12 C11 121.3(6) . . ? 
C13 C12 H12A 119.3 . . ? 
C11 C12 H12A 119.3 . . ? 
C12 C13 C14 116.7(6) . . ? 
C12 C13 H13 121.7 . . ? 
C14 C13 H13 121.7 . . ? 
N4 C14 C9 106.5(4) . . ? 
N4 C14 C13 131.9(5) . . ? 
C9 C14 C13 121.6(5) . . ? 
N6 C15 N5 108.0(3) . . ? 
N6 C15 S3 125.3(3) . . ? 
N5 C15 S3 126.6(3) . . ? 
C17 C16 C21 121.7(4) . . ? 
C17 C16 N5 131.8(4) . . ? 
C21 C16 N5 106.5(3) . . ? 
C18 C17 C16 116.0(5) . . ? 
C18 C17 H17 122.0 . . ? 
C16 C17 H17 122.0 . . ? 
C17 C18 C19 122.6(5) . . ? 
C17 C18 H18 118.7 . . ? 
C19 C18 H18 118.7 . . ? 
C18 C19 C20 121.6(4) . . ? 
C18 C19 H19 119.2 . . ? 
C20 C19 H19 119.2 . . ? 
C21 C20 C19 116.0(4) . . ? 
C21 C20 H20 122.0 . . ? 
C19 C20 H20 122.0 . . ? 
C20 C21 N6 131.5(4) . . ? 
C20 C21 C16 122.1(4) . . ? 
N6 C21 C16 106.4(3) . . ? 
C44 C43 C49 118.6(3) . . ? 
C44 C43 P1 124.0(3) . . ? 
C49 C43 P1 117.4(3) . . ? 
C45 C44 C43 120.1(4) . . ? 
C45 C44 H44 120.0 . . ? 
C43 C44 H44 120.0 . . ? 
C46 C45 C44 121.4(4) . . ? 
C46 C45 H45 119.3 . . ? 
C44 C45 H45 119.3 . . ? 
C45 C46 C48 118.7(4) . . ? 
C45 C46 C47 121.2(5) . . ? 
C48 C46 C47 120.0(5) . . ? 
C46 C47 H47A 109.5 . . ? 
C46 C47 H47B 109.5 . . ? 
H47A C47 H47B 109.5 . . ? 
C46 C47 H47C 109.5 . . ? 
H47A C47 H47C 109.5 . . ? 
H47B C47 H47C 109.5 . . ? 
C49 C48 C46 120.0(4) . . ? 
C49 C48 H48 120.0 . . ? 
C46 C48 H48 120.0 . . ? 
C48 C49 C43 121.3(4) . . ? 
C48 C49 H49 119.4 . . ? 
C43 C49 H49 119.4 . . ? 
C51 C50 C56 118.2(4) . . ? 
C51 C50 P1 123.6(3) . . ? 
C56 C50 P1 118.2(3) . . ? 
C50 C51 C52 120.9(5) . . ? 
C50 C51 H51 119.6 . . ? 
C52 C51 H51 119.6 . . ? 
C51 C52 C53 121.1(6) . . ? 
C51 C52 H52 119.4 . . ? 
C53 C52 H52 119.4 . . ? 
C55 C53 C52 117.6(5) . . ? 
C55 C53 C54 121.5(6) . . ? 
C52 C53 C54 120.9(7) . . ? 
C53 C54 H54A 109.5 . . ? 
C53 C54 H54B 109.5 . . ? 
H54A C54 H54B 109.5 . . ? 
C53 C54 H54C 109.5 . . ? 
H54A C54 H54C 109.5 . . ? 
H54B C54 H54C 109.5 . . ? 
C53 C55 C56 121.6(5) . . ? 
C53 C55 H55 119.2 . . ? 
C56 C55 H55 119.2 . . ? 
C55 C56 C50 120.6(5) . . ? 
C55 C56 H56 119.7 . . ? 
C50 C56 H56 119.7 . . ? 
C63 C57 C58 118.6(4) . . ? 
C63 C57 P1 118.0(4) . . ? 
C58 C57 P1 123.3(3) . . ? 
C57 C58 C59 119.5(5) . . ? 
C57 C58 H58 120.2 . . ? 
C59 C58 H58 120.2 . . ? 
C60 C59 C58 123.0(6) . . ? 
C60 C59 H59 118.5 . . ? 
C58 C59 H59 118.5 . . ? 
C59 C60 C62 117.0(5) . . ? 
C59 C60 C61 122.6(7) . . ? 
C62 C60 C61 120.4(7) . . ? 
C60 C61 H61A 109.5 . . ? 
C60 C61 H61B 109.5 . . ? 
H61A C61 H61B 109.5 . . ? 
C60 C61 H61C 109.5 . . ? 
H61A C61 H61C 109.5 . . ? 
H61B C61 H61C 109.5 . . ? 
C60 C62 C63 121.8(6) . . ? 
C60 C62 H62 119.1 . . ? 
C63 C62 H62 119.1 . . ? 
C57 C63 C62 119.9(5) . . ? 
C57 C63 H63 120.0 . . ? 
C62 C63 H63 120.0 . . ? 
C70 C64 C65 118.3(3) . . ? 
C70 C64 P2 118.7(3) . . ? 
C65 C64 P2 122.9(3) . . ? 
C66 C65 C64 120.5(4) . . ? 
C66 C65 H65 119.7 . . ? 
C64 C65 H65 119.7 . . ? 
C67 C66 C65 121.4(4) . . ? 
C67 C66 H66 119.3 . . ? 
C65 C66 H66 119.3 . . ? 
C69 C67 C66 118.3(4) . . ? 
C69 C67 C68 121.7(4) . . ? 
C66 C67 C68 120.0(4) . . ? 
C67 C68 H68A 109.5 . . ? 
C67 C68 H68B 109.5 . . ? 
H68A C68 H68B 109.5 . . ? 
C67 C68 H68C 109.5 . . ? 
H68A C68 H68C 109.5 . . ? 
H68B C68 H68C 109.5 . . ? 
C67 C69 C70 120.8(4) . . ? 
C67 C69 H69 119.6 . . ? 
C70 C69 H69 119.6 . . ? 
C64 C70 C69 120.6(4) . . ? 
C64 C70 H70 119.7 . . ? 
C69 C70 H70 119.7 . . ? 
C77 C71 C72 118.8(4) . . ? 
C77 C71 P2 124.3(3) . . ? 
C72 C71 P2 116.7(3) . . ? 
C73 C72 C71 120.1(4) . . ? 
C73 C72 H72 119.9 . . ? 
C71 C72 H72 119.9 . . ? 
C72 C73 C74 121.6(4) . . ? 
C72 C73 H73 119.2 . . ? 
C74 C73 H73 119.2 . . ? 
C76 C74 C73 118.1(4) . . ? 
C76 C74 C75 121.1(4) . . ? 
C73 C74 C75 120.7(5) . . ? 
C74 C75 H75A 109.5 . . ? 
C74 C75 H75B 109.5 . . ? 
H75A C75 H75B 109.5 . . ? 
C74 C75 H75C 109.5 . . ? 
H75A C75 H75C 109.5 . . ? 
H75B C75 H75C 109.5 . . ? 
C74 C76 C77 121.2(4) . . ? 
C74 C76 H76 119.4 . . ? 
C77 C76 H76 119.4 . . ? 
C71 C77 C76 120.1(4) . . ? 
C71 C77 H77 120.0 . . ? 
C76 C77 H77 120.0 . . ? 
C79 C78 C84 118.3(4) . . ? 
C79 C78 P2 118.3(3) . . ? 
C84 C78 P2 123.4(3) . . ? 
C78 C79 C80 121.4(4) . . ? 
C78 C79 H79 119.3 . . ? 
C80 C79 H79 119.3 . . ? 
C79 C80 C81 121.3(4) . . ? 
C79 C80 H80 119.4 . . ? 
C81 C80 H80 119.4 . . ? 
C80 C81 C83 117.0(4) . . ? 
C80 C81 C82 121.6(5) . . ? 
C83 C81 C82 121.4(5) . . ? 
C81 C82 H82A 109.5 . . ? 
C81 C82 H82B 109.5 . . ? 
H82A C82 H82B 109.5 . . ? 
C81 C82 H82C 109.5 . . ? 
H82A C82 H82C 109.5 . . ? 
H82B C82 H82C 109.5 . . ? 
C81 C83 C84 122.1(4) . . ? 
C81 C83 H83 119.0 . . ? 
C84 C83 H83 119.0 . . ? 
C83 C84 C78 120.0(4) . . ? 
C83 C84 H84 120.0 . . ? 
C78 C84 H84 120.0 . . ? 
C86 C85 C91 118.3(4) . . ? 
C86 C85 P3 118.8(3) . . ? 
C91 C85 P3 122.9(3) . . ? 
C85 C86 C87 121.1(5) . . ? 
C85 C86 H86 119.5 . . ? 
C87 C86 H86 119.5 . . ? 
C86 C87 C88 120.5(5) . . ? 
C86 C87 H87 119.8 . . ? 
C88 C87 H87 119.8 . . ? 
C90 C88 C87 118.2(4) . . ? 
C90 C88 C89 120.5(5) . . ? 
C87 C88 C89 121.3(6) . . ? 
C88 C89 H89A 109.5 . . ? 
C88 C89 H89B 109.5 . . ? 
H89A C89 H89B 109.5 . . ? 
C88 C89 H89C 109.5 . . ? 
H89A C89 H89C 109.5 . . ? 
H89B C89 H89C 109.5 . . ? 
C88 C90 C91 121.6(5) . . ? 
C88 C90 H90 119.2 . . ? 
C91 C90 H90 119.2 . . ? 
C90 C91 C85 120.4(5) . . ? 
C90 C91 H91 119.8 . . ? 
C85 C91 H91 119.8 . . ? 
C98 C92 C93 119.2(4) . . ? 
C98 C92 P3 117.4(3) . . ? 
C93 C92 P3 123.2(3) . . ? 
C94 C93 C92 120.1(4) . . ? 
C94 C93 H93 119.9 . . ? 
C92 C93 H93 119.9 . . ? 
C93 C94 C95 121.4(4) . . ? 
C93 C94 H94 119.3 . . ? 
C95 C94 H94 119.3 . . ? 
C97 C95 C94 117.8(4) . . ? 
C97 C95 C96 121.6(4) . . ? 
C94 C95 C96 120.6(4) . . ? 
C95 C96 H96A 109.5 . . ? 
C95 C96 H96B 109.5 . . ? 
H96A C96 H96B 109.5 . . ? 
C95 C96 H96C 109.5 . . ? 
H96A C96 H96C 109.5 . . ? 
H96B C96 H96C 109.5 . . ? 
C95 C97 C98 121.6(4) . . ? 
C95 C97 H97 119.2 . . ? 
C98 C97 H97 119.2 . . ? 
C92 C98 C97 119.9(4) . . ? 
C92 C98 H98 120.1 . . ? 
C97 C98 H98 120.1 . . ? 
C100 C99 C105 118.0(4) . . ? 
C100 C99 P3 119.1(3) . . ? 
C105 C99 P3 122.8(3) . . ? 
C101 C100 C99 121.5(4) . . ? 
C101 C100 H100 119.3 . . ? 
C99 C100 H100 119.3 . . ? 
C100 C101 C102 120.3(4) . . ? 
C100 C101 H101 119.9 . . ? 
C102 C101 H101 119.9 . . ? 
C101 C102 C104 117.9(4) . . ? 
C101 C102 C103 121.2(5) . . ? 
C104 C102 C103 120.8(4) . . ? 
C102 C103 H10A 109.5 . . ? 
C102 C103 H10B 109.5 . . ? 
H10A C103 H10B 109.5 . . ? 
C102 C103 H10C 109.5 . . ? 
H10A C103 H10C 109.5 . . ? 
H10B C103 H10C 109.5 . . ? 
C105 C104 C102 121.6(4) . . ? 
C105 C104 H104 119.2 . . ? 
C102 C104 H104 119.2 . . ? 
C104 C105 C99 120.7(4) . . ? 
C104 C105 H105 119.7 . . ? 
C99 C105 H105 119.7 . . ? 
C107 C106 C112 118.8(3) . . ? 
C107 C106 P4 123.8(3) . . ? 
C112 C106 P4 117.4(3) . . ? 
C106 C107 C108 120.3(4) . . ? 
C106 C107 H107 119.9 . . ? 
C108 C107 H107 119.9 . . ? 
C109 C108 C107 121.4(4) . . ? 
C109 C108 H108 119.3 . . ? 
C107 C108 H108 119.3 . . ? 
C108 C109 C111 118.7(3) . . ? 
C108 C109 C110 121.1(4) . . ? 
C111 C109 C110 120.2(4) . . ? 
C109 C110 H11B 109.5 . . ? 
C109 C110 H11C 109.5 . . ? 
H11B C110 H11C 109.5 . . ? 
C109 C110 H11D 109.5 . . ? 
H11B C110 H11D 109.5 . . ? 
H11C C110 H11D 109.5 . . ? 
C109 C111 C112 120.2(4) . . ? 
C109 C111 H111 119.9 . . ? 
C112 C111 H111 119.9 . . ? 
C106 C112 C111 120.8(4) . . ? 
C106 C112 H112 119.6 . . ? 
C111 C112 H112 119.6 . . ? 
C119 C113 C114 117.6(4) . . ? 
C119 C113 P4 118.1(3) . . ? 
C114 C113 P4 124.3(3) . . ? 
C115 C114 C113 120.9(5) . . ? 
C115 C114 H114 119.5 . . ? 
C113 C114 H114 119.5 . . ? 
C114 C115 C116 121.1(4) . . ? 
C114 C115 H115 119.4 . . ? 
C116 C115 H115 119.4 . . ? 
C115 C116 C118 118.3(4) . . ? 
C115 C116 C117 120.5(5) . . ? 
C118 C116 C117 121.2(6) . . ? 
C116 C117 H11E 109.5 . . ? 
C116 C117 H11F 109.5 . . ? 
H11E C117 H11F 109.5 . . ? 
C116 C117 H11G 109.5 . . ? 
H11E C117 H11G 109.5 . . ? 
H11F C117 H11G 109.5 . . ? 
C119 C118 C116 120.4(5) . . ? 
C119 C118 H118 119.8 . . ? 
C116 C118 H118 119.8 . . ? 
C118 C119 C113 121.7(4) . . ? 
C118 C119 H119 119.2 . . ? 
C113 C119 H119 119.2 . . ? 
C121 C120 C126 118.7(4) . . ? 
C121 C120 P4 123.8(3) . . ? 
C126 C120 P4 117.5(4) . . ? 
C120 C121 C122 120.4(4) . . ? 
C120 C121 H121 119.8 . . ? 
C122 C121 H121 119.8 . . ? 
C123 C122 C121 120.6(4) . . ? 
C123 C122 H122 119.7 . . ? 
C121 C122 H122 119.7 . . ? 
C125 C123 C122 118.2(4) . . ? 
C125 C123 C124 121.6(6) . . ? 
C122 C123 C124 120.2(6) . . ? 
C123 C124 H12B 109.5 . . ? 
C123 C124 H12C 109.5 . . ? 
H12B C124 H12C 109.5 . . ? 
C123 C124 H12D 109.5 . . ? 
H12B C124 H12D 109.5 . . ? 
H12C C124 H12D 109.5 . . ? 
C123 C125 C126 121.9(5) . . ? 
C123 C125 H125 119.0 . . ? 
C126 C125 H125 119.0 . . ? 
C120 C126 C125 120.1(5) . . ? 
C120 C126 H126 120.0 . . ? 
C125 C126 H126 120.0 . . ? 
C22 N7 C23 109.1(12) . . ? 
C22 N7 H7 125.4 . . ? 
C23 N7 H7 125.4 . . ? 
C22 N8 C28 110.3(10) . . ? 
C22 N8 H8 124.8 . . ? 
C28 N8 H8 124.8 . . ? 
C29 N9 C30 109.6(10) . . ? 
C29 N9 H9 125.2 . . ? 
C30 N9 H9 125.2 . . ? 
C29 N10 C35 108.8(10) . . ? 
C29 N10 H10D 125.6 . . ? 
C35 N10 H10D 125.6 . . ? 
N7 C22 N8 107.8(15) . . ? 
N7 C22 S4 125.5(15) . . ? 
N8 C22 S4 126.8(12) . . ? 
C28 C23 C24 123.4(10) . . ? 
C28 C23 N7 104.9(9) . . ? 
C24 C23 N7 131.7(10) . . ? 
C25 C24 C23 117.6(10) . . ? 
C25 C24 H24 121.2 . . ? 
C23 C24 H24 121.2 . . ? 
C24 C25 C26 120.0(10) . . ? 
C24 C25 H25 120.0 . . ? 
C26 C25 H25 120.0 . . ? 
C25 C26 C27 124.4(9) . . ? 
C25 C26 H26 117.8 . . ? 
C27 C26 H26 117.8 . . ? 
C28 C27 C26 114.1(9) . . ? 
C28 C27 H27 122.9 . . ? 
C26 C27 H27 122.9 . . ? 
C23 C28 N8 107.8(9) . . ? 
C23 C28 C27 120.5(10) . . ? 
N8 C28 C27 131.7(10) . . ? 
N10 C29 N9 108.0(12) . . ? 
N10 C29 S5 123.4(12) . . ? 
N9 C29 S5 128.4(14) . . ? 
C31 C30 N9 130.3(9) . . ? 
C31 C30 C35 123.8(10) . . ? 
N9 C30 C35 105.8(9) . . ? 
C30 C31 C32 113.9(9) . . ? 
C30 C31 H31 123.1 . . ? 
C32 C31 H31 123.1 . . ? 
C33 C32 C31 123.3(9) . . ? 
C33 C32 H32 118.3 . . ? 
C31 C32 H32 118.3 . . ? 
C34 C33 C32 121.2(9) . . ? 
C34 C33 H33 119.4 . . ? 
C32 C33 H33 119.4 . . ? 
C33 C34 C35 115.9(9) . . ? 
C33 C34 H34 122.1 . . ? 
C35 C34 H34 122.1 . . ? 
N10 C35 C30 107.6(10) . . ? 
N10 C35 C34 130.5(10) . . ? 
C30 C35 C34 121.9(9) . . ? 
C22' N7' C23' 109.5(10) . . ? 
C22' N7' H7' 125.2 . . ? 
C23' N7' H7' 125.2 . . ? 
C22' N8' C28' 109.2(9) . . ? 
C22' N8' H8' 125.4 . . ? 
C28' N8' H8' 125.4 . . ? 
C29' N9' C30' 107.9(12) . . ? 
C29' N9' H9' 126.0 . . ? 
C30' N9' H9' 126.0 . . ? 
C29' N10' C35' 110.0(11) . . ? 
C29' N10' H10' 125.0 . . ? 
C35' N10' H10' 125.0 . . ? 
N8' C22' N7' 107.9(13) . . ? 
N8' C22' S4 124.7(10) . . ? 
N7' C22' S4 127.4(13) . . ? 
N7' C23' C24' 131.7(8) . . ? 
N7' C23' C28' 106.9(8) . . ? 
C24' C23' C28' 121.3(8) . . ? 
C23' C24' C25' 117.5(9) . . ? 
C23' C24' H24' 121.3 . . ? 
C25' C24' H24' 121.3 . . ? 
C26' C25' C24' 121.6(9) . . ? 
C26' C25' H25' 119.2 . . ? 
C24' C25' H25' 119.2 . . ? 
C25' C26' C27' 122.8(8) . . ? 
C25' C26' H26' 118.6 . . ? 
C27' C26' H26' 118.6 . . ? 
C28' C27' C26' 113.2(9) . . ? 
C28' C27' H27' 123.4 . . ? 
C26' C27' H27' 123.4 . . ? 
C23' C28' N8' 106.5(8) . . ? 
C23' C28' C27' 123.6(9) . . ? 
N8' C28' C27' 129.9(9) . . ? 
N10' C29' N9' 108.8(13) . . ? 
N10' C29' S5 124.7(14) . . ? 
N9' C29' S5 126.5(16) . . ? 
C35' C30' N9' 107.0(10) . . ? 
C35' C30' C31' 122.4(11) . . ? 
N9' C30' C31' 130.6(11) . . ? 
C30' C31' C32' 114.3(10) . . ? 
C30' C31' H31' 122.9 . . ? 
C32' C31' H31' 122.9 . . ? 
C33' C32' C31' 120.6(10) . . ? 
C33' C32' H32' 119.7 . . ? 
C31' C32' H32' 119.7 . . ? 
C32' C33' C34' 124.9(10) . . ? 
C32' C33' H33' 117.6 . . ? 
C34' C33' H33' 117.6 . . ? 
C33' C34' C35' 115.6(10) . . ? 
C33' C34' H34' 122.2 . . ? 
C35' C34' H34' 122.2 . . ? 
C30' C35' N10' 106.2(11) . . ? 
C30' C35' C34' 122.2(10) . . ? 
N10' C35' C34' 131.6(11) . . ? 
C36 N11 C37 110.1(5) . . ? 
C36 N11 H11H 124.9 . . ? 
C37 N11 H11H 124.9 . . ? 
C36 N12 C42 109.1(5) . . ? 
C36 N12 H12H 125.5 . . ? 
C42 N12 H12H 125.5 . . ? 
N11 C36 N12 107.5(5) . . ? 
N11 C36 S6 123.2(6) . . ? 
N12 C36 S6 129.1(6) . . ? 
N11 C37 C38 134.3(3) . . ? 
N11 C37 C42 105.7(3) . . ? 
C38 C37 C42 120.0 . . ? 
C37 C38 C39 120.0 . . ? 
C37 C38 H38A 120.0 . . ? 
C39 C38 H38A 120.0 . . ? 
C40 C39 C38 120.0 . . ? 
C40 C39 H39A 120.0 . . ? 
C38 C39 H39A 120.0 . . ? 
C39 C40 C41 120.0 . . ? 
C39 C40 H40A 120.0 . . ? 
C41 C40 H40A 120.0 . . ? 
C42 C41 C40 120.0 . . ? 
C42 C41 H41A 120.0 . . ? 
C40 C41 H41A 120.0 . . ? 
N12 C42 C41 132.5(3) . . ? 
N12 C42 C37 107.5(3) . . ? 
C41 C42 C37 120.0 . . ? 
C36' N11' C37' 109.2(9) . . ? 
C36' N11' H11I 125.4 . . ? 
C37' N11' H11I 125.4 . . ? 
C36' N12' C42' 109.7(8) . . ? 
C36' N12' H12I 125.2 . . ? 
C42' N12' H12I 125.2 . . ? 
N11' C36' N12' 107.7(9) . . ? 
N11' C36' S6 126.6(12) . . ? 
N12' C36' S6 125.7(13) . . ? 
N11' C37' C38' 133.0(7) . . ? 
N11' C37' C42' 107.0(7) . . ? 
C38' C37' C42' 120.0 . . ? 
C37' C38' C39' 120.0 . . ? 
C37' C38' H38B 120.0 . . ? 
C39' C38' H38B 120.0 . . ? 
C40' C39' C38' 120.0 . . ? 
C40' C39' H39B 120.0 . . ? 
C38' C39' H39B 120.0 . . ? 
C39' C40' C41' 120.0 . . ? 
C39' C40' H40B 120.0 . . ? 
C41' C40' H40B 120.0 . . ? 
C42' C41' C40' 120.0 . . ? 
C42' C41' H41B 120.0 . . ? 
C40' C41' H41B 120.0 . . ? 
N12' C42' C41' 133.9(7) . . ? 
N12' C42' C37' 106.1(7) . . ? 
C41' C42' C37' 120.0 . . ? 
F2 B1 F3 115.3(6) . . ? 
F2 B1 F4 109.3(6) . . ? 
F3 B1 F4 104.9(6) . . ? 
F2 B1 F1 109.7(6) . . ? 
F3 B1 F1 108.2(6) . . ? 
F4 B1 F1 109.3(6) . . ? 
F7 B2 F6 107.0(6) . . ? 
F7 B2 F5 110.6(6) . . ? 
F6 B2 F5 111.1(5) . . ? 
F7 B2 F8 108.5(6) . . ? 
F6 B2 F8 106.1(5) . . ? 
F5 B2 F8 113.2(6) . . ? 
F12 B3 F11 110.4(9) . . ? 
F12 B3 F10 110.3(9) . . ? 
F11 B3 F10 106.6(9) . . ? 
F12 B3 F9 108.7(9) . . ? 
F11 B3 F9 110.7(10) . . ? 
F10 B3 F9 110.2(10) . . ? 
F14 B4 F13 106.3(7) . . ? 
F14 B4 F15 107.4(7) . . ? 
F13 B4 F15 119.4(8) . . ? 
F14 B4 F16 103.0(7) . . ? 
F13 B4 F16 99.2(7) . . ? 
F15 B4 F16 119.8(7) . . ? 
F4' B1' F2' 109.2(13) . . ? 
F4' B1' F3' 118.9(14) . . ? 
F2' B1' F3' 108.9(12) . . ? 
F4' B1' F1' 105.3(13) . . ? 
F2' B1' F1' 110.7(13) . . ? 
F3' B1' F1' 103.4(12) . . ? 
F5' B2' F6' 119.4(8) . . ? 
F5' B2' F8' 93.5(8) . . ? 
F6' B2' F8' 118.3(9) . . ? 
F5' B2' F7' 96.1(8) . . ? 
F6' B2' F7' 130.2(9) . . ? 
F8' B2' F7' 90.4(9) . . ? 
F12' B3' F10' 112.9(9) . . ? 
F12' B3' F11' 108.5(9) . . ? 
F10' B3' F11' 107.6(9) . . ? 
F12' B3' F9' 113.8(10) . . ? 
F10' B3' F9' 105.3(9) . . ? 
F11' B3' F9' 108.5(10) . . ? 
F14' B4' F15' 105.1(13) . . ? 
F14' B4' F13' 99.3(13) . . ? 
F15' B4' F13' 114.7(14) . . ? 
F14' B4' F16' 111.0(14) . . ? 
F15' B4' F16' 116.0(14) . . ? 
F13' B4' F16' 109.5(13) . . ? 
F5" B2" F8" 103.9(13) . . ? 
F5" B2" F6" 107.5(12) . . ? 
F8" B2" F6" 115.0(12) . . ? 
F5" B2" F7" 102.3(12) . . ? 
F8" B2" F7" 105.3(13) . . ? 
F6" B2" F7" 120.9(13) . . ? 
N13 C128 C127 169.1(10) . . ? 
C128 C127 H12E 109.5 . . ? 
C128 C127 H12F 109.5 . . ? 
H12E C127 H12F 109.5 . . ? 
C128 C127 H12G 109.5 . . ? 
H12E C127 H12G 109.5 . . ? 
H12F C127 H12G 109.5 . . ? 
H1A O1 H1B 129.4 . . ? 
H2A O2 H2B 59.5 . . ? 
  
loop_ 
 _geom_torsion_atom_site_label_1 
 _geom_torsion_atom_site_label_2 
 _geom_torsion_atom_site_label_3 
 _geom_torsion_atom_site_label_4 
 _geom_torsion 
 _geom_torsion_site_symmetry_1 
 _geom_torsion_site_symmetry_2 
 _geom_torsion_site_symmetry_3 
 _geom_torsion_site_symmetry_4 
 _geom_torsion_publ_flag 
C2 N1 C1 N2 -1.6(4) . . . . ? 
C2 N1 C1 S1 174.1(3) . . . . ? 
C7 N2 C1 N1 1.4(4) . . . . ? 
C7 N2 C1 S1 -174.2(3) . . . . ? 
Cu3 S1 C1 N1 -115.5(3) . . . . ? 
Cu1 S1 C1 N1 113.3(3) . . . . ? 
Cu3 S1 C1 N2 59.4(3) . . . . ? 
Cu1 S1 C1 N2 -71.8(4) . . . . ? 
C1 N1 C2 C3 -176.6(4) . . . . ? 
C1 N1 C2 C7 1.1(4) . . . . ? 
N1 C2 C3 C4 179.2(4) . . . . ? 
C7 C2 C3 C4 1.8(6) . . . . ? 
C2 C3 C4 C5 -0.7(6) . . . . ? 
C3 C4 C5 C6 -0.9(7) . . . . ? 
C4 C5 C6 C7 1.5(7) . . . . ? 
C1 N2 C7 C2 -0.7(4) . . . . ? 
C1 N2 C7 C6 178.2(4) . . . . ? 
N1 C2 C7 N2 -0.3(4) . . . . ? 
C3 C2 C7 N2 177.7(4) . . . . ? 
N1 C2 C7 C6 -179.3(4) . . . . ? 
C3 C2 C7 C6 -1.2(6) . . . . ? 
C5 C6 C7 N2 -179.1(4) . . . . ? 
C5 C6 C7 C2 -0.4(6) . . . . ? 
C9 N3 C8 N4 -0.5(4) . . . . ? 
C9 N3 C8 S2 176.5(3) . . . . ? 
C14 N4 C8 N3 0.6(4) . . . . ? 
C14 N4 C8 S2 -176.3(3) . . . . ? 
Cu2 S2 C8 N3 -119.5(3) . . . . ? 
Cu1 S2 C8 N3 101.8(3) . . . . ? 
Cu2 S2 C8 N4 56.8(4) . . . . ? 
Cu1 S2 C8 N4 -81.8(3) . . . . ? 
C8 N3 C9 C14 0.2(4) . . . . ? 
C8 N3 C9 C10 -179.5(5) . . . . ? 
C14 C9 C10 C11 -1.0(7) . . . . ? 
N3 C9 C10 C11 178.7(5) . . . . ? 
C9 C10 C11 C12 0.8(9) . . . . ? 
C10 C11 C12 C13 0.2(11) . . . . ? 
C11 C12 C13 C14 -1.0(10) . . . . ? 
C8 N4 C14 C9 -0.4(5) . . . . ? 
C8 N4 C14 C13 179.2(5) . . . . ? 
C10 C9 C14 N4 179.9(4) . . . . ? 
N3 C9 C14 N4 0.1(5) . . . . ? 
C10 C9 C14 C13 0.2(7) . . . . ? 
N3 C9 C14 C13 -179.6(4) . . . . ? 
C12 C13 C14 N4 -178.7(5) . . . . ? 
C12 C13 C14 C9 0.9(8) . . . . ? 
C21 N6 C15 N5 -1.5(4) . . . . ? 
C21 N6 C15 S3 175.3(3) . . . . ? 
C16 N5 C15 N6 1.7(4) . . . . ? 
C16 N5 C15 S3 -175.0(3) . . . . ? 
Cu4 S3 C15 N6 94.7(3) . . . . ? 
Cu1 S3 C15 N6 -128.1(3) . . . . ? 
Cu4 S3 C15 N5 -89.2(3) . . . . ? 
Cu1 S3 C15 N5 48.0(4) . . . . ? 
C15 N5 C16 C17 178.8(5) . . . . ? 
C15 N5 C16 C21 -1.3(4) . . . . ? 
C21 C16 C17 C18 1.1(7) . . . . ? 
N5 C16 C17 C18 -179.0(5) . . . . ? 
C16 C17 C18 C19 -0.8(9) . . . . ? 
C17 C18 C19 C20 0.4(9) . . . . ? 
C18 C19 C20 C21 -0.2(8) . . . . ? 
C19 C20 C21 N6 178.8(4) . . . . ? 
C19 C20 C21 C16 0.5(6) . . . . ? 
C15 N6 C21 C20 -177.8(4) . . . . ? 
C15 N6 C21 C16 0.6(4) . . . . ? 
C17 C16 C21 C20 -1.0(7) . . . . ? 
N5 C16 C21 C20 179.0(4) . . . . ? 
C17 C16 C21 N6 -179.6(4) . . . . ? 
N5 C16 C21 N6 0.4(4) . . . . ? 
C57 P1 C43 C44 -21.7(4) . . . . ? 
C50 P1 C43 C44 86.0(4) . . . . ? 
Cu1 P1 C43 C44 -147.6(3) . . . . ? 
C57 P1 C43 C49 159.5(3) . . . . ? 
C50 P1 C43 C49 -92.8(3) . . . . ? 
Cu1 P1 C43 C49 33.6(3) . . . . ? 
C49 C43 C44 C45 -1.7(6) . . . . ? 
P1 C43 C44 C45 179.5(4) . . . . ? 
C43 C44 C45 C46 0.5(7) . . . . ? 
C44 C45 C46 C48 0.6(7) . . . . ? 
C44 C45 C46 C47 -179.5(5) . . . . ? 
C45 C46 C48 C49 -0.5(7) . . . . ? 
C47 C46 C48 C49 179.5(5) . . . . ? 
C46 C48 C49 C43 -0.6(6) . . . . ? 
C44 C43 C49 C48 1.7(6) . . . . ? 
P1 C43 C49 C48 -179.4(3) . . . . ? 
C43 P1 C50 C51 -9.7(5) . . . . ? 
C57 P1 C50 C51 97.5(4) . . . . ? 
Cu1 P1 C50 C51 -135.4(4) . . . . ? 
C43 P1 C50 C56 171.1(4) . . . . ? 
C57 P1 C50 C56 -81.7(4) . . . . ? 
Cu1 P1 C50 C56 45.3(4) . . . . ? 
C56 C50 C51 C52 0.0(9) . . . . ? 
P1 C50 C51 C52 -179.3(5) . . . . ? 
C50 C51 C52 C53 -1.1(11) . . . . ? 
C51 C52 C53 C55 1.6(10) . . . . ? 
C51 C52 C53 C54 -178.7(6) . . . . ? 
C52 C53 C55 C56 -1.1(9) . . . . ? 
C54 C53 C55 C56 179.2(6) . . . . ? 
C53 C55 C56 C50 0.1(9) . . . . ? 
C51 C50 C56 C55 0.5(8) . . . . ? 
P1 C50 C56 C55 179.8(4) . . . . ? 
C43 P1 C57 C63 -65.8(4) . . . . ? 
C50 P1 C57 C63 -173.9(4) . . . . ? 
Cu1 P1 C57 C63 59.3(4) . . . . ? 
C43 P1 C57 C58 114.3(4) . . . . ? 
C50 P1 C57 C58 6.3(4) . . . . ? 
Cu1 P1 C57 C58 -120.6(3) . . . . ? 
C63 C57 C58 C59 1.4(7) . . . . ? 
P1 C57 C58 C59 -178.8(4) . . . . ? 
C57 C58 C59 C60 2.2(8) . . . . ? 
C58 C59 C60 C62 -3.4(9) . . . . ? 
C58 C59 C60 C61 175.5(6) . . . . ? 
C59 C60 C62 C63 1.1(9) . . . . ? 
C61 C60 C62 C63 -177.8(6) . . . . ? 
C58 C57 C63 C62 -3.5(8) . . . . ? 
P1 C57 C63 C62 176.6(4) . . . . ? 
C60 C62 C63 C57 2.3(9) . . . . ? 
C71 P2 C64 C70 -75.5(3) . . . . ? 
C78 P2 C64 C70 174.5(3) . . . . ? 
Cu2 P2 C64 C70 45.5(3) . . . . ? 
C71 P2 C64 C65 108.8(3) . . . . ? 
C78 P2 C64 C65 -1.1(3) . . . . ? 
Cu2 P2 C64 C65 -130.2(3) . . . . ? 
C70 C64 C65 C66 0.4(6) . . . . ? 
P2 C64 C65 C66 176.0(3) . . . . ? 
C64 C65 C66 C67 1.1(6) . . . . ? 
C65 C66 C67 C69 -1.5(6) . . . . ? 
C65 C66 C67 C68 177.2(4) . . . . ? 
C66 C67 C69 C70 0.4(6) . . . . ? 
C68 C67 C69 C70 -178.3(4) . . . . ? 
C65 C64 C70 C69 -1.5(6) . . . . ? 
P2 C64 C70 C69 -177.3(3) . . . . ? 
C67 C69 C70 C64 1.1(6) . . . . ? 
C64 P2 C71 C77 10.3(4) . . . . ? 
C78 P2 C71 C77 119.5(3) . . . . ? 
Cu2 P2 C71 C77 -114.3(3) . . . . ? 
C64 P2 C71 C72 -174.5(3) . . . . ? 
C78 P2 C71 C72 -65.4(3) . . . . ? 
Cu2 P2 C71 C72 60.8(3) . . . . ? 
C77 C71 C72 C73 -0.6(6) . . . . ? 
P2 C71 C72 C73 -176.1(3) . . . . ? 
C71 C72 C73 C74 0.5(7) . . . . ? 
C72 C73 C74 C76 -0.2(7) . . . . ? 
C72 C73 C74 C75 178.8(4) . . . . ? 
C73 C74 C76 C77 0.1(6) . . . . ? 
C75 C74 C76 C77 -178.9(4) . . . . ? 
C72 C71 C77 C76 0.5(6) . . . . ? 
P2 C71 C77 C76 175.6(3) . . . . ? 
C74 C76 C77 C71 -0.3(6) . . . . ? 
C71 P2 C78 C79 162.6(3) . . . . ? 
C64 P2 C78 C79 -85.7(3) . . . . ? 
Cu2 P2 C78 C79 41.8(3) . . . . ? 
C71 P2 C78 C84 -20.0(4) . . . . ? 
C64 P2 C78 C84 91.8(4) . . . . ? 
Cu2 P2 C78 C84 -140.7(4) . . . . ? 
C84 C78 C79 C80 -0.9(6) . . . . ? 
P2 C78 C79 C80 176.7(3) . . . . ? 
C78 C79 C80 C81 0.3(6) . . . . ? 
C79 C80 C81 C83 0.1(7) . . . . ? 
C79 C80 C81 C82 -179.8(5) . . . . ? 
C80 C81 C83 C84 0.0(9) . . . . ? 
C82 C81 C83 C84 179.9(6) . . . . ? 
C81 C83 C84 C78 -0.6(9) . . . . ? 
C79 C78 C84 C83 1.0(7) . . . . ? 
P2 C78 C84 C83 -176.5(4) . . . . ? 
C99 P3 C85 C86 -177.3(3) . . . . ? 
C92 P3 C85 C86 -71.3(3) . . . . ? 
Cu3 P3 C85 C86 54.6(4) . . . . ? 
C99 P3 C85 C91 2.9(4) . . . . ? 
C92 P3 C85 C91 108.9(3) . . . . ? 
Cu3 P3 C85 C91 -125.2(3) . . . . ? 
C91 C85 C86 C87 -1.4(6) . . . . ? 
P3 C85 C86 C87 178.7(3) . . . . ? 
C85 C86 C87 C88 1.8(7) . . . . ? 
C86 C87 C88 C90 -0.7(7) . . . . ? 
C86 C87 C88 C89 -179.9(5) . . . . ? 
C87 C88 C90 C91 -0.7(7) . . . . ? 
C89 C88 C90 C91 178.6(5) . . . . ? 
C88 C90 C91 C85 1.0(7) . . . . ? 
C86 C85 C91 C90 0.1(6) . . . . ? 
P3 C85 C91 C90 179.9(3) . . . . ? 
C99 P3 C92 C98 -77.6(3) . . . . ? 
C85 P3 C92 C98 176.0(3) . . . . ? 
Cu3 P3 C92 C98 52.8(4) . . . . ? 
C99 P3 C92 C93 96.9(4) . . . . ? 
C85 P3 C92 C93 -9.6(4) . . . . ? 
Cu3 P3 C92 C93 -132.8(3) . . . . ? 
C98 C92 C93 C94 0.3(7) . . . . ? 
P3 C92 C93 C94 -174.1(3) . . . . ? 
C92 C93 C94 C95 1.7(7) . . . . ? 
C93 C94 C95 C97 -1.9(7) . . . . ? 
C93 C94 C95 C96 177.6(4) . . . . ? 
C94 C95 C97 C98 0.1(7) . . . . ? 
C96 C95 C97 C98 -179.4(4) . . . . ? 
C93 C92 C98 C97 -2.0(6) . . . . ? 
P3 C92 C98 C97 172.6(3) . . . . ? 
C95 C97 C98 C92 1.9(7) . . . . ? 
C85 P3 C99 C100 -75.6(3) . . . . ? 
C92 P3 C99 C100 177.3(3) . . . . ? 
Cu3 P3 C99 C100 48.4(3) . . . . ? 
C85 P3 C99 C105 100.4(3) . . . . ? 
C92 P3 C99 C105 -6.8(4) . . . . ? 
Cu3 P3 C99 C105 -135.6(3) . . . . ? 
C105 C99 C100 C101 -2.2(6) . . . . ? 
P3 C99 C100 C101 173.9(3) . . . . ? 
C99 C100 C101 C102 1.1(7) . . . . ? 
C100 C101 C102 C104 1.0(6) . . . . ? 
C100 C101 C102 C103 -178.7(5) . . . . ? 
C101 C102 C104 C105 -1.9(6) . . . . ? 
C103 C102 C104 C105 177.8(4) . . . . ? 
C102 C104 C105 C99 0.7(6) . . . . ? 
C100 C99 C105 C104 1.3(6) . . . . ? 
P3 C99 C105 C104 -174.7(3) . . . . ? 
C113 P4 C106 C107 -22.6(4) . . . . ? 
C120 P4 C106 C107 85.5(4) . . . . ? 
Cu4 P4 C106 C107 -150.6(3) . . . . ? 
C113 P4 C106 C112 158.3(3) . . . . ? 
C120 P4 C106 C112 -93.6(3) . . . . ? 
Cu4 P4 C106 C112 30.3(3) . . . . ? 
C112 C106 C107 C108 -0.3(6) . . . . ? 
P4 C106 C107 C108 -179.4(3) . . . . ? 
C106 C107 C108 C109 0.6(6) . . . . ? 
C107 C108 C109 C111 0.2(6) . . . . ? 
C107 C108 C109 C110 -178.8(4) . . . . ? 
C108 C109 C111 C112 -1.2(6) . . . . ? 
C110 C109 C111 C112 177.8(4) . . . . ? 
C107 C106 C112 C111 -0.7(6) . . . . ? 
P4 C106 C112 C111 178.4(3) . . . . ? 
C109 C111 C112 C106 1.5(6) . . . . ? 
C106 P4 C113 C119 -93.7(3) . . . . ? 
C120 P4 C113 C119 157.6(3) . . . . ? 
Cu4 P4 C113 C119 33.5(3) . . . . ? 
C106 P4 C113 C114 87.7(4) . . . . ? 
C120 P4 C113 C114 -20.9(4) . . . . ? 
Cu4 P4 C113 C114 -145.0(3) . . . . ? 
C119 C113 C114 C115 -1.5(6) . . . . ? 
P4 C113 C114 C115 177.0(4) . . . . ? 
C113 C114 C115 C116 0.6(8) . . . . ? 
C114 C115 C116 C118 0.9(7) . . . . ? 
C114 C115 C116 C117 -179.9(5) . . . . ? 
C115 C116 C118 C119 -1.4(6) . . . . ? 
C117 C116 C118 C119 179.3(4) . . . . ? 
C116 C118 C119 C113 0.5(6) . . . . ? 
C114 C113 C119 C118 0.9(6) . . . . ? 
P4 C113 C119 C118 -177.7(3) . . . . ? 
C106 P4 C120 C121 12.7(4) . . . . ? 
C113 P4 C120 C121 123.2(4) . . . . ? 
Cu4 P4 C120 C121 -111.5(3) . . . . ? 
C106 P4 C120 C126 -168.6(4) . . . . ? 
C113 P4 C120 C126 -58.1(5) . . . . ? 
Cu4 P4 C120 C126 67.2(5) . . . . ? 
C126 C120 C121 C122 1.4(7) . . . . ? 
P4 C120 C121 C122 -180.0(3) . . . . ? 
C120 C121 C122 C123 1.5(7) . . . . ? 
C121 C122 C123 C125 -2.8(9) . . . . ? 
C121 C122 C123 C124 177.2(5) . . . . ? 
C122 C123 C125 C126 1.4(11) . . . . ? 
C124 C123 C125 C126 -178.6(7) . . . . ? 
C121 C120 C126 C125 -2.8(10) . . . . ? 
P4 C120 C126 C125 178.5(6) . . . . ? 
C123 C125 C126 C120 1.4(12) . . . . ? 
C23 N7 C22 N8 2.5(18) . . . . ? 
C23 N7 C22 S4 -177.2(15) . . . . ? 
C28 N8 C22 N7 -1.6(19) . . . . ? 
C28 N8 C22 S4 178.0(15) . . . . ? 
Cu2 S4 C22 N7 -77.0(19) . . . . ? 
Cu3 S4 C22 N7 50.1(19) . . . . ? 
Cu2 S4 C22 N8 103.5(17) . . . . ? 
Cu3 S4 C22 N8 -129.5(17) . . . . ? 
C22 N7 C23 C28 -2.4(15) . . . . ? 
C22 N7 C23 C24 178.5(14) . . . . ? 
C28 C23 C24 C25 -1.2(16) . . . . ? 
N7 C23 C24 C25 177.8(12) . . . . ? 
C23 C24 C25 C26 0.8(15) . . . . ? 
C24 C25 C26 C27 -0.8(16) . . . . ? 
C25 C26 C27 C28 0.9(15) . . . . ? 
C24 C23 C28 N8 -179.4(10) . . . . ? 
N7 C23 C28 N8 1.4(12) . . . . ? 
C24 C23 C28 C27 1.4(16) . . . . ? 
N7 C23 C28 C27 -177.8(10) . . . . ? 
C22 N8 C28 C23 0.1(15) . . . . ? 
C22 N8 C28 C27 179.1(14) . . . . ? 
C26 C27 C28 C23 -1.2(15) . . . . ? 
C26 C27 C28 N8 179.9(12) . . . . ? 
C35 N10 C29 N9 -1.4(19) . . . . ? 
C35 N10 C29 S5 173.9(14) . . . . ? 
C30 N9 C29 N10 3.5(19) . . . . ? 
C30 N9 C29 S5 -171.5(16) . . . . ? 
Cu3 S5 C29 N10 -110.8(18) . . . . ? 
Cu4 S5 C29 N10 112.5(17) . . . . ? 
Cu3 S5 C29 N9 63(2) . . . . ? 
Cu4 S5 C29 N9 -73(2) . . . . ? 
C29 N9 C30 C31 177.4(15) . . . . ? 
C29 N9 C30 C35 -4.2(15) . . . . ? 
N9 C30 C31 C32 177.9(12) . . . . ? 
C35 C30 C31 C32 -0.3(17) . . . . ? 
C30 C31 C32 C33 0.3(15) . . . . ? 
C31 C32 C33 C34 0.1(16) . . . . ? 
C32 C33 C34 C35 -0.4(14) . . . . ? 
C29 N10 C35 C30 -1.2(16) . . . . ? 
C29 N10 C35 C34 -179.1(15) . . . . ? 
C31 C30 C35 N10 -178.2(12) . . . . ? 
N9 C30 C35 N10 3.2(13) . . . . ? 
C31 C30 C35 C34 -0.1(18) . . . . ? 
N9 C30 C35 C34 -178.6(11) . . . . ? 
C33 C34 C35 N10 178.1(12) . . . . ? 
C33 C34 C35 C30 0.5(16) . . . . ? 
C28' N8' C22' N7' 1.0(16) . . . . ? 
C28' N8' C22' S4 178.2(12) . . . . ? 
C23' N7' C22' N8' -1.1(16) . . . . ? 
C23' N7' C22' S4 -178.2(13) . . . . ? 
Cu2 S4 C22' N8' 107.8(14) . . . . ? 
Cu3 S4 C22' N8' -129.3(14) . . . . ? 
Cu2 S4 C22' N7' -75.6(16) . . . . ? 
Cu3 S4 C22' N7' 47.4(16) . . . . ? 
C22' N7' C23' C24' -178.8(12) . . . . ? 
C22' N7' C23' C28' 0.7(13) . . . . ? 
N7' C23' C24' C25' -178.9(10) . . . . ? 
C28' C23' C24' C25' 1.6(13) . . . . ? 
C23' C24' C25' C26' -2.0(13) . . . . ? 
C24' C25' C26' C27' 0.9(14) . . . . ? 
C25' C26' C27' C28' 0.6(13) . . . . ? 
N7' C23' C28' N8' 0.0(11) . . . . ? 
C24' C23' C28' N8' 179.5(9) . . . . ? 
N7' C23' C28' C27' -179.7(9) . . . . ? 
C24' C23' C28' C27' -0.1(15) . . . . ? 
C22' N8' C28' C23' -0.6(13) . . . . ? 
C22' N8' C28' C27' 179.0(12) . . . . ? 
C26' C27' C28' C23' -1.0(13) . . . . ? 
C26' C27' C28' N8' 179.4(10) . . . . ? 
C35' N10' C29' N9' -3(2) . . . . ? 
C35' N10' C29' S5 178.9(18) . . . . ? 
C30' N9' C29' N10' 2(2) . . . . ? 
C30' N9' C29' S5 179.8(19) . . . . ? 
Cu3 S5 C29' N10' -121(2) . . . . ? 
Cu4 S5 C29' N10' 99(2) . . . . ? 
Cu3 S5 C29' N9' 62(2) . . . . ? 
Cu4 S5 C29' N9' -78(2) . . . . ? 
C29' N9' C30' C35' -0.1(18) . . . . ? 
C29' N9' C30' C31' 178.3(17) . . . . ? 
C35' C30' C31' C32' 1.9(19) . . . . ? 
N9' C30' C31' C32' -176.4(14) . . . . ? 
C30' C31' C32' C33' -1.2(17) . . . . ? 
C31' C32' C33' C34' -1.0(18) . . . . ? 
C32' C33' C34' C35' 2.4(18) . . . . ? 
N9' C30' C35' N10' -1.8(16) . . . . ? 
C31' C30' C35' N10' 179.6(13) . . . . ? 
N9' C30' C35' C34' 178.2(13) . . . . ? 
C31' C30' C35' C34' 0(2) . . . . ? 
C29' N10' C35' C30' 3.1(19) . . . . ? 
C29' N10' C35' C34' -176.8(18) . . . . ? 
C33' C34' C35' C30' -1.7(18) . . . . ? 
C33' C34' C35' N10' 178.2(14) . . . . ? 
C37 N11 C36 N12 0.0(11) . . . . ? 
C37 N11 C36 S6 176.7(9) . . . . ? 
C42 N12 C36 N11 -0.9(11) . . . . ? 
C42 N12 C36 S6 -177.3(10) . . . . ? 
Cu4 S6 C36 N11 121.0(10) . . . . ? 
Cu2 S6 C36 N11 -104.2(10) . . . . ? 
Cu4 S6 C36 N12 -63.2(13) . . . . ? 
Cu2 S6 C36 N12 71.7(12) . . . . ? 
C36 N11 C37 C38 -179.5(7) . . . . ? 
C36 N11 C37 C42 0.8(8) . . . . ? 
N11 C37 C38 C39 -179.6(5) . . . . ? 
C42 C37 C38 C39 0.0 . . . . ? 
C37 C38 C39 C40 0.0 . . . . ? 
C38 C39 C40 C41 0.0 . . . . ? 
C39 C40 C41 C42 0.0 . . . . ? 
C36 N12 C42 C41 -179.8(7) . . . . ? 
C36 N12 C42 C37 1.5(8) . . . . ? 
C40 C41 C42 N12 -178.6(6) . . . . ? 
C40 C41 C42 C37 0.0 . . . . ? 
N11 C37 C42 N12 -1.4(5) . . . . ? 
C38 C37 C42 N12 178.9(4) . . . . ? 
N11 C37 C42 C41 179.7(4) . . . . ? 
C38 C37 C42 C41 0.0 . . . . ? 
C37' N11' C36' N12' -6(3) . . . . ? 
C37' N11' C36' S6 174(3) . . . . ? 
C42' N12' C36' N11' 4(3) . . . . ? 
C42' N12' C36' S6 -176(3) . . . . ? 
Cu4 S6 C36' N11' 117(3) . . . . ? 
Cu2 S6 C36' N11' -112(3) . . . . ? 
Cu4 S6 C36' N12' -63(4) . . . . ? 
Cu2 S6 C36' N12' 69(3) . . . . ? 
C36' N11' C37' C38' -177(2) . . . . ? 
C36' N11' C37' C42' 6(2) . . . . ? 
N11' C37' C38' C39' -176.3(16) . . . . ? 
C42' C37' C38' C39' 0.0 . . . . ? 
C37' C38' C39' C40' 0.0 . . . . ? 
C38' C39' C40' C41' 0.0 . . . . ? 
C39' C40' C41' C42' 0.0 . . . . ? 
C36' N12' C42' C41' 179(2) . . . . ? 
C36' N12' C42' C37' 0(2) . . . . ? 
C40' C41' C42' N12' -179.3(16) . . . . ? 
C40' C41' C42' C37' 0.0 . . . . ? 
N11' C37' C42' N12' -3.3(13) . . . . ? 
C38' C37' C42' N12' 179.5(12) . . . . ? 
N11' C37' C42' C41' 177.2(12) . . . . ? 
C38' C37' C42' C41' 0.0 . . . . ? 
  
_refine_diff_density_max    2.447 
_refine_diff_density_min   -1.107 
_refine_diff_density_rms    0.112 
  
_shelx_res_file 
; 
TITL zty-87-2e-hbf4-3_auto_a.res in P-1 
    full.res 
    created by SHELXL-2018/3 at 17:21:21 on 26-Jul-2024 
  
CELL 1.54184 16.469995 17.0044 28.501484 81.4516 74.1699 61.1106 
ZERR 2 0.000285 0.000234 0.000367 0.0011 0.0013 0.0016 
LATT 1 
SFAC C H B Cu F N O P S 
UNIT 256 252 8 8 32 26 3 8 12 
SIZE 0.2 0.15 0.1 
REM block colorless 
OMIT 0 140 
OMIT -2 -2 2 
OMIT -1 1 5 
OMIT 0 -2 5 
OMIT 1 1 1 
OMIT 4 2 3 
  
DFIX 1.35 0.01 C36' N11' C36' N12' 
DFIX 1.39 0.01 N11'  C37' C37' C42' C42' N12' 
DFIX 2.16 0.02 N11' N12' 
DFIX 2.23 0.02 C36' C37' C36' C42' C37' N12' C42' N11' 
DELU 0.005 0.005 N11 > C42' 
SIMU 0.005 0.005 N11 > C42' 
  
ISOR 0.005 0.01 N8' N7' C22' C28' C23' C24' C27' C26' C25' C22 N8 N7 C28 = 
                C23 C27 C24 C25 C26 
DELU 0.005 0.005 N9 N10 C29 > C35 N9' N10' C29' > C35' 
SIMU 0.005 0.005 N9 N10 C29 > C35 N9' N10' C29' > C35' 
DELU 0.005 0.005 N7 N8 C22 > C28 N7' N8' C22' > C28' 
SIMU 0.005 0.005 N7 N8 C22 > C28 N7' N8' C22' > C28' 
  
DFIX 1.42 B1 F1 B1 F2 B1 F3 B1 F4 
DFIX 1.42 B1' F1' B1' F2' B1' F3' B1' F4' 
DFIX 1.45 B2 F5 B2 F6 B2 F7 B2 F8 
DFIX 1.45 B2' F5' B2' F6' B2' F7' B2' F8' 
DFIX 1.45 B2" F5" B2" F6" B2" F7" B2" F8" 
DFIX 1.42 B3 F9 B3 F10 B3 F11 B3 F12 
DFIX 1.42 B3' F9' B3' F10' B3' F11' B3' F12' 
DFIX 1.42 B4 F13 B4 F14 B4 F15 B4 F16 
DFIX 1.42 B4' F13' B4' F14' B4' F15' B4' F16' 
  
SADI B1 F1 B1 F2 B1 F3 B1 F4 
SADI B1' F1' B1' F2' B1' F3' B1' F4' 
SADI B2 F5 B2 F6 B2 F7 B2 F8 
SADI B2' F5' B2' F6' B2' F7' B2' F8' 
SADI B3 F9 B3 F10 B3 F11 B3 F12 
SADI B3' F9' B3' F10' B3' F11' B3' F12' 
SADI B4 F13 B4 F14 B4 F15 B4 F16 
SADI B4' F13' B4' F14' B4' F15' B4' F16' 
  
SADI 0.04 F1 F2 F1 F3 F1 F4 F2 F3 F2 F4 F3 F4 
SADI 0.04 F1' F2' F1' F3' F1' F4' F2' F3' F2' F4' F3' F4' 
SADI 0.04 F7 F6 F6 F5 F5 F8 F8 F7 F6 F8 F7 F5 
SADI 0.04 F8' F7' F7' F5' F5' F6' F6' F8' F7' F6' F8' F5' 
SADI 0.04 F10 F12 F12 F9 F9 F11 F11 F10 F12 F11 F10 F9 
SADI 0.04 F9' F11' F11' F10' F10' F12' F12' F9' F11' F12' F9' F10' 
SADI 0.04 F15 F16 F16 F14 F14 F13 F13 F15 F16 F13 F15 F14 
SADI 0.04 F16' F14' F14' F15' F15' F13' F13' F16' F14' F13' F16' F15' 
  
ISOR 0.006 0.006 B2 F5 F6 F7 F8  B2' F6' F7' F8' O2 
ISOR 0.002 0.002 F5' F5" F6" 
  
DFIX 1.137 0.01 C128 N13 
DFIX 1.456 0.01 C128 C127 
DFIX 2.593 C127 N13 
  
DELU 0.008 0.008 F1 > O2 
SIMU 0.008 0.008 F1 > O2 
  
L.S. 6 
PLAN 3 
TEMP -123 
CONF 
MORE -1 
BOND $H 
fmap 2 
acta 
WGHT    0.143900    7.632000 
FVAR       2.50245   0.49252   0.66038   0.68546   0.52451   0.46595   0.73352 
FVAR       0.72588 
CU1   4    0.618000    0.235371    0.310338    11.00000    0.03259    0.02780 = 
         0.03989    0.00398   -0.00318   -0.01545 
CU2   4    0.704440    0.419688    0.235674    11.00000    0.03070    0.01714 = 
         0.02832    0.00111   -0.00514   -0.00794 
CU3   4    0.823521    0.177948    0.180632    11.00000    0.03814    0.02204 = 
         0.02143   -0.00270    0.00224   -0.00850 
CU4   4    0.880052    0.205647    0.310007    11.00000    0.03029    0.02770 = 
         0.03069    0.00428   -0.00907   -0.00872 
S1    9    0.667911    0.203852    0.224227    11.00000    0.03799    0.03025 = 
         0.02843   -0.00491    0.00072   -0.01269 
S2    9    0.596024    0.383866    0.295153    11.00000    0.03165    0.02138 = 
         0.03420    0.00339   -0.00180   -0.00992 
S3    9    0.734214    0.209056    0.353471    11.00000    0.03081    0.02680 = 
         0.02880    0.00435   -0.00547   -0.01184 
S4    9    0.806764    0.325684    0.169355    11.00000    0.03639    0.02055 = 
         0.02297   -0.00061   -0.00159   -0.00844 
S5    9    0.901978    0.120032    0.245342    11.00000    0.03985    0.02596 = 
         0.02510   -0.00203   -0.00358   -0.00427 
S6    9    0.836781    0.350309    0.274842    11.00000    0.03197    0.02501 = 
         0.02993    0.00434   -0.00878   -0.01181 
P1    8    0.498965    0.209726    0.355833    11.00000    0.03200    0.02717 = 
         0.03208    0.00162   -0.00467   -0.01709 
P2    8    0.645986    0.566830    0.218575    11.00000    0.02948    0.01623 = 
         0.02761    0.00115   -0.00426   -0.00781 
P3    8    0.893994    0.101959    0.110587    11.00000    0.04278    0.02149 = 
         0.02044   -0.00306    0.00494   -0.00984 
P4    8    1.000648    0.151374    0.346497    11.00000    0.02629    0.02657 = 
         0.03183    0.00576   -0.00731   -0.00854 
N1    6    0.609005    0.117544    0.178911    11.00000    0.03470    0.03678 = 
         0.03872   -0.00347   -0.00280   -0.01374 
AFIX  43 
H1    2    0.562630    0.167632    0.170637    11.00000   -1.20000 
AFIX   0 
N2    6    0.726644    0.025105    0.211601    11.00000    0.04117    0.03524 = 
         0.03657    0.00280   -0.00786   -0.02046 
AFIX  43 
H2    2    0.770760    0.004381    0.228422    11.00000   -1.20000 
AFIX   0 
N3    6    0.412634    0.509176    0.325809    11.00000    0.03583    0.03028 = 
         0.04297   -0.01351    0.00600   -0.01259 
AFIX  43 
H3    2    0.419261    0.511222    0.355146    11.00000   -1.20000 
AFIX   0 
N4    6    0.442880    0.471472    0.251440    11.00000    0.03966    0.03347 = 
         0.03153    0.00365   -0.00393   -0.01072 
AFIX  43 
H4    2    0.473473    0.443948    0.223421    11.00000   -1.20000 
AFIX   0 
N5    6    0.762392    0.039568    0.385622    11.00000    0.04416    0.02917 = 
         0.02850    0.00154   -0.01135   -0.01577 
AFIX  43 
H5    2    0.768808    0.020995    0.356986    11.00000   -1.20000 
AFIX   0 
N6    6    0.745473    0.123644    0.441921    11.00000    0.03593    0.02883 = 
         0.02930    0.00159   -0.00929   -0.01349 
AFIX  43 
H6    2    0.738723    0.169471    0.456317    11.00000   -1.20000 
AFIX   0 
C1    1    0.666754    0.112667    0.205544    11.00000    0.03593    0.03157 = 
         0.02820   -0.00300    0.00199   -0.01578 
C2    1    0.632919    0.032023    0.166226    11.00000    0.04072    0.04121 = 
         0.03264   -0.00231    0.00384   -0.02175 
C3    1    0.597664    0.002386    0.137394    11.00000    0.04786    0.05669 = 
         0.03768   -0.00389   -0.00263   -0.02921 
AFIX  43 
H3A   2    0.547440    0.042635    0.122136    11.00000   -1.20000 
AFIX   0 
C4    1    0.641324   -0.091034    0.132366    11.00000    0.06318    0.06501 = 
         0.04135   -0.01131    0.00330   -0.04403 
AFIX  43 
H4A   2    0.619239   -0.114693    0.113329    11.00000   -1.20000 
AFIX   0 
C5    1    0.715361   -0.150223    0.154038    11.00000    0.06447    0.04153 = 
         0.04390   -0.00258   -0.00262   -0.03048 
AFIX  43 
H5A   2    0.741762   -0.212945    0.149824    11.00000   -1.20000 
AFIX   0 
C6    1    0.751390   -0.120343    0.181422    11.00000    0.05213    0.03506 = 
         0.04839    0.00172   -0.00613   -0.02316 
AFIX  43 
H6A   2    0.803079   -0.160741    0.195681    11.00000   -1.20000 
AFIX   0 
C7    1    0.708328   -0.027540    0.187323    11.00000    0.03955    0.03640 = 
         0.03187    0.00094    0.00062   -0.01905 
C8    1    0.480573    0.455362    0.290470    11.00000    0.03480    0.02303 = 
         0.03362    0.00190   -0.00186   -0.01436 
C9    1    0.329589    0.561668    0.309294    11.00000    0.03378    0.02492 = 
         0.06541   -0.00161    0.00133   -0.00993 
C10   1    0.240725    0.627431    0.332069    11.00000    0.04186    0.03792 = 
         0.08721   -0.01474    0.00883   -0.00973 
AFIX  43 
H10   2    0.226568    0.643661    0.364915    11.00000   -1.20000 
AFIX   0 
C11   1    0.173795    0.667974    0.303565    11.00000    0.03579    0.04018 = 
         0.12405    0.00221   -0.00406    0.00070 
AFIX  43 
H11A  2    0.112215    0.713911    0.317422    11.00000   -1.20000 
AFIX   0 
C12   1    0.193264    0.644123    0.255890    11.00000    0.04885    0.06670 = 
         0.10986    0.02601   -0.02812   -0.01409 
AFIX  43 
H12A  2    0.145081    0.674082    0.237991    11.00000   -1.20000 
AFIX   0 
C13   1    0.280909    0.577959    0.233901    11.00000    0.04614    0.05920 = 
         0.07592    0.01796   -0.02399   -0.01212 
AFIX  43 
H13   2    0.294318    0.560647    0.201355    11.00000   -1.20000 
AFIX   0 
C14   1    0.349588    0.537265    0.261929    11.00000    0.03771    0.03299 = 
         0.05450    0.01090   -0.00849   -0.01067 
C15   1    0.749515    0.121129    0.394416    11.00000    0.02691    0.02629 = 
         0.02795    0.00063   -0.00451   -0.01073 
C16   1    0.763926   -0.010653    0.429082    11.00000    0.03908    0.03067 = 
         0.04099    0.00767   -0.01038   -0.01548 
C17   1    0.773390   -0.096413    0.439615    11.00000    0.07624    0.03901 = 
         0.05692    0.01390   -0.02037   -0.03199 
AFIX  43 
H17   2    0.781567   -0.133645    0.415156    11.00000   -1.20000 
AFIX   0 
C18   1    0.770233   -0.124664    0.487854    11.00000    0.07791    0.04884 = 
         0.06390    0.02481   -0.02073   -0.03493 
AFIX  43 
H18   2    0.775666   -0.182831    0.496694    11.00000   -1.20000 
AFIX   0 
C19   1    0.759482   -0.071599    0.523739    11.00000    0.06777    0.06156 = 
         0.04830    0.02761   -0.01736   -0.02973 
AFIX  43 
H19   2    0.758132   -0.094413    0.556304    11.00000   -1.20000 
AFIX   0 
C20   1    0.750604    0.014302    0.513304    11.00000    0.04393    0.04856 = 
         0.03498    0.01044   -0.01086   -0.01750 
AFIX  43 
H20   2    0.742977    0.051173    0.537799    11.00000   -1.20000 
AFIX   0 
C21   1    0.753552    0.042993    0.464923    11.00000    0.03170    0.03639 = 
         0.03376    0.00800   -0.00922   -0.01353 
C43   1    0.499741    0.110483    0.339285    11.00000    0.03807    0.02928 = 
         0.02621   -0.00204   -0.00476   -0.01806 
C44   1    0.418067    0.102419    0.343406    11.00000    0.03887    0.04002 = 
         0.05016   -0.00771   -0.00900   -0.01998 
AFIX  43 
H44   2    0.357083    0.150651    0.355769    11.00000   -1.20000 
AFIX   0 
C45   1    0.425477    0.023908    0.329470    11.00000    0.05468    0.04892 = 
         0.07015   -0.00689   -0.02292   -0.02974 
AFIX  43 
H45   2    0.369094    0.019373    0.332187    11.00000   -1.20000 
AFIX   0 
C46   1    0.513013   -0.047666    0.311757    11.00000    0.06508    0.03765 = 
         0.04901   -0.00424   -0.01575   -0.02785 
C47   1    0.520708   -0.132205    0.296327    11.00000    0.08810    0.04727 = 
         0.08733   -0.01695   -0.02709   -0.03237 
AFIX 137 
H47A  2    0.557369   -0.144801    0.262466    11.00000   -1.50000 
H47B  2    0.456727   -0.124536    0.298929    11.00000   -1.50000 
H47C  2    0.553047   -0.182418    0.317521    11.00000   -1.50000 
AFIX   0 
C48   1    0.595525   -0.040408    0.308367    11.00000    0.04392    0.03251 = 
         0.03817   -0.00570   -0.00163   -0.01139 
AFIX  43 
H48   2    0.656484   -0.089111    0.296534    11.00000   -1.20000 
AFIX   0 
C49   1    0.588280    0.037572    0.322228    11.00000    0.03454    0.04054 = 
         0.03671   -0.00088   -0.00184   -0.01936 
AFIX  43 
H49   2    0.644703    0.041655    0.320108    11.00000   -1.20000 
AFIX   0 
C50   1    0.494974    0.193816    0.420984    11.00000    0.03338    0.03278 = 
         0.03471   -0.00224   -0.00745   -0.01652 
C51   1    0.479417    0.126863    0.449097    11.00000    0.11768    0.03499 = 
         0.03912    0.00531   -0.02507   -0.03664 
AFIX  43 
H51   2    0.470868    0.085681    0.434332    11.00000   -1.20000 
AFIX   0 
C52   1    0.476105    0.118914    0.498473    11.00000    0.14956    0.03686 = 
         0.04021    0.00833   -0.02963   -0.02539 
AFIX  43 
H52   2    0.464199    0.072940    0.517249    11.00000   -1.20000 
AFIX   0 
C53   1    0.489974    0.177358    0.521246    11.00000    0.05028    0.06959 = 
         0.04295   -0.02131   -0.01840    0.00706 
C54   1    0.488297    0.167241    0.574670    11.00000    0.10143    0.11402 = 
         0.04969   -0.02853   -0.03798    0.01626 
AFIX 137 
H54A  2    0.553782    0.134929    0.579009    11.00000   -1.50000 
H54B  2    0.453815    0.133397    0.590848    11.00000   -1.50000 
H54C  2    0.456200    0.226791    0.589035    11.00000   -1.50000 
AFIX   0 
C55   1    0.504561    0.244392    0.493013    11.00000    0.05207    0.11909 = 
         0.05574   -0.04459    0.00807   -0.05330 
AFIX  43 
H55   2    0.513012    0.285663    0.507760    11.00000   -1.20000 
AFIX   0 
C56   1    0.507223    0.253163    0.443687    11.00000    0.06262    0.08583 = 
         0.04204   -0.02572    0.01358   -0.05686 
AFIX  43 
H56   2    0.517504    0.300108    0.425101    11.00000   -1.20000 
AFIX   0 
C57   1    0.379320    0.297711    0.353386    11.00000    0.03804    0.03121 = 
         0.05311    0.00913   -0.01219   -0.01996 
C58   1    0.311595    0.343177    0.393868    11.00000    0.03412    0.04540 = 
         0.06106   -0.00490   -0.00566   -0.01387 
AFIX  43 
H58   2    0.326494    0.330128    0.424963    11.00000   -1.20000 
AFIX   0 
C59   1    0.220362    0.408965    0.388780    11.00000    0.03937    0.05275 = 
         0.09228   -0.00702   -0.00267   -0.01415 
AFIX  43 
H59   2    0.175232    0.441169    0.416787    11.00000   -1.20000 
AFIX   0 
C60   1    0.194237    0.428261    0.346295    11.00000    0.04124    0.05033 = 
         0.10187    0.02407   -0.02209   -0.01918 
C61   1    0.094603    0.493896    0.341912    11.00000    0.05131    0.07848 = 
         0.17100    0.04418   -0.04232   -0.02143 
AFIX 137 
H61A  2    0.053441    0.464987    0.353103    11.00000   -1.50000 
H61B  2    0.094947    0.513412    0.307760    11.00000   -1.50000 
H61C  2    0.070396    0.546124    0.362012    11.00000   -1.50000 
AFIX   0 
C62   1    0.263617    0.383281    0.305528    11.00000    0.06957    0.07302 = 
         0.08233    0.03778   -0.04132   -0.02970 
AFIX  43 
H62   2    0.247675    0.396234    0.274689    11.00000   -1.20000 
AFIX   0 
C63   1    0.355798    0.319785    0.308677    11.00000    0.05924    0.05787 = 
         0.05215    0.01333   -0.01825   -0.02156 
AFIX  43 
H63   2    0.402403    0.291725    0.280056    11.00000   -1.20000 
AFIX   0 
C64   1    0.544112    0.638686    0.264740    11.00000    0.03192    0.01794 = 
         0.03410   -0.00163   -0.00379   -0.00984 
C65   1    0.459959    0.706900    0.253589    11.00000    0.03502    0.02398 = 
         0.04068   -0.00611   -0.00905   -0.00777 
AFIX  43 
H65   2    0.455581    0.719907    0.220514    11.00000   -1.20000 
AFIX   0 
C66   1    0.382498    0.755971    0.290465    11.00000    0.03304    0.02994 = 
         0.05339   -0.00837   -0.00719   -0.00467 
AFIX  43 
H66   2    0.325371    0.801445    0.282198    11.00000   -1.20000 
AFIX   0 
C67   1    0.386796    0.739986    0.339078    11.00000    0.03730    0.02885 = 
         0.04918   -0.01039    0.00524   -0.01262 
C68   1    0.303021    0.797320    0.377991    11.00000    0.05204    0.04879 = 
         0.05369   -0.01448    0.01127   -0.00968 
AFIX 137 
H68A  2    0.300555    0.856118    0.377774    11.00000   -1.50000 
H68B  2    0.310046    0.767846    0.409958    11.00000   -1.50000 
H68C  2    0.243984    0.805279    0.371546    11.00000   -1.50000 
AFIX   0 
C69   1    0.469861    0.672055    0.350355    11.00000    0.05214    0.02992 = 
         0.03303   -0.00166    0.00072   -0.01384 
AFIX  43 
H69   2    0.474045    0.659823    0.383478    11.00000   -1.20000 
AFIX   0 
C70   1    0.547970    0.621009    0.313545    11.00000    0.04009    0.02434 = 
         0.03494    0.00197   -0.00493   -0.00872 
AFIX  43 
H70   2    0.604067    0.573900    0.322007    11.00000   -1.20000 
AFIX   0 
C71   1    0.739047    0.599221    0.212300    11.00000    0.03291    0.01981 = 
         0.03275    0.00298   -0.00776   -0.00869 
C72   1    0.821048    0.558038    0.175614    11.00000    0.03967    0.03429 = 
         0.04333   -0.00619   -0.00320   -0.01927 
AFIX  43 
H72   2    0.824675    0.518245    0.154081    11.00000   -1.20000 
AFIX   0 
C73   1    0.897049    0.574942    0.170491    11.00000    0.03465    0.03928 = 
         0.05109   -0.00306   -0.00143   -0.01690 
AFIX  43 
H73   2    0.952291    0.546738    0.145144    11.00000   -1.20000 
AFIX   0 
C74   1    0.894753    0.632295    0.201548    11.00000    0.04758    0.03435 = 
         0.06717    0.01190   -0.02199   -0.02625 
C75   1    0.979573    0.648347    0.195857    11.00000    0.05590    0.05663 = 
         0.10010    0.00484   -0.01872   -0.03880 
AFIX 137 
H75A  2    0.972606    0.700752    0.174343    11.00000   -1.50000 
H75B  2    1.038079    0.595389    0.181657    11.00000   -1.50000 
H75C  2    0.983037    0.659308    0.227883    11.00000   -1.50000 
AFIX   0 
C76   1    0.814144    0.672494    0.237762    11.00000    0.05691    0.03394 = 
         0.04761   -0.00032   -0.01305   -0.02687 
AFIX  43 
H76   2    0.811160    0.711931    0.259286    11.00000   -1.20000 
AFIX   0 
C77   1    0.735916    0.656406    0.243600    11.00000    0.04489    0.02589 = 
         0.04137    0.00038   -0.00745   -0.01567 
AFIX  43 
H77   2    0.680790    0.684682    0.268994    11.00000   -1.20000 
AFIX   0 
C78   1    0.605009    0.606989    0.162040    11.00000    0.03223    0.01787 = 
         0.03203    0.00038   -0.00459   -0.00702 
C79   1    0.553896    0.572208    0.149663    11.00000    0.04386    0.02848 = 
         0.03606   -0.00357   -0.00487   -0.01669 
AFIX  43 
H79   2    0.543984    0.526235    0.169652    11.00000   -1.20000 
AFIX   0 
C80   1    0.516554    0.602764    0.108679    11.00000    0.04251    0.03479 = 
         0.04330   -0.01263   -0.01031   -0.00989 
AFIX  43 
H80   2    0.481257    0.577580    0.101182    11.00000   -1.20000 
AFIX   0 
C81   1    0.529663    0.669359    0.078386    11.00000    0.05555    0.03901 = 
         0.04306    0.00098   -0.02345   -0.00952 
C82   1    0.488751    0.703340    0.033618    11.00000    0.10559    0.06495 = 
         0.07012    0.01855   -0.06032   -0.02977 
AFIX 137 
H82A  2    0.512749    0.653021    0.012130    11.00000   -1.50000 
H82B  2    0.507977    0.748089    0.016206    11.00000   -1.50000 
H82C  2    0.419030    0.730917    0.043526    11.00000   -1.50000 
AFIX   0 
C83   1    0.581847    0.703644    0.090917    11.00000    0.09082    0.05568 = 
         0.06305    0.03382   -0.04439   -0.04344 
AFIX  43 
H83   2    0.592034    0.749394    0.070827    11.00000   -1.20000 
AFIX   0 
C84   1    0.619703    0.673264    0.131887    11.00000    0.07246    0.04458 = 
         0.05422    0.02226   -0.03168   -0.03736 
AFIX  43 
H84   2    0.655658    0.697787    0.139309    11.00000   -1.20000 
AFIX   0 
C85   1    0.940881    0.162436    0.061649    11.00000    0.04668    0.02171 = 
         0.02388   -0.00474    0.00721   -0.00907 
C86   1    1.002368    0.188984    0.069505    11.00000    0.05983    0.03321 = 
         0.03577   -0.00778    0.00780   -0.02231 
AFIX  43 
H86   2    1.018604    0.176753    0.100249    11.00000   -1.20000 
AFIX   0 
C87   1    1.041213    0.233318    0.033401    11.00000    0.07030    0.03940 = 
         0.05003   -0.01299    0.01366   -0.03069 
AFIX  43 
H87   2    1.085111    0.249692    0.039267    11.00000   -1.20000 
AFIX   0 
C88   1    1.016208    0.254327   -0.011914    11.00000    0.07644    0.03112 = 
         0.03864   -0.00637    0.02099   -0.02022 
C89   1    1.058079    0.302668   -0.051900    11.00000    0.11784    0.05746 = 
         0.06238   -0.00189    0.02849   -0.05241 
AFIX 137 
H89A  2    1.085423    0.268758   -0.082080    11.00000   -1.50000 
H89B  2    1.108092    0.307676   -0.042227    11.00000   -1.50000 
H89C  2    1.007834    0.362872   -0.057284    11.00000   -1.50000 
AFIX   0 
C90   1    0.953779    0.229024   -0.019268    11.00000    0.07281    0.03692 = 
         0.03135    0.00264    0.00465   -0.01989 
AFIX  43 
H90   2    0.935653    0.243305   -0.049575    11.00000   -1.20000 
AFIX   0 
C91   1    0.916348    0.183242    0.016191    11.00000    0.05595    0.03249 = 
         0.02819    0.00012    0.00387   -0.01144 
AFIX  43 
H91   2    0.873723    0.165622    0.009908    11.00000   -1.20000 
AFIX   0 
C92   1    0.997529   -0.008692    0.112599    11.00000    0.04434    0.02595 = 
         0.02396   -0.00426    0.00103   -0.01234 
C93   1    1.082834   -0.036638    0.077578    11.00000    0.04820    0.03275 = 
         0.02740   -0.00421    0.00601   -0.01185 
AFIX  43 
H93   2    1.091770    0.004161    0.052660    11.00000   -1.20000 
AFIX   0 
C94   1    1.154966   -0.123911    0.078893    11.00000    0.04431    0.03602 = 
         0.03438   -0.01052    0.00255   -0.00314 
AFIX  43 
H94   2    1.213657   -0.141739    0.055253    11.00000   -1.20000 
AFIX   0 
C95   1    1.143212   -0.186090    0.114174    11.00000    0.05359    0.02642 = 
         0.03489   -0.00655   -0.00952   -0.00750 
C96   1    1.221636   -0.282383    0.113806    11.00000    0.06293    0.03590 = 
         0.05445   -0.01031   -0.01034   -0.00288 
AFIX 137 
H96A  2    1.265967   -0.287043    0.132337    11.00000   -1.50000 
H96B  2    1.256089   -0.300229    0.080088    11.00000   -1.50000 
H96C  2    1.193487   -0.322051    0.128754    11.00000   -1.50000 
AFIX   0 
C97   1    1.058070   -0.157223    0.148842    11.00000    0.05219    0.02589 = 
         0.03711    0.00116   -0.00806   -0.01482 
AFIX  43 
H97   2    1.048559   -0.198476    0.173259    11.00000   -1.20000 
AFIX   0 
C98   1    0.985809   -0.069062    0.148860    11.00000    0.04367    0.02795 = 
         0.02959   -0.00166    0.00201   -0.01308 
AFIX  43 
H98   2    0.928586   -0.050277    0.173654    11.00000   -1.20000 
AFIX   0 
C99   1    0.822075    0.076813    0.082333    11.00000    0.04750    0.02627 = 
         0.02221   -0.00225    0.00476   -0.01317 
C100  1    0.734083    0.145069    0.076517    11.00000    0.05421    0.02779 = 
         0.03249   -0.00459   -0.00166   -0.01111 
AFIX  43 
H100  2    0.709898    0.202088    0.090083    11.00000   -1.20000 
AFIX   0 
C101  1    0.680629    0.131918    0.051336    11.00000    0.05780    0.03899 = 
         0.03537    0.00156   -0.00799   -0.01679 
AFIX  43 
H101  2    0.621044    0.180028    0.047364    11.00000   -1.20000 
AFIX   0 
C102  1    0.713988    0.048386    0.031832    11.00000    0.06788    0.04392 = 
         0.02962    0.00007   -0.00534   -0.02844 
C103  1    0.657999    0.032995    0.003303    11.00000    0.10011    0.06731 = 
         0.05183   -0.00086   -0.03012   -0.04087 
AFIX 137 
H10A  2    0.690697    0.026646   -0.031307    11.00000   -1.50000 
H10B  2    0.593988    0.084252    0.007237    11.00000   -1.50000 
H10C  2    0.653017   -0.021889    0.015486    11.00000   -1.50000 
AFIX   0 
C104  1    0.801317   -0.020893    0.039214    11.00000    0.06818    0.03460 = 
         0.02741   -0.00871    0.00415   -0.02522 
AFIX  43 
H104  2    0.824325   -0.078802    0.027060    11.00000   -1.20000 
AFIX   0 
C105  1    0.854340   -0.007345    0.063468    11.00000    0.05089    0.02798 = 
         0.02804   -0.00671    0.00429   -0.01348 
AFIX  43 
H105  2    0.913762   -0.055571    0.067575    11.00000   -1.20000 
AFIX   0 
C106  1    1.018292    0.048509    0.381567    11.00000    0.02594    0.02508 = 
         0.02878    0.00085   -0.00277   -0.00594 
C107  1    1.056162    0.023560    0.422739    11.00000    0.03335    0.03062 = 
         0.03075    0.00043   -0.00671   -0.00916 
AFIX  43 
H107  2    1.073764    0.061699    0.434020    11.00000   -1.20000 
AFIX   0 
C108  1    1.068327   -0.057190    0.447453    11.00000    0.04054    0.03769 = 
         0.02788    0.00731   -0.00746   -0.01079 
AFIX  43 
H108  2    1.093696   -0.073066    0.475639    11.00000   -1.20000 
AFIX   0 
C109  1    1.044150   -0.114779    0.431724    11.00000    0.03399    0.02846 = 
         0.03462    0.00379    0.00054   -0.00653 
C110  1    1.055678   -0.201262    0.459166    11.00000    0.06152    0.03444 = 
         0.05553    0.01717   -0.01193   -0.01933 
AFIX 137 
H11B  2    1.107154   -0.222479    0.476168    11.00000   -1.50000 
H11C  2    1.071332   -0.246726    0.436149    11.00000   -1.50000 
H11D  2    0.996031   -0.190714    0.482992    11.00000   -1.50000 
AFIX   0 
C111  1    1.007145   -0.090604    0.390061    11.00000    0.04355    0.02777 = 
         0.04429    0.00172   -0.00848   -0.01512 
AFIX  43 
H111  2    0.991310   -0.129697    0.378343    11.00000   -1.20000 
AFIX   0 
C112  1    0.993392   -0.008858    0.365581    11.00000    0.03433    0.03142 = 
         0.03358    0.00356   -0.00996   -0.01099 
AFIX  43 
H112  2    0.966810    0.007701    0.337783    11.00000   -1.20000 
AFIX   0 
C113  1    0.993909    0.228031    0.387289    11.00000    0.03270    0.02798 = 
         0.04080    0.00840   -0.01202   -0.01443 
C114  1    1.072995    0.232230    0.393768    11.00000    0.04180    0.03872 = 
         0.07392    0.00349   -0.01772   -0.02063 
AFIX  43 
H114  2    1.135257    0.191223    0.377263    11.00000   -1.20000 
AFIX   0 
C115  1    1.061745    0.295045    0.423762    11.00000    0.06323    0.04737 = 
         0.08713    0.00969   -0.03502   -0.03595 
AFIX  43 
H115  2    1.116405    0.297022    0.427350    11.00000   -1.20000 
AFIX   0 
C116  1    0.971990    0.355431    0.448802    11.00000    0.08490    0.03770 = 
         0.05519    0.01166   -0.03068   -0.03678 
C117  1    0.960906    0.423874    0.481405    11.00000    0.12713    0.06191 = 
         0.08020   -0.00176   -0.03879   -0.05616 
AFIX 137 
H11E  2    0.913653    0.483693    0.473100    11.00000   -1.50000 
H11F  2    1.022295    0.423467    0.476768    11.00000   -1.50000 
H11G  2    0.939568    0.408932    0.515531    11.00000   -1.50000 
AFIX   0 
C118  1    0.892976    0.350307    0.443426    11.00000    0.06152    0.03690 = 
         0.03657    0.00428   -0.01114   -0.02300 
AFIX  43 
H118  2    0.830914    0.390048    0.460795    11.00000   -1.20000 
AFIX   0 
C119  1    0.904442    0.287869    0.413037    11.00000    0.03862    0.03461 = 
         0.03508    0.00716   -0.01068   -0.01645 
AFIX  43 
H119  2    0.849732    0.285758    0.409639    11.00000   -1.20000 
AFIX   0 
C120  1    1.115611    0.121489    0.304152    11.00000    0.03014    0.04544 = 
         0.03707    0.00978   -0.00776   -0.01211 
C121  1    1.187415    0.034150    0.296113    11.00000    0.03223    0.04437 = 
         0.03736   -0.00015   -0.00796   -0.01442 
AFIX  43 
H121  2    1.177809   -0.014157    0.313253    11.00000   -1.20000 
AFIX   0 
C122  1    1.273986    0.016509    0.262948    11.00000    0.02732    0.05535 = 
         0.04765   -0.00949   -0.00119   -0.00595 
AFIX  43 
H122  2    1.322252   -0.043825    0.257149    11.00000   -1.20000 
AFIX   0 
C123  1    1.290165    0.086642    0.238296    11.00000    0.03766    0.08188 = 
         0.04657    0.01149    0.00346   -0.01753 
C124  1    1.385486    0.067170    0.204296    11.00000    0.04707    0.12235 = 
         0.07894    0.02108    0.01177   -0.03098 
AFIX 137 
H12B  2    1.375862    0.096022    0.172454    11.00000   -1.50000 
H12C  2    1.424730    0.002115    0.200382    11.00000   -1.50000 
H12D  2    1.417778    0.090725    0.217966    11.00000   -1.50000 
AFIX   0 
C125  1    1.218064    0.172023    0.245837    11.00000    0.06135    0.08040 = 
         0.08405    0.03807    0.01292   -0.02575 
AFIX  43 
H125  2    1.227681    0.220324    0.228699    11.00000   -1.20000 
AFIX   0 
C126  1    1.130603    0.190647    0.277943    11.00000    0.04763    0.05323 = 
         0.07653    0.02902    0.00948   -0.00997 
AFIX  43 
H126  2    1.081142    0.250841    0.281888    11.00000   -1.20000 
AFIX   0 
PART   1 
N7    6    0.701890    0.369980    0.103258    61.00000    0.03340    0.02777 = 
         0.02968   -0.00335   -0.00268   -0.01499 
AFIX  43 
H7    2    0.662631    0.349915    0.121045    61.00000   -1.20000 
AFIX   0 
N8    6    0.814563    0.408666    0.080739    61.00000    0.03222    0.02807 = 
         0.02715    0.00111   -0.00471   -0.01478 
AFIX  43 
H8    2    0.862705    0.417380    0.081462    61.00000   -1.20000 
AFIX   0 
N9    6    1.084516    0.094903    0.191478    51.00000    0.03430    0.03213 = 
         0.02832   -0.00381   -0.00629   -0.01094 
AFIX  43 
H9    2    1.067755    0.152304    0.185399    51.00000   -1.20000 
AFIX   0 
N10   6    1.079201   -0.028614    0.222720    51.00000    0.03662    0.03084 = 
         0.02835   -0.00284   -0.00633   -0.00765 
AFIX  43 
H10D  2    1.058417   -0.065726    0.239534    51.00000   -1.20000 
AFIX   0 
C22   1    0.773820    0.369172    0.116788    61.00000    0.03138    0.02395 = 
         0.02746   -0.00174   -0.00359   -0.01260 
C23   1    0.698841    0.409009    0.054816    61.00000    0.03467    0.02992 = 
         0.02958   -0.00345   -0.00599   -0.01385 
C24   1    0.638418    0.423542    0.023698    61.00000    0.03974    0.03845 = 
         0.03425   -0.00136   -0.00831   -0.01534 
AFIX  43 
H24   2    0.590468    0.404664    0.033128    61.00000   -1.20000 
AFIX   0 
C25   1    0.651520    0.465050   -0.019667    61.00000    0.04066    0.04089 = 
         0.03402    0.00055   -0.00905   -0.01663 
AFIX  43 
H25   2    0.611893    0.476657   -0.041266    61.00000   -1.20000 
AFIX   0 
C26   1    0.722928    0.490839   -0.032764    61.00000    0.04228    0.04391 = 
         0.03372    0.00294   -0.00839   -0.01664 
AFIX  43 
H26   2    0.730768    0.519274   -0.063771    61.00000   -1.20000 
AFIX   0 
C27   1    0.785723    0.477449   -0.002626    61.00000    0.04096    0.04158 = 
         0.03234    0.00324   -0.00620   -0.01722 
AFIX  43 
H27   2    0.833587    0.496436   -0.012172    61.00000   -1.20000 
AFIX   0 
C28   1    0.770139    0.433513    0.042535    61.00000    0.03555    0.03210 = 
         0.02843   -0.00011   -0.00504   -0.01498 
C29   1    1.026937    0.061565    0.219711    51.00000    0.03458    0.02949 = 
         0.02703   -0.00313   -0.00741   -0.00889 
C30   1    1.173629    0.024990    0.173673    51.00000    0.03640    0.03341 = 
         0.02861   -0.00498   -0.00674   -0.00869 
C31   1    1.253114    0.026088    0.142479    51.00000    0.03961    0.03875 = 
         0.03314   -0.00293   -0.00282   -0.00695 
AFIX  43 
H31   2    1.254262    0.079693    0.127974    51.00000   -1.20000 
AFIX   0 
C32   1    1.333202   -0.060011    0.133918    51.00000    0.03917    0.04019 = 
         0.03379   -0.00014   -0.00529   -0.00411 
AFIX  43 
H32   2    1.390753   -0.064160    0.112797    51.00000   -1.20000 
AFIX   0 
C33   1    1.331809   -0.139952    0.155185    51.00000    0.03780    0.03743 = 
         0.03268   -0.00057   -0.00712   -0.00362 
AFIX  43 
H33   2    1.387904   -0.195722    0.148052    51.00000   -1.20000 
AFIX   0 
C34   1    1.250782   -0.138593    0.186028    51.00000    0.03907    0.03648 = 
         0.03120   -0.00271   -0.00680   -0.00483 
AFIX  43 
H34   2    1.248788   -0.191937    0.200390    51.00000   -1.20000 
AFIX   0 
C35   1    1.170612   -0.052939    0.195057    51.00000    0.03627    0.03369 = 
         0.02915   -0.00393   -0.00764   -0.00684 
PART   2 
N7'   6    0.689371    0.361439    0.105994   -61.00000    0.03383    0.02634 = 
         0.02948   -0.00405   -0.00229   -0.01417 
AFIX  43 
H7'   2    0.654305    0.338274    0.125348   -61.00000   -1.20000 
AFIX   0 
N8'   6    0.799001    0.403777    0.078397   -61.00000    0.03425    0.02811 = 
         0.02804    0.00048   -0.00365   -0.01468 
AFIX  43 
H8'   2    0.847823    0.413502    0.076067   -61.00000   -1.20000 
AFIX   0 
N9'   6    1.074924    0.082627    0.188297   -51.00000    0.03717    0.03196 = 
         0.02708   -0.00416   -0.00684   -0.00728 
AFIX  43 
H9'   2    1.060105    0.137660    0.176804   -51.00000   -1.20000 
AFIX   0 
N10'  6    1.064037   -0.031473    0.230451   -51.00000    0.03753    0.03189 = 
         0.02850   -0.00261   -0.00593   -0.00556 
AFIX  43 
H10'  2    1.040661   -0.062916    0.251620   -51.00000   -1.20000 
AFIX   0 
C22'  1    0.762399    0.366159    0.116540   -61.00000    0.03254    0.02300 = 
         0.02676   -0.00096   -0.00292   -0.01236 
C23'  1    0.678747    0.397972    0.060973   -61.00000    0.03634    0.03007 = 
         0.03046   -0.00366   -0.00402   -0.01357 
C24'  1    0.615624    0.410148    0.034806   -61.00000    0.03952    0.03675 = 
         0.03330   -0.00215   -0.00575   -0.01556 
AFIX  43 
H24'  2    0.566940    0.392704    0.047678   -61.00000   -1.20000 
AFIX   0 
C25'  1    0.624976    0.448760   -0.011098   -61.00000    0.04269    0.04155 = 
         0.03424    0.00007   -0.00845   -0.01618 
AFIX  43 
H25'  2    0.583136    0.456271   -0.030589   -61.00000   -1.20000 
AFIX   0 
C26'  1    0.693123    0.476553   -0.029282   -61.00000    0.04226    0.04146 = 
         0.03298    0.00211   -0.00812   -0.01754 
AFIX  43 
H26'  2    0.696289    0.503610   -0.060936   -61.00000   -1.20000 
AFIX   0 
C27'  1    0.759227    0.466671   -0.002868   -61.00000    0.04179    0.04008 = 
         0.03272    0.00238   -0.00695   -0.01737 
AFIX  43 
H27'  2    0.806356    0.486259   -0.015068   -61.00000   -1.20000 
AFIX   0 
C28'  1    0.748066    0.425313    0.042805   -61.00000    0.03675    0.03129 = 
         0.02747   -0.00070   -0.00464   -0.01403 
C29'  1    1.015345    0.055939    0.220398   -51.00000    0.03673    0.03131 = 
         0.02669   -0.00308   -0.00712   -0.00667 
C30'  1    1.164980    0.006844    0.176448   -51.00000    0.03776    0.03420 = 
         0.02944   -0.00343   -0.00434   -0.00613 
C31'  1    1.250699   -0.002097    0.143987   -51.00000    0.04142    0.03598 = 
         0.03208   -0.00106   -0.00175   -0.00495 
AFIX  43 
H31'  2    1.257328    0.047464    0.126625   -51.00000   -1.20000 
AFIX   0 
C32'  1    1.327386   -0.092940    0.139432   -51.00000    0.04014    0.03884 = 
         0.03322   -0.00164   -0.00367   -0.00414 
AFIX  43 
H32'  2    1.387177   -0.105015    0.117827   -51.00000   -1.20000 
AFIX   0 
C33'  1    1.314832   -0.161609    0.165847   -51.00000    0.03934    0.03841 = 
         0.03222   -0.00052   -0.00652   -0.00320 
AFIX  43 
H33'  2    1.367056   -0.220374    0.161236   -51.00000   -1.20000 
AFIX   0 
C34'  1    1.232721   -0.152170    0.198453   -51.00000    0.03844    0.03609 = 
         0.03131   -0.00275   -0.00637   -0.00422 
AFIX  43 
H34'  2    1.227689   -0.201502    0.217049   -51.00000   -1.20000 
AFIX   0 
C35'  1    1.156850   -0.065408    0.202628   -51.00000    0.03773    0.03381 = 
         0.02880   -0.00324   -0.00657   -0.00615 
PART   1 
N11   6    0.870744    0.476090    0.303048    81.00000    0.02820    0.02876 = 
         0.03537    0.00199   -0.00870   -0.01111 
AFIX  43 
H11H  2    0.917308    0.468218    0.277082    81.00000   -1.20000 
AFIX   0 
N12   6    0.755904    0.460912    0.355917    81.00000    0.02841    0.03241 = 
         0.03488    0.00032   -0.00590   -0.01025 
AFIX  43 
H12H  2    0.713655    0.442230    0.370498    81.00000   -1.20000 
AFIX   0 
C36   1    0.820478    0.430040    0.313534    81.00000    0.02403    0.02850 = 
         0.03362    0.00271   -0.00874   -0.00892 
AFIX  66 
C37   1    0.838956    0.536919    0.338611    81.00000    0.03203    0.03303 = 
         0.03695   -0.00124   -0.01160   -0.01163 
C38   1    0.864115    0.600515    0.345937    81.00000    0.03922    0.03542 = 
         0.04422   -0.00399   -0.01038   -0.01474 
AFIX  43 
H38A  2    0.913640    0.608106    0.322688    81.00000   -1.20000 
AFIX  65 
C39   1    0.816810    0.653006    0.387281    81.00000    0.04768    0.03966 = 
         0.04916   -0.00992   -0.01234   -0.01420 
AFIX  43 
H39A  2    0.834005    0.696472    0.392288    81.00000   -1.20000 
AFIX  65 
C40   1    0.744348    0.641901    0.421298    81.00000    0.04467    0.04157 = 
         0.04573   -0.01207   -0.00864   -0.01143 
AFIX  43 
H40A  2    0.712017    0.677776    0.449554    81.00000   -1.20000 
AFIX  65 
C41   1    0.719188    0.578304    0.413972    81.00000    0.04155    0.03942 = 
         0.04120   -0.00579   -0.00505   -0.01105 
AFIX  43 
H41A  2    0.669663    0.570714    0.437221    81.00000   -1.20000 
AFIX  65 
C42   1    0.766492    0.525813    0.372629    81.00000    0.03267    0.03350 = 
         0.03589   -0.00279   -0.01049   -0.00947 
AFIX   0 
PART   2 
N11'  6    0.865241    0.465994    0.313516   -81.00000    0.02909    0.03177 = 
         0.03586    0.00021   -0.00884   -0.00974 
AFIX  43 
H11I  2    0.917501    0.458957    0.291614   -81.00000   -1.20000 
AFIX   0 
N12'  6    0.746732    0.443324    0.356727   -81.00000    0.02907    0.03168 = 
         0.03391   -0.00187   -0.00709   -0.00820 
AFIX  43 
H12I  2    0.707397    0.419961    0.367158   -81.00000   -1.20000 
AFIX   0 
C36'  1    0.816296    0.420653    0.315245   -81.00000    0.02595    0.03110 = 
         0.03459    0.00116   -0.00824   -0.00933 
AFIX  66 
C37'  1    0.820259    0.525435    0.351678   -81.00000    0.03333    0.03380 = 
         0.03653   -0.00210   -0.01036   -0.00980 
C38'  1    0.838179    0.589412    0.365643   -81.00000    0.04043    0.03734 = 
         0.04356   -0.00609   -0.00929   -0.01189 
AFIX  43 
H38B  2    0.888399    0.600743    0.346085   -81.00000   -1.20000 
AFIX  65 
C39'  1    0.782618    0.636811    0.408223   -81.00000    0.04237    0.03928 = 
         0.04456   -0.00954   -0.00918   -0.01262 
AFIX  43 
H39B  2    0.794866    0.680536    0.417767   -81.00000   -1.20000 
AFIX  65 
C40'  1    0.709137    0.620233    0.436839   -81.00000    0.04316    0.03977 = 
         0.04200   -0.00822   -0.00841   -0.01034 
AFIX  43 
H40B  2    0.671164    0.652628    0.465940   -81.00000   -1.20000 
AFIX  65 
C41'  1    0.691217    0.556256    0.422874   -81.00000    0.03894    0.03723 = 
         0.03784   -0.00519   -0.00676   -0.00928 
AFIX  43 
H41B  2    0.640996    0.544925    0.442432   -81.00000   -1.20000 
AFIX  65 
C42'  1    0.746777    0.508856    0.380294   -81.00000    0.03259    0.03525 = 
         0.03574   -0.00234   -0.00837   -0.00822 
AFIX   0 
PART   1 
F1    5    0.826074   -0.044432    0.293529    71.00000    0.05610    0.05830 = 
         0.03830   -0.00230   -0.01604   -0.01755 
F2    5    0.890477   -0.178731    0.332239    71.00000    0.09000    0.07619 = 
         0.06060    0.02069   -0.00770   -0.03326 
F3    5    0.897811   -0.169568    0.249808    71.00000    0.09357    0.06249 = 
         0.07188   -0.02450   -0.03161   -0.02601 
F4    5    0.987374   -0.133484    0.277184    71.00000    0.05192    0.04627 = 
         0.05887    0.00930   -0.01737   -0.01775 
B1    3    0.899153   -0.133376    0.289155    71.00000    0.06552    0.05049 = 
         0.04569   -0.00173   -0.01804   -0.03003 
F5    5    0.701489    0.380165    0.554524    10.55000    0.05668    0.03862 = 
         0.04752   -0.00519   -0.01162   -0.01253 
F6    5    0.615873    0.480543    0.501960    10.55000    0.06577    0.04762 = 
         0.03597   -0.00421   -0.01334   -0.01662 
F7    5    0.696045    0.517565    0.538169    10.55000    0.06934    0.06374 = 
         0.09225   -0.01581   -0.00800   -0.04138 
F8    5    0.561110    0.511375    0.581484    10.55000    0.04176    0.06029 = 
         0.01360   -0.01407    0.00417   -0.01322 
B2    3    0.645322    0.469980    0.544562    10.55000    0.04993    0.04246 = 
         0.03594   -0.00872   -0.00898   -0.02229 
F9    5    0.502154    0.402750    0.157009    21.00000    0.07022    0.06309 = 
         0.04775    0.00870   -0.01638   -0.03442 
F10   5    0.401277    0.342904    0.190649    21.00000    0.08059    0.08344 = 
         0.06153    0.01354   -0.01001   -0.04130 
F11   5    0.513440    0.282272    0.124203    21.00000    0.08830    0.06802 = 
         0.07345   -0.01256   -0.02633   -0.00679 
F12   5    0.391247    0.420175    0.119302    21.00000    0.07755    0.07448 = 
         0.06072    0.01499   -0.03419   -0.01995 
B3    3    0.451780    0.362641    0.147490    21.00000    0.07035    0.06212 = 
         0.05766    0.00624   -0.02036   -0.02991 
F13   5    1.077438    0.483549    0.080456    41.00000    0.12535    0.11561 = 
         0.08866   -0.01171    0.01331   -0.08566 
F14   5    1.101351    0.408696    0.015577    41.00000    0.15163    0.12903 = 
         0.08131   -0.00346    0.00077   -0.08882 
F15   5    0.952128    0.455268    0.066527    41.00000    0.10741    0.07389 = 
         0.08133   -0.02179    0.03759   -0.06510 
F16   5    1.106543    0.343378    0.089518    41.00000    0.15353    0.12481 = 
         0.08853    0.01987   -0.00471   -0.08556 
B4    3    1.052245    0.426071    0.064242    41.00000    0.13344    0.10557 = 
         0.07976   -0.00327    0.00818   -0.08677 
PART   2 
F1'   5    0.817293   -0.067532    0.315560   -71.00000    0.07657    0.06530 = 
         0.06138   -0.00849   -0.01103   -0.02159 
F2'   5    0.901600   -0.221052    0.311455   -71.00000    0.08636    0.05421 = 
         0.05943    0.01002   -0.01418   -0.03148 
F3'   5    0.873470   -0.130942    0.244421   -71.00000    0.07708    0.05354 = 
         0.05032    0.00167   -0.02446   -0.02453 
F4'   5    0.974825   -0.132927    0.291595   -71.00000    0.06727    0.05437 = 
         0.05269    0.01012   -0.02400   -0.02519 
B1'   3    0.895362   -0.140174    0.289506   -71.00000    0.07043    0.05365 = 
         0.05160    0.00053   -0.01862   -0.02788 
F5'   5    0.697120    0.278117    0.483694    10.25000    0.02346    0.01493 = 
         0.01752   -0.00532   -0.00566   -0.00988 
F6'   5    0.628417    0.400834    0.412719    10.30000    0.01415    0.02560 = 
         0.01896    0.00139    0.00028   -0.01569 
F7'   5    0.672768    0.421001    0.500964    10.25000    0.05945    0.05299 = 
         0.04488   -0.00500   -0.01274   -0.02114 
F8'   5    0.546237    0.394300    0.509688    10.25000    0.05219    0.05503 = 
         0.04443    0.00693   -0.00561   -0.01500 
B2'   3    0.639310    0.378189    0.467603    10.25000    0.04508    0.04150 = 
         0.03866    0.00162   -0.00887   -0.01226 
F9'   5    0.518036    0.380754    0.161130   -21.00000    0.07094    0.06605 = 
         0.05393   -0.00424   -0.00511   -0.03238 
F10'  5    0.455560    0.288191    0.168763   -21.00000    0.06660    0.06296 = 
         0.08148    0.02108   -0.02355   -0.02994 
F11'  5    0.504009    0.335090    0.093468   -21.00000    0.09502    0.08451 = 
         0.06537   -0.00668   -0.01106   -0.03044 
F12'  5    0.370349    0.432805    0.143099   -21.00000    0.08156    0.06778 = 
         0.07510    0.00263   -0.02119   -0.01448 
B3'   3    0.458818    0.361645    0.142145   -21.00000    0.07221    0.06251 = 
         0.05959    0.00592   -0.02023   -0.02933 
F13'  5    1.291115    0.305685    0.062993   -41.00000    0.14841    0.15192 = 
         0.12861    0.01283   -0.01217   -0.10062 
F14'  5    1.210698    0.298478    0.018324   -41.00000    0.16028    0.15009 = 
         0.10225   -0.00188   -0.00500   -0.08544 
F15'  5    1.123902    0.385971    0.082069   -41.00000    0.14008    0.12497 = 
         0.09786   -0.00283   -0.00584   -0.09235 
F16'  5    1.206478    0.228327    0.093732   -41.00000    0.15843    0.14100 = 
         0.10946    0.00995    0.00503   -0.09585 
B4'   3    1.204963    0.305026    0.067338   -41.00000    0.15027    0.13696 = 
         0.10474    0.00549   -0.00460   -0.09332 
PART   3 
B2"   3    0.648388    0.360399    0.491916    10.20000    0.03978    0.03522 = 
         0.02554    0.00148   -0.01162   -0.01701 
F5"   5    0.703658    0.269266    0.494011    10.20000    0.02196    0.01542 = 
         0.01522   -0.00477   -0.00697   -0.00811 
F6"   5    0.643543    0.385592    0.441266    10.15000    0.02303    0.02300 = 
         0.01742   -0.00044   -0.00398   -0.01074 
F7"   5    0.692595    0.392980    0.516781    10.20000    0.05253    0.03853 = 
         0.04039   -0.00118   -0.01601   -0.01986 
F8"   5    0.562230    0.375124    0.523887    10.20000    0.04182    0.04883 = 
         0.02947    0.01643   -0.01043   -0.01412 
PART   0 
N13   6    1.046243    0.413814    0.235326    11.00000    0.06091    0.06908 = 
         0.07767    0.01796    0.00440    0.00086 
C128  1    1.117530    0.406368    0.209425    11.00000    0.08371    0.09676 = 
         0.10181    0.00385   -0.01442   -0.03664 
C127  1    1.201656    0.394768    0.168766    11.00000    0.09006    0.14681 = 
         0.10017    0.00300    0.00363   -0.04581 
AFIX 137 
H12E  2    1.218582    0.344992    0.148412    11.00000   -1.50000 
H12F  2    1.255733    0.381533    0.182293    11.00000   -1.50000 
H12G  2    1.185869    0.450163    0.148907    11.00000   -1.50000 
AFIX   0 
O1    7    1.034650    0.271669    0.172123    11.00000    0.05698    0.05557 = 
         0.06380    0.00961    0.00158   -0.02385 
AFIX   3 
H1A   2    1.049804    0.217012    0.177865    11.00000   -1.50000 
H1B   2    1.037355    0.307883    0.187952    11.00000   -1.50000 
AFIX   0 
O2    7    1.399926    0.110788    0.064070    10.50000    0.12117    0.17209 = 
         0.14160   -0.00212   -0.01676   -0.07418 
AFIX   3 
H2A   2    1.354616    0.155712    0.053974    10.50000   -1.50000 
H2B   2    1.343124    0.135950    0.083061    10.50000   -1.50000 
AFIX   0 
HKLF 4 
  
  
  
  
REM  zty-87-2e-hbf4-3_auto_a.res in P-1 
REM wR2 = 0.2205, GooF = S = 1.060, Restrained GooF = 1.102 for all data 
REM R1 = 0.0672 for 21103 Fo > 4sig(Fo) and 0.0783 for all 25399 data 
REM 2058 parameters refined using 2182 restraints 
  
END 
  
WGHT      0.1439      7.6322 
  
REM Highest difference peak  2.447,  deepest hole -1.107,  1-sigma level  0.112 
Q1    1   0.5982  0.2667  0.3380  11.00000  0.05    2.45 
Q2    1   1.4859 -0.0371  0.0636  11.00000  0.05    1.50 
Q3    1   1.3636  0.1986  0.0650  11.00000  0.05    1.45 
; 
_shelx_res_checksum   19927 
  
_shelx_hkl_file 
; 
   0   0  -2 652163. 2767.58  13 
   0   0   2 637596. 3097.78   9 
   0   0  -3 18430.4 672.660  19 
   0   0  -3 18307.8 569.209  13 
   0   0  -4 652.745 131.943  13 
   0   0  -4 806.079 152.922  18 
   0   0  -4 857.950 168.268  19 
   0   0   4 1195.79 185.595   9 
   0   0   5 27508.7 1031.10   9 
   0   0  -5 31228.3 1106.90  19 
   0   0  -5 29886.3 1066.65  18 
   0   0  -5 29567.6 935.224  13 
   0   0  -6 94096.2 1821.60  13 
   0   0   6 95926.8 2025.15   9 
   0   0  -6 95977.0 2087.74  18 
   0   0  -6 100011. 2153.78  19 
   0   0   7 4022.57 456.842   9 
   0   0  -7 4333.03 427.434  13 
   0   0  -8 247669. 3444.21  13 
   0   0  -8 249247. 3815.60   4 
   0   0   8 254266. 3864.77   9 
   0   0   9 5210.17 590.457   9 
   0   0  -9 4875.63 565.562   4 
   0   0  -9 5102.09 531.122  13 
   0   0  10 265.834 156.310   9 
   0   0 -10 217.301 119.405  13 
   0   0 -10 136.026 94.9937   4 
   0   0 -10 193.332 138.033  34 
   0   0 -11 23074.4 1271.14  13 
   0   0 -11 23100.2 1401.62   4 
   0   0  11 23946.4 1413.85   9 
   0   0 -11 24673.8 1596.43  34 
   0   0 -12 63502.3 2444.11   4 
   0   0  12 61279.5 2397.67   9 
   0   0 -12 66769.7 2752.22  34 
   0   0 -13 32508.2 1827.07   4 
   0   0  13 31821.0 1796.27   9 
   0   0 -13 33369.9 2037.31  34 
   0   0  14 1762.91 448.949   9 
   0   0 -14 1513.26 433.879   4 
   0   0 -14 1361.29 442.521  34 
   0   0 -15 185803. 4864.06   4 
   0   0  15 181154. 4758.46   9 
   0   0 -15 189096. 5254.16  34 
   0   0 -16 39074.3 2328.70  16 
   0   0 -16 39113.0 2352.37   4 
   0   0  16 36089.9 2219.24   9 
   0   0 -16 39626.4 2506.45  34 
   0   0 -17 63447.6 3150.70   4 
   0   0  17 58854.6 2938.55   9 
   0   0 -17 63277.4 3056.15  21 
   0   0 -17 66224.6 3182.67  16 
   0   0 -17 68566.4 3444.34  34 
   0   0  18 1166.68 453.630   9 
   0   0 -18 1511.12 514.911  16 
   0   0 -18 321.731 235.796  21 
   0   0 -18 954.303 329.564  34 
   0   0  19 16608.7 1431.06   5 
   0   0 -19 16924.7 1788.35  16 
   0   0  19 16134.5 1667.25   9 
   0   0 -19 18183.5 1817.89  21 
   0   0  19 18171.8 1700.72  49 
   0   0  19 17616.9 1763.81  46 
   0   0 -20 934.317 433.470  30 
   0   0  20 210.467 178.902  39 
   0   0 -20 647.183 394.262  21 
   0   0 -20 874.465 416.166  16 
   0   0 -20 687.152 273.077   3 
   0   0  20 223.090 157.061   9 
   0   0  20 804.001 318.066   5 
   0   0  20 572.740 333.422  49 
   0   0  20 79.4565 382.387  52 
   0   0  20 570.358 331.480  46 
   0   0  21 28916.6 2058.55  39 
   0   0 -21 33114.2 2646.44  30 
   0   0 -21 30166.4 2522.48  16 
   0   0 -21 28242.4 2434.70   3 
   0   0  21 30202.5 2008.17   5 
   0   0  21 26212.9 2313.98   9 
   0   0 -21 30138.7 2484.86  21 
   0   0  21 30107.6 2703.00  52 
   0   0  21 31572.1 2358.17  49 
   0   0  21 32783.4 2560.81  46 
   0   0  22 39.2214 200.626  39 
   0   0 -22-493.250 345.109  30 
   0   0 -22 259.821 258.899  16 
   0   0  22 184.287 222.999   9 
   0   0  22-4.06665 170.801   5 
   0   0 -22 641.382 380.213  21 
   0   0 -22 939.211 462.264   3 
   0   0  22 117.729 123.874  49 
   0   0  22-252.618 301.816  52 
   0   0  22 72.0150 249.245  46 
   0   0 -23 21891.1 2289.43  30 
   0   0  23 19009.9 1738.90  39 
   0   0  23 18392.0 1632.69   5 
   0   0 -23 19032.4 2126.79   3 
   0   0 -23 18150.5 2094.63  16 
   0   0  23 18085.8 2039.69   9 
   0   0 -23 18006.9 2030.83  21 
   0   0  23 19068.3 1906.00  49 
   0   0  23 19618.9 2242.97  52 
   0   0  23 18702.4 2057.34  46 
   0   0  23 18709.6 1720.13  45 
   0   0 -24 25037.4 2484.06  30 
   0   0  24 24187.2 1896.11   5 
   0   0 -24 18662.7 2089.53  21 
   0   0 -24 19118.9 2171.93  16 
   0   0  24 24662.4 2496.20  52 
   0   0  24 25243.3 2430.06  46 
   0   0  24 24200.1 1954.44  45 
   0   0 -25 749.370 438.657  30 
   0   0  25 1527.11 493.700   5 
   0   0 -25-543.367 360.452  21 
   0   0 -25 1131.98 410.841  57 
   0   0  25 733.922 457.176  52 
   0   0  25 653.261 377.848  46 
   0   0  25 1077.90 433.108  45 
   0   0 -26 23650.2 2443.39  30 
   0   0  26 23189.4 1876.52   5 
   0   0 -26 23248.8 1795.71  57 
   0   0  26 21759.1 1793.48  45 
   0   0  26 22596.7 2339.70  46 
   0   0 -27 1572.08 624.854  30 
   0   0  27 1664.42 487.544   5 
   0   0 -27 2045.38 523.454  57 
   0   0  27 1477.01 567.138  46 
   0   0  27 1867.31 477.947  45 
   0   0 -28 3644.44 916.037  30 
   0   0  28 3138.12 680.241   5 
   0   0 -28 3712.25 684.292  57 
   0   0  28 2554.45 759.577  46 
   0   0  28 4021.31 731.828  45 
   0   0 -29 16215.4 1904.69  30 
   0   0  29 17136.4 1540.71   5 
   0   0 -29 17968.7 1466.93  57 
   0   0  29 16347.6 1373.58  45 
   0   0  29 16361.4 1905.78  46 
   0   0  30 15006.9 1405.99   5 
   0   0 -30 14154.5 1236.58  57 
   0   0  30 12215.5 1608.15  46 
   0   0  30 12709.7 1133.24  45 
   0   0 -31 3619.23 563.630  50 
   0   0 -31 3367.09 557.733  57 
   0   0  31 2759.90 723.480  46 
   0   0 -32 711.302 243.255  57 
   0   0 -32 799.217 226.333  50 
   0   0  32 501.894 294.065  46 
   0   0 -33-123.182 118.549   6 
   0   0 -33-18.2231 97.4784  50 
   0   0  33-315.061 251.641  46 
   0   1 -33 68.1537 51.0816   6 
   0   1 -33 60.2228 64.0565  50 
   0  -1  33-44.5448 253.465  46 
   0   1 -32 94.5264 120.466  50 
   0   1 -32-42.3517 81.9710  57 
   0   1 -31 3719.77 571.572  50 
   0   1 -31 3446.30 580.047  57 
   0  -1  31 2710.51 684.373  46 
   0  -1  30 478.801 239.456   5 
   0   1 -30 257.230 163.596  57 
   0  -1  30-100.634 309.299  46 
   0  -1  29 2249.91 567.929   5 
   0   1 -29 2323.71 522.352  57 
   0  -1  29 2481.53 527.106  45 
   0  -1  29 2707.47 789.074  46 
   0   1 -28 931.836 462.640  30 
   0  -1  28 917.435 345.273   5 
   0   1 -28 968.861 331.768  57 
   0  -1  28 523.318 230.871  46 
   0  -1  28 917.666 327.630  45 
   0   1 -27 2934.33 834.136  30 
   0  -1  27 3953.50 792.168   5 
   0   1 -27 3562.31 693.063  57 
   0  -1  27 3773.10 696.885  45 
   0  -1  27 3255.80 862.164  46 
   0   1 -26 3200.63 881.251  30 
   0  -1  26 4264.43 821.300   5 
   0   1 -26 3971.59 754.845  57 
   0  -1  26 3675.54 737.447  45 
   0  -1  26 3718.38 953.707  46 
   0   1 -25 30839.1 2774.77  30 
   0  -1  25 31134.5 2185.46   5 
   0   1 -25 30163.7 2089.54  57 
   0  -1  25 28550.3 2619.50  46 
   0  -1  25 27078.2 2003.97  45 
   0   1 -24-2.20999 90.8081  21 
   0  -1  24 231.814 162.789   5 
   0   1 -24 32.5817 105.222  16 
   0  -1  24 59.7317 215.922  49 
   0  -1  24 269.703 259.551  52 
   0   1 -24 592.024 322.748  57 
   0  -1  24 452.589 257.341  45 
   0  -1  24 14.7679 202.625  46 
   0   1 -23 56098.9 3641.83  30 
   0   1 -23 44057.6 3109.57  21 
   0   1 -23 40692.7 3087.19  16 
   0   1 -23 50874.2 3538.30   3 
   0  -1  23 49545.7 2704.69   5 
   0  -1  23 46603.4 3278.45   9 
   0  -1  23 51960.0 3166.44  49 
   0  -1  23 52744.1 3704.91  52 
   0  -1  23 49755.1 3335.12  46 
   0   1 -22 70854.0 4013.37  30 
   0  -1  22 65691.2 3804.88   9 
   0   1 -22 65499.3 3722.62  21 
   0  -1  22 68632.7 3131.52   5 
   0   1 -22 60275.6 3648.89  16 
   0   1 -22 66639.4 3924.92   3 
   0  -1  22 70390.5 3630.84  49 
   0  -1  22 67360.0 4163.93  52 
   0  -1  22 68480.1 3842.72  46 
   0   1 -21-146.247 197.685  30 
   0   1 -21 733.860 382.464  21 
   0   1 -21 652.977 362.216  16 
   0  -1  21 380.252 232.954   5 
   0   1 -21 754.391 407.068   3 
   0  -1  21 399.520 291.717   9 
   0  -1  21 293.004 260.195  52 
   0  -1  21 95.1830 163.228  49 
   0  -1  21 438.732 274.738  46 
   0   1 -21 344.790 236.901  47 
   0   1 -20 8223.11 1277.72  30 
   0   1 -20 8124.08 1212.21  21 
   0   1 -20 8175.80 1255.46   3 
   0  -1  20 7956.96 1216.16   9 
   0  -1  20 8846.77 1059.22   5 
   0   1 -20 8579.09 1305.67  16 
   0  -1  20 9488.47 1245.15  49 
   0  -1  20 8265.33 1387.11  52 
   0   1 -20 7087.42 984.759  47 
   0  -1  20 9454.75 1347.19  46 
   0   1 -19 4818.15 942.709  30 
   0   1 -19 4659.98 924.337  16 
   0   1 -19 4501.62 868.374  21 
   0  -1  19 4727.85 760.924   5 
   0  -1  19 4909.08 909.836   9 
   0  -1  19 4091.22 820.623  49 
   0  -1  19 4575.89 933.358  46 
   0  -1  18 21968.5 1880.21   9 
   0   1 -18 22030.4 1902.99  16 
   0   1 -18 22420.3 1883.36  21 
   0   1 -17 343.456 86.6633  21 
   0   1 -17 499.172 291.941   4 
   0   1 -17 994.378 385.442  16 
   0  -1  17 467.926 221.645   9 
   0  -1  16 19007.2 1609.78   9 
   0   1 -16 18890.3 1625.93  16 
   0   1 -16 19156.6 1672.03   4 
   0   1 -16 20068.4 1817.01  34 
   0   1 -15 411.755 240.475   4 
   0  -1  15 588.696 321.570   9 
   0   1 -15 873.028 396.135  34 
   0  -1  14 23313.9 1651.92   9 
   0   1 -14 23500.8 1681.39   4 
   0   1 -14 23116.3 1788.15  34 
   0  -1  13-116.078 182.273   9 
   0   1 -13-78.8611 129.414   4 
   0   1 -13 8.05178 65.6107  34 
   0  -1  12 24810.5 1517.28   9 
   0   1 -12 26113.3 1542.85  13 
   0   1 -12 25331.3 1553.93   4 
   0   1 -12 24759.2 1704.84  34 
   0   1 -11 1399.52 363.725  13 
   0  -1  11 1555.29 372.475   9 
   0   1 -11 1700.74 379.187   4 
   0   1 -11 1306.08 342.870  34 
   0  -1  10-4.76853 74.0186   9 
   0   1 -10 363.984 198.185   4 
   0   1 -10 311.218 179.328  13 
   0   1 -10 162.393 175.936  34 
   0   1  -9 93677.5 2515.25  13 
   0   1  -9 92935.6 2492.98   4 
   0  -1   9 92578.9 2477.99   9 
   0   1  -9 91688.1 2859.76  34 
   0  -1   8 57962.7 1859.56   9 
   0   1  -8 57976.1 1853.73   4 
   0   1  -8 58716.8 1879.03  13 
   0   1  -7 62509.0 1796.68   4 
   0   1  -7 64423.9 1854.51  13 
   0  -1   7 62573.5 1808.55   9 
   0   1  -6 100655. 2166.15  13 
   0  -1   6 98562.5 2122.58   9 
   0   1  -6 99341.5 2104.15   4 
   0  -1   5 3215.38 348.190   9 
   0   1  -5 3283.84 360.602  13 
   0   1  -5 3380.62 352.536   4 
   0   1  -4 454.111 125.411  13 
   0  -1   4 705.981 149.766  14 
   0   1  -4 762.371 156.488   4 
   0  -1   4 454.784 134.169   9 
   0  -1   3 747.591 149.834   9 
   0  -1   3 804.835 143.832  14 
   0   1  -3 667.687 154.240  13 
   0  -1   2 6123.80 310.082   9 
   0   1  -2 6502.89 314.679   4 
   0  -1   2 6426.98 311.885  14 
   0   1  -1 498187. 2059.40   4 
   0  -1   1 528296. 2096.29  14 
   0   1   0 2355.95 171.380  13 
   0  -1   0 2470.12 148.864  10 
   0  -1  -1 572821. 2117.99   4 
   0  -1  -1 564916. 2281.33  11 
   0  -1  -2 35637.1 725.565   4 
   0   1   2 34545.7 716.807  14 
   0   1   2 32412.8 718.270   9 
   0   1   2 31924.9 757.301  12 
   0  -1  -3 111099. 1614.29   4 
   0   1   3 115166. 1596.71  14 
   0   1   3 110284. 1624.69   9 
   0   1   3 112831. 1541.79  12 
   0  -1  -4 139830. 2085.12  19 
   0   1   4 130183. 1948.30   9 
   0   1   4 128155. 1853.88  12 
   0  -1  -4 140015. 2072.65  18 
   0  -1  -4 134354. 1255.98  13 
   0   1   4 125006. 1922.53  14 
   0  -1  -4 137800. 2010.08   4 
   0  -1  -5 4297.79 270.648  13 
   0  -1  -5 4069.70 326.657   8 
   0  -1  -5 4680.20 418.411  19 
   0  -1  -5 4226.79 403.102  18 
   0   1   5 4663.62 386.759  12 
   0  -1  -5 4254.07 389.608   4 
   0  -1  -6 342.034 91.9426  13 
   0  -1  -6 395.681 138.436  18 
   0  -1  -6 359.337 139.083  19 
   0   1   6 331.676 118.439   9 
   0  -1  -6 241.341 73.8497   8 
   0  -1  -6 248.713 114.048   4 
   0   1   7 93833.8 2218.96   9 
   0  -1  -7 97814.2 1686.31  13 
   0  -1  -7 96011.9 2256.13  18 
   0  -1  -7 96480.4 2282.05  19 
   0  -1  -7 94074.6 1917.88   8 
   0  -1  -7 97832.2 2218.46   4 
   0  -1  -8 7701.93 520.641  13 
   0  -1  -8 7315.99 673.354  19 
   0  -1  -8 7334.67 651.722   4 
   0  -1  -8 7365.45 667.232  18 
   0   1   8 7141.47 655.964   9 
   0  -1  -9 52974.2 1873.22   4 
   0  -1  -9 50876.1 1872.06  19 
   0  -1  -9 50674.2 1446.96  13 
   0  -1  -9 52489.9 1887.93  18 
   0   1   9 49895.9 1847.64   9 
   0  -1 -10 24771.5 1367.39   4 
   0  -1 -10 25527.9 1393.71  18 
   0   1  10 23465.4 1359.71   9 
   0  -1 -10 23832.5 1476.73  34 
   0  -1 -11 19237.8 1275.30   4 
   0   1  11 18172.6 1260.96   9 
   0  -1 -11 18785.7 1387.69  34 
   0  -1 -12 19983.1 1363.20   4 
   0   1  12 19141.9 1343.28   9 
   0  -1 -12 19957.6 1492.37  34 
   0   1  13 28839.9 1770.16   9 
   0  -1 -13 30435.1 1773.70   4 
   0  -1 -13 24686.9 1290.42  37 
   0  -1 -13 30848.4 1937.48  34 
   0   1  14 50750.5 2423.77   9 
   0  -1 -14 50311.9 2402.25   4 
   0  -1 -14 43945.5 1778.26  37 
   0  -1 -14 51646.6 2598.89  34 
   0  -1 -15 54162.3 2627.54   4 
   0   1  15 53585.7 2603.40   9 
   0  -1 -15 56994.3 2849.49  34 
   0  -1 -15 47447.6 1947.88  37 
   0  -1 -16 232860. 5773.90  16 
   0  -1 -16 232585. 5729.05   4 
   0   1  16 226446. 5625.76   9 
   0  -1 -16 240552. 6110.98  34 
   0  -1 -17 6854.18 1009.62  21 
   0  -1 -17 7192.16 1071.53   4 
   0   1  17 6211.85 972.412   9 
   0  -1 -17 6629.42 1007.50  16 
   0  -1 -17 6266.81 1015.64  34 
   0  -1 -18 58193.2 3098.86  21 
   0   1  18 52891.7 2954.72   9 
   0  -1 -18 55335.1 3076.06  16 
   0  -1 -18 63774.0 3413.44  34 
   0  -1 -19 556.657 330.497  34 
   0   1  19 350.272 228.746   5 
   0  -1 -19 338.405 266.711  16 
   0  -1 -19 88.9285 164.608  21 
   0   1  19 127.647 141.859   9 
   0   1  19 535.868 295.165  49 
   0   1  19 316.993 251.302  46 
   0  -1 -20 2620.62 730.314  30 
   0   1  20 1796.92 454.773  39 
   0   1  20 2647.72 578.154   5 
   0  -1 -20 2453.12 673.227   3 
   0  -1 -20 3324.61 793.733  21 
   0  -1 -20 2597.53 720.187  16 
   0   1  20 2932.21 741.513   9 
   0   1  20 2749.58 714.318  49 
   0   1  20 1738.09 596.202  52 
   0   1  20 2790.57 723.682  46 
   0  -1 -21 4905.29 1030.75  30 
   0   1  21 5849.02 930.981  39 
   0  -1 -21 6298.49 1149.96   3 
   0   1  21 5943.10 890.613   5 
   0   1  21 4599.19 981.232   9 
   0  -1 -21 5605.49 1109.24  16 
   0  -1 -21 5274.72 1035.87  21 
   0   1  21 6138.32 1034.34  49 
   0   1  21 4935.08 1061.51  52 
   0   1  21 6404.00 1133.73  46 
   0  -1 -22 22074.4 2215.70  30 
   0   1  22 19547.9 1742.31  39 
   0  -1 -22 19126.8 2041.68   3 
   0  -1 -22 19090.1 2088.11  16 
   0   1  22 19123.6 1655.32   5 
   0  -1 -22 18927.3 2063.05  21 
   0   1  22 18441.5 2049.24   9 
   0   1  22 19059.0 2175.69  52 
   0   1  22 19246.5 1767.75  45 
   0   1  22 20198.9 2084.91  46 
   0  -1 -23 14963.9 1895.03  30 
   0   1  23 16938.2 1652.60  39 
   0  -1 -23 15921.2 1897.57  21 
   0   1  23 14291.7 1861.45   9 
   0  -1 -23 13765.6 1785.98   3 
   0  -1 -23 14934.2 1863.77  16 
   0   1  23 16025.7 1523.06   5 
   0   1  23 13950.2 1874.16  52 
   0   1  23 16705.5 1918.83  46 
   0   1  23 14725.4 1537.69  45 
   0  -1 -24 13850.3 1869.19  30 
   0   1  24 14800.7 1563.40  39 
   0  -1 -24 11951.2 1747.45  16 
   0   1  24 13608.5 1431.36   5 
   0  -1 -24 10963.8 1647.41  21 
   0   1  24 11913.6 1760.17  52 
   0   1  24 13274.1 1757.52  46 
   0   1  24 11844.7 1395.48  45 
   0  -1 -25 11456.6 1700.49  30 
   0   1  25 11733.2 1337.83   5 
   0  -1 -25 9224.26 1437.77  21 
   0   1  25 11794.4 1772.49  52 
   0   1  25 10102.3 1544.87  46 
   0   1  25 10933.7 1342.90  45 
   0  -1 -26 563.086 388.768  30 
   0   1  26 494.441 238.414   5 
   0  -1 -26 348.212 209.214  57 
   0   1  26 367.651 179.453  46 
   0   1  26 251.287 180.021  45 
   0  -1 -27-63.9195 169.342  30 
   0   1  27 404.407 263.011   5 
   0  -1 -27 405.728 216.932  57 
   0   1  27 407.909 249.295  46 
   0   1  27 303.536 232.741  45 
   0  -1 -28 44758.2 3274.90  30 
   0   1  28 44300.9 2545.72   5 
   0  -1 -28 44354.4 2332.98  57 
   0   1  28 40086.9 3070.33  46 
   0   1  28 43194.3 2442.00  45 
   0  -1 -29 750.116 410.130  30 
   0   1  29 1181.65 427.789   5 
   0  -1 -29 1134.70 362.275  57 
   0   1  29 1563.17 591.397  46 
   0   1  29 1229.36 416.482  45 
   0   1  30 18149.3 1558.56   5 
   0  -1 -30 17453.7 1344.80  57 
   0   1  30 17255.6 1915.87  46 
   0   1  30 18257.4 1414.63  45 
   0  -1 -31 89.8912 75.4132  57 
   0   1  31-13.7696 89.7700  45 
   0  -1 -32 515.578 182.801  57 
   0  -1 -32 687.146 231.438  50 
   0   1  32 302.690 190.480  46 
   0  -1 -33 389.185 132.858   6 
   0  -1 -33 425.053 163.269  50 
   0   1  33 467.094 293.662  46 
   0   2 -33 2383.95 335.184   6 
   0  -2  33 2068.61 502.980  46 
   0   2 -32 2376.15 385.990   6 
   0   2 -32 2826.85 440.528  50 
   0   2 -32 2636.11 471.494  57 
   0  -2  32 2280.71 573.080  46 
   0   2 -31 5732.71 737.269  57 
   0   2 -31 6146.33 711.031  50 
   0  -2  31 5609.02 987.917  46 
   0  -2  30 12058.4 1246.97   5 
   0   2 -30 11554.4 1121.78  57 
   0   2 -30 12221.3 1078.43  50 
   0  -2  30 10630.7 1437.95  46 
   0  -2  29 7301.27 1008.11   5 
   0   2 -29 7291.25 924.203  57 
   0  -2  29 7122.37 1210.79  46 
   0   2 -28-692.293 390.952  30 
   0  -2  28-187.854 232.470   5 
   0   2 -28-29.9865 192.008  57 
   0  -2  28-320.751 393.924  46 
   0   2 -27 3767.64 853.312  30 
   0  -2  27 4004.63 763.284   5 
   0   2 -27 3404.99 677.827  57 
   0  -2  27 2828.75 783.951  46 
   0   2 -26 6344.08 1241.05  30 
   0  -2  26 7558.65 1076.31   5 
   0   2 -26 7252.21 999.445  57 
   0  -2  26 6952.02 1286.14  46 
   0  -2  26 6524.91 925.375  45 
   0   2 -25 2958.47 839.190  30 
   0  -2  25 3945.39 797.426   5 
   0  -2  25 4457.57 929.269  49 
   0   2 -25 4079.12 767.048  57 
   0  -2  25 3770.34 722.870  45 
   0  -2  25 3690.09 955.421  46 
   0   2 -25 3456.14 690.895  47 
   0   2 -24 74507.9 4235.58  30 
   0  -2  24 71523.6 3325.15   5 
   0  -2  24 74702.5 4384.24  52 
   0   2 -24 68550.4 3153.71  57 
   0  -2  24 73576.9 3830.36  49 
   0   2 -24 67973.1 3211.92  47 
   0  -2  24 70875.5 4069.16  46 
   0   2 -23 8773.53 1421.34  30 
   0  -2  23 7498.07 1070.06   5 
   0  -2  23 5798.85 1096.22   9 
   0   2 -23 6035.04 1266.21   3 
   0  -2  23 8536.93 1452.78  52 
   0   2 -23 8464.42 1117.77  57 
   0  -2  23 8057.38 1254.88  49 
   0   2 -23 7726.47 1083.30  47 
   0  -2  23 7607.88 1291.18  46 
   0   2 -22 43760.6 3149.51  30 
   0   2 -22 34058.4 2698.12  16 
   0   2 -22 37802.8 2974.95   3 
   0  -2  22 38822.4 2383.80   5 
   0  -2  22 35848.4 2799.97   9 
   0  -2  22 39931.5 2742.29  49 
   0  -2  22 40647.4 3278.28  52 
   0   2 -22 36719.5 2364.82  47 
   0  -2  22 37780.2 2855.29  46 
   0   2 -21 38603.7 2865.69  30 
   0  -2  21 36389.4 2727.76   9 
   0   2 -21 35938.0 2621.39  21 
   0   2 -21 36378.7 2817.93   3 
   0   2 -21 34254.6 2638.47  16 
   0  -2  21 36099.7 2251.44   5 
   0  -2  21 36440.7 3055.52  52 
   0  -2  21 37326.4 2598.80  49 
   0   2 -21 31584.5 2179.81  47 
   0  -2  21 36869.5 2756.29  46 
   0   2 -20 4003.99 910.194  30 
   0   2 -20 3609.77 798.857  21 
   0  -2  20 2835.07 683.499   9 
   0   2 -20 3487.48 801.489   3 
   0  -2  20 4042.04 747.798   5 
   0   2 -20 3167.72 764.081  16 
   0  -2  20 3200.01 739.685  49 
   0  -2  20 3809.17 881.288  46 
   0   2 -20 2087.68 552.199  47 
   0   2 -19 3171.60 765.946  30 
   0  -2  19 1897.73 483.336   5 
   0   2 -19 2355.30 659.363   3 
   0  -2  19 1799.14 558.370   9 
   0   2 -19 2267.64 620.513  16 
   0   2 -19 1312.43 385.686  21 
   0  -2  19 1991.05 519.379  49 
   0   2 -19 1204.12 406.763  47 
   0  -2  19 1955.15 621.172  46 
   0  -2  18 8356.54 1166.10   9 
   0   2 -18 8177.95 1150.61  16 
   0   2 -18 8437.94 1146.84  21 
   0   2 -18 8263.09 1222.04  30 
   0   2 -17 1105.19 428.858  21 
   0   2 -17 1107.27 405.942  16 
   0  -2  17 787.543 343.013   9 
   0   2 -17 851.953 266.942  30 
   0  -2  16 575.319 272.753   9 
   0   2 -16 240.907 188.368  16 
   0   2 -16 404.674 252.543  21 
   0   2 -16 842.725 356.037   4 
   0   2 -15 2345.99 520.404  16 
   0   2 -15 3147.51 681.337   4 
   0  -2  15 2503.72 588.352   9 
   0  -2  14 371.274 243.352   9 
   0   2 -14 30.3195 204.857   4 
   0   2 -13 33746.9 1914.02   4 
   0  -2  13 33110.1 1868.71   9 
   0   2 -13 31889.3 2065.68  34 
   0   2 -12 3887.71 646.519  13 
   0   2 -12 3952.88 626.629   4 
   0  -2  12 3379.47 586.038   9 
   0   2 -12 3960.91 708.948  34 
   0  -2  11 42705.9 1918.81   9 
   0   2 -11 42692.5 1946.60   4 
   0   2 -11 44106.4 2089.08  13 
   0   2 -11 41316.7 2139.36  34 
   0   2 -10 5214.67 644.787   4 
   0  -2  10 6053.88 684.337   9 
   0   2 -10 6012.37 733.984  13 
   0   2 -10 6068.80 790.214  34 
   0   2  -9 21784.3 1331.17  13 
   0  -2   9 21799.3 1216.54   9 
   0   2  -9 21296.6 1217.48   4 
   0   2  -9 21174.2 1421.64  34 
   0   2  -8 139197. 2925.81   4 
   0  -2   8 145178. 2964.19   9 
   0   2  -8 141939. 3242.64  13 
   0   2  -8 135191. 3380.39  34 
   0  -2   7 1023.53 231.831   9 
   0   2  -7 1317.40 292.757  13 
   0   2  -7 1163.71 241.459   4 
   0  -2   6 181375. 2860.49   9 
   0   2  -6 172159. 2802.81   4 
   0   2  -6 175302. 3210.59  13 
   0   2  -5 7008.78 518.087   4 
   0  -2   5 7690.33 541.711   9 
   0   2  -5 7758.78 637.716  13 
   0  -2   5 7595.09 535.098  22 
   0  -2   4 47887.4 1210.13   9 
   0   2  -4 45751.4 1180.88   4 
   0  -2   4 47541.9 1240.51  22 
   0   2  -3 108497. 1632.23   4 
   0  -2   3 123320. 1677.65   9 
   0  -2   2 16142.8 497.599   9 
   0   2  -2 15074.2 485.510   4 
   0   2  -2 15643.0 731.450  13 
   0   2  -1 62133.1 665.604   4 
   0   2  -1 65339.6 1373.64  13 
   0   2   0 48771.2 1087.77  13 
   0  -2   0 50115.9 941.020  10 
   0  -2   0 51577.0 1172.12  17 
   0   2   1 5628.61 201.544   9 
   0  -2  -1 5646.98 190.452   4 
   0  -2  -1 5714.67 304.937  16 
   0  -2  -1 5908.77 313.035  10 
   0   2   2 16797.0 502.258   9 
   0   2   2 16227.1 678.878  12 
   0  -2  -2 16795.8 555.210  11 
   0  -2  -2 17648.8 504.093   4 
   0   2   3 3550.68 284.028   9 
   0  -2  -3 3292.52 276.710  11 
   0   2   3 3148.30 308.422  12 
   0  -2  -3 3460.97 284.267   4 
   0   2   4 15115.6 720.309  12 
   0  -2  -4 16216.2 691.119   4 
   0   2   4 15755.8 687.488   9 
   0   2   5 59620.2 1508.02  12 
   0  -2  -5 63723.4 1512.22   4 
   0   2   5 61159.3 1535.20   9 
   0  -2  -6 445267. 4386.80   4 
   0  -2  -6 441544. 4562.12  18 
   0   2   6 421446. 4285.09  12 
   0   2   6 423746. 4395.62   9 
   0  -2  -6 447873. 4592.27  19 
   0   2   7 29402.5 1251.85   9 
   0   2   7 28481.1 1185.37  12 
   0  -2  -7 29603.6 1232.07   4 
   0  -2  -7 28645.5 1243.99  18 
   0  -2  -7 28481.1 1258.47  19 
   0  -2  -7 27517.7 1037.91   8 
   0  -2  -8 318080. 4462.38  19 
   0   2   8 322284. 4434.16   9 
   0  -2  -8 305839. 3754.88   8 
   0  -2  -8 332349. 4410.37   4 
   0  -2  -8 318665. 4444.57  18 
   0   2   8 329425. 4283.84  12 
   0  -2  -9 10087.3 844.291  19 
   0   2   9 9694.39 850.544   9 
   0  -2  -9 10850.0 867.634  18 
   0  -2  -9 10554.4 841.599   4 
   0  -2  -9 10544.8 736.325   8 
   0  -2 -10 63854.7 2199.30   4 
   0  -2 -10 61360.6 1906.04   8 
   0  -2 -10 63387.6 2209.33  18 
   0   2  10 60274.4 2186.70   9 
   0  -2 -10 62410.7 2198.82  19 
   0   2  11 5596.45 719.751   9 
   0  -2 -11 5886.74 708.415  19 
   0  -2 -11 5979.07 715.025   4 
   0  -2 -11 6070.34 715.808  18 
   0  -2 -11 5892.13 763.623  34 
   0  -2 -12 41985.9 1980.81   4 
   0   2  12 40684.3 1977.59   9 
   0  -2 -12 40350.3 2105.18  34 
   0  -2 -13 442.508 243.228   4 
   0   2  13 163.842 200.484   9 
   0  -2 -13-156.348 149.551  34 
   0   2  14 53243.7 2527.21   9 
   0  -2 -14 54629.3 2513.57   4 
   0  -2 -14 55928.0 2711.24  34 
   0   2  15 61388.4 2850.74   9 
   0  -2 -15 62626.5 2846.81   4 
   0  -2 -15 61775.2 2874.91  16 
   0  -2 -15 64598.3 3015.36  34 
   0  -2 -16 6106.87 931.035   4 
   0   2  16 5090.85 860.324   9 
   0  -2 -16 5327.26 882.409  16 
   0  -2 -16 5972.79 939.939  34 
   0  -2 -17 17573.8 1670.49  16 
   0  -2 -17 16581.0 1611.85  21 
   0   2  17 17223.3 1650.07   9 
   0  -2 -17 18929.2 1773.16  34 
   0  -2 -18 474.164 291.335  21 
   0  -2 -18 50.6853 121.478  16 
   0   2  18 58.3761 127.357   9 
   0  -2 -18 60.6759 122.628  34 
   0   2  19 670.018 361.088   9 
   0  -2 -19 1249.60 499.118  16 
   0   2  19 711.809 296.997   5 
   0  -2 -19 871.407 477.046  21 
   0   2  19 948.527 371.008  39 
   0  -2 -19 1344.49 499.131  34 
   0   2  19 1170.94 464.188  45 
   0   2  19 963.939 406.839  46 
   0   2  20 25044.3 1892.44  39 
   0  -2 -20 26279.5 2318.54  34 
   0  -2 -20 25475.0 2264.16  30 
   0   2  20 25285.0 1814.69   5 
   0  -2 -20 24427.3 2232.75  16 
   0  -2 -20 24929.0 2181.31   3 
   0   2  20 24676.8 2264.20   9 
   0  -2 -20 24617.4 2209.92  21 
   0   2  20 22553.4 2276.74  52 
   0   2  20 25340.1 2212.66  46 
   0   2  20 23118.5 1892.86  45 
   0   2  21 14296.8 1475.32  39 
   0  -2 -21 13262.1 1662.68  30 
   0   2  21 11896.0 1584.97   9 
   0  -2 -21 13713.7 1712.26  21 
   0  -2 -21 13483.9 1710.90  16 
   0  -2 -21 13054.2 1664.40   3 
   0   2  21 14231.1 1394.12   5 
   0   2  21 12170.6 1720.62  52 
   0   2  21 13517.6 1469.25  45 
   0   2  21 15023.6 1765.31  46 
   0   2  22 3316.11 746.778  39 
   0  -2 -22 3112.51 834.450  30 
   0   2  22 1991.63 747.612   9 
   0  -2 -22 2243.87 841.393  21 
   0  -2 -22 1683.65 610.015   3 
   0  -2 -22 2646.70 818.199  16 
   0   2  22 2514.55 626.431   5 
   0   2  22 2972.27 909.669  52 
   0   2  22 3190.83 735.898  45 
   0   2  22 2456.95 751.121  46 
   0  -2 -23 21878.9 2266.30  30 
   0   2  23 24293.4 1980.15  39 
   0   2  23 21394.9 2344.96   9 
   0  -2 -23 21498.9 2264.97  21 
   0   2  23 21600.0 1777.41   5 
   0  -2 -23 20290.5 2216.14  16 
   0  -2 -23 21756.4 2252.94   3 
   0   2  23 22852.7 2424.86  52 
   0   2  23 21931.0 2244.13  46 
   0   2  23 22037.5 1922.82  45 
   0   2  24 494.036 305.701   5 
   0  -2 -24 398.562 322.370  21 
   0  -2 -24 857.770 470.810  16 
   0   2  24 359.466 300.452  39 
   0  -2 -24 815.122 455.075  30 
   0   2  24 155.710 331.911  46 
   0   2  24 460.115 350.759  45 
   0  -2 -25 2659.44 806.772  21 
   0   2  25 2679.52 621.303   5 
   0   2  25 3281.01 778.392  39 
   0  -2 -25 3223.81 886.423  30 
   0   2  25 3794.62 955.560  46 
   0   2  25 2996.75 708.601  45 
   0  -2 -26 1613.47 593.773  30 
   0   2  26 1812.59 516.536   5 
   0  -2 -26 1842.67 482.719  57 
   0   2  26 2058.42 719.950  46 
   0   2  26 1918.02 550.280  45 
   0  -2 -27 19277.7 2162.30  30 
   0   2  27 19461.8 1713.89   5 
   0  -2 -27 18666.0 1512.65  57 
   0   2  27 18903.2 1699.95  45 
   0   2  27 18396.6 2117.60  46 
   0  -2 -28 1463.28 578.370  30 
   0   2  28 1571.18 492.685   5 
   0  -2 -28 1456.84 400.628  57 
   0   2  28 1802.80 512.769  45 
   0   2  28 1459.08 627.120  46 
   0  -2 -29 23639.5 2260.41  30 
   0   2  29 27131.1 1944.73   5 
   0  -2 -29 24404.2 1612.42  57 
   0   2  29 25145.2 1813.05  45 
   0   2  29 22916.2 2285.85  46 
   0   2  30 478.807 277.385   5 
   0  -2 -30 299.065 93.5117  57 
   0   2  30-170.415 344.034  46 
   0   2  30 433.360 234.311  45 
   0  -2 -31 11249.2 964.510  57 
   0   2  31 11554.2 1071.32  45 
   0   2  31 10981.2 1465.59  46 
   0  -2 -32 300.937 153.793  50 
   0  -2 -32 369.061 170.309  57 
   0   2  32 293.676 218.382  46 
   0   2  32 334.541 149.513  45 
   0  -2 -33 417.757 117.435   6 
   0  -2 -33 617.475 191.148  50 
   0   3 -33 8361.78 696.586  53 
   0  -3  33 7296.66 905.694  46 
   0   3 -32 9285.68 724.066   6 
   0   3 -32 6715.31 611.969  50 
   0  -3  32 7813.10 1048.88  46 
   0   3 -31 6012.53 742.018  57 
   0   3 -31 6066.64 663.911  50 
   0  -3  31 5695.80 985.139  46 
   0   3 -30 20705.2 1337.14  50 
   0   3 -30 21445.0 1500.70  57 
   0  -3  30 19141.3 1877.71  46 
   0  -3  29 1359.51 448.794   5 
   0   3 -29 1474.33 422.729  57 
   0   3 -29 1230.38 331.855  50 
   0  -3  29 827.868 333.284  46 
   0  -3  28 699.993 289.597   5 
   0   3 -28 1006.91 345.927  57 
   0  -3  28 654.672 360.242  46 
   0  -3  27-38.4220 168.798   5 
   0   3 -27-55.3298 115.971  57 
   0  -3  27-153.101 294.281  46 
   0   3 -27 128.831 257.000  47 
   0   3 -26 827.404 434.283  30 
   0  -3  26 1160.42 410.914   5 
   0   3 -26 956.256 349.427  57 
   0  -3  26 1145.50 448.387  49 
   0   3 -26 1523.20 463.892  47 
   0  -3  26 896.776 376.806  46 
   0   3 -25 16669.1 1964.64  30 
   0  -3  25 19051.2 1714.77   5 
   0   3 -25 15786.2 1497.42  57 
   0  -3  25 17602.7 1858.79  49 
   0   3 -25 15956.9 1558.70  47 
   0  -3  25 17308.9 2014.33  46 
   0   3 -24-124.495 185.947  30 
   0  -3  24 29.5704 127.519   5 
   0  -3  24 70.4903 151.967  52 
   0   3 -24 38.2645 113.968  57 
   0  -3  24-86.8172 147.758  49 
   0  -3  24-255.451 425.296  46 
   0   3 -24 341.456 254.702  47 
   0   3 -23 33071.1 2735.24  30 
   0  -3  23 31509.6 2183.64   5 
   0  -3  23 35341.6 3047.88  52 
   0  -3  23 31230.7 2458.25  49 
   0   3 -23 29070.1 2047.33  57 
   0  -3  23 31242.9 2661.16  46 
   0   3 -23 30025.1 2186.25  47 
   0   3 -22 44327.9 3135.46  30 
   0   3 -22 37591.9 3026.78   3 
   0  -3  22 42316.4 2522.02   5 
   0  -3  22 36645.5 2864.44   9 
   0  -3  22 43946.9 3405.93  52 
   0  -3  22 41655.3 2815.15  49 
   0   3 -22 38872.1 2342.58  57 
   0  -3  22 38158.9 2886.68  46 
   0   3 -22 40325.0 2521.56  47 
   0   3 -21 23087.4 2236.38  30 
   0   3 -21 21718.6 2185.60   3 
   0  -3  21 22392.9 2152.61   9 
   0  -3  21 24339.1 1871.80   5 
   0   3 -21 22622.0 1771.57  57 
   0  -3  21 25717.9 2177.78  49 
   0   3 -21 22649.6 1920.61  47 
   0  -3  21 22118.3 2181.37  46 
   0   3 -20 49697.3 3150.44  30 
   0   3 -20 46676.7 3229.60  29 
   0  -3  20 45397.1 2958.38   9 
   0   3 -20 44027.6 3051.48   3 
   0  -3  20 46162.4 2544.52   5 
   0  -3  20 47457.4 2916.87  49 
   0   3 -20 42812.0 2534.71  47 
   0  -3  20 44790.5 2994.01  46 
   0   3 -19 7386.92 1255.15  29 
   0   3 -19 6715.04 1125.15  30 
   0  -3  19 6692.33 1097.05   9 
   0  -3  19 7308.56 977.952   5 
   0   3 -19 6657.45 1063.26  16 
   0   3 -19 6880.48 1180.38   3 
   0  -3  19 6719.39 1053.32  49 
   0  -3  19 7644.00 1216.83  46 
   0   3 -19 6114.24 945.442  47 
   0   3 -18 72650.0 3360.88  16 
   0  -3  18 70660.9 3397.86   9 
   0  -3  18 65127.4 2878.94   5 
   0   3 -18 70986.4 3235.80  21 
   0   3 -18 70922.8 3547.22   3 
   0   3 -18 76384.5 3662.62  30 
   0   3 -18 78650.5 3980.32  29 
   0  -3  18 70950.7 3533.36  46 
   0   3 -17 69130.6 3038.75  21 
   0  -3  17 70377.3 3283.76   9 
   0   3 -17 73719.0 3231.12  16 
   0   3 -17 73370.1 3462.26  30 
   0   3 -16 9726.95 1116.20  16 
   0  -3  16 8567.50 1112.49   9 
   0   3 -16 9650.90 1079.21  21 
   0   3 -16 8601.74 1136.28  30 
   0   3 -15-35.4256 206.316  16 
   0   3 -15 396.802 212.412  21 
   0   3 -15 167.054 105.455   4 
   0  -3  15-8.11244 95.8586   9 
   0   3 -15 172.600 75.0881  30 
   0   3 -14 1274.52 456.717   4 
   0   3 -14 1007.68 297.661  21 
   0  -3  14 915.524 327.901   9 
   0   3 -14 600.521 236.118  16 
   0   3 -13 9895.78 1060.79   4 
   0  -3  13 10186.7 1054.06   9 
   0  -3  12 9244.65 951.162   9 
   0   3 -12 7708.22 894.064   4 
   0  -3  11 996.132 267.729   9 
   0   3 -11 736.788 283.931   4 
   0   3 -11 1106.95 371.157  13 
   0   3 -10 6427.92 830.787  13 
   0   3 -10 5968.21 698.914   4 
   0  -3  10 6224.59 703.975   9 
   0  -3  10 6442.08 926.734  35 
   0  -3   9 22824.3 1266.69   9 
   0   3  -9 22565.1 1464.45  13 
   0   3  -9 21127.9 1233.99   4 
   0  -3   9 21254.4 1639.82  35 
   0  -3   9 20845.8 1512.78  36 
   0   3  -8 9607.18 913.997  13 
   0  -3   8 9682.20 776.714   9 
   0   3  -8 9972.63 796.113   4 
   0  -3   8 8296.16 933.044  36 
   0  -3   8 8926.50 983.931  35 
   0  -3   8 8095.06 808.707  23 
   0  -3   7 4526.60 499.650   9 
   0   3  -7 4372.46 590.162  13 
   0   3  -7 4408.95 487.382   4 
   0  -3   7 4305.71 618.012  36 
   0   3  -6 14783.6 830.547   4 
   0   3  -6 15041.8 1054.33  13 
   0  -3   6 15738.2 853.162   9 
   0  -3   6 15096.1 886.287  22 
   0  -3   5 119004. 2148.91   9 
   0  -3   5 116347. 2357.02  22 
   0  -3   4 11044.3 587.223   9 
   0   3  -4 9561.43 543.058   4 
   0   3  -3 55075.1 1113.24   4 
   0  -3   3 58864.0 1150.11   9 
   0   3  -3 55872.7 1710.04  13 
   0   3  -2 82682.4 2000.25  13 
   0  -3   2 87120.4 1102.25   9 
   0   3  -1 29126.9 1108.59  13 
   0  -3   1 30407.4 1154.46   7 
   0  -3   0 14352.3 750.688  17 
   0   3   0 13201.2 697.755  13 
   0  -3  -1 48910.5 987.434  16 
   0  -3  -1 46140.8 1096.28  10 
   0  -3  -1 45656.1 974.990  21 
   0   3   1 49906.1 1465.70  12 
   0  -3  -1 50144.5 1360.79  17 
   0  -3  -2 59611.7 1272.49  16 
   0   3   2 58598.3 1585.76  12 
   0   3   3 131824. 1741.46   9 
   0  -3  -3 137582. 1681.50   4 
   0   3   3 128406. 2372.74  12 
   0  -3  -3 134996. 1943.18  11 
   0  -3  -4 81487.1 1523.46   4 
   0   3   4 78372.2 1895.90  12 
   0   3   4 78690.5 1568.50   9 
   0  -3  -4 81660.9 1602.30  11 
   0   3   5 185081. 3023.01  12 
   0   3   5 183516. 2700.66   9 
   0  -3  -5 191530. 2627.87   4 
   0  -3  -5 188801. 2644.79  11 
   0  -3  -6 140172. 2485.98   4 
   0   3   6 133438. 2667.01  12 
   0   3   6 133872. 2514.75   9 
   0  -3  -7 302588. 3924.15   4 
   0  -3  -7 295279. 4082.44  18 
   0   3   7 289201. 4012.39   9 
   0  -3  -8 31699.3 1443.88  19 
   0  -3  -8 33638.4 1410.88   4 
   0   3   8 31640.3 1402.21  12 
   0  -3  -8 33142.4 1455.61  18 
   0   3   8 32174.2 1444.10   9 
   0   3   9 92662.2 2629.30   9 
   0  -3  -9 98055.4 2649.48  18 
   0  -3  -9 92270.3 2290.99   8 
   0  -3  -9 100107. 2609.53   4 
   0  -3  -9 99202.5 2649.63  19 
   0   3   9 96945.6 2590.93  12 
   0  -3 -10 12700.4 1004.60  18 
   0   3  10 12566.0 977.020  12 
   0  -3 -10 12123.3 875.707   8 
   0  -3 -10 12477.9 972.762   4 
   0   3  10 11179.2 968.265   9 
   0  -3 -10 12133.9 988.197  19 
   0   3  11 1628.89 371.059   9 
   0  -3 -11 1434.97 355.397  18 
   0  -3 -11 1621.68 376.451  19 
   0  -3 -11 1508.67 353.507   4 
   0  -3 -11 1196.17 268.241   8 
   0   3  12 34475.2 1885.03   9 
   0  -3 -12 37105.4 1693.78   8 
   0  -3 -12 37325.0 1893.12   4 
   0  -3 -12 37842.1 1910.08  19 
   0  -3 -12 36263.8 1872.70  18 
   0  -3 -12 35033.1 1962.01  34 
   0  -3 -13 9132.67 982.354   4 
   0  -3 -13 8506.69 987.139  16 
   0   3  13 8536.95 970.811   9 
   0  -3 -13 9628.57 1086.88  34 
   0  -3 -14 247.920 194.612  16 
   0   3  14 296.370 218.170   9 
   0  -3 -14 243.349 211.223   4 
   0  -3 -15 8464.20 1064.11  16 
   0   3  15 8196.15 1062.93   9 
   0  -3 -15 9886.81 1133.48   4 
   0  -3 -15 8609.02 1088.71  34 
   0  -3 -16 8505.83 1110.75  16 
   0  -3 -16 8881.45 1129.74  21 
   0   3  16 8755.85 1148.22   9 
   0  -3 -16 9587.82 1205.92  34 
   0   3  17 1594.31 453.026   9 
   0  -3 -17 1576.68 501.809  16 
   0  -3 -17 903.882 355.657  21 
   0  -3 -17 1092.73 419.280  34 
   0  -3 -18 4917.81 927.681  16 
   0   3  18 4090.69 835.781   9 
   0  -3 -18 4421.47 875.406  21 
   0   3  18 4958.13 817.038  39 
   0  -3 -18 5201.49 952.834  34 
   0   3  18 4476.33 881.602  46 
   0   3  18 3948.30 765.540  45 
   0   3  19 3217.91 650.117  39 
   0  -3 -19 2894.16 722.521  34 
   0   3  19 3091.28 801.408   9 
   0  -3 -19 3187.73 741.418   3 
   0  -3 -19 3258.81 785.875  21 
   0   3  19 3022.60 600.266   5 
   0  -3 -19 2963.81 763.746  16 
   0   3  19 3267.41 873.237  52 
   0   3  19 2802.42 635.208  45 
   0   3  19 3314.12 788.719  46 
   0  -3 -20 10928.4 1493.78  34 
   0   3  20 10179.0 1209.00  39 
   0  -3 -20 10052.8 1434.09  30 
   0   3  20 10418.7 1181.88   5 
   0  -3 -20 9479.76 1371.31  21 
   0  -3 -20 9950.76 1381.20   3 
   0  -3 -20 9815.49 1426.29  16 
   0   3  20 10001.0 1464.00   9 
   0   3  20 9623.44 1515.13  52 
   0   3  20 10169.3 1262.19  45 
   0   3  20 10805.8 1456.17  46 
   0  -3 -21 2979.32 770.267   3 
   0  -3 -21 3206.15 861.420  21 
   0  -3 -21 2950.23 811.735  16 
   0   3  21 3678.31 709.138   5 
   0   3  21 4511.11 1008.56   9 
   0   3  21 3543.70 736.162  39 
   0  -3 -21 3333.86 874.560  30 
   0   3  21 3557.74 760.087  45 
   0   3  21 3511.84 849.348  46 
   0   3  22 64685.9 4042.52   9 
   0  -3 -22 65676.3 3878.19  21 
   0  -3 -22 65232.8 3898.11  16 
   0  -3 -22 63032.1 3734.59   3 
   0   3  22 65934.6 3084.83   5 
   0   3  22 69650.5 3314.83  39 
   0  -3 -22 68635.5 3925.29  30 
   0   3  22 65014.8 3826.70  46 
   0   3  22 65150.4 3302.10  45 
   0   3  23 22394.3 1813.23   5 
   0  -3 -23 19818.6 2147.99   3 
   0  -3 -23 20234.8 2250.68  16 
   0  -3 -23 21418.8 2254.47  21 
   0  -3 -23 20654.5 2176.04  30 
   0   3  23 23303.7 1943.30  39 
   0   3  23 21934.0 2275.10  46 
   0   3  23 20524.3 1863.04  45 
   0  -3 -24 35781.6 3027.70  16 
   0  -3 -24 38490.9 3076.97  21 
   0   3  24 38759.0 2420.67   5 
   0  -3 -24 40921.0 3108.83  30 
   0   3  24 42515.8 2696.04  39 
   0   3  24 39753.9 3115.26  46 
   0   3  24 39774.7 2611.88  45 
   0   3  25 220.540 202.088   5 
   0   3  25 344.170 324.124  39 
   0  -3 -25 55.7755 158.860  30 
   0   3  25 316.593 380.848  46 
   0   3  25 139.312 219.898  45 
   0  -3 -26 5411.98 1147.84  30 
   0   3  26 5838.03 933.050   5 
   0  -3 -26 5232.93 790.244  57 
   0   3  26 6245.04 1017.86  45 
   0   3  26 5029.43 1095.60  46 
   0  -3 -27 1111.22 513.388  30 
   0   3  27 539.825 236.604   5 
   0  -3 -27 22.5819 135.499  57 
   0   3  27 690.822 490.558  46 
   0   3  27 14.5223 193.282  45 
   0  -3 -28 12355.9 1669.57  30 
   0   3  28 12198.2 1327.38   5 
   0  -3 -28 11148.5 1092.75  57 
   0   3  28 11175.6 1627.99  46 
   0   3  28 12072.5 1337.36  45 
   0   3  29 3253.90 662.598   5 
   0  -3 -29 3086.76 530.111  57 
   0   3  29 3133.42 833.299  46 
   0   3  29 3111.11 636.291  45 
   0  -3 -30 5374.84 670.845  57 
   0   3  30 6410.19 873.524  45 
   0   3  30 5728.71 1090.92  46 
   0  -3 -31 460.695 179.885  57 
   0   3  31 206.228 166.330  45 
   0  -3 -32 1095.47 246.947   6 
   0  -3 -32 1173.04 293.041  50 
   0   3  32 836.996 261.246  45 
   0  -3 -33 1709.27 274.326   6 
   0  -3 -33 2708.43 391.700  50 
   0   4 -32 113.590 105.414   6 
   0  -4  32 47.1555 137.178  46 
   0   4 -31 10290.9 789.940   6 
   0  -4  31 9773.46 1208.84  46 
   0   4 -30 167.757 99.7760  57 
   0   4 -30 193.106 151.146  50 
   0  -4  30 32.5734 126.245  46 
   0   4 -29 2283.85 499.274  57 
   0   4 -29 2701.18 473.915  50 
   0  -4  29 2939.26 766.715  46 
   0  -4  28 3329.65 659.738   5 
   0   4 -28 3434.32 644.189  57 
   0   4 -28 3283.51 618.503  47 
   0   4 -28 3567.15 584.433  50 
   0  -4  28 2864.22 743.606  46 
   0  -4  27 4220.43 780.597   5 
   0   4 -27 4017.82 664.755  50 
   0   4 -27 3625.86 671.701  57 
   0  -4  27 2684.11 728.714  46 
   0   4 -27 4110.30 752.179  47 
   0  -4  26 497.008 282.435   5 
   0  -4  26 670.550 393.914  49 
   0   4 -26 59.4136 107.855  57 
   0  -4  26 393.055 296.795  46 
   0   4 -26 313.024 219.445  47 
   0  -4  25 6457.80 1013.65   5 
   0   4 -25 5523.11 885.599  57 
   0  -4  25 5519.22 1025.93  49 
   0  -4  25 5538.94 1130.23  46 
   0   4 -25 5828.16 953.737  47 
   0  -4  24 1661.28 527.603   5 
   0   4 -24 1795.10 519.609  57 
   0  -4  24 1935.24 651.882  49 
   0  -4  24 1626.96 733.009  52 
   0  -4  24 1222.74 557.226  46 
   0   4 -24 1778.88 540.116  47 
   0  -4  23 8650.89 1168.93   5 
   0  -4  23 8961.58 1538.69  52 
   0  -4  23 8882.38 1317.14  49 
   0   4 -23 8856.67 1137.13  57 
   0   4 -23 8536.88 1172.03  47 
   0  -4  23 7816.38 1333.08  46 
   0   4 -22 38587.9 2844.60  30 
   0  -4  22 39534.2 2456.78   5 
   0  -4  22 31285.7 2618.85   9 
   0   4 -22 30593.3 2702.05   3 
   0  -4  22 38967.1 2729.83  49 
   0   4 -22 35060.0 2263.42  57 
   0   4 -22 35958.1 2421.31  47 
   0  -4  22 34899.0 2765.52  46 
   0   4 -21 12581.6 1790.78  29 
   0   4 -21 15789.5 1799.37  30 
   0  -4  21 14527.8 1463.83   5 
   0   4 -21 13343.2 1760.00   3 
   0  -4  21 10971.4 1483.77   9 
   0   4 -21 14009.3 1416.61  57 
   0  -4  21 14434.7 1668.92  49 
   0   4 -21 13803.1 1480.78  47 
   0  -4  21 12400.7 1618.74  46 
   0   4 -20 509.703 359.727  29 
   0   4 -20 181.533 196.107  30 
   0  -4  20-674.911 362.327   9 
   0   4 -20-117.476 179.515   3 
   0  -4  20-563.619 290.111   5 
   0  -4  20-123.676 132.059  49 
   0   4 -20-74.2759 153.061  57 
   0   4 -20 0.75702 192.883  47 
   0  -4  20-55.0203 228.635  46 
   0   4 -19 145546. 5814.90  29 
   0   4 -19 154353. 5344.23  30 
   0   4 -19 140337. 5276.23   3 
   0  -4  19 136123. 4986.03   9 
   0  -4  19 134554. 4301.81   5 
   0   4 -19 137853. 4328.71  57 
   0  -4  19 145064. 4983.93  49 
   0   4 -19 130652. 4495.61  47 
   0  -4  19 140086. 5198.13  46 
   0   4 -18 143307. 5670.92  29 
   0   4 -18 151005. 5135.96  30 
   0  -4  18 143219. 4898.18   9 
   0   4 -18 136453. 5007.07   3 
   0  -4  18 123238. 4022.07   5 
   0  -4  18 135214. 4674.06  49 
   0   4 -18 134562. 4181.59  57 
   0   4 -18 132504. 4400.70  47 
   0  -4  18 140079. 5057.23  46 
   0   4 -17 99261.9 4075.20   3 
   0  -4  17 102298. 3976.82   9 
   0   4 -17 108968. 4222.09  30 
   0   4 -17 108247. 4763.29  29 
   0  -4  17 97621.8 4075.06  46 
   0  -4  16 39753.6 2410.78   9 
   0   4 -16 41523.4 2499.47  30 
   0   4 -16 44236.9 2942.58  29 
   0  -4  15 5987.76 899.281   9 
   0   4 -15 5576.69 852.020  30 
   0   4 -14 5821.24 765.452  16 
   0  -4  14 6640.21 898.276   9 
   0   4 -14 6341.51 882.563  30 
   0  -4  13 32796.5 1899.27   9 
   0   4 -13 32596.4 1967.72   4 
   0   4 -13 31427.6 1689.12  16 
   0   4 -13 28603.3 1808.21  30 
   0  -4  12 6333.56 776.680   9 
   0   4 -12 6401.04 725.277  16 
   0   4 -12 6462.21 831.808   4 
   0   4 -12 5910.85 665.323  21 
   0  -4  12 5253.22 969.308  35 
   0   4 -12 5496.99 785.667  30 
   0  -4  11 6386.87 766.630   9 
   0   4 -11 5395.70 738.936   4 
   0   4 -11 5308.30 578.011  21 
   0  -4  11 5238.98 928.199  35 
   0   4 -11 5327.35 689.924  30 
   0  -4  10 75.8371 94.7129   9 
   0   4 -10 27.0180 160.610  13 
   0   4 -10-259.389 124.027  21 
   0   4 -10 164.657 156.177   4 
   0   4 -10 56.2388 76.9518  30 
   0  -4  10 266.967 189.709  36 
   0  -4  10 168.022 210.676  35 
   0   4  -9 2147.22 427.174   4 
   0   4  -9 2033.81 495.755  13 
   0  -4   9 2215.44 412.282   9 
   0   4  -9 1763.27 287.892  21 
   0  -4   9 1786.18 463.636  36 
   0  -4   9 2042.21 438.392  23 
   0  -4   9 2186.71 512.554  35 
   0   4  -8 10517.8 635.372  21 
   0  -4   8 13550.8 929.559   9 
   0   4  -8 13904.3 1190.16  13 
   0   4  -8 12542.7 914.985   4 
   0  -4   8 12000.7 1052.84  23 
   0  -4   8 12834.8 1181.06  36 
   0  -4   8 13148.6 1297.29  35 
   0  -4   7 1949.09 335.425   9 
   0   4  -7 1595.60 380.719  13 
   0  -4   7 1690.52 316.875  22 
   0   4  -7 1304.27 195.034  21 
   0   4  -7 1670.96 310.853   4 
   0  -4   7 1693.95 402.441  36 
   0  -4   7 1191.56 317.879  35 
   0  -4   7 1402.60 330.580  23 
   0   4  -6 36392.9 1772.86  13 
   0  -4   6 37293.8 1322.13   9 
   0   4  -6 35927.4 1309.57   4 
   0  -4   6 37260.0 1911.36  35 
   0  -4   6 35368.4 1837.20  36 
   0  -4   6 37395.9 1567.96  22 
   0  -4   5 28836.5 1045.22   9 
   0   4  -5 27958.6 1051.39   4 
   0   4  -5 28662.3 1513.76  13 
   0  -4   5 28257.7 1327.16  22 
   0  -4   5 28094.9 1556.64  36 
   0  -4   4 303402. 2974.20   9 
   0   4  -4 305793. 4755.78  13 
   0   4  -4 294879. 5122.20  29 
   0  -4   3 283324. 2360.29   9 
   0   4  -3 289238. 2421.54   3 
   0   4  -3 305274. 4540.77  13 
   0  -4   3 296987. 4529.73  26 
   0   4  -3 305370. 4988.64  29 
   0   4  -2 120123. 1098.92   3 
   0   4  -2 126106. 2779.32  13 
   0   4  -1 233054. 3588.05  13 
   0  -4   1 231226. 3656.63   7 
   0  -4   0 140878. 2682.00  17 
   0  -4  -1 50181.3 1108.36  21 
   0  -4  -1 53433.9 1639.54  17 
   0  -4  -1 51528.7 1334.27  10 
   0  -4  -2 60851.4 1450.27  10 
   0  -4  -2 62427.2 1771.88  17 
   0   4   2 61369.4 1925.12  12 
   0  -4  -2 55884.4 649.995   3 
   0  -4  -2 62533.5 1382.35  16 
   0  -4  -2 60128.7 1390.93  21 
   0   4   2 57727.4 763.069   9 
   0   4   3 205832. 2060.36   9 
   0  -4  -3 207631. 1880.70   3 
   0  -4  -3 215946. 2880.24  16 
   0   4   3 213031. 3599.23  12 
   0  -4  -4 243405. 3365.30  16 
   0   4   4 236912. 2697.64   9 
   0   4   4 242544. 3867.86  12 
   0  -4  -5 31152.8 1296.33  16 
   0   4   5 31589.2 1417.69  12 
   0   4   5 30390.3 1102.16   9 
   0  -4  -5 31961.7 1060.22   4 
   0  -4  -5 32677.1 1163.08  11 
   0  -4  -6 298844. 3736.07  11 
   0  -4  -6 291564. 4224.03  16 
   0  -4  -6 292241. 3569.12   4 
   0   4   6 283380. 4347.46  12 
   0   4   6 284682. 3719.66   9 
   0  -4  -7 99.4456 80.9730  16 
   0   4   7 169.584 134.920   9 
   0   4   7-33.5518 135.691  12 
   0  -4  -7 105.776 70.1585  11 
   0  -4  -7 110.090 79.1734   4 
   0   4   8 4736.27 604.342  12 
   0  -4  -8 4842.81 608.437  16 
   0   4   8 4452.55 548.779   9 
   0  -4  -8 5346.65 562.051   4 
   0  -4  -8 5003.49 554.062  11 
   0  -4  -8 5263.12 596.832  18 
   0  -4  -9 1351.34 299.969  11 
   0   4   9 1079.78 300.438  12 
   0  -4  -9 1518.83 317.936   4 
   0  -4  -9 1172.80 287.622  18 
   0  -4  -9 1026.48 296.267  16 
   0   4   9 1055.15 275.584   9 
   0  -4  -9 1135.32 287.977  19 
   0   4  10 41638.6 1895.37  12 
   0  -4 -10 44822.2 1868.84   4 
   0  -4 -10 45914.4 2069.04  16 
   0   4  10 42097.9 1888.82   9 
   0  -4 -10 45071.7 1922.79  19 
   0  -4 -10 44562.4 1912.18  18 
   0   4  11 110509. 3225.80  12 
   0   4  11 107581. 3214.85   9 
   0  -4 -11 104646. 2834.95   8 
   0  -4 -11 112257. 3199.41  18 
   0  -4 -11 112713. 3399.21  16 
   0  -4 -11 112393. 3182.02  19 
   0  -4 -11 111871. 3140.68   4 
   0  -4 -12 59254.7 2574.26  16 
   0  -4 -12 59638.1 2439.70  18 
   0   4  12 56173.0 2434.16   9 
   0  -4 -12 60679.2 2416.65   4 
   0  -4 -12 56788.9 2198.03   8 
   0  -4 -12 62705.7 2485.50  19 
   0  -4 -13 1497.37 435.890  16 
   0  -4 -13 1426.12 405.514   4 
   0  -4 -13 1640.03 367.558   8 
   0   4  13 1654.75 458.524   9 
   0  -4 -13 1719.40 419.585  18 
   0  -4 -13 1667.81 435.775  19 
   0  -4 -13 1584.10 395.268  34 
   0  -4 -14 19155.5 1592.45  16 
   0   4  14 19294.4 1583.65   9 
   0  -4 -14 19217.3 1575.62  34 
   0  -4 -15 10164.2 1216.76  21 
   0   4  15 10320.5 1220.10   9 
   0  -4 -15 10807.1 1251.19  16 
   0  -4 -15 10679.5 1204.69  34 
   0   4  16 9644.03 1232.87   9 
   0  -4 -16 9751.32 1242.18  16 
   0  -4 -16 10133.2 1239.45  21 
   0  -4 -16 10004.8 1225.29  34 
   0  -4 -17 36676.9 2343.52   3 
   0  -4 -17 35693.3 2471.24  16 
   0  -4 -17 35980.6 2445.16  21 
   0   4  17 34292.0 2457.86   9 
   0  -4 -17 36476.5 2444.93  34 
   0  -4 -18 10563.9 1376.96  21 
   0  -4 -18 10679.3 1333.15   3 
   0   4  18 9916.07 1358.83   9 
   0  -4 -18 9448.37 1322.47  16 
   0   4  18 9228.69 1040.60   5 
   0   4  18 10123.7 1166.00  39 
   0  -4 -18 10624.9 1332.51  34 
   0   4  18 10133.4 1371.70  46 
   0   4  18 8816.76 1152.53  45 
   0   4  19 403.225 253.312   9 
   0  -4 -19 781.699 386.695  21 
   0  -4 -19 559.092 477.068   3 
   0  -4 -19 1205.99 525.617  16 
   0   4  19 514.801 216.589   5 
   0  -4 -19 416.031 279.613  34 
   0   4  19 855.724 336.360  39 
   0   4  19 787.421 440.805  46 
   0   4  19 626.385 266.612  45 
   0  -4 -20 27179.1 2285.19   3 
   0  -4 -20 26561.0 2364.10  16 
   0   4  20 26855.0 2479.51   9 
   0  -4 -20 27452.5 2373.90  21 
   0   4  20 27665.6 1914.96   5 
   0  -4 -20 25913.8 2245.78  11 
   0  -4 -20 29728.7 2476.12  30 
   0   4  20 30569.4 2109.77  39 
   0  -4 -20 29904.9 2395.58  34 
   0   4  20 28801.4 2470.89  46 
   0   4  20 26811.5 2073.04  45 
   0   4  21 20625.3 2237.44   9 
   0  -4 -21 23570.5 2277.74  21 
   0  -4 -21 23632.6 2204.72   3 
   0  -4 -21 20289.9 2051.93  11 
   0   4  21 23797.2 1808.76   5 
   0  -4 -21 22218.2 2225.41  16 
   0   4  21 24516.5 1944.96  39 
   0  -4 -21 23010.3 2213.87  30 
   0   4  21 22830.6 2258.67  46 
   0   4  21 21728.5 1891.09  45 
   0  -4 -22 3452.52 908.627  21 
   0  -4 -22 3102.65 828.492  16 
   0  -4 -22 3146.22 811.873   3 
   0  -4 -22 2656.73 752.495  11 
   0   4  22 3534.11 710.846   5 
   0   4  22 1573.57 517.937   9 
   0  -4 -22 2543.65 724.470  30 
   0   4  22 3607.60 780.714  39 
   0   4  22 2997.67 815.100  46 
   0   4  22 2463.30 645.045  45 
   0  -4 -23 67029.1 4024.04  21 
   0   4  23 69648.1 3176.05   5 
   0  -4 -23 66518.8 4021.98  16 
   0   4  23 75178.1 3527.56  39 
   0  -4 -23 68266.9 3979.52  30 
   0   4  23 67596.6 3412.84  45 
   0   4  23 69560.8 4116.43  46 
   0  -4 -24-23.9802 245.598  21 
   0   4  24 16.4797 141.309   5 
   0   4  24 100.146 188.073  39 
   0  -4 -24-323.640 292.802  30 
   0   4  24 43.6676 236.529  46 
   0   4  24 186.730 251.476  45 
   0   4  25 51746.3 2776.64   5 
   0  -4 -25 50367.6 3483.67  30 
   0   4  25 55410.6 3085.00  39 
   0   4  25 48497.3 3497.50  46 
   0   4  25 51262.6 2957.25  45 
   0  -4 -26 3668.54 921.971  30 
   0   4  26 4786.93 837.720   5 
   0  -4 -26 4748.00 727.461  57 
   0   4  26 4359.05 834.352  45 
   0   4  26 4109.85 1034.72  46 
   0  -4 -27 70.4716 157.184  30 
   0   4  27 26.8098 106.550   5 
   0  -4 -27 265.674 156.705  57 
   0   4  27-159.251 330.010  46 
   0   4  27 201.953 210.853  45 
   0   4  28 219.039 198.926   5 
   0   4  28-227.611 277.285  46 
   0   4  28-188.614 217.043  45 
   0   4  29 155.206 196.307   5 
   0   4  29 121.732 110.916  45 
   0   4  29 128.182 181.227  46 
   0   4  30-60.0485 197.038  45 
   0  -4 -31 2875.03 415.477   6 
   0   4  31 2781.39 543.626  45 
   0  -4 -32 1629.56 280.162   6 
   0  -4 -32 1891.39 346.422  50 
   0   4  32 1955.45 394.830  45 
   0  -4 -33 382.907 141.675  50 
   0   5 -32 454.202 154.392  53 
   0  -5  32 562.370 232.343  46 
   0   5 -31 2376.21 327.372   6 
   0  -5  31 2954.00 634.810  46 
   0   5 -30 6034.04 592.246   6 
   0  -5  30 6488.62 1010.66  46 
   0   5 -29 456.294 193.319  57 
   0   5 -29 430.726 205.549  47 
   0  -5  29 124.772 174.560  46 
   0   5 -28 594.954 262.902  57 
   0   5 -28 421.397 200.233  47 
   0  -5  28 386.777 219.201  46 
   0  -5  27 242.252 95.1918   5 
   0   5 -27 267.354 194.035  57 
   0   5 -27 258.952 167.252  47 
   0  -5  27 275.322 198.802  46 
   0  -5  26 26245.4 1950.68   5 
   0   5 -26 27647.1 1921.76  57 
   0  -5  26 26022.9 2143.86  49 
   0   5 -26 24662.6 1893.36  47 
   0  -5  26 24336.3 2264.81  46 
   0  -5  25 12402.0 1371.18   5 
   0   5 -25 13612.1 1424.05  57 
   0  -5  25 12926.3 1552.52  49 
   0  -5  25 11545.5 1611.68  46 
   0   5 -25 14737.0 1543.13  47 
   0  -5  24 52855.4 2877.95   5 
   0  -5  24 55206.9 3262.25  49 
   0  -5  24 60988.4 3811.93  52 
   0   5 -24 52110.3 2767.38  57 
   0  -5  24 47662.3 3272.83  46 
   0   5 -24 54525.0 2963.99  47 
   0  -5  23-171.599 267.944   5 
   0  -5  23 302.664 313.962  49 
   0   5 -23-42.0691 170.888  57 
   0   5 -23 294.154 284.647  47 
   0  -5  23 89.6491 219.718  46 
   0   5 -22 14978.1 2024.44  29 
   0  -5  22 14924.8 1518.39   5 
   0  -5  22 15750.7 1756.89  49 
   0   5 -22 14139.7 1463.48  57 
   0  -5  22 13135.9 1692.03  46 
   0   5 -22 13705.6 1526.97  47 
   0   5 -21 14233.6 1964.65  29 
   0  -5  21 15923.0 1541.27   5 
   0   5 -21 10610.3 1511.14   3 
   0  -5  21 10509.2 1490.72   9 
   0  -5  21 15625.9 1724.37  49 
   0   5 -21 13284.7 1397.57  57 
   0   5 -21 13443.0 1494.04  47 
   0  -5  21 12921.0 1651.27  46 
   0   5 -20 1679.50 667.119  29 
   0  -5  20 2575.05 583.522   5 
   0   5 -20 2106.13 664.641   3 
   0  -5  20 1628.20 560.369   9 
   0  -5  20 2926.41 764.774  49 
   0   5 -20 3014.26 648.614  57 
   0  -5  20 2574.55 742.190  46 
   0   5 -20 2360.64 591.427  47 
   0   5 -19 755.577 445.103  29 
   0   5 -19 1389.66 557.491   3 
   0  -5  19 1148.88 401.952   5 
   0   5 -19 677.109 332.162  57 
   0  -5  19 1140.67 426.967  49 
   0  -5  19 857.294 447.656  46 
   0   5 -19 976.981 335.063  47 
   0   5 -18 30942.5 2734.95  29 
   0  -5  18 26742.6 1914.77   5 
   0   5 -18 28656.5 2302.82   3 
   0  -5  18 28725.3 2214.23   9 
   0  -5  18 30480.7 2258.28  49 
   0   5 -18 30029.7 2019.13  57 
   0  -5  18 29794.2 2342.62  46 
   0   5 -18 30631.1 2167.34  47 
   0   5 -17 73017.0 4134.83  29 
   0  -5  17 69852.5 3326.20   9 
   0   5 -17 69987.9 3456.69   3 
   0   5 -17 67043.7 2970.96  57 
   0  -5  17 64894.9 3206.19  49 
   0   5 -17 66912.3 3173.94  47 
   0  -5  17 66648.2 3436.28  46 
   0  -5  16 2646.17 625.439   9 
   0   5 -16 2208.98 582.500   3 
   0   5 -16 1435.73 556.630  29 
   0  -5  16 2181.06 563.623  46 
   0   5 -15 26518.2 1941.73   3 
   0  -5  15 27715.1 1936.84   9 
   0   5 -15 27436.6 2368.57  29 
   0  -5  14 5869.39 836.359   9 
   0   5 -14 5274.40 824.592   3 
   0   5 -14 5845.45 1053.61  29 
   0  -5  13 82219.3 3001.23   9 
   0  -5  13 76673.2 4145.41  35 
   0   5 -13 83250.4 3866.99  29 
   0  -5  12 161980. 4023.85   9 
   0   5 -12 157254. 5155.64  29 
   0  -5  12 150633. 5514.05  35 
   0  -5  11 14371.8 1145.68   9 
   0   5 -11 14290.9 1489.38  29 
   0  -5  11 13788.5 1572.33  35 
   0  -5  11 12752.0 1446.58  36 
   0  -5  10 23377.4 1366.90   9 
   0  -5  10 21032.2 1770.74  36 
   0   5 -10 22288.6 1799.25  29 
   0  -5  10 22630.8 1943.58  35 
   0  -5  10 21461.8 1655.68  23 
   0  -5   9 26117.0 1355.65   9 
   0  -5   9 26484.3 2009.75  35 
   0   5  -9 26790.2 1921.28  29 
   0  -5   9 25148.9 1707.88  23 
   0  -5   9 25948.5 1910.27  36 
   0   5  -8 27451.8 1802.97  13 
   0  -5   8 28571.4 1327.80   9 
   0  -5   8 27789.9 1946.62  35 
   0  -5   8 26008.1 1835.58  36 
   0  -5   8 26325.6 1664.43  23 
   0   5  -8 28569.2 1928.91  29 
   0  -5   8 26809.8 1576.24  22 
   0  -5   7 32470.9 1305.88   9 
   0   5  -7 32134.1 1923.55  13 
   0  -5   7 32371.0 1680.62  22 
   0  -5   7 34275.6 2073.89  35 
   0  -5   7 32411.1 1971.71  36 
   0  -5   7 32906.0 1806.73  23 
   0   5  -7 34116.1 2037.60  29 
   0   5  -6 23288.2 1024.66   3 
   0   5  -6 26324.3 1651.93  13 
   0  -5   6 23988.2 1015.82   9 
   0  -5   6 26438.8 1723.02  35 
   0  -5   6 25663.6 1432.75  22 
   0  -5   6 23234.9 1620.12  36 
   0   5  -6 24381.7 1710.32  29 
   0  -5   5 3590.61 347.611   9 
   0   5  -5 3988.80 383.155   3 
   0   5  -5 3892.76 612.450  13 
   0  -5   5 3269.67 561.091  36 
   0   5  -5 3784.86 650.879  29 
   0  -5   5 3588.29 646.364  35 
   0   5  -4 8757.79 480.618   3 
   0  -5   4 8567.06 454.578   9 
   0   5  -4 9126.68 914.525  13 
   0  -5   4 10148.8 1006.27  36 
   0   5  -4 9934.97 1046.91  29 
   0   5  -3 8546.55 346.601   3 
   0   5  -3 9718.27 897.017  13 
   0  -5   3 6797.30 295.819   9 
   0   5  -3 9404.08 962.987  29 
   0  -5   3 9456.32 935.650  36 
   0  -5   3 10171.8 915.496  26 
   0  -5   2 346718. 5333.88  26 
   0  -5   2 342178. 5514.69  36 
   0  -5   1 17866.2 1132.78   7 
   0  -5   1 17341.5 1155.65  26 
   0   5  -1 18039.4 1294.39  29 
   0  -5   0 322187. 4577.46  17 
   0  -5   0 310455. 4723.27   7 
   0   5   0 309135. 5383.87  29 
   0  -5   0 304367. 4046.18  24 
   0  -5   0 324214. 4965.42  26 
   0  -5  -1 23110.5 1290.03   7 
   0  -5  -1 24590.8 1250.46  17 
   0  -5  -1 20418.0 745.505  21 
   0   5   1 25266.9 1420.70  12 
   0  -5  -1 22248.7 1116.96  24 
   0   5   1 22403.9 1385.49  29 
   0  -5  -2 7777.70 569.157  10 
   0   5   2 9133.96 850.049  12 
   0  -5  -2 8252.25 721.612  17 
   0  -5  -2 8035.57 534.375  21 
   0  -5  -2 8197.50 776.705   7 
   0  -5  -2 8190.99 526.320  16 
   0  -5  -2 7528.90 655.171  24 
   0   5   2 7890.59 792.285  29 
   0  -5  -3 44891.5 1373.80  16 
   0  -5  -3 46242.5 1709.99  17 
   0   5   3 46077.6 1915.47  12 
   0  -5  -3 43850.2 1393.74  21 
   0  -5  -3 44637.3 1402.15  10 
   0  -5  -4 91.5089 61.2169   3 
   0   5   4 275.695 66.2879   9 
   0  -5  -4 28.7815 76.6425  10 
   0  -5  -4 122.031 122.152  17 
   0  -5  -4 291.311 136.156  16 
   0  -5  -4 172.262 96.4364  21 
   0   5   4 93.2868 120.088  12 
   0  -5  -5 419.878 155.539  16 
   0   5   5 415.093 177.221  12 
   0  -5  -5 464.489 163.720  21 
   0  -5  -5 366.409 106.729   3 
   0   5   5 677.614 156.742   9 
   0  -5  -6 20037.7 893.565   3 
   0   5   6 19885.5 1290.99  12 
   0  -5  -6 20163.3 1160.64  16 
   0  -5  -6 18866.6 1143.57  21 
   0   5   6 18400.2 938.514   9 
   0  -5  -6 21058.1 1072.29  11 
   0   5   7 73.0257 69.8848   9 
   0   5   7 124.291 95.0518  12 
   0  -5  -7 198.259 88.7454  11 
   0  -5  -7 40.9411 71.0372  16 
   0  -5  -8 6622.74 738.969  16 
   0  -5  -8 6455.64 684.282  18 
   0   5   8 5992.39 738.662  12 
   0  -5  -8 6749.97 661.488  11 
   0   5   8 6103.78 643.735   9 
   0  -5  -9 132.788 57.6995  18 
   0  -5  -9 195.560 128.321  19 
   0   5   9 246.595 174.361  12 
   0   5   9 196.704 77.1644   9 
   0  -5  -9 118.384 123.507  16 
   0  -5  -9 149.073 141.390  11 
   0   5  10 2471.72 455.622   9 
   0  -5 -10 2182.99 470.409  16 
   0  -5 -10 2402.96 454.423  19 
   0   5  10 1984.64 460.975  12 
   0  -5 -10 2592.91 475.135  18 
   0  -5 -10 3241.05 511.940  11 
   0  -5 -11 35981.0 1994.50  21 
   0   5  11 36071.0 1960.85  12 
   0  -5 -11 37380.2 1845.91  11 
   0  -5 -11 37275.2 1863.30  19 
   0   5  11 34772.5 1838.39   9 
   0  -5 -11 38585.1 2064.18  16 
   0  -5 -11 38946.7 1915.31  18 
   0   5  12 31807.3 1927.69  12 
   0   5  12 29158.1 1763.57   9 
   0  -5 -12 32581.2 1802.45  11 
   0  -5 -12 32295.5 1962.29  21 
   0  -5 -12 31034.8 1936.29  16 
   0  -5 -12 29978.9 1672.98   8 
   0  -5 -12 30764.2 1752.10  19 
   0  -5 -12 31254.8 1785.94  18 
   0  -5 -13 36033.0 2171.08  16 
   0  -5 -13 35031.2 1975.03  18 
   0   5  13 33471.0 2006.01   9 
   0  -5 -13 36749.4 2004.50  11 
   0  -5 -13 33458.4 1830.25   8 
   0   5  13 36612.2 2174.58  12 
   0  -5 -13 34811.7 2115.07  21 
   0  -5 -13 35710.9 1968.25  19 
   0  -5 -14 1083.37 328.317  19 
   0  -5 -14 1571.63 453.097  16 
   0  -5 -14 1375.88 420.927  11 
   0  -5 -14 1525.34 401.620   3 
   0  -5 -14 1678.66 473.240  21 
   0   5  14 1835.86 491.100   9 
   0  -5 -15 30367.1 1965.85   3 
   0  -5 -15 30531.5 2174.69  16 
   0   5  15 28640.2 2069.01   9 
   0  -5 -15 30610.1 2017.37  11 
   0  -5 -15 29522.0 2119.46  21 
   0   5  16 1433.52 482.572   9 
   0  -5 -16 1505.83 444.680  11 
   0  -5 -16 2562.96 619.813   3 
   0  -5 -16 1990.24 587.666  21 
   0  -5 -16 1818.33 566.489  16 
   0  -5 -17 36.6548 87.2928   3 
   0  -5 -17-380.825 267.323  21 
   0  -5 -17 872.452 395.432  16 
   0  -5 -17-510.623 286.838  11 
   0   5  17 566.962 325.588   9 
   0   5  17 106.147 107.741  39 
   0   5  17 199.520 296.251  45 
   0   5  17-1.84987 313.277  46 
   0  -5 -18 6636.68 1138.53  16 
   0   5  18 6641.13 1172.74   9 
   0  -5 -18 6221.69 1009.56  11 
   0   5  18 5468.16 815.921   5 
   0  -5 -18 5780.61 1050.86  21 
   0  -5 -18 5935.50 991.682   3 
   0   5  18 6814.88 957.840  39 
   0   5  18 5908.77 939.090  45 
   0   5  18 6104.29 1134.49  46 
   0  -5 -19 25198.5 2112.25   3 
   0  -5 -19 27429.8 2344.52  21 
   0  -5 -19 26700.9 2337.50  16 
   0   5  19 26011.5 2375.20   9 
   0  -5 -19 23647.3 2062.80  11 
   0   5  19 24754.7 1767.93   5 
   0  -5 -19 28921.5 2370.64  30 
   0   5  19 27542.0 1980.68  39 
   0   5  19 25226.2 1977.64  45 
   0   5  19 26951.7 2398.58  46 
   0   5  20 5232.36 847.071   5 
   0  -5 -20 5231.28 1074.42  16 
   0  -5 -20 5057.98 956.736   3 
   0  -5 -20 4986.63 1027.95  21 
   0   5  20 3789.94 922.739   9 
   0  -5 -20 4251.71 854.369  11 
   0   5  20 4989.32 878.988  39 
   0  -5 -20 5121.39 1006.65  30 
   0   5  20 4914.15 1041.55  46 
   0   5  20 4970.54 893.671  45 
   0   5  21 3522.72 899.493   9 
   0  -5 -21 2911.07 753.522   3 
   0  -5 -21 4385.04 986.267  16 
   0  -5 -21 4815.69 1046.42  21 
   0   5  21 4682.89 798.955   5 
   0   5  21 4472.29 855.945  39 
   0  -5 -21 4969.80 1023.88  30 
   0   5  21 4315.96 852.869  45 
   0   5  21 4242.29 989.192  46 
   0  -5 -22 9278.70 1458.23  21 
   0  -5 -22 10793.0 1600.58  16 
   0   5  22 11158.5 1244.57   5 
   0  -5 -22 8596.78 1382.22   3 
   0   5  22 7099.05 1295.17   9 
   0   5  22 10782.9 1335.06  39 
   0  -5 -22 9851.59 1468.08  30 
   0   5  22 10061.2 1539.84  46 
   0   5  22 10582.7 1341.85  45 
   0   5  23 11416.3 1274.39   5 
   0  -5 -23 9113.62 1441.21  21 
   0  -5 -23 9863.12 1469.98  30 
   0   5  23 12109.2 1430.38  39 
   0   5  23 10985.7 1381.15  45 
   0   5  23 9812.46 1551.46  46 
   0   5  24 14255.8 1424.75   5 
   0   5  24 15353.1 1633.19  39 
   0  -5 -24 14211.2 1825.84  30 
   0   5  24 14074.2 1555.16  45 
   0   5  24 13029.0 1827.19  46 
   0   5  25 714.556 343.923   5 
   0  -5 -25 688.766 403.257  30 
   0   5  25 369.899 325.259  46 
   0   5  25 304.458 183.649  45 
   0   5  26 128.920 160.738   5 
   0  -5 -26 637.733 385.612  30 
   0   5  26 12.0890 239.156  45 
   0   5  26 369.929 231.305  46 
   0   5  27 1168.28 386.243   5 
   0  -5 -27 1660.74 596.141  30 
   0   5  27 1000.98 381.785  45 
   0   5  27 1326.58 536.657  46 
   0   5  28 636.702 307.056  45 
   0   5  29 82.6849 115.997  45 
   0  -5 -30 397.556 143.652   6 
   0   5  30 309.157 192.957  45 
   0  -5 -31 315.684 118.885   6 
   0  -5 -31 501.232 191.929  50 
   0   5  31 450.635 240.715  45 
   0  -5 -32 1096.08 225.399  50 
   0   5  32 1132.63 319.203  45 
   0   6 -31-18.4744 97.8943  53 
   0  -6  31 92.1674 108.884  46 
   0   6 -30 3275.46 493.175  53 
   0   6 -30 2308.59 413.651  47 
   0  -6  30 3089.34 659.769  46 
   0   6 -29 2346.65 473.777  47 
   0  -6  29 2197.31 585.790  46 
   0   6 -28 2621.90 531.117  47 
   0  -6  28 1785.29 544.933  46 
   0   6 -27-166.295 230.169  57 
   0   6 -27 193.445 129.794  47 
   0  -6  26 902.400 356.225  49 
   0   6 -26 1363.19 410.145  57 
   0  -6  26 1687.80 591.521  46 
   0   6 -26 896.347 344.726  47 
   0  -6  25 24008.3 1843.27   5 
   0   6 -25 24324.5 1827.17  57 
   0  -6  25 23669.3 2040.69  49 
   0   6 -25 24361.7 1928.18  47 
   0  -6  25 21949.5 2139.76  46 
   0  -6  24 19207.9 1680.28   5 
   0  -6  24 19418.3 1889.91  49 
   0   6 -24 18446.5 1627.01  57 
   0  -6  24 18133.9 1975.57  46 
   0   6 -24 19957.5 1789.25  47 
   0   6 -23 14050.8 2022.44  29 
   0  -6  23 17586.6 1624.34   5 
   0   6 -23 17495.0 1607.04  57 
   0  -6  23 18061.1 1840.32  49 
   0   6 -23 16432.7 1668.16  47 
   0  -6  23 15185.5 1817.20  46 
   0   6 -22 2233.94 811.226  29 
   0  -6  22 1244.16 433.211   5 
   0   6 -22 1201.44 390.375  57 
   0  -6  22 1686.63 586.587  49 
   0   6 -22 1340.57 472.330  47 
   0  -6  22 1171.99 522.001  46 
   0   6 -21 9414.40 1649.10  29 
   0  -6  21 9128.60 1163.23   5 
   0   6 -21 9093.89 1168.68  57 
   0  -6  21 10241.0 1399.14  49 
   0   6 -21 9302.31 1266.74  47 
   0  -6  21 8743.51 1350.77  46 
   0   6 -20-383.270 347.494  29 
   0   6 -20 41.0118 171.973  57 
   0  -6  20 327.356 218.780  49 
   0  -6  20-160.295 315.944  46 
   0   6 -20-111.665 253.225  47 
   0   6 -19-149.601 232.336  29 
   0  -6  19 507.192 378.039  49 
   0   6 -19 242.665 235.239  57 
   0   6 -19-207.381 330.116  47 
   0  -6  19 345.857 223.802  46 
   0   6 -18 1101.32 546.627  29 
   0  -6  18 707.464 251.976  49 
   0   6 -18 868.520 363.143  57 
   0  -6  18 650.512 324.638  46 
   0   6 -18 641.998 314.759  47 
   0   6 -17-263.678 273.970  29 
   0  -6  17-438.650 271.887  49 
   0  -6  17 325.163 375.239  55 
   0   6 -17 57.6451 128.239  57 
   0   6 -17 203.059 173.870  47 
   0  -6  17 300.481 269.806  46 
   0   6 -16-277.164 271.186  29 
   0   6 -16 471.705 273.298   3 
   0  -6  16 21.9970 239.717  49 
   0   6 -16 23.9500 112.495  57 
   0  -6  16 87.9896 309.896  55 
   0   6 -16 121.708 151.365  47 
   0  -6  16 174.730 167.715  46 
   0  -6  15 55652.2 2755.05   9 
   0   6 -15 59124.2 2929.71   3 
   0   6 -15 59148.1 3677.61  29 
   0   6 -15 51266.8 2724.60  47 
   0  -6  15 53629.8 2950.99  46 
   0   6 -14 29704.3 1968.75   3 
   0  -6  14 28898.4 1902.17   9 
   0   6 -14 32729.5 2657.92  29 
   0  -6  13 97148.4 3276.14   9 
   0   6 -13 94767.6 3358.93   3 
   0  -6  13 93653.3 4733.49  35 
   0   6 -13 103253. 4576.14  29 
   0  -6  12 12718.3 1118.34   9 
   0   6 -12 13248.4 1189.74   3 
   0  -6  12 12252.1 1526.29  36 
   0  -6  12 13483.6 1703.74  35 
   0   6 -12 13427.4 1616.29  29 
   0  -6  11 256790. 4787.55   9 
   0   6 -11 245275. 4848.75   3 
   0  -6  11 227887. 5954.23  23 
   0  -6  11 246102. 6994.31  35 
   0  -6  11 247384. 6682.76  36 
   0   6 -11 268053. 6958.21  29 
   0   6 -10 20691.8 1321.97   3 
   0  -6  10 20544.8 1291.97   9 
   0  -6  10 20929.2 1960.90  35 
   0  -6  10 20372.8 1843.57  36 
   0  -6  10 19822.9 1676.53  23 
   0   6 -10 20621.1 1883.10  29 
   0  -6   9 96505.7 2542.09   9 
   0   6  -9 98921.9 2702.01   3 
   0  -6   9 95100.0 3823.47  36 
   0  -6   9 97592.3 3399.31  22 
   0  -6   9 98738.8 3611.64  23 
   0  -6   9 97282.2 4011.54  35 
   0   6  -9 102867. 4068.83  29 
   0   6  -8 617.398 198.028   3 
   0  -6   8 996.418 377.080  22 
   0  -6   8 618.461 203.156   9 
   0  -6   8 1426.31 474.974  36 
   0   6  -8 647.619 331.218  29 
   0  -6   8 310.444 231.037  35 
   0  -6   8 730.091 222.290  23 
   0   6  -7 13932.8 855.009   3 
   0  -6   7 13250.3 788.148   9 
   0  -6   7 14180.1 1381.08  36 
   0  -6   7 14359.8 1208.55  22 
   0  -6   7 13981.0 1411.37  35 
   0   6  -7 14350.2 1436.34  29 
   0  -6   6 1111.85 193.078   9 
   0  -6   6 1197.49 391.618  22 
   0  -6   6 724.953 305.411  36 
   0  -6   6 978.539 358.201  35 
   0   6  -6 975.433 387.170  29 
   0  -6   5 9632.91 1093.62  36 
   0  -6   5 9215.09 1062.75  35 
   0   6  -5 9273.38 1102.40  29 
   0  -6   4 4608.08 759.526  36 
   0   6  -4 3028.52 633.051  29 
   0   6  -3 6114.98 881.817  29 
   0  -6   3 6328.39 781.580  26 
   0  -6   3 5913.54 797.270  36 
   0  -6   2 2801.89 571.108  36 
   0  -6   2 2950.58 524.411  26 
   0   6  -2 2380.26 519.957  29 
   0  -6   1 90215.5 2800.69   7 
   0  -6   1 88513.5 3023.07  36 
   0  -6   1 86116.5 2836.24  26 
   0   6  -1 92540.1 3309.77  29 
   0   6   0 1656.46 422.261  12 
   0  -6   0 1612.90 362.640   7 
   0   6   0 1769.02 415.775  29 
   0  -6   0 1658.71 427.397  26 
   0  -6  -1 61104.9 2317.33   7 
   0  -6  -1 63997.5 2224.19  17 
   0   6   1 64026.8 2576.77  12 
   0   6   1 62318.8 2611.53  29 
   0  -6  -1 61193.7 2002.67  24 
   0  -6  -2 2576.95 440.297  17 
   0   6   2 2474.94 503.575  12 
   0  -6  -2 2429.48 306.353  21 
   0  -6  -2 2425.19 468.975   7 
   0  -6  -2 2416.41 378.660  24 
   0   6   3 7806.87 876.572  12 
   0  -6  -3 7980.48 784.224  17 
   0  -6  -3 8152.02 658.486  10 
   0  -6  -3 8031.65 870.112   7 
   0  -6  -3 7167.87 578.953  21 
   0  -6  -3 8099.12 743.051  24 
   0  -6  -4 91676.4 2258.56  10 
   0  -6  -4 89581.1 2253.98  21 
   0  -6  -4 90709.4 2205.69  16 
   0  -6  -4 92925.7 2735.20  17 
   0   6   4 89402.7 3025.70  12 
   0  -6  -4 89532.0 2528.27  24 
   0  -6  -5 15037.8 960.858  16 
   0  -6  -5 14810.5 933.711  10 
   0  -6  -5 14765.9 1104.19  17 
   0   6   5 15101.7 1251.35  12 
   0  -6  -5 14622.2 975.210  21 
   0  -6  -6 1941.94 350.396  10 
   0   6   6 1918.75 440.895  12 
   0   6   6 1440.09 251.239   9 
   0  -6  -6 1822.37 360.887  21 
   0  -6  -6 1598.42 229.961   3 
   0  -6  -6 2110.31 394.466  16 
   0   6   7-277.350 123.236   9 
   0   6   7 97.9669 132.831  12 
   0  -6  -7-10.7780 186.548  21 
   0  -6  -7-122.901 77.1220   3 
   0   6   8 55008.1 2494.60  12 
   0  -6  -8 56520.4 1739.89   3 
   0  -6  -8 59373.6 2321.48  21 
   0   6   8 54831.2 1897.15   9 
   0  -6  -8 59652.2 2327.18  16 
   0   6   9 25289.6 1711.97  12 
   0  -6  -9 26519.5 1468.81  11 
   0  -6  -9 26050.7 1604.23  16 
   0   6   9 24715.2 1366.02   9 
   0  -6  -9 25633.0 1604.15  21 
   0  -6  -9 25083.5 1449.50  18 
   0  -6  -9 24603.0 1265.17   3 
   0   6  10 16055.3 1384.70  12 
   0  -6 -10 16693.9 1350.60  16 
   0  -6 -10 17356.1 1226.52  11 
   0  -6 -10 16469.2 1110.88   3 
   0  -6 -10 17412.1 1249.34  18 
   0  -6 -10 16744.0 1342.92  21 
   0   6  10 15449.4 1166.50   9 
   0  -6 -10 15314.2 1175.83  19 
   0  -6 -11 22589.0 1634.21  21 
   0  -6 -11 23191.0 1489.70  11 
   0  -6 -11 22346.0 1473.54  18 
   0   6  11 21542.9 1665.25  12 
   0   6  11 22395.4 1495.24   9 
   0  -6 -11 22649.5 1637.14  16 
   0  -6 -11 21358.0 1340.96   3 
   0  -6 -12 31228.7 2006.16  16 
   0  -6 -12 27372.5 1709.09   8 
   0  -6 -12 29155.9 1662.54   3 
   0   6  12 28408.0 1978.81  12 
   0  -6 -12 31556.2 1831.10  11 
   0  -6 -12 30007.6 1963.96  21 
   0  -6 -12 30293.3 1771.36  18 
   0   6  12 29194.9 1812.11   9 
   0  -6 -13 21643.7 1596.36  11 
   0  -6 -13 21590.5 1564.24  18 
   0   6  13 20925.8 1751.22  12 
   0  -6 -13 22458.2 1775.42  16 
   0  -6 -13 23088.7 1784.70  21 
   0   6  13 19883.9 1594.43   9 
   0  -6 -13 20834.0 1469.78   3 
   0   6  14 25117.0 1884.73   9 
   0  -6 -14 24507.6 1927.31  21 
   0  -6 -14 25551.8 1801.17  11 
   0  -6 -14 26316.7 1996.69  16 
   0  -6 -14 23153.8 1636.24   3 
   0  -6 -15 535.322 281.581  21 
   0   6  15 1415.38 465.072   9 
   0  -6 -15 1072.25 367.232   3 
   0  -6 -15 1477.09 555.613  16 
   0  -6 -15 384.663 241.587  11 
   0   6  16 1092.12 366.199  39 
   0  -6 -16 807.647 300.459   3 
   0  -6 -16 824.732 355.669  16 
   0  -6 -16 1044.73 384.642  21 
   0   6  16 738.040 350.087   9 
   0  -6 -16 1228.49 473.657  11 
   0   6  16 1316.00 409.301  54 
   0   6  16 835.113 342.338  45 
   0   6  16 774.935 288.624  44 
   0   6  16 1086.07 478.333  46 
   0   6  17 2567.70 612.673  39 
   0  -6 -17 2902.47 728.346  30 
   0  -6 -17 2585.41 691.015  16 
   0  -6 -17 2208.33 658.238  21 
   0   6  17 2097.66 621.978   9 
   0  -6 -17 2504.20 595.861   3 
   0   6  17 3199.45 706.299  54 
   0   6  17 1965.36 494.092  44 
   0   6  17 2461.59 752.525  46 
   0   6  17 2418.87 604.088  45 
   0  -6 -18 920.239 386.920   3 
   0  -6 -18 546.745 334.495  16 
   0  -6 -18 920.705 428.493  21 
   0   6  18 1278.13 505.112   9 
   0  -6 -18 1159.45 463.906  30 
   0   6  18 1096.44 385.813  39 
   0   6  18 831.469 383.706  45 
   0   6  18 475.615 85.9004  44 
   0   6  18 1006.62 480.426  46 
   0  -6 -19-157.876 182.269   3 
   0  -6 -19 302.807 267.724  21 
   0  -6 -19-676.961 379.088  16 
   0  -6 -19 304.430 254.870  30 
   0   6  19-42.4761 116.356  39 
   0   6  19-103.391 340.808  46 
   0   6  19 1.85424 226.790  44 
   0   6  19 206.157 135.947  45 
   0  -6 -20 20581.6 2141.69  21 
   0   6  20 18732.7 1546.21   5 
   0  -6 -20 20235.1 2128.42  16 
   0  -6 -20 22832.1 2189.47  30 
   0   6  20 20497.9 1774.40  39 
   0   6  20 20018.3 2171.50  46 
   0   6  20 17775.9 1509.75  44 
   0   6  20 20362.6 1826.03  45 
   0   6  21 14339.4 1366.23   5 
   0  -6 -21 12736.0 1714.45  16 
   0  -6 -21 13178.3 1747.83  21 
   0   6  21 15182.1 1528.61  39 
   0  -6 -21 15451.0 1800.60  30 
   0   6  21 13008.4 1491.70  45 
   0   6  21 13404.1 1810.24  46 
   0  -6 -22 15005.1 1937.14  16 
   0  -6 -22 16926.7 2005.12  21 
   0   6  22 16633.6 1499.08   5 
   0   6  22 17608.0 1688.76  39 
   0  -6 -22 15785.5 1885.50  30 
   0   6  22 16752.3 1724.18  45 
   0   6  22 15998.5 1994.65  46 
   0   6  23 4466.30 785.391   5 
   0  -6 -23 3256.42 897.470  21 
   0   6  23 4511.51 862.541  39 
   0  -6 -23 3963.20 937.191  30 
   0   6  23 3033.93 738.416  45 
   0   6  23 3127.35 884.995  46 
   0   6  24 5961.52 907.742   5 
   0  -6 -24 6000.83 1139.99  30 
   0   6  24 6564.96 1042.80  39 
   0   6  24 4650.84 886.768  45 
   0   6  25 125.790 131.446   5 
   0  -6 -25 444.276 322.082  30 
   0   6  25-17.2779 254.208  45 
   0   6  26 205.834 78.8518   5 
   0   6  26 206.241 153.642  45 
   0  -6 -27 1834.77 607.893  30 
   0   6  27-515.054 341.388  45 
   0   6  28 1262.55 425.544  45 
   0  -6 -29 591.739 172.754   6 
   0   6  29 806.667 323.738  45 
   0  -6 -30 2225.70 380.338  50 
   0   6  30 2186.07 484.415  45 
   0  -6 -31 1056.11 229.014  50 
   0   6  31 1627.52 414.274  45 
   0  -7  31 2349.11 481.846  46 
   0   7 -30 648.390 208.357  47 
   0   7 -30 85.5352 122.401  53 
   0  -7  30 318.280 213.621  46 
   0   7 -29 329.455 97.4217  53 
   0  -7  29 410.035 271.389  46 
   0   7 -29 442.451 130.359  47 
   0   7 -28 1668.10 416.727  47 
   0  -7  28 1269.28 460.671  46 
   0   7 -27 512.928 240.407  47 
   0  -7  27 516.987 263.091  46 
   0  -7  26 1958.18 526.968  49 
   0   7 -26 2176.44 537.257  47 
   0  -7  26 2083.79 599.253  46 
   0  -7  25 52.4089 132.553  49 
   0   7 -25 29.3748 95.7068  57 
   0   7 -25-248.292 270.416  47 
   0  -7  25 70.4361 165.863  46 
   0   7 -24 46528.7 2519.68  57 
   0  -7  24 46732.1 2810.83  49 
   0   7 -24 48087.7 2747.88  47 
   0  -7  24 43433.5 2974.00  46 
   0   7 -23 542.308 413.674  29 
   0   7 -23-144.606 254.992  57 
   0  -7  23 12.9724 114.232  49 
   0   7 -23-177.339 279.706  47 
   0  -7  23 22.5205 193.649  46 
   0   7 -22 7507.71 1512.41  29 
   0  -7  22 8228.77 1226.89  49 
   0   7 -22 8393.40 1110.63  57 
   0   7 -22 8639.99 1210.75  47 
   0  -7  22 6804.70 1186.58  46 
   0   7 -21-312.034 335.285  29 
   0   7 -21 311.336 213.103  57 
   0  -7  21 434.572 316.178  49 
   0  -7  21 119.783 242.956  46 
   0   7 -21 329.317 263.950  47 
   0  -7  20 11.5801 283.612  49 
   0   7 -20 249.890 180.483  57 
   0   7 -20 321.496 256.999  47 
   0  -7  20-72.1418 357.236  46 
   0   7 -19 492.392 438.077  29 
   0  -7  19 681.734 348.401  49 
   0   7 -19 910.132 380.874  57 
   0   7 -19 511.129 302.003  47 
   0  -7  19 218.468 164.675  46 
   0   7 -18 11960.2 1903.57  29 
   0  -7  18 11189.5 1383.89  49 
   0   7 -18 12168.3 1334.89  57 
   0  -7  18 11074.0 1463.08  46 
   0   7 -18 11403.9 1382.24  47 
   0   7 -17 9745.40 1677.39  29 
   0   7 -17 9413.42 1163.77  57 
   0  -7  17 8904.29 1232.15  49 
   0  -7  17 10525.6 1508.98  55 
   0   7 -17 9502.77 1233.44  47 
   0  -7  17 9345.72 1321.61  46 
   0   7 -17 8313.86 1152.46  41 
   0   7 -16 1740.94 764.701  29 
   0   7 -16 1635.85 492.305  57 
   0  -7  16 1668.57 563.743  55 
   0  -7  16 1664.69 533.595  49 
   0  -7  16 2108.46 616.438  46 
   0   7 -16 1581.16 532.954  41 
   0   7 -16 1717.78 553.870  47 
   0   7 -15 3373.84 952.784  29 
   0   7 -15 2895.25 605.441  57 
   0  -7  15 2567.49 647.932  49 
   0  -7  15 3138.02 769.994  55 
   0   7 -15 2714.60 650.316  41 
   0  -7  15 3596.70 751.587  46 
   0   7 -15 2616.28 624.427  47 
   0   7 -14 252.903 110.878  29 
   0  -7  14 343.095 361.451  55 
   0   7 -14 176.889 87.4322  47 
   0  -7  14 216.361 116.668  46 
   0  -7  13 2182.49 744.141  35 
   0   7 -13 3006.78 823.455  29 
   0   7 -13 2699.44 618.070  47 
   0  -7  12 125966. 5457.61  35 
   0   7 -12 134603. 5412.95  29 
   0  -7  12 126748. 5197.39  36 
   0   7 -11 41242.7 2919.78  29 
   0  -7  11 39771.1 2814.27  36 
   0  -7  11 39732.9 2931.79  35 
   0  -7  11 37527.6 2534.99  23 
   0  -7  10 151920. 5292.85  36 
   0  -7  10 149321. 4891.19  23 
   0   7 -10 160331. 5624.37  29 
   0  -7  10 149042. 5484.04  35 
   0  -7   9 21032.4 1683.21  22 
   0  -7   9 21081.0 1765.37  23 
   0  -7   9 20725.7 1890.16  36 
   0  -7   9 19067.6 1878.64  35 
   0   7  -9 21902.9 2025.45  29 
   0   7  -8 48943.3 2982.10  29 
   0  -7   8 44196.4 2447.39  22 
   0  -7   8 40941.7 2618.12  36 
   0  -7   8 41968.7 2728.85  35 
   0  -7   7 982.409 364.682  22 
   0  -7   7 444.799 275.827  36 
   0  -7   7 733.251 373.082  35 
   0   7  -7 325.467 190.323  29 
   0  -7   6 214.260 179.680  22 
   0   7  -6 226.219 220.699  29 
   0  -7   6 210.334 267.204  35 
   0  -7   6-179.170 175.223  36 
   0   7  -5 2552.68 650.731  29 
   0  -7   5 3226.91 681.200  36 
   0  -7   5 3244.24 686.059  35 
   0  -7   4 3670.86 688.698  36 
   0   7  -4 3160.51 714.161  29 
   0  -7   3 62857.9 2787.97  36 
   0   7  -3 60546.9 3026.61  29 
   0  -7   3 61628.8 2633.22  26 
   0   7  -2 372.604 238.458  29 
   0  -7   2 326.223 208.953  36 
   0  -7   2-132.189 192.965  26 
   0   7  -1 31832.6 2073.27  12 
   0   7  -1 33804.2 2190.31  29 
   0  -7   1 32871.1 1874.15  26 
   0  -7   1 33007.0 1975.85  36 
   0  -7   0 441.201 243.166   7 
   0   7   0 1016.90 401.664  29 
   0  -7   0 372.132 165.881  26 
   0  -7  -1 92300.1 3134.93   7 
   0   7   1 93843.2 3498.56  12 
   0  -7  -1 89958.4 3069.63  26 
   0   7   1 92133.4 3522.86  29 
   0  -7  -1 87996.7 2637.40  24 
   0   7   2 3286.56 647.972  12 
   0  -7  -2 3059.61 571.552   7 
   0  -7  -2 3467.73 575.133  17 
   0  -7  -2 3149.12 495.167  24 
   0  -7  -2 2449.46 409.255  31 
   0  -7  -3 80431.1 1989.93  21 
   0  -7  -3 88980.4 3157.90   7 
   0   7   3 90456.2 3404.43  12 
   0  -7  -3 90910.1 2943.26  17 
   0  -7  -3 88083.7 2697.36  24 
   0   7   4 68206.1 2971.12  12 
   0  -7  -4 71151.0 2629.19  17 
   0  -7  -4 66085.9 2766.71   7 
   0  -7  -4 65790.9 1987.32  21 
   0  -7  -4 68461.0 2394.50  24 
   0  -7  -5 98968.6 3474.12   7 
   0  -7  -5 103311. 2668.23  21 
   0  -7  -5 102552. 2659.70  10 
   0   7   5 101221. 3632.81  12 
   0  -7  -5 102736. 3220.83  17 
   0  -7  -5 101260. 2982.68  24 
   0   7   6 30288.1 2007.12  12 
   0  -7  -6 31906.7 1827.63  17 
   0  -7  -6 31236.0 1573.73  21 
   0  -7  -6 30798.9 1478.12  10 
   0  -7  -6 32009.4 1551.22  16 
   0  -7  -6 29968.5 1672.06  24 
   0  -7  -7 70302.8 2461.60  16 
   0  -7  -7 70024.7 2303.82  10 
   0   7   7 68870.4 3060.93  12 
   0  -7  -7 70073.6 2768.73  17 
   0  -7  -7 71555.9 2521.53  21 
   0  -7  -8 509.082 224.208  16 
   0   7   8 271.192 176.179  12 
   0  -7  -8-196.642 132.511  10 
   0  -7  -8 165.773 98.1158  17 
   0  -7  -8 244.355 158.851  21 
   0   7   9 434.667 219.947  12 
   0  -7  -9 788.984 261.144  10 
   0  -7  -9 366.907 113.326  21 
   0  -7  -9 646.363 259.102  16 
   0  -7 -10 1434.91 388.009  21 
   0  -7 -10 1712.41 424.280  16 
   0   7  10 1342.06 428.617  12 
   0  -7 -11 1147.03 409.466  21 
   0   7  11 757.781 313.266  12 
   0  -7 -11 815.868 329.785  16 
   0   7  12 1555.64 460.447  12 
   0  -7 -12 1976.47 531.226  16 
   0  -7 -12 2202.64 570.538  21 
   0  -7 -13 3800.39 761.840  21 
   0   7  13 3170.46 726.703  12 
   0  -7 -13 3623.86 738.817  16 
   0   7  14 11892.6 1243.13  39 
   0   7  14 12340.4 1487.99  12 
   0  -7 -14 12365.7 1411.11  16 
   0  -7 -14 12947.1 1439.56  21 
   0   7  14 11583.1 1212.31  54 
   0   7  14 11435.4 1233.68  45 
   0   7  14 11264.9 1202.57  44 
   0  -7 -15 16988.8 1656.54  30 
   0   7  15 17183.0 1532.29  39 
   0  -7 -15 16891.1 1699.12  21 
   0  -7 -15 17611.8 1747.97  16 
   0   7  15 16875.8 1489.01  54 
   0   7  15 13475.0 1544.62  51 
   0   7  15 15987.0 1505.85  45 
   0   7  15 15200.3 1425.60  44 
   0  -7 -16 3079.49 714.633  30 
   0   7  16 4198.28 772.160  39 
   0  -7 -16 4605.24 974.632  16 
   0  -7 -16 4901.75 957.371  21 
   0   7  16 4146.44 769.112  54 
   0   7  16 2377.13 625.068  51 
   0   7  16 4180.14 798.405  45 
   0   7  16 3772.85 726.434  44 
   0  -7 -17 26232.4 2164.30  30 
   0   7  17 26139.4 1952.38  39 
   0  -7 -17 25918.5 2255.10  16 
   0  -7 -17 25684.8 2234.81  21 
   0   7  17 27588.4 2018.47  54 
   0   7  17 23536.5 1807.76  44 
   0   7  17 24221.7 1923.85  45 
   0  -7 -18 1068.96 472.925  21 
   0  -7 -18 601.512 354.413  16 
   0   7  18 1715.37 506.199  39 
   0  -7 -18 146.608 186.949  30 
   0   7  18 949.503 353.027  44 
   0   7  18 1661.03 530.465  45 
   0  -7 -19 35000.3 2778.76  16 
   0  -7 -19 34710.2 2741.39  21 
   0   7  19 37024.9 2393.87  39 
   0  -7 -19 37167.8 2719.93  30 
   0   7  19 34052.9 2155.81  44 
   0   7  19 34492.6 2361.14  45 
   0  -7 -20 4018.06 935.710  21 
   0  -7 -20 4121.97 982.312  16 
   0  -7 -20 4682.90 937.112  30 
   0   7  20 4561.18 864.290  39 
   0   7  20 4141.12 836.539  45 
   0   7  20 5004.43 837.442  44 
   0  -7 -21 62393.0 3804.73  21 
   0  -7 -21 64336.8 3708.02  30 
   0   7  21 67032.5 3298.20  39 
   0   7  21 60978.8 3245.40  45 
   0   7  21 60500.4 2841.44  44 
   0  -7 -22 886.184 463.212  21 
   0   7  22 827.458 430.641  39 
   0  -7 -22 263.800 249.714  30 
   0   7  22 117.039 277.209  45 
   0   7  22 365.465 196.429  44 
   0  -7 -23 6863.05 1202.02  30 
   0   7  23 7092.62 1075.96  39 
   0   7  23 5809.26 993.622  45 
   0  -7 -24 1799.28 614.208  30 
   0   7  24 2110.49 582.266  45 
   0  -7 -25 1631.39 576.363  30 
   0   7  25 1283.31 403.352  45 
   0  -7 -26 5389.86 1012.18  30 
   0   7  26 5259.04 906.422  45 
   0   7  27 15199.1 1493.72  45 
   0   7  28 1497.42 440.283  45 
   0  -7 -29 646.296 188.327  50 
   0   7  29 841.294 298.468  45 
   0  -7 -30 1183.32 243.937  50 
   0   7  30 2066.20 465.224  45 
   0   7  31 579.804 212.281  45 
   0  -8  30 196.758 137.664  46 
   0   8 -29 1746.88 372.920  47 
   0   8 -29 1206.75 262.447  53 
   0  -8  29 1050.43 329.768  46 
   0   8 -28 87.6481 95.5450  53 
   0  -8  28-255.002 278.626  46 
   0   8 -28 17.5980 139.541  47 
   0   8 -27 955.677 279.763  53 
   0  -8  27 922.360 349.688  46 
   0   8 -27 758.164 274.586  47 
   0   8 -26 2216.73 526.442  47 
   0   8 -26 2840.14 543.095  53 
   0  -8  26 2361.45 620.799  46 
   0   8 -25 14600.3 1422.09  47 
   0  -8  25 14392.3 1607.34  46 
   0   8 -24 11142.7 1283.58  47 
   0  -8  24 10829.5 1426.20  46 
   0   8 -23 18834.2 2415.00  29 
   0  -8  23 24504.0 2004.63  49 
   0   8 -23 26763.8 2057.33  47 
   0  -8  23 24824.7 2214.88  46 
   0   8 -22 252.172 300.019  29 
   0  -8  22 898.794 434.907  49 
   0   8 -22 728.828 338.671  57 
   0  -8  22 295.393 212.908  46 
   0   8 -22 385.513 140.716  47 
   0   8 -21-57.7489 165.914  29 
   0   8 -21 25.0698 143.618  57 
   0  -8  21 31.7532 120.579  49 
   0  -8  21-64.3329 277.471  46 
   0   8 -21 119.499 174.086  47 
   0   8 -20 601.764 447.752  29 
   0   8 -20-188.397 198.813  57 
   0  -8  20-542.994 317.654  49 
   0   8 -20 135.315 150.191  47 
   0  -8  20 134.657 170.146  46 
   0   8 -19 6091.84 1389.86  29 
   0   8 -19 5019.57 862.834  57 
   0  -8  19 5159.76 970.363  49 
   0   8 -19 5215.46 944.355  47 
   0  -8  19 3974.61 879.925  46 
   0   8 -18 25699.0 2860.89  29 
   0   8 -18 23827.9 1871.40  57 
   0  -8  18 25277.2 2104.61  49 
   0  -8  18 27728.9 2488.42  55 
   0   8 -18 23876.6 2032.73  41 
   0   8 -18 23300.6 1996.56  47 
   0  -8  18 22916.5 2106.91  46 
   0   8 -17 8996.80 1689.11  29 
   0  -8  17 10618.5 1518.31  55 
   0  -8  17 9403.08 1255.93  49 
   0   8 -17 9264.07 1176.75  57 
   0   8 -17 10472.0 1335.15  47 
   0  -8  17 9286.69 1320.01  46 
   0   8 -17 8604.25 1228.66  41 
   0   8 -16 21533.1 2523.77  29 
   0  -8  16 18934.7 1762.70  49 
   0  -8  16 21826.8 2149.47  55 
   0   8 -16 19482.6 1654.79  57 
   0   8 -16 18802.2 1776.13  47 
   0   8 -16 18954.2 1818.22  41 
   0  -8  16 19763.9 1905.68  46 
   0   8 -15 2050.68 736.936  29 
   0   8 -15 1432.08 439.084  57 
   0  -8  15 2601.31 707.047  55 
   0  -8  15 1963.74 552.666  49 
   0   8 -15 1831.78 530.191  47 
   0  -8  15 2061.74 601.801  46 
   0   8 -15 1450.69 492.402  41 
   0  -8  14-787.297 488.336  35 
   0   8 -14 724.866 451.321  29 
   0  -8  14-387.959 247.741  49 
   0  -8  14-17.7946 187.089  55 
   0   8 -14 343.816 314.447  57 
   0   8 -14 238.585 167.979  41 
   0  -8  14 227.486 118.766  46 
   0   8 -14 267.025 289.204  47 
   0  -8  13 2158.05 802.466  35 
   0   8 -13 2455.11 791.334  29 
   0  -8  13 2185.71 597.192  55 
   0   8 -13 2435.28 614.002  47 
   0  -8  13 2662.93 622.534  46 
   0   8 -13 2725.98 659.062  41 
   0   8 -12 3961.69 978.979  29 
   0  -8  12 3194.29 828.352  36 
   0  -8  12 3611.49 968.389  35 
   0  -8  12 3571.47 810.869  55 
   0   8 -12 3576.88 746.114  47 
   0   8 -12 3604.80 765.455  41 
   0  -8  12 3228.28 680.742  46 
   0  -8  11 4025.69 926.620  36 
   0  -8  11 4248.83 994.309  35 
   0   8 -11 4944.12 1069.76  29 
   0  -8  11 3790.06 897.212  23 
   0  -8  11 4130.63 779.250  46 
   0   8 -10 4439.91 1016.99  29 
   0  -8  10 5975.96 1162.00  35 
   0  -8  10 3621.39 852.944  36 
   0  -8  10 5427.36 1047.23  23 
   0  -8   9 8319.55 1275.29  36 
   0  -8   9 7053.12 1174.48  35 
   0  -8   9 6737.35 1039.11  23 
   0   8  -9 7990.77 1334.92  29 
   0  -8   9 7087.78 1039.56  22 
   0  -8   8 8368.83 1172.71  23 
   0  -8   8 5098.64 1005.25  36 
   0  -8   8 6138.22 983.628  22 
   0   8  -8 5488.62 1060.50  29 
   0  -8   8 5377.67 1006.81  35 
   0   8  -7 30261.1 2498.20  29 
   0  -8   7 28522.4 2211.72  36 
   0  -8   7 30450.3 2349.52  35 
   0  -8   7 29498.5 2075.52  22 
   0  -8   6 21188.2 1731.31  22 
   0  -8   6 19908.3 1844.33  35 
   0  -8   6 18736.4 1762.72  36 
   0   8  -6 21568.6 2046.65  29 
   0  -8   5 19570.8 1739.49  36 
   0   8  -5 20094.9 1962.73  29 
   0  -8   5 20810.8 1858.32  35 
   0  -8   4 26393.7 1971.28  36 
   0   8  -4 25592.0 2214.85  29 
   0   8  -3 26547.6 2182.39  29 
   0  -8   3 25563.0 1912.24  36 
   0   8  -2 27622.6 2146.07  12 
   0  -8   2 26434.0 1832.04  26 
   0  -8   2 26090.7 1908.82  36 
   0   8  -2 26210.1 2138.17  29 
   0   8  -1 95556.8 3981.43  12 
   0  -8   1 95072.1 3458.56  26 
   0   8  -1 97918.5 4094.98  29 
   0  -8   1 97066.6 3653.67  36 
   0   8   0 1426.92 459.609  12 
   0  -8   0 957.980 304.816   7 
   0  -8   0 1261.19 378.904  26 
   0   8   0 1380.85 475.277  29 
   0  -8   0 1308.08 397.664  36 
   0  -8  -1 9.19411 151.300   7 
   0   8   1-113.188 153.646  12 
   0  -8  -1 324.371 98.8109  26 
   0  -8  -2 17628.0 1503.86   7 
   0   8   2 18416.5 1714.39  12 
   0  -8  -2 19180.3 1326.69  24 
   0  -8  -2 18416.5 1499.22  26 
   0  -8  -3 2323.88 549.284   7 
   0  -8  -3 2655.04 524.858  17 
   0   8   3 2850.13 693.834  12 
   0  -8  -3 2283.27 442.770  24 
   0  -8  -3 2572.98 567.573  26 
   0  -8  -4 28266.1 1969.81   7 
   0   8   4 27914.1 2122.75  12 
   0  -8  -4 28295.9 1809.35  17 
   0  -8  -4 28227.4 1678.10  24 
   0  -8  -4 23848.2 1490.22  31 
   0  -8  -5 96341.3 3708.97   7 
   0   8   5 96082.2 3967.56  12 
   0  -8  -5 98145.0 3447.65  17 
   0  -8  -5 97873.0 3181.61  24 
   0  -8  -5 88613.6 2972.53  31 
   0  -8  -6 50042.9 2503.93  17 
   0  -8  -6 49339.0 2018.02  21 
   0  -8  -6 49538.2 2747.15   7 
   0   8   6 46694.5 2785.50  12 
   0  -8  -6 51806.8 2377.55  24 
   0  -8  -6 49250.6 2271.74  31 
   0  -8  -7 44702.1 2666.28   7 
   0  -8  -7 45320.7 2062.70  21 
   0   8   7 43904.8 2723.52  12 
   0  -8  -7 43793.8 2420.41  17 
   0  -8  -7 44688.9 2257.76  24 
   0   8   8 11144.4 1397.71  12 
   0  -8  -8 12509.0 1151.05  21 
   0  -8  -8 11424.2 1249.18  17 
   0  -8  -8 11686.4 1183.37  24 
   0   8   9 25601.0 2123.25  12 
   0  -8  -9 27262.5 1973.98  17 
   0  -8  -9 28432.0 1787.18  16 
   0  -8  -9 28640.7 1800.91  21 
   0   8  10 6192.10 1075.29  12 
   0  -8 -10 7171.61 1079.79  17 
   0  -8 -10 6076.56 862.586  16 
   0  -8 -10 6735.23 936.200  21 
   0  -8 -11 13571.7 1358.89  21 
   0  -8 -11 14037.3 1389.07  16 
   0   8  11 14516.5 1660.16  12 
   0  -8 -11 14601.9 1540.91  17 
   0  -8 -12 1061.77 390.149  16 
   0  -8 -12 685.386 295.089  21 
   0   8  12 148.127 186.816  12 
   0  -8 -12 547.491 324.737  17 
   0   8  12 421.536 186.567  45 
   0   8  12 510.380 251.351  44 
   0   8  13 33237.5 2115.12  39 
   0  -8 -13 37617.5 2448.85  16 
   0   8  13 33694.6 2598.07  12 
   0  -8 -13 37159.8 2439.63  21 
   0   8  13 31567.9 2404.18  51 
   0   8  13 33957.0 2059.83  54 
   0   8  13 34003.7 2141.96  45 
   0   8  13 32790.1 2124.30  44 
   0   8  14 2532.45 607.951  39 
   0  -8 -14 2139.54 572.353  30 
   0  -8 -14 2043.76 565.411  16 
   0   8  14 2591.68 764.435  12 
   0  -8 -14 2609.39 663.200  21 
   0   8  14 2433.74 546.415  54 
   0   8  14 2275.09 670.220  51 
   0   8  14 1928.42 520.565  45 
   0   8  14 2486.03 594.472  44 
   0   8  15 2190.73 565.627  39 
   0  -8 -15 1421.03 477.783  30 
   0  -8 -15 1579.07 561.643  16 
   0  -8 -15 2261.71 656.098  21 
   0   8  15 1437.48 561.061  12 
   0   8  15 2354.27 556.958  54 
   0   8  15 1876.50 594.163  51 
   0   8  15 2225.19 571.536  45 
   0   8  15 2001.20 538.044  44 
   0  -8 -16 928.700 337.277  30 
   0   8  16 2060.58 555.432  39 
   0  -8 -16 1961.91 610.059  21 
   0  -8 -16 1487.13 489.207  16 
   0   8  16 1536.26 607.551  51 
   0   8  16 1314.11 429.011  54 
   0   8  16 1195.50 412.914  45 
   0   8  16 1583.74 475.159  44 
   0  -8 -17 21998.9 1975.56  30 
   0   8  17 23265.8 1889.45  39 
   0  -8 -17 21981.4 2118.11  16 
   0  -8 -17 22272.0 2113.64  21 
   0   8  17 20732.4 1994.04  51 
   0   8  17 24942.9 1933.69  54 
   0   8  17 19649.1 1752.64  45 
   0   8  17 20392.2 1740.40  44 
   0   8  18 5301.65 922.511  39 
   0  -8 -18 5741.54 1022.98  30 
   0  -8 -18 5001.32 1028.88  21 
   0   8  18 5155.03 1008.42  51 
   0   8  18 5165.15 897.094  45 
   0   8  18 4448.20 804.310  44 
   0  -8 -19 5846.79 1164.77  21 
   0   8  19 6773.15 1046.36  39 
   0  -8 -19 8299.24 1285.16  30 
   0   8  19 7607.40 1131.61  45 
   0   8  19 6522.64 981.293  44 
   0  -8 -20 89145.3 4224.11  30 
   0   8  20 97394.1 3991.70  39 
   0   8  20 88379.6 3875.84  45 
   0   8  20 85708.1 3545.81  44 
   0  -8 -21 5788.09 1169.88  21 
   0  -8 -21 6317.69 1161.05  30 
   0   8  21 7658.98 1142.04  39 
   0   8  21 6903.27 998.927  44 
   0   8  21 7247.56 1120.78  45 
   0  -8 -22 48448.5 3153.71  30 
   0   8  22 53206.0 2690.22  44 
   0   8  22 54775.5 3052.49  45 
   0  -8 -23 501.823 314.647  30 
   0   8  23 486.272 286.482  45 
   0   8  23 326.878 213.061  44 
   0  -8 -24 1732.55 568.761  30 
   0   8  24 315.423 202.222  45 
   0   8  25 3080.00 674.184  45 
   0   8  26 261.745 206.361  45 
   0   8  27 1575.34 447.752  45 
   0   8  28 76.6697 179.499  45 
   0   8  29 3498.78 626.451  45 
   0   8  30 3956.92 612.963  45 
   0  -9  29 1246.63 320.366  46 
   0   9 -28 282.313 163.067  47 
   0   9 -28-0.55502 87.2350  53 
   0  -9  28-1.06460 93.4140  46 
   0   9 -27 14922.1 1027.53  53 
   0   9 -27 16116.7 1247.52  47 
   0  -9  27 14141.3 1334.29  46 
   0   9 -26-154.465 161.569  53 
   0  -9  26 113.329 175.538  46 
   0   9 -26 70.1885 98.4498  47 
   0   9 -25 16588.2 1248.38  53 
   0   9 -25 16749.5 1458.58  47 
   0  -9  25 17190.3 1640.86  46 
   0   9 -24 2760.79 537.942  53 
   0   9 -24 2570.53 600.837  47 
   0  -9  24 2374.23 630.684  46 
   0   9 -23 844.048 341.801  53 
   0  -9  23 530.153 278.584  46 
   0   9 -23 275.054 174.700  47 
   0   9 -22 926.119 337.998  53 
   0  -9  22 827.912 399.616  46 
   0   9 -22 702.613 350.812  47 
   0  -9  21 939.015 437.612  46 
   0   9 -21 604.020 292.851  47 
   0   9 -20 1039.14 449.474  29 
   0  -9  20 421.204 187.796  46 
   0   9 -20 398.287 237.785  47 
   0   9 -19 750.957 513.305  29 
   0   9 -19 391.707 269.462  47 
   0  -9  19 309.042 207.724  46 
   0   9 -19 139.502 152.880  41 
   0   9 -18 13656.8 2146.45  29 
   0   9 -18 12891.4 1479.81  47 
   0  -9  18 12933.7 1682.18  55 
   0  -9  18 12520.3 1564.07  46 
   0   9 -18 13069.2 1534.24  41 
   0   9 -17 10680.3 1882.81  29 
   0  -9  17 11934.8 1597.68  55 
   0   9 -17 11493.2 1439.57  41 
   0  -9  17 11500.4 1492.31  46 
   0   9 -17 12384.5 1475.73  47 
   0   9 -16 46681.5 3877.87  29 
   0  -9  16 47206.2 3212.45  55 
   0   9 -16 44150.3 2761.79  47 
   0  -9  16 43823.3 2853.18  46 
   0   9 -16 48057.3 2941.89  41 
   0   9 -15 22757.2 2683.96  29 
   0  -9  15 18876.3 2451.42  35 
   0  -9  15 22526.6 2143.51  55 
   0   9 -15 19841.2 1841.41  47 
   0  -9  15 19435.4 1870.77  46 
   0   9 -15 21374.3 1958.99  41 
   0   9 -14 1470.10 669.371  29 
   0  -9  14 443.132 388.282  35 
   0  -9  14 1157.72 450.618  55 
   0   9 -14 1266.32 441.861  47 
   0  -9  14 1093.03 365.587  46 
   0   9 -14 1190.07 452.593  41 
   0  -9  13 1613.17 661.768  35 
   0  -9  13 2573.97 775.973  36 
   0   9 -13 2485.56 841.475  29 
   0  -9  13 1587.59 543.169  55 
   0  -9  13 2043.04 582.743  46 
   0   9 -13 2453.64 625.126  41 
   0   9 -13 1937.06 570.992  47 
   0  -9  12 2994.29 895.106  35 
   0   9 -12 1987.42 739.997  29 
   0  -9  12 1444.13 572.080  36 
   0   9 -12 2237.06 575.357  47 
   0  -9  12 2092.27 573.192  46 
   0   9 -12 1805.06 575.908  41 
   0  -9  11 376.994 309.876  36 
   0   9 -11 1332.44 579.854  29 
   0   9 -11 599.148 191.882  38 
   0  -9  11 1076.48 528.473  35 
   0  -9  11 1555.40 507.006  46 
   0   9 -11 727.750 305.665  41 
   0   9 -11 1126.10 426.610  47 
   0   9 -10 737.130 244.093  38 
   0   9 -10 1353.03 591.318  29 
   0  -9  10 1735.88 594.491  23 
   0  -9  10 591.908 376.488  36 
   0  -9  10 1100.88 592.463  35 
   0   9 -10 1176.69 370.894  41 
   0   9 -10 1567.21 517.537  47 
   0  -9  10 1281.94 423.093  46 
   0  -9   9 8728.24 1382.82  36 
   0  -9   9 7418.07 1151.69  22 
   0   9  -9 8852.54 1459.50  29 
   0  -9   9 7644.05 1165.27  23 
   0  -9   9 7443.34 1295.59  35 
   0   9  -9 7758.28 1111.41  47 
   0  -9   9 8918.69 1143.98  46 
   0   9  -9 8188.28 1152.49  41 
   0  -9   8 17989.2 1903.60  36 
   0  -9   8 18511.4 1808.60  22 
   0  -9   8 17354.6 1924.21  35 
   0  -9   8 17819.9 1858.51  23 
   0   9  -8 18175.9 2114.35  29 
   0  -9   7 3566.76 772.451  22 
   0  -9   7 3885.44 871.365  36 
   0  -9   7 4080.06 922.642  35 
   0   9  -7 3616.02 929.501  29 
   0  -9   6 61352.0 3352.87  36 
   0   9  -6 64225.4 3873.98  29 
   0  -9   6 64363.3 3554.24  35 
   0  -9   6 60542.7 3170.84  22 
   0  -9   5 3324.86 772.530  36 
   0  -9   5 3788.36 778.772  22 
   0  -9   5 3193.99 765.295  35 
   0   9  -5 3783.95 942.067  29 
   0   9  -4-806.122 417.416  12 
   0   9  -4-649.833 376.717  29 
   0  -9   4 179.781 194.265  36 
   0   9  -3 59567.1 3527.81  12 
   0  -9   3 61442.9 3192.73  36 
   0   9  -3 60940.5 3607.46  29 
   0   9  -2 40203.3 2856.17  12 
   0  -9   2 41197.6 2460.89  26 
   0   9  -2 38227.8 2839.01  29 
   0  -9   2 42961.1 2617.39  36 
   0   9  -1 42746.4 2927.05  12 
   0  -9   1 43957.5 2645.12  36 
   0  -9   1 43257.7 2495.17  26 
   0   9  -1 41754.4 2936.14  29 
   0   9   0 42210.1 2899.03  12 
   0  -9   0 43939.2 2494.95  26 
   0  -9   0 43241.6 2600.52  36 
   0   9   1 13001.3 1626.31  12 
   0  -9  -1 12402.4 1349.64   7 
   0  -9  -1 13559.4 1465.63  36 
   0  -9  -1 13265.1 1347.48  26 
   0   9   2 8959.15 1341.83  12 
   0  -9  -2 7817.86 1099.17   7 
   0  -9  -2 8333.95 1087.57  26 
   0  -9  -3 0.75783 242.891   7 
   0   9   3-414.166 293.443  12 
   0  -9  -3-111.035 221.096  26 
   0  -9  -4 113.376 146.683  17 
   0  -9  -4-16.4788 129.692   7 
   0   9   4 144.836 190.299  12 
   0  -9  -4-170.684 175.121  26 
   0  -9  -5 144.270 250.430   7 
   0  -9  -5-224.897 190.704  17 
   0   9   5-202.062 214.995  12 
   0  -9  -5 76.4164 110.483  24 
   0   9   6 15342.7 1764.89  12 
   0  -9  -6 15319.5 1507.19  17 
   0  -9  -6 14760.5 1617.56   7 
   0  -9  -6 14123.0 1269.38  31 
   0  -9  -6 16204.9 1415.69  24 
   0  -9  -7 80.3833 241.427   7 
   0   9   7-350.677 279.821  12 
   0  -9  -7 117.186 208.599  17 
   0  -9  -7 16.2070 58.2960  31 
   0  -9  -7-539.764 262.387  24 
   0   9   8-150.031 193.172  12 
   0  -9  -8 440.779 302.896   7 
   0  -9  -8 528.021 314.416  17 
   0  -9  -8 675.405 300.700  24 
   0  -9  -8 1279.58 406.105  31 
   0  -9  -9 4895.07 846.973  24 
   0  -9  -9 3902.93 723.760  31 
   0  -9  -9 3837.48 849.781   7 
   0  -9  -9 4506.78 858.582  17 
   0   9   9 3913.85 872.846  12 
   0   9   9 3937.01 848.904  51 
   0   9   9 3810.72 700.902  44 
   0  -9 -10 317.553 187.627  24 
   0  -9 -10 54.6346 153.733  31 
   0  -9 -10-26.2263 328.605   7 
   0  -9 -10 498.273 379.175  17 
   0   9  10 405.485 360.917  12 
   0   9  10-18.7001 341.648  51 
   0   9  10 224.033 272.743  45 
   0   9  10 102.628 157.579  44 
   0   9  11 7494.08 1010.42  39 
   0  -9 -11 8730.08 1184.14  24 
   0  -9 -11 7982.91 1198.03  17 
   0  -9 -11 7756.64 1064.61  21 
   0   9  11 7604.79 1325.21  12 
   0  -9 -11 8321.93 1354.26   7 
   0   9  11 8314.00 1273.91  51 
   0   9  11 6605.91 889.503  54 
   0   9  11 7552.14 1017.17  44 
   0   9  11 7951.48 1030.11  45 
   0   9  12 418.677 693.477  39 
   0  -9 -12 199.045 323.151  24 
   0  -9 -12 2039.28 756.584  21 
   0   9  12 675.410 394.790  12 
   0  -9 -12 341.310 377.823  17 
   0   9  12 305.489 300.599  54 
   0   9  12 156.125 462.455  51 
   0   9  12 1238.16 424.467  44 
   0   9  12 469.810 436.680  45 
   0   9  13 14165.6 1419.87  39 
   0  -9 -13 15709.1 1683.15  24 
   0   9  13 13087.2 1756.05  12 
   0  -9 -13 13223.3 1656.33  17 
   0  -9 -13 14460.2 1546.07  21 
   0   9  13 13252.4 1326.03  54 
   0   9  13 14430.1 1689.55  51 
   0   9  13 13336.6 1410.73  44 
   0   9  13 14652.3 1435.35  45 
   0  -9 -14 5943.79 1044.96  24 
   0   9  14 6102.03 956.852  39 
   0   9  14 5064.13 1073.82  12 
   0  -9 -14 5214.41 968.926  21 
   0  -9 -14 4581.43 980.338  17 
   0   9  14 6120.64 1115.31  51 
   0   9  14 5877.34 885.590  54 
   0   9  14 5593.20 907.494  45 
   0   9  14 5208.82 902.615  44 
   0   9  15 2569.94 620.158  39 
   0  -9 -15 2342.02 652.581  21 
   0   9  15 2524.97 789.989  12 
   0  -9 -15 2593.83 734.414  17 
   0   9  15 3069.46 819.273  51 
   0   9  15 2806.88 615.840  54 
   0   9  15 2846.30 654.045  45 
   0   9  15 3008.85 700.691  44 
   0   9  16 10601.3 1285.51  39 
   0  -9 -16 8877.70 1339.61  21 
   0  -9 -16 9924.62 1499.37  17 
   0   9  16 10985.0 1295.62  54 
   0   9  16 11169.7 1515.31  51 
   0   9  16 9979.18 1254.26  45 
   0   9  16 9151.21 1190.81  44 
   0  -9 -17 10725.8 1506.10  21 
   0  -9 -17 11713.2 1672.09  17 
   0   9  17 12358.3 1398.71  39 
   0   9  17 10923.4 1302.54  44 
   0   9  17 10823.8 1332.26  45 
   0  -9 -18 12922.0 1660.14  21 
   0  -9 -18 15506.7 1963.34  17 
   0   9  18 17536.3 1699.91  39 
   0   9  18 15772.9 1619.60  45 
   0   9  18 14680.7 1500.64  44 
   0  -9 -19 2350.18 709.991  21 
   0  -9 -19 2339.25 718.436  24 
   0   9  19 2325.02 645.652  39 
   0   9  19 2132.08 572.418  45 
   0   9  19 2230.49 571.938  44 
   0   9  20 198.870 173.444  45 
   0   9  20-78.8686 223.464  44 
   0  -9 -21 26956.0 2482.92  24 
   0   9  21 29084.8 2217.92  45 
   0   9  21 26219.9 1961.06  44 
   0  -9 -22 6553.94 1171.63  31 
   0  -9 -22 5451.15 1084.50  24 
   0   9  22 6562.37 991.186  44 
   0   9  22 6628.65 1036.08  45 
   0  -9 -23 11733.1 1576.82  31 
   0   9  23 13345.8 1337.58  44 
   0   9  23 12385.8 1396.22  45 
   0   9  24 10886.2 1304.06  45 
   0   9  24 11393.6 1151.41  44 
   0   9  25 609.622 280.231  45 
   0   9  26 1067.53 392.676  45 
   0   9  27 2387.24 551.420  45 
   0   9  28 6007.94 832.767  45 
   0   9  29 2824.96 505.101  45 
   0 -10  28 3267.52 521.347  46 
   0  10 -27 2066.37 403.596  47 
   0 -10  27 1803.23 428.660  46 
   0  10 -26 14467.8 1175.33  47 
   0 -10  26 13954.3 1287.96  46 
   0  10 -25 334.879 142.162  53 
   0  10 -25 599.269 289.753  47 
   0 -10  25 536.683 256.940  46 
   0  10 -24 4962.46 632.738  53 
   0  10 -24 5318.32 806.318  47 
   0 -10  24 5505.54 905.863  46 
   0  10 -23 50.8584 128.677  53 
   0 -10  23 85.3524 224.248  46 
   0  10 -23-66.9574 128.825  47 
   0  10 -22 542.363 196.647  53 
   0 -10  22 468.767 185.477  46 
   0  10 -22 388.488 203.159  47 
   0  10 -21 34.1879 142.497  53 
   0  10 -21 0.73767 150.517  47 
   0 -10  21-274.856 273.592  46 
   0  10 -20 2006.41 814.006  29 
   0  10 -20 2120.55 462.522  53 
   0  10 -20 2804.20 656.292  47 
   0  10 -20 1456.10 474.019  41 
   0 -10  20 2897.57 725.074  46 
   0  10 -19 740.513 265.752  53 
   0  10 -19 846.108 386.516  41 
   0 -10  19 1005.13 434.615  46 
   0  10 -19 711.506 294.393  47 
   0  10 -18 14372.6 2216.96  29 
   0  10 -18 13659.9 1533.39  47 
   0 -10  18 15678.4 1772.32  55 
   0  10 -18 13810.0 1569.51  41 
   0 -10  18 13946.6 1621.81  46 
   0  10 -17 9295.19 1762.07  29 
   0  10 -17 8894.84 1262.61  47 
   0 -10  17 10024.9 1445.21  55 
   0 -10  17 8945.98 1311.11  46 
   0  10 -17 9719.83 1324.60  41 
   0  10 -16 5866.56 1391.24  29 
   0 -10  16 5182.05 1063.23  55 
   0  10 -16 4952.75 987.575  47 
   0  10 -16 6299.35 1100.92  41 
   0 -10  16 6936.45 1134.17  46 
   0 -10  15 63688.5 4607.23  35 
   0  10 -15 68961.5 4816.94  29 
   0 -10  15 72673.7 3814.65  55 
   0  10 -15 63936.6 3391.30  47 
   0 -10  15 66429.9 3462.07  46 
   0  10 -15 67972.1 3570.22  41 
   0  10 -14 3552.56 1103.53  29 
   0 -10  14 1870.23 651.562  35 
   0 -10  14 3620.80 894.635  55 
   0  10 -14 2986.43 720.463  47 
   0  10 -14 3859.29 842.099  41 
   0 -10  14 3154.20 732.954  46 
   0  10 -13 1179.48 648.344  29 
   0 -10  13 1955.63 808.780  35 
   0 -10  13 1151.57 502.666  55 
   0 -10  13 811.825 322.377  46 
   0  10 -13 939.591 412.764  41 
   0  10 -13 1163.64 419.110  47 
   0  10 -12 4849.92 1212.47  29 
   0 -10  12 3418.66 936.383  35 
   0 -10  12 3599.99 998.321  36 
   0  10 -12 3435.66 634.116  38 
   0  10 -12 3952.90 850.028  47 
   0 -10  12 5190.91 991.648  55 
   0  10 -12 4141.28 875.562  41 
   0 -10  12 4441.05 854.246  46 
   0  10 -11 24049.6 2706.64  29 
   0 -10  11 23588.4 2575.54  35 
   0  10 -11 19097.7 1524.68  38 
   0 -10  11 22551.8 2402.35  36 
   0  10 -11 22688.5 1987.37  47 
   0 -10  11 22644.9 1903.44  46 
   0  10 -11 22569.5 2029.49  41 
   0  10 -10 20525.8 1591.25  38 
   0 -10  10 24928.2 2566.02  35 
   0  10 -10 25572.8 2742.95  29 
   0 -10  10 23724.3 2306.08  23 
   0 -10  10 24176.2 2426.75  36 
   0  10 -10 25015.1 2090.80  47 
   0  10 -10 21439.6 1910.87  40 
   0  10 -10 25751.4 2157.26  41 
   0 -10  10 23851.8 1912.20  46 
   0  10  -9 60947.9 2726.50  38 
   0 -10   9 66014.3 3940.74  36 
   0 -10   9 68067.5 4118.13  35 
   0 -10   9 67307.6 3847.88  23 
   0  10  -9 70845.5 4531.17  29 
   0  10  -9 65978.2 3358.85  47 
   0 -10   9 69411.2 3211.11  46 
   0  10  -9 61917.5 3253.82  40 
   0  10  -9 68596.6 3511.12  41 
   0 -10   8 1062.84 463.924  22 
   0 -10   8 945.402 296.036  35 
   0 -10   8 1169.67 414.356  23 
   0 -10   8 1365.76 609.410  36 
   0  10  -8 893.009 490.122  29 
   0 -10   8 1490.91 492.916  46 
   0  10  -8 661.389 336.919  40 
   0  10  -8 808.743 328.731  41 
   0  10  -8 848.203 357.959  47 
   0  10  -7 15962.3 2084.09  29 
   0 -10   7 15936.3 1820.97  23 
   0 -10   7 16144.1 1885.48  36 
   0 -10   7 14859.6 1724.54  22 
   0 -10   7 16522.5 1928.76  35 
   0  10  -7 14613.1 1561.82  47 
   0  10  -7 16345.9 1677.64  41 
   0  10  -7 15398.2 1606.98  40 
   0 -10   6-269.074 241.447  22 
   0  10  -6-921.182 493.327  12 
   0  10  -6-684.045 428.300  29 
   0 -10   6 97.8873 183.583  35 
   0 -10   6-287.598 257.383  36 
   0  10  -6 59.7613 122.086  40 
   0  10  -6 41.5148 70.6116  47 
   0  10  -6-66.4602 130.404  41 
   0 -10   5 118.477 167.745  22 
   0  10  -5 264.706 289.468  12 
   0 -10   5 336.112 164.577  35 
   0  10  -5 775.948 466.649  29 
   0 -10   5 1254.61 457.240  36 
   0  10  -5 543.757 267.316  41 
   0  10  -5 682.492 338.720  40 
   0  10  -4 2088.23 709.108  12 
   0 -10   4 1701.88 604.646  36 
   0  10  -4 916.897 523.924  29 
   0 -10   4 1479.56 595.960  35 
   0  10  -4 1629.29 478.878  40 
   0  10  -4 1430.71 453.911  41 
   0  10  -3 2924.91 841.653  12 
   0 -10   3 2759.33 668.170  36 
   0  10  -3 2539.49 800.036  29 
   0  10  -3 2159.68 633.329  41 
   0  10  -3 2470.93 589.447  40 
   0  10  -2 21112.0 2283.49  12 
   0 -10   2 22555.0 2036.89  36 
   0  10  -2 20942.6 1840.33  40 
   0  10  -1 16233.5 1985.41  12 
   0 -10   1 16227.5 1619.05  26 
   0 -10   1 15872.8 1691.84  36 
   0  10   0 11120.6 1632.99  12 
   0 -10   0 11929.7 1396.38  26 
   0 -10   0 12426.6 1480.92  36 
   0  10   1 12022.0 1679.95  12 
   0 -10  -1 11761.2 1380.95  26 
   0 -10  -1 11123.9 1404.54  36 
   0  10   2 41955.4 3201.18  12 
   0 -10  -2 45602.0 2747.22  26 
   0 -10  -2 48708.4 2973.55  36 
   0  10   3 2815.11 849.516  12 
   0 -10  -3 1986.94 617.787   7 
   0 -10  -3 3069.99 739.133  36 
   0 -10  -3 2477.63 574.978  26 
   0  10   4 34917.4 2895.37  12 
   0 -10  -4 33683.4 2508.22   7 
   0 -10  -4 36207.8 2493.19  26 
   0  10   4 32375.4 2316.66  40 
   0  10   5 1747.43 616.986  12 
   0 -10  -5 1992.71 572.143   7 
   0  10   5 1510.73 506.388  40 
   0  10   5 2104.62 534.248  44 
   0 -10  -6 3030.21 841.382   7 
   0 -10  -6 4411.91 913.400  17 
   0  10   6 2665.75 806.466  12 
   0 -10  -6 4813.35 964.244  26 
   0 -10  -6 3998.57 838.910  24 
   0  10   6 2510.83 658.856  40 
   0  10   6 3213.01 665.401  44 
   0 -10  -7 7415.99 1146.66  17 
   0 -10  -7 6907.87 1210.08   7 
   0  10   7 7143.34 1308.84  12 
   0 -10  -7 8046.89 1076.26  24 
   0  10   7 7223.06 944.733  45 
   0  10   7 6619.00 1050.99  40 
   0  10   7 7472.02 1022.62  44 
   0  10   8 10461.9 1610.21  12 
   0 -10  -8 10784.5 1536.33   7 
   0 -10  -8 11285.6 1441.21  17 
   0 -10  -8 10995.9 1292.15  24 
   0  10   8 9746.83 1129.64  45 
   0  10   8 9965.13 1303.48  40 
   0  10   8 10358.6 1236.59  44 
   0 -10  -9 3474.16 710.005  31 
   0 -10  -9 2533.54 612.643  24 
   0  10   9 1916.54 690.977  12 
   0 -10  -9 2825.53 885.511   7 
   0 -10  -9 3026.34 799.009  17 
   0  10   9 2191.75 499.303  54 
   0  10   9 2118.24 599.842  40 
   0  10   9 2990.88 624.627  45 
   0  10   9 2563.77 616.368  44 
   0 -10 -10 35402.0 2369.36  31 
   0 -10 -10 32908.0 2365.49  24 
   0  10  10 31367.7 2856.47  12 
   0 -10 -10 30136.9 2688.42   7 
   0 -10 -10 31906.1 2539.53  17 
   0  10  10 25739.7 1770.18  54 
   0  10  10 32080.0 2104.27  45 
   0  10  10 30097.1 2107.92  44 
   0  10  10 26627.3 2123.20  40 
   0 -10 -11 201.575 201.388  24 
   0 -10 -11-494.119 288.147  31 
   0 -10 -11 15.4546 278.745  17 
   0  10  11 80.7692 169.582  12 
   0  10  11 50.9240 125.492  54 
   0  10  11 86.3772 185.556  44 
   0  10  11-17.0993 174.669  45 
   0 -10 -12 17709.1 1778.26  31 
   0  10  12 13782.2 1425.32  39 
   0 -10 -12 16883.0 1783.87  24 
   0 -10 -12 15594.8 2027.12   7 
   0 -10 -12 14939.3 1805.04  17 
   0  10  12 13662.6 1908.43  12 
   0  10  12 14335.6 1371.29  54 
   0  10  12 13991.9 1460.47  44 
   0  10  12 16290.8 1543.35  45 
   0 -10 -13 18104.5 1894.51  24 
   0 -10 -13 18023.3 1819.92  31 
   0  10  13 18599.0 1668.29  39 
   0 -10 -13 18820.2 2093.97  17 
   0 -10 -13 19273.3 2282.22   7 
   0  10  13 15914.6 2081.08  12 
   0  10  13 17595.5 1550.31  54 
   0  10  13 17478.5 1631.01  45 
   0  10  13 16621.7 1626.59  44 
   0 -10 -14 11087.7 1448.29  31 
   0 -10 -14 11727.1 1534.94  24 
   0  10  14 10722.1 1297.21  39 
   0 -10 -14 10191.5 1549.57  17 
   0  10  14 9533.86 1528.33  12 
   0  10  14 10743.7 1217.09  54 
   0  10  14 10317.6 1253.96  44 
   0  10  14 10586.6 1282.99  45 
   0  10  15 113.217 121.952  39 
   0 -10 -15-100.347 336.919  24 
   0 -10 -15 37.9546 126.188  31 
   0 -10 -15-398.225 322.862  17 
   0  10  15-376.932 328.469  12 
   0  10  15-20.0370 126.928  54 
   0  10  15 287.248 233.298  45 
   0  10  15-323.719 347.092  44 
   0 -10 -16 133.602 185.895  31 
   0 -10 -16-32.7386 135.945  24 
   0 -10 -16 804.010 458.753  17 
   0  10  16 716.964 397.758  54 
   0  10  16 300.290 266.269  45 
   0  10  16-140.184 294.336  44 
   0 -10 -17 21990.9 2203.40  24 
   0 -10 -17 21441.7 2141.22  31 
   0  10  17 20807.5 1835.65  45 
   0  10  17 19398.4 1752.61  44 
   0 -10 -18 1872.58 646.134  24 
   0 -10 -18 1630.82 588.351  31 
   0  10  18 1905.22 558.693  44 
   0  10  18 2220.29 625.881  45 
   0 -10 -19 6672.44 1225.22  24 
   0 -10 -19 5844.48 1105.71  31 
   0  10  19 7305.27 1113.28  45 
   0  10  19 6698.57 1018.88  44 
   0 -10 -20 2161.39 691.318  24 
   0 -10 -20 1560.80 577.238  31 
   0  10  20 2288.51 581.307  44 
   0  10  20 1741.50 536.263  45 
   0 -10 -21 8666.09 1372.93  31 
   0 -10 -21 7455.41 1299.47  24 
   0  10  21 9130.60 1139.14  44 
   0  10  21 10782.0 1320.81  45 
   0 -10 -22-388.439 278.384  31 
   0  10  22 341.265 212.393  44 
   0  10  22 440.679 310.483  45 
   0  10  23 220.289 252.536  45 
   0  10  23 615.103 296.446  44 
   0  10  24 724.143 367.191  45 
   0  10  24-458.042 238.942  44 
   0  10  25 716.571 299.790  45 
   0  10  25-143.388 305.498  44 
   0  10  26 16434.6 1434.09  45 
   0  10  27-169.810 230.177  45 
   0  10  28 22278.7 1452.78  45 
   0  11 -26 5845.23 661.355  47 
   0 -11  26 5487.38 711.174  46 
   0  11 -25 2120.37 442.467  47 
   0 -11  25 2346.70 520.674  46 
   0 -11  24 562.129 284.731  46 
   0  11 -24 588.537 249.723  47 
   0  11 -23 2505.63 537.981  47 
   0 -11  23 3046.77 664.079  46 
   0  11 -22 953.810 348.705  47 
   0 -11  22 565.771 282.032  46 
   0  11 -21 16218.5 1496.82  47 
   0 -11  21 16332.1 1601.79  46 
   0  11 -20 4103.49 793.440  47 
   0 -11  20 4091.49 823.223  46 
   0  11 -20 4522.93 796.308  41 
   0  11 -19 3298.09 1031.05  29 
   0  11 -19 3300.53 685.989  47 
   0  11 -19 3108.90 699.279  41 
   0 -11  19 3019.29 719.777  46 
   0  11 -18 8808.94 1702.36  29 
   0  11 -18 8261.30 1172.57  47 
   0 -11  18 9092.56 1297.53  55 
   0  11 -18 9453.05 1262.72  41 
   0 -11  18 9240.90 1268.65  46 
   0  11 -17 363.295 375.120  29 
   0 -11  17 556.606 285.767  55 
   0  11 -17 396.282 227.042  47 
   0  11 -17 604.908 377.998  41 
   0 -11  17 755.243 418.352  46 
   0  11 -16 1212.87 651.727  29 
   0 -11  16 1047.12 475.458  55 
   0  11 -16 987.270 433.600  47 
   0  11 -16 707.797 410.829  41 
   0 -11  16 1399.87 548.423  46 
   0  11 -15 31243.6 3287.66  29 
   0  11 -15 32080.0 2384.12  47 
   0 -11  15 35711.8 2619.69  55 
   0  11 -15 32954.8 2507.96  41 
   0 -11  15 33836.1 2447.46  46 
   0  11 -14 3189.85 1057.87  29 
   0 -11  14 2969.98 1031.37  35 
   0  11 -14 2897.35 744.464  47 
   0 -11  14 3626.75 894.321  55 
   0 -11  14 2803.40 704.687  46 
   0  11 -14 2669.36 737.047  41 
   0 -11  13 92008.8 5443.91  35 
   0  11 -13 97889.4 5791.99  29 
   0 -11  13 97695.5 4307.38  55 
   0  11 -13 91961.6 4076.41  47 
   0 -11  13 95998.3 4047.03  46 
   0  11 -13 96382.1 4335.90  41 
   0  11 -12 3355.32 654.342  38 
   0 -11  12 4647.18 1241.35  35 
   0  11 -12 2996.35 1027.33  29 
   0 -11  12 3206.56 996.745  36 
   0  11 -12 3210.58 744.688  47 
   0 -11  12 3965.72 884.740  55 
   0  11 -12 3387.27 808.576  41 
   0 -11  12 3288.63 730.190  46 
   0  11 -11 30782.0 3208.64  29 
   0 -11  11 28319.2 2789.14  36 
   0 -11  11 28756.6 2937.83  35 
   0  11 -11 28632.6 1937.06  38 
   0  11 -11 21409.6 2667.49  12 
   0  11 -11 29288.8 2297.88  47 
   0 -11  11 29798.3 2197.65  46 
   0  11 -11 30157.5 2441.72  41 
   0  11 -11 28511.8 2241.81  40 
   0  11 -10 14936.2 1398.23  38 
   0  11 -10 17630.4 2433.60  29 
   0 -11  10 14703.8 1968.73  36 
   0 -11  10 15301.0 2102.18  35 
   0  11 -10 11828.1 1939.41  12 
   0  11 -10 15559.5 1675.69  47 
   0  11 -10 16322.8 1784.13  41 
   0  11 -10 15540.2 1672.59  40 
   0 -11  10 16587.6 1615.75  46 
   0  11  -9 4347.90 1175.92  29 
   0 -11   9 3737.53 945.543  23 
   0 -11   9 3589.96 992.181  36 
   0  11  -9 3699.28 680.465  38 
   0 -11   9 3175.33 924.422  35 
   0  11  -9 4437.28 1156.95  12 
   0  11  -9 3948.35 848.870  47 
   0  11  -9 4834.28 959.477  40 
   0 -11   9 3999.82 797.173  46 
   0  11  -9 4391.64 902.252  41 
   0  11  -8-326.589 351.426  12 
   0 -11   8 1318.20 506.892  35 
   0 -11   8 707.035 285.476  23 
   0 -11   8 1373.80 448.038  36 
   0  11  -8 899.675 552.583  29 
   0  11  -8 1040.40 497.108  41 
   0 -11   8 1368.91 501.874  46 
   0  11  -8 1059.30 426.799  40 
   0  11  -8 834.115 409.600  47 
   0 -11   7 2762.52 804.385  36 
   0 -11   7 3513.25 890.638  35 
   0 -11   7 3626.29 939.005  23 
   0  11  -7 3382.09 986.177  29 
   0  11  -7 2610.59 973.664  12 
   0 -11   7 3148.37 834.870  22 
   0  11  -7 4101.15 847.871  47 
   0  11  -7 4073.92 848.303  40 
   0  11  -7 3703.39 832.866  41 
   0 -11   7 4136.57 781.090  46 
   0  11  -6 2478.93 861.340  12 
   0 -11   6 2660.81 799.072  22 
   0 -11   6 2455.52 717.550  36 
   0 -11   6 2064.79 654.254  35 
   0  11  -6 2088.45 757.132  29 
   0  11  -6 2192.13 628.622  47 
   0  11  -6 2649.04 696.231  40 
   0  11  -6 2766.98 741.698  41 
   0  11  -5 8941.22 1606.20  29 
   0 -11   5 6797.16 1222.32  22 
   0 -11   5 7764.59 1294.46  36 
   0 -11   5 7560.95 1339.49  35 
   0  11  -5 7070.57 1427.74  12 
   0  11  -5 7243.63 1100.15  47 
   0  11  -5 7488.85 1158.62  40 
   0  11  -5 8175.36 1261.03  41 
   0 -11   4 1762.64 666.094  35 
   0 -11   4 1577.93 505.641  36 
   0 -11   4 2472.55 753.612  22 
   0  11  -4 1915.08 717.679  12 
   0  11  -4 1369.32 444.365  47 
   0  11  -4 1983.42 602.526  40 
   0  11  -4 1964.74 611.154  41 
   0 -11   3 55753.7 3569.65  22 
   0 -11   3 62326.4 3771.95  35 
   0 -11   3 69746.5 3868.19  36 
   0  11  -3 56719.4 4066.29  12 
   0  11  -3 44675.4 2731.06  47 
   0  11  -3 61220.6 3306.37  40 
   0  11  -3 56404.1 3241.20  41 
   0  11  -2 272.236 293.225  12 
   0 -11   2-14.2013 318.605  36 
   0  11  -2 79.2516 172.797  40 
   0  11  -2-25.3444 149.459  41 
   0  11  -1 47110.8 3674.41  12 
   0 -11   1 52448.7 3292.44  36 
   0  11  -1 51475.4 3085.45  41 
   0  11  -1 51857.4 3017.37  40 
   0  11   0 11824.4 1840.80  12 
   0 -11   0 12032.4 1508.07  26 
   0 -11   0 11862.0 1539.66  36 
   0  11   0 11810.4 1455.79  40 
   0  11   0 12615.9 1533.10  41 
   0  11   1 12595.0 1902.38  12 
   0 -11  -1 12721.6 1540.87  26 
   0 -11  -1 14044.3 1686.65  36 
   0  11   1 12966.4 1555.45  41 
   0  11   1 13742.4 1563.83  40 
   0  11   2 21129.2 2453.61  12 
   0 -11  -2 21336.9 2106.60  36 
   0 -11  -2 18066.6 1844.87  26 
   0  11   2 16026.0 1483.99  44 
   0  11   2 19330.3 1860.32  40 
   0  11   2 18727.5 1851.35  41 
   0  11   3 7723.95 1503.76  12 
   0 -11  -3 8239.42 1233.34  26 
   0 -11  -3 8479.78 1295.46  36 
   0  11   3 7550.63 1156.78  41 
   0  11   3 9057.17 1283.43  40 
   0  11   3 6078.41 922.802  44 
   0  11   4 2807.71 892.369  12 
   0 -11  -4 2564.05 731.096   7 
   0 -11  -4 2677.69 703.367  36 
   0 -11  -4 2863.26 731.702  26 
   0  11   4 2473.43 588.700  44 
   0  11   4 2532.87 717.952  40 
   0  11   4 1949.63 626.662  41 
   0  11   4 1795.53 426.701  45 
   0 -11  -5 6754.60 1256.86   7 
   0  11   5 6084.35 1320.82  12 
   0 -11  -5 6974.21 1171.38  26 
   0  11   5 4794.47 889.571  41 
   0  11   5 6253.54 956.784  44 
   0  11   5 5630.84 842.736  45 
   0  11   5 6906.16 1126.64  40 
   0 -11  -6 267.465 285.717   7 
   0  11   6-659.849 441.577  12 
   0 -11  -6 417.685 301.414  26 
   0  11   6 356.218 253.824  44 
   0  11   6 105.688 191.803  40 
   0  11   6 162.418 326.755  45 
   0 -11  -7 6875.84 1250.89   7 
   0  11   7 8541.36 1593.30  12 
   0 -11  -7 9133.77 1381.38  26 
   0  11   7 7456.84 995.890  45 
   0  11   7 8270.79 1251.19  40 
   0  11   7 8051.16 1111.19  44 
   0 -11  -8 2312.93 837.826   7 
   0  11   8 1872.77 735.265  12 
   0 -11  -8 1490.03 497.581  24 
   0 -11  -8 2480.14 721.924  26 
   0  11   8 2502.75 686.313  40 
   0  11   8 1790.21 461.429  45 
   0  11   8 2772.31 661.660  44 
   0  11   9 1570.36 679.133  12 
   0 -11  -9 2307.18 748.518  17 
   0 -11  -9 1931.92 696.341   7 
   0 -11  -9 2132.11 585.076  24 
   0 -11  -9 2711.25 820.271  26 
   0  11   9 2084.26 455.226  45 
   0  11   9 1836.26 556.111  40 
   0  11   9 2157.63 582.175  44 
   0 -11 -10 4644.73 1147.54   7 
   0 -11 -10 3519.07 846.946  17 
   0  11  10 3506.17 1013.86  12 
   0 -11 -10 3591.71 798.897  24 
   0  11  10 3672.44 828.268  40 
   0  11  10 3911.07 791.382  44 
   0  11  10 2879.32 567.568  45 
   0 -11 -11 17725.5 1839.32  24 
   0  11  11 15028.6 2149.43  12 
   0 -11 -11 18025.3 2064.15  17 
   0  11  11 16355.3 1430.52  54 
   0  11  11 18485.8 1634.72  45 
   0  11  11 16312.9 1720.35  40 
   0  11  11 17396.4 1668.63  44 
   0 -11 -12 1838.70 598.226  24 
   0  11  12 3033.20 944.322  12 
   0 -11 -12 2144.29 724.034  17 
   0  11  12 1995.48 499.618  54 
   0  11  12 2128.40 554.266  44 
   0  11  12 2428.30 591.091  45 
   0 -11 -13 26878.7 2341.10  24 
   0  11  13 29144.1 1972.60  54 
   0  11  13 26119.9 2055.57  44 
   0  11  13 28938.4 2118.34  45 
   0 -11 -14 3719.67 841.251  31 
   0 -11 -14 2748.44 745.680  24 
   0 -11 -14 1963.79 780.721  17 
   0  11  14 3322.09 666.151  54 
   0  11  14 2779.64 637.605  44 
   0  11  14 3493.67 746.612  45 
   0 -11 -15 413.120 289.516  31 
   0 -11 -15-87.1160 167.825  24 
   0  11  15 1076.65 447.251  54 
   0  11  15 523.861 266.239  44 
   0  11  15 1180.76 412.478  45 
   0 -11 -16 10053.9 1478.88  24 
   0 -11 -16 9968.18 1423.22  31 
   0  11  16 11127.7 1331.53  45 
   0  11  16 10921.3 1322.14  44 
   0 -11 -17-135.222 193.907  24 
   0 -11 -17 77.4676 128.560  31 
   0  11  17-102.519 225.878  45 
   0  11  17 123.332 136.891  44 
   0 -11 -18 547.592 353.871  24 
   0 -11 -18 718.177 382.196  31 
   0  11  18 1161.90 420.121  44 
   0  11  18 1496.85 506.562  45 
   0 -11 -19 11537.2 1582.89  24 
   0 -11 -19 13227.5 1633.33  31 
   0  11  19 17173.3 1666.45  45 
   0  11  19 15997.7 1570.18  44 
   0  11  20 24650.0 1952.74  45 
   0  11  20 22718.7 1834.73  44 
   0 -11 -21 1530.69 536.488  31 
   0  11  21 2416.71 603.054  44 
   0  11  21 3257.34 715.706  45 
   0  11  22 1193.01 421.210  44 
   0  11  22 918.465 401.430  45 
   0  11  23 129.555 168.523  45 
   0  11  23-20.3736 89.3751  44 
   0  11  24 6432.09 808.526  44 
   0  11  24 6161.58 862.996  45 
   0  11  25 4685.02 627.481  44 
   0  11  25 6161.70 826.801  45 
   0  11  26-36.6059 256.067  45 
   0  11  27 16819.4 1229.45  45 
   0  12 -25 506.477 190.393  47 
   0 -12  25 274.702 140.981  46 
   0  12 -24 5819.00 685.021  47 
   0 -12  24 6136.86 768.957  46 
   0  12 -23 33.9615 131.769  47 
   0 -12  23 74.8062 150.438  46 
   0  12 -22 11119.7 1091.46  47 
   0 -12  22 10335.6 1135.99  46 
   0  12 -21 5320.85 805.274  47 
   0 -12  21 4563.41 796.049  46 
   0  12 -20 17869.5 1529.50  47 
   0  12 -20 17725.6 1500.56  41 
   0 -12  20 18074.1 1613.09  46 
   0  12 -19 170.161 165.696  41 
   0 -12  19 54.9562 165.653  46 
   0  12 -19 97.8575 121.375  47 
   0  12 -18 6682.00 1001.98  47 
   0 -12  18 5942.14 988.178  46 
   0  12 -18 6526.64 1001.68  41 
   0 -12  17-8.12086 253.050  55 
   0  12 -17 338.669 234.147  41 
   0 -12  17 409.772 263.782  46 
   0  12 -17 532.260 286.875  47 
   0 -12  16 188.979 202.488  55 
   0  12 -16 142.577 126.783  47 
   0 -12  16 175.423 305.694  46 
   0  12 -16 356.698 260.954  41 
   0 -12  15 262.313 230.680  55 
   0  12 -15 70.6477 192.169  47 
   0  12 -15 46.5900 114.275  41 
   0 -12  15 678.547 405.415  46 
   0 -12  14 7642.51 1576.73  35 
   0  12 -14 7987.89 1649.71  29 
   0 -12  14 10805.5 1407.03  55 
   0  12 -14 10254.5 1336.50  47 
   0 -12  14 10591.7 1345.50  46 
   0  12 -14 10296.6 1407.40  41 
   0  12 -13 1117.98 631.830  29 
   0 -12  13 2241.70 877.646  35 
   0  12 -13 1488.26 413.147  38 
   0 -12  13 1939.84 620.088  55 
   0 -12  13 1506.81 502.351  46 
   0  12 -13 1881.48 604.056  47 
   0  12 -13 2167.63 649.899  41 
   0 -12  12 46704.7 3682.24  36 
   0  12 -12 52647.3 2619.17  38 
   0  12 -12 46737.7 4082.82  29 
   0 -12  12 44974.0 3785.38  35 
   0 -12  12 54593.1 3155.72  55 
   0  12 -12 50116.8 3005.85  47 
   0  12 -12 53215.8 3248.94  41 
   0 -12  12 52483.5 2945.28  46 
   0 -12  11 1627.75 629.297  36 
   0  12 -11 1399.79 854.122  29 
   0 -12  11 1840.05 859.574  35 
   0  12 -11 1627.02 477.748  38 
   0  12 -11 1997.83 634.333  47 
   0  12 -11 2015.77 614.799  40 
   0 -12  11 1740.10 531.467  46 
   0  12 -11 2041.65 626.662  41 
   0  12 -10 7205.43 1518.30  29 
   0 -12  10 7458.11 1456.24  36 
   0 -12  10 5908.73 1357.05  35 
   0  12 -10 6940.10 966.111  38 
   0  12 -10 6297.24 1071.69  47 
   0 -12  10 7830.87 1136.19  46 
   0  12 -10 8173.39 1287.82  41 
   0  12 -10 8957.30 1296.57  40 
   0  12  -9 938.890 327.521  38 
   0 -12   9 1089.74 576.133  36 
   0 -12   9 1190.82 675.088  35 
   0  12  -9 1903.94 597.074  40 
   0  12  -9 1238.03 507.686  41 
   0  12  -9 830.716 298.726  47 
   0 -12   9 1020.68 394.311  46 
   0  12  -8 7137.69 979.475  38 
   0 -12   8 7360.77 1437.45  36 
   0 -12   8 6841.60 1404.97  35 
   0 -12   8 6403.33 1299.25  23 
   0  12  -8 7867.23 1199.96  47 
   0  12  -8 8044.48 1238.71  40 
   0  12  -8 7859.86 1258.85  41 
   0 -12   8 8371.98 1146.02  46 
   0 -12   7 2713.15 852.561  36 
   0 -12   7 2627.92 803.494  35 
   0 -12   7 3094.96 947.330  23 
   0  12  -7 2684.15 957.309  12 
   0  12  -7 2837.22 746.666  47 
   0  12  -7 2738.71 701.690  40 
   0  12  -7 3263.95 801.894  41 
   0 -12   7 2777.24 663.673  46 
   0 -12   6 4893.45 1129.77  35 
   0 -12   6 4194.07 1016.70  36 
   0 -12   6 4929.29 1112.22  23 
   0  12  -6 5004.98 1293.24  12 
   0 -12   6 3599.66 936.939  22 
   0  12  -6 3726.66 843.224  47 
   0  12  -6 4822.50 979.404  41 
   0  12  -6 4081.75 891.047  40 
   0 -12   6 4742.05 845.057  46 
   0 -12   5 10744.0 1624.89  36 
   0 -12   5 9029.79 1497.99  22 
   0 -12   5 9899.63 1603.84  35 
   0  12  -5 10228.5 1889.86  12 
   0  12  -5 9639.75 1296.52  47 
   0  12  -5 10421.9 1419.25  40 
   0  12  -5 10725.3 1461.34  41 
   0 -12   4 3763.06 941.430  36 
   0 -12   4 3469.54 922.273  35 
   0  12  -4 3595.99 1087.54  12 
   0 -12   4 4981.02 1108.86  22 
   0  12  -4 3532.09 769.818  47 
   0  12  -4 4606.09 971.877  40 
   0  12  -4 3954.90 889.550  41 
   0  12  -3 35478.5 3404.29  12 
   0 -12   3 38028.7 3125.98  35 
   0 -12   3 36840.7 2937.97  36 
   0 -12   3 33326.4 2929.78  22 
   0  12  -3 36441.3 2645.44  40 
   0  12  -3 36134.0 2707.41  41 
   0  12  -2 15340.6 2254.26  12 
   0 -12   2 15737.5 2012.55  22 
   0 -12   2 18084.3 2159.26  35 
   0 -12   2 14997.6 1866.01  36 
   0  12  -2 16225.0 1814.90  41 
   0  12  -2 17246.4 1826.16  40 
   0  12  -1 38487.9 3594.59  12 
   0 -12   1 37445.7 2960.27  36 
   0  12  -1 36053.0 2624.77  40 
   0  12  -1 35973.2 2699.20  41 
   0  12   0 6866.54 1480.21  12 
   0 -12   0 7770.64 1323.69  36 
   0  12   0 7874.87 1222.60  40 
   0  12   0 8728.05 1324.04  41 
   0  12   1 9558.02 1766.59  12 
   0 -12  -1 11082.4 1578.32  36 
   0 -12  -1 10833.2 1501.41  26 
   0  12   1 10872.1 1447.79  40 
   0  12   1 10532.1 1447.91  41 
   0  12   2 9468.66 1738.14  12 
   0 -12  -2 8262.07 1365.50  26 
   0 -12  -2 8672.61 1406.24  36 
   0  12   2 9114.26 1336.57  40 
   0  12   2 9026.90 1332.59  41 
   0  12   2 6518.33 965.892  44 
   0  12   3 22741.1 2739.24  12 
   0 -12  -3 23017.5 2316.19  36 
   0 -12  -3 20220.5 2090.01  26 
   0  12   3 22491.7 2105.21  40 
   0  12   3 19741.8 2047.85  41 
   0  12   3 21546.7 1764.23  44 
   0  12   4 3474.62 1059.24  12 
   0 -12  -4 3962.46 902.343  36 
   0 -12  -4 3460.79 795.483  26 
   0  12   4 3413.54 720.857  44 
   0  12   4 4254.77 919.140  40 
   0  12   4 3572.16 843.506  41 
   0  12   5 11582.2 1976.77  12 
   0 -12  -5 15751.9 1934.62  36 
   0 -12  -5 14009.7 1754.49  26 
   0  12   5 12489.0 1561.89  41 
   0  12   5 12784.3 1287.55  45 
   0  12   5 12741.5 1429.27  44 
   0  12   5 14572.7 1705.87  40 
   0  12   6 3644.89 1156.79  12 
   0 -12  -6 3001.99 906.572  26 
   0 -12  -6 3140.42 860.589  36 
   0  12   6 2195.69 674.907  40 
   0  12   6 2269.07 496.547  45 
   0  12   6 1912.31 570.772  44 
   0  12   7-324.951 335.871  12 
   0 -12  -7 1248.94 534.595  26 
   0 -12  -7 1347.67 583.278  36 
   0  12   7 832.897 390.603  44 
   0  12   7 622.870 226.847  45 
   0  12   7 837.186 388.137  40 
   0  12   8-444.171 388.179  12 
   0 -12  -8 695.457 413.700  26 
   0  12   8 26.6052 139.976  44 
   0  12   8 103.355 130.447  40 
   0  12   8-280.516 447.157  45 
   0 -12  -9 6681.51 1285.29  26 
   0  12   9 6640.18 1041.76  44 
   0  12   9 6287.92 906.063  45 
   0  12   9 7768.63 1240.27  40 
   0 -12 -10 687.072 486.469  26 
   0  12  10 727.961 394.798  40 
   0  12  10 208.623 198.872  44 
   0  12  10-492.366 443.726  45 
   0 -12 -11 921.292 465.484  26 
   0  12  11 257.994 166.522  44 
   0  12  11 133.331 396.172  45 
   0 -12 -12 276.325 287.170  26 
   0  12  12-109.595 416.181  45 
   0  12  12 50.0867 141.881  44 
   0 -12 -13 1891.01 691.065  26 
   0  12  13 1650.86 449.297  54 
   0  12  13 1695.61 495.308  44 
   0  12  13 999.696 198.194  45 
   0 -12 -14 76.3524 182.506  26 
   0  12  14 504.749 377.799  54 
   0  12  14 39.7145 118.726  44 
   0 -12 -15 3715.25 975.438  26 
   0  12  15 3806.40 780.269  44 
   0  12  15 3544.95 664.218  45 
   0 -12 -16 1025.03 646.264  26 
   0  12  16 270.952 204.160  44 
   0  12  16 267.590 268.054  45 
   0  12  17-18.3061 390.534  45 
   0  12  17 961.314 360.836  44 
   0  12  18 2110.01 571.479  44 
   0  12  18 1794.99 472.685  45 
   0  12  19 8452.46 1113.01  44 
   0  12  19 8809.82 1116.18  45 
   0  12  20 3172.19 628.356  45 
   0  12  20 2625.22 593.759  44 
   0  12  21 4264.10 730.853  45 
   0  12  21 4926.60 813.166  44 
   0  12  22 3223.55 618.607  45 
   0  12  22 3849.55 683.849  44 
   0  12  23 7052.97 849.799  44 
   0  12  23 7872.81 955.471  45 
   0  12  24 2496.88 430.019  44 
   0  12  24 2929.79 515.958  45 
   0  12  25-170.601 308.157  45 
   0  12  26-118.063 193.932  45 
   0  13 -23-63.9159 144.753  47 
   0 -13  23-131.691 132.044  46 
   0  13 -22 852.117 256.733  47 
   0 -13  22 601.665 227.155  46 
   0  13 -21 3229.88 555.335  47 
   0 -13  21 2860.57 560.800  46 
   0  13 -20 8152.90 928.001  47 
   0  13 -20 7077.24 853.968  41 
   0 -13  20 7245.58 936.402  46 
   0  13 -19 10551.3 1114.89  47 
   0  13 -19 10619.3 1128.91  41 
   0 -13  19 10359.3 1154.57  46 
   0  13 -18 6545.77 902.951  47 
   0  13 -18 6231.21 915.544  41 
   0 -13  18 6029.37 916.152  46 
   0 -13  17 930.007 373.977  55 
   0  13 -17 1066.16 383.173  47 
   0  13 -17 793.798 323.832  41 
   0 -13  17 1027.03 391.817  46 
   0 -13  16-171.009 201.132  55 
   0  13 -16-226.171 188.313  47 
   0 -13  16-17.7550 133.595  58 
   0  13 -16 129.551 218.968  41 
   0 -13  16 76.6426 106.422  46 
   0  13 -15 2167.53 564.200  47 
   0 -13  15 2108.32 587.172  55 
   0 -13  15 2430.40 625.138  46 
   0  13 -15 2330.05 641.584  41 
   0  13 -14 5107.00 890.457  47 
   0 -13  14 4796.00 867.260  55 
   0 -13  14 4485.17 836.952  46 
   0  13 -14 4843.55 932.252  41 
   0 -13  13 8872.34 1522.99  35 
   0  13 -13 11115.0 1136.84  38 
   0  13 -13 11304.5 1363.55  47 
   0 -13  13 12132.6 1417.77  55 
   0 -13  13 12320.7 1385.28  46 
   0  13 -13 13463.7 1574.66  41 
   0 -13  12 1330.02 745.836  35 
   0  13 -12 1061.65 371.692  38 
   0  13 -12 1157.79 434.656  47 
   0 -13  12 1098.43 459.321  55 
   0  13 -12 1362.39 486.666  41 
   0  13 -12 824.377 319.487  40 
   0 -13  12 957.055 358.186  46 
   0 -13  11 523.515 272.398  36 
   0 -13  11 142.019 257.411  35 
   0  13 -11 861.666 343.847  38 
   0 -13  11 702.105 375.339  55 
   0  13 -11 633.137 306.560  47 
   0 -13  11 883.110 355.545  46 
   0  13 -11 658.703 363.118  41 
   0  13 -11 1661.66 540.894  40 
   0 -13  10 3037.80 980.697  36 
   0  13 -10 3725.39 704.784  38 
   0 -13  10 1776.14 678.254  35 
   0  13 -10 3342.30 756.340  47 
   0  13 -10 3477.73 795.051  40 
   0 -13  10 3330.09 710.117  46 
   0  13 -10 3662.47 870.145  41 
   0  13  -9 34742.2 2172.25  38 
   0 -13   9 32145.8 3006.58  36 
   0 -13   9 30975.1 3069.94  35 
   0  13  -9 34414.0 2452.60  47 
   0  13  -9 36237.1 2601.28  40 
   0  13  -9 37431.6 2727.46  41 
   0 -13   9 34663.5 2333.54  46 
   0 -13   8-165.148 247.455  36 
   0 -13   8-70.9717 336.687  35 
   0  13  -8 241.614 179.829  38 
   0  13  -8 392.654 214.619  47 
   0  13  -8 130.163 216.081  40 
   0  13  -8 606.785 414.730  41 
   0 -13   8-128.063 214.271  46 
   0 -13   7 10966.9 1703.36  23 
   0  13  -7 14266.0 1418.05  38 
   0 -13   7 11884.4 1809.77  35 
   0 -13   7 13331.1 1931.92  36 
   0  13  -7 15346.2 1643.64  47 
   0  13  -7 15326.3 1728.29  40 
   0  13  -7 15182.1 1751.64  41 
   0 -13   7 14900.5 1519.54  46 
   0 -13   6 10479.1 1739.66  35 
   0  13  -6 10394.4 1225.12  38 
   0 -13   6 10476.7 1724.87  23 
   0 -13   6 9907.50 1617.57  36 
   0  13  -6 10401.9 1361.30  47 
   0  13  -6 10556.4 1474.94  41 
   0 -13   6 11828.6 1355.28  46 
   0  13  -6 12042.1 1551.93  40 
   0 -13   5 3960.30 1032.92  35 
   0 -13   5 3865.36 1028.58  23 
   0 -13   5 4722.80 1129.64  36 
   0 -13   5 3054.09 1016.95  22 
   0  13  -5 3776.80 797.179  47 
   0 -13   5 5244.25 899.473  46 
   0  13  -5 4133.06 934.901  41 
   0  13  -5 4455.61 956.958  40 
   0 -13   4 50863.3 3633.14  36 
   0 -13   4 38880.2 3291.23  22 
   0 -13   4 50815.5 3775.14  23 
   0 -13   4 52940.2 3856.68  35 
   0  13  -4 53090.5 3334.23  41 
   0  13  -4 52980.4 3261.86  40 
   0 -13   3 955.754 520.241  22 
   0 -13   3 620.832 440.051  35 
   0 -13   3 872.848 450.419  36 
   0  13  -3 879.168 445.190  40 
   0  13  -3 368.456 223.314  41 
   0 -13   2 71003.0 4424.79  35 
   0 -13   2 66300.8 4075.67  36 
   0 -13   2 58220.8 4053.92  22 
   0  13  -2 68881.3 3714.95  40 
   0  13  -2 67053.4 3764.08  41 
   0 -13   1 2425.47 833.582  22 
   0 -13   1 2388.09 813.282  35 
   0 -13   1 1439.82 594.851  36 
   0  13  -1 1337.38 529.638  41 
   0  13  -1 2027.95 669.439  40 
   0 -13   0 35393.4 2998.73  36 
   0 -13   0 37885.6 3241.34  35 
   0 -13   0 35731.3 3249.73  22 
   0  13   0 35573.3 2757.98  41 
   0  13   0 36900.1 2713.46  40 
   0 -13  -1-300.249 311.495  36 
   0  13   1 872.068 429.363  40 
   0  13   1 573.473 379.962  41 
   0 -13  -2 5314.66 1104.48  36 
   0  13   2 4858.84 1018.27  40 
   0  13   2 5232.91 1057.05  41 
   0 -13  -3 33156.4 2897.91  36 
   0 -13  -3 30736.9 2659.45  26 
   0  13   3 29243.5 2095.87  44 
   0  13   3 31553.0 2554.42  40 
   0  13   3 30126.2 2519.81  41 
   0 -13  -4-493.652 378.479  36 
   0  13   4-249.574 306.551  40 
   0  13   4 197.472 320.149  41 
   0  13   4 91.3688 172.387  44 
   0 -13  -5 13869.6 1887.83  36 
   0 -13  -5 13039.3 1724.31  26 
   0  13   5 13356.3 1449.73  44 
   0  13   5 13043.4 1646.45  40 
   0  13   5 12440.8 1585.77  41 
   0 -13  -6 13283.5 1895.56  36 
   0 -13  -6 12886.9 1786.20  26 
   0  13   6 15307.1 1433.28  45 
   0  13   6 14449.7 1733.28  40 
   0  13   6 12512.5 1409.64  44 
   0 -13  -7-55.0485 179.995  36 
   0  13   7 240.753 244.998  40 
   0  13   7 155.977 186.447  44 
   0  13   7 753.635 375.270  45 
   0 -13  -8 21951.8 2316.96  26 
   0 -13  -8 21594.2 2385.49  36 
   0  13   8 20676.1 2070.81  40 
   0  13   8 23412.2 1799.03  45 
   0  13   8 21744.8 1885.15  44 
   0 -13  -9 3579.43 974.364  26 
   0 -13  -9 4905.23 1164.52  36 
   0  13   9 3483.64 849.599  40 
   0  13   9 3339.28 723.831  44 
   0  13   9 2547.85 579.446  45 
   0 -13 -10 6047.40 1234.17  26 
   0 -13 -10 6273.38 1321.77  36 
   0  13  10 5486.89 852.868  45 
   0  13  10 6351.12 1009.15  44 
   0 -13 -11 1086.50 552.756  36 
   0 -13 -11 860.734 336.483  26 
   0  13  11 1397.34 453.851  44 
   0  13  11 972.500 283.264  45 
   0 -13 -12 3269.82 886.156  36 
   0 -13 -12 3466.67 926.639  26 
   0  13  12 3099.75 640.450  45 
   0  13  12 3717.31 763.329  44 
   0 -13 -13 11622.5 1697.48  26 
   0  13  13 14478.5 1437.92  45 
   0  13  13 13943.8 1506.51  44 
   0 -13 -14 2996.51 854.742  26 
   0  13  14 3691.01 762.886  44 
   0  13  14 2860.98 587.181  45 
   0 -13 -15 11314.7 1632.02  26 
   0  13  15 14718.6 1425.09  45 
   0  13  15 14259.1 1467.40  44 
   0  13  16 954.323 391.748  44 
   0  13  16 593.000 215.231  45 
   0  13  17 18.3505 287.988  45 
   0  13  17 321.916 228.196  44 
   0  13  18 6088.79 928.877  44 
   0  13  18 6186.95 886.203  45 
   0  13  19-323.069 341.078  45 
   0  13  19 357.051 188.395  44 
   0  13  20 7524.26 979.649  44 
   0  13  20 7854.86 966.041  45 
   0  13  21 194.011 181.150  44 
   0  13  21-339.631 340.107  45 
   0  13  22 6880.89 826.396  45 
   0  13  22 6146.24 784.660  44 
   0  13  23 2713.74 457.151  45 
   0  13  23 2348.27 397.190  44 
   0  13  24-160.254 216.160  45 
   0  14 -21 267.224 116.700  47 
   0 -14  21 216.535 154.625  46 
   0  14 -20 702.042 253.487  47 
   0 -14  20 658.053 259.451  46 
   0  14 -19-96.4617 149.957  47 
   0 -14  19-119.809 158.773  46 
   0  14 -19 262.911 164.587  41 
   0  14 -18-14.6626 157.011  47 
   0  14 -18 2.12790 147.803  41 
   0 -14  18 223.404 186.791  46 
   0  14 -17 308.705 141.687  47 
   0  14 -17 370.630 225.877  41 
   0 -14  17 154.413 151.801  46 
   0 -14  16 7735.01 967.165  55 
   0  14 -16 8096.14 974.465  47 
   0  14 -16 8493.59 1069.27  41 
   0 -14  16 7898.58 1015.56  46 
   0 -14  15 308.753 201.405  58 
   0 -14  15-29.2854 112.119  55 
   0  14 -15 111.674 170.353  47 
   0 -14  15 140.180 200.209  46 
   0  14 -15-56.9436 165.244  41 
   0 -14  14 3748.57 731.035  55 
   0  14 -14 3544.87 682.185  47 
   0  14 -14 3401.47 734.411  41 
   0 -14  14 3638.16 705.186  46 
   0  14 -13 834.631 279.566  38 
   0 -14  13 879.885 336.824  55 
   0  14 -13 981.779 375.118  47 
   0 -14  13 529.520 302.493  46 
   0  14 -13 604.144 299.305  41 
   0  14 -12 35.6853 76.0564  38 
   0  14 -12-98.9386 150.563  47 
   0 -14  12 272.289 231.122  55 
   0 -14  12-7.02226 145.577  46 
   0  14 -12 187.968 208.281  41 
   0 -14  11 396.492 362.666  35 
   0  14 -11 456.029 224.760  38 
   0  14 -11 608.772 279.947  47 
   0 -14  11 517.000 306.262  55 
   0  14 -11 443.544 368.725  41 
   0 -14  11 372.180 231.620  46 
   0 -14  10 13948.7 1974.13  36 
   0  14 -10 17046.8 1446.43  38 
   0 -14  10 15231.3 2074.24  35 
   0  14 -10 18018.5 1639.92  47 
   0 -14  10 18041.2 1678.65  55 
   0  14 -10 18184.4 1822.79  41 
   0  14 -10 16836.3 1680.97  40 
   0 -14  10 17790.5 1619.72  46 
   0  14  -9 104.350 117.669  38 
   0  14  -9 138.500 112.727  47 
   0  14  -9 47.5543 192.563  40 
   0  14  -9 5.49259 109.575  41 
   0 -14   9 86.9987 107.678  46 
   0 -14   8 9504.35 1702.54  35 
   0  14  -8 11752.8 1250.13  38 
   0 -14   8 9638.03 1662.02  36 
   0  14  -8 11954.0 1363.11  47 
   0 -14   8 12008.4 1339.76  46 
   0  14  -8 11830.7 1486.56  40 
   0  14  -8 11043.1 1471.19  41 
   0  14  -7 2701.66 608.291  38 
   0 -14   7 1690.36 683.856  36 
   0 -14   7 2025.13 804.712  35 
   0  14  -7 2635.77 621.293  47 
   0  14  -7 2970.35 763.633  40 
   0  14  -7 2514.15 707.763  41 
   0 -14   7 2695.26 635.265  46 
   0 -14   6 15960.7 2110.57  23 
   0 -14   6 21039.2 2479.77  35 
   0 -14   6 23205.9 2506.69  36 
   0  14  -6 24978.9 1859.35  38 
   0  14  -6 24130.9 2209.52  41 
   0  14  -6 23905.1 2157.69  40 
   0 -14   6 24993.8 1929.04  46 
   0  14  -5 12768.2 1334.34  38 
   0 -14   5 10478.6 1659.17  36 
   0 -14   5 8603.87 1587.97  23 
   0 -14   5 12091.9 1870.55  35 
   0  14  -5 12747.2 1613.14  41 
   0 -14   5 13089.0 1399.47  46 
   0  14  -5 12899.6 1589.70  40 
   0 -14   4 9824.66 1656.37  23 
   0 -14   4 7887.51 1519.40  35 
   0 -14   4 6571.41 1281.06  36 
   0  14  -4 9388.38 1150.35  38 
   0  14  -4 9371.29 1365.72  40 
   0  14  -4 9916.39 1426.93  41 
   0 -14   4 10156.5 1233.20  46 
   0 -14   3 6691.32 1392.94  35 
   0 -14   3 9366.95 1661.81  23 
   0 -14   3 5361.59 1179.29  36 
   0  14  -3 8082.97 1269.55  40 
   0  14  -3 8432.98 1325.95  41 
   0 -14   2 3934.06 1046.33  35 
   0 -14   2 2744.06 795.276  36 
   0  14  -2 2935.61 768.938  41 
   0  14  -2 2844.80 769.381  40 
   0 -14   1 13754.7 1903.15  36 
   0 -14   1 14806.6 2067.99  35 
   0  14  -1 14921.6 1737.81  40 
   0  14  -1 14959.7 1780.21  41 
   0 -14   0-143.844 235.414  36 
   0  14   0 567.307 439.108  41 
   0  14   0 583.083 316.216  40 
   0 -14  -1-288.345 303.884  36 
   0 -14  -1 382.998 201.457  35 
   0  14   1 216.288 243.764  41 
   0  14   1 230.644 195.454  40 
   0 -14  -2 218.489 315.198  36 
   0  14   2 232.436 194.834  40 
   0  14   2 332.413 294.198  41 
   0 -14  -3-329.046 333.775  36 
   0  14   3 32.4907 163.215  40 
   0  14   3 45.9812 146.508  44 
   0  14   3-169.223 335.395  41 
   0 -14  -4 5768.60 1215.23  36 
   0  14   4 5059.50 845.456  44 
   0  14   4 6785.77 1210.35  40 
   0 -14  -5 15379.1 1992.65  36 
   0  14   5 15959.7 1542.14  44 
   0  14   5 16075.0 1838.22  40 
   0 -14  -6 693.758 549.062  36 
   0 -14  -6 1083.51 512.324  26 
   0  14   6-78.5085 164.932  40 
   0  14   6-104.787 227.907  44 
   0 -14  -7 13013.7 1770.81  26 
   0 -14  -7 14242.8 1936.75  36 
   0  14   7 14550.1 1488.68  44 
   0  14   7 16205.5 1840.62  40 
   0 -14  -8 7347.58 1431.83  36 
   0 -14  -8 6332.05 1266.68  26 
   0  14   8 8657.98 1080.55  45 
   0  14   8 7542.63 1076.44  44 
   0 -14  -9 20473.0 2217.16  26 
   0 -14  -9 21212.0 2380.02  36 
   0  14   9 23989.0 1926.14  44 
   0  14   9 27039.4 1841.01  45 
   0 -14 -10 3251.85 885.493  36 
   0  14  10 3814.72 757.363  45 
   0  14  10 3886.27 770.467  44 
   0 -14 -11 20890.6 2332.04  36 
   0 -14 -11 17891.7 2051.92  26 
   0  14  11 24954.9 1782.98  45 
   0  14  11 23354.3 1900.44  44 
   0 -14 -12 9936.29 1568.06  36 
   0 -14 -12 7286.36 1278.70  26 
   0  14  12 12879.0 1286.24  45 
   0  14  12 10351.5 1247.49  44 
   0  14  13 558.125 224.499  44 
   0  14  13 900.603 320.125  45 
   0  14  14 27761.2 1860.22  45 
   0  14  14 25570.4 1929.91  44 
   0  14  15 805.911 343.389  44 
   0  14  15 674.772 240.298  45 
   0  14  16 6940.69 911.368  45 
   0  14  16 7451.95 1006.50  44 
   0  14  17 2946.66 579.335  45 
   0  14  17 2905.99 615.161  44 
   0  14  18 1363.12 420.297  44 
   0  14  18 1039.12 298.722  45 
   0  14  19 4673.16 679.050  45 
   0  14  19 5220.05 767.940  44 
   0  14  20 34.5637 133.590  45 
   0  14  20-126.299 199.895  44 
   0  14  21 1449.70 284.558  44 
   0  14  21 2489.46 477.998  45 
   0  14  22 3016.33 472.579  44 
   0  15 -18-101.312 148.069  47 
   0 -15  18 63.6841 97.5117  46 
   0  15 -17 120.574 68.7743  47 
   0  15 -17 131.597 115.352  41 
   0 -15  17 120.324 104.567  46 
   0  15 -16-166.338 161.984  47 
   0  15 -16 82.7680 124.884  41 
   0 -15  16 85.3281 80.7783  46 
   0  15 -15 6669.27 792.888  47 
   0 -15  15 6126.84 798.453  55 
   0  15 -15 5915.10 847.848  41 
   0 -15  15 6523.31 851.707  46 
   0 -15  14 1734.84 438.666  58 
   0 -15  14 1520.10 408.723  55 
   0  15 -14 1975.14 455.795  47 
   0  15 -14 2195.75 546.504  41 
   0 -15  14 2067.98 501.127  46 
   0  15 -13 106.918 83.1704  47 
   0 -15  13 365.011 213.384  55 
   0 -15  13 264.148 154.256  46 
   0  15 -13 245.121 165.769  41 
   0  15 -12 826.955 281.242  38 
   0  15 -12 684.241 278.368  47 
   0 -15  12 625.928 326.206  55 
   0 -15  12 483.261 285.468  46 
   0  15 -12 784.386 364.073  41 
   0  15 -11-108.904 143.361  38 
   0 -15  11 149.186 167.216  55 
   0  15 -11 131.350 85.4193  47 
   0  15 -11 14.3936 152.530  41 
   0 -15  11 79.9584 121.710  46 
   0  15 -10 4.16828 130.630  38 
   0 -15  10-67.6359 139.693  55 
   0  15 -10 28.3409 162.488  47 
   0 -15  10 131.857 178.818  46 
   0  15 -10 11.8188 186.568  41 
   0  15  -9 52.4821 154.861  38 
   0 -15   9 251.223 350.481  36 
   0 -15   9 2.08154 150.828  55 
   0  15  -9-154.892 239.023  47 
   0 -15   9 103.874 101.417  46 
   0  15  -9 73.6410 150.174  41 
   0 -15   8 8414.24 1493.35  35 
   0 -15   8 4934.37 1097.53  36 
   0  15  -8 9677.42 1071.99  38 
   0  15  -8 9627.78 1283.35  41 
   0 -15   8 9187.62 1123.18  46 
   0  15  -7 2729.82 581.794  38 
   0 -15   7 2439.71 794.830  36 
   0 -15   7 2505.54 975.290  35 
   0 -15   7 2469.00 595.767  46 
   0  15  -7 2444.01 666.519  40 
   0  15  -7 2299.15 636.017  41 
   0 -15   6 660.612 434.389  36 
   0 -15   6 790.029 483.715  35 
   0  15  -6 231.955 173.656  38 
   0  15  -6 383.067 229.691  40 
   0  15  -6 187.169 250.161  41 
   0 -15   6-89.0966 160.339  46 
   0 -15   5 582.123 460.077  36 
   0 -15   5 192.098 262.665  35 
   0  15  -5-199.234 185.455  38 
   0 -15   5 104.886 141.487  46 
   0  15  -5-272.244 233.812  40 
   0  15  -5-134.310 268.192  41 
   0 -15   4 4415.30 1041.37  36 
   0  15  -4 5235.87 811.561  38 
   0 -15   4 3834.17 1039.78  35 
   0 -15   4 5618.01 869.406  46 
   0  15  -4 4871.99 938.079  40 
   0  15  -4 5270.89 978.162  41 
   0  15  -3 27.8231 175.571  38 
   0 -15   3 527.783 355.885  36 
   0  15  -3 174.480 140.055  41 
   0 -15   3 141.565 160.397  46 
   0  15  -3 208.583 274.283  40 
   0 -15   2 2627.21 864.737  23 
   0 -15   2 2738.13 821.250  36 
   0  15  -2 3859.30 719.391  38 
   0 -15   2 2797.09 878.597  35 
   0  15  -2 3638.58 828.940  41 
   0 -15   2 3850.45 745.059  46 
   0  15  -2 4370.32 940.415  40 
   0 -15   1 1.37430 494.286  35 
   0  15  -1-84.5522 94.5024  38 
   0  15  -1-136.590 98.7001  41 
   0  15  -1 23.1851 232.340  40 
   0 -15   0 212.502 278.122  35 
   0 -15   0 615.189 437.992  23 
   0  15   0 315.854 252.935  40 
   0  15   0 34.0112 184.380  41 
   0 -15  -1 4139.67 1072.80  35 
   0 -15  -1 3897.48 1002.24  36 
   0  15   1 3108.17 784.359  41 
   0  15   1 4225.13 928.793  40 
   0 -15  -2 9249.02 1631.81  35 
   0 -15  -2 8779.43 1475.83  36 
   0  15   2 10524.9 1444.80  40 
   0 -15  -3-35.9027 165.696  35 
   0  15   3 404.336 356.403  40 
   0 -15  -4 2485.16 791.644  36 
   0 -15  -4 4374.38 1101.15  35 
   0  15   4 4336.88 907.917  40 
   0 -15  -5 1187.60 468.568  36 
   0 -15  -5 1669.00 553.073  35 
   0  15   5 2024.19 506.508  44 
   0 -15  -6-377.347 332.994  36 
   0  15   6 99.6355 98.1482  44 
   0 -15  -7-869.482 481.526  36 
   0  15   7 185.975 155.475  44 
   0 -15  -8 11142.0 1664.11  36 
   0  15   8 17765.9 1554.56  44 
   0 -15  -9 3641.04 936.414  36 
   0  15   9 5997.02 914.219  44 
   0  15  10 14657.0 1419.67  44 
   0  15  11 9585.18 1141.42  44 
   0  15  12 4942.30 721.854  45 
   0  15  12 408.248 220.564  44 
   0  15  13 3941.96 605.134  38 
   0  15  13 4664.80 782.515  44 
   0  15  14 14792.6 1166.49  45 
   0  15  14 11002.6 1180.04  44 
   0  15  15 12601.1 1064.57  45 
   0  15  15 8971.61 1051.56  44 
   0  15  16 3541.45 602.712  45 
   0  15  16 566.066 263.926  44 
   0  15  17 882.496 329.323  44 
   0  15  17 3702.21 556.582  45 
   0  15  18 581.143 165.895  44 
   0  15  18 4160.28 550.599  45 
   0  15  19-324.311 319.694  44 
   0  15  20-282.865 277.926  44 
   0 -16  15 3534.51 524.446  46 
   0 -16  14 2.13167 117.928  46 
   0  16 -14-85.5669 128.562  41 
   0 -16  13 113.719 125.076  55 
   0 -16  13 185.229 107.250  58 
   0 -16  13 632.949 267.177  46 
   0  16 -13 484.688 199.304  41 
   0 -16  12 155.760 124.546  55 
   0 -16  12-129.414 162.010  46 
   0  16 -12 23.7607 108.513  41 
   0  16 -11 3960.92 547.104  38 
   0 -16  11 3462.04 611.503  55 
   0  16 -11 3407.94 648.735  41 
   0 -16  11 3531.97 620.570  46 
   0  16 -10 458.860 184.874  38 
   0 -16  10 409.604 177.716  55 
   0 -16  10 470.719 200.290  46 
   0  16 -10 547.821 285.964  41 
   0  16  -9 3251.14 532.000  38 
   0 -16   9 3091.29 598.941  55 
   0 -16   9 2647.99 554.180  46 
   0  16  -9 2746.56 627.517  41 
   0  16  -8 5453.57 738.577  38 
   0 -16   8 5055.35 813.711  55 
   0 -16   8 4559.90 728.060  46 
   0  16  -8 5188.28 872.680  41 
   0  16  -7 8977.53 967.784  38 
   0 -16   7 9548.03 1114.59  55 
   0  16  -7 8994.34 1164.95  41 
   0 -16   7 8748.63 1013.64  46 
   0  16  -6 979.560 326.734  38 
   0  16  -6 980.431 423.883  41 
   0 -16   6 737.480 304.617  46 
   0  16  -5 841.516 296.681  38 
   0 -16   5 1137.15 355.698  46 
   0  16  -5 1031.90 442.440  41 
   0  16  -4 7730.50 941.091  38 
   0  16  -4 7124.56 1086.97  41 
   0 -16   4 7563.07 968.645  46 
   0  16  -3 6325.21 863.484  38 
   0 -16   3 6471.31 899.626  46 
   0  16  -3 6556.85 1043.11  41 
   0  16  -2 2588.45 554.095  38 
   0 -16   2 3039.98 616.451  46 
   0  16  -2 2388.43 631.305  41 
   0  16  -1 336.812 235.410  38 
   0 -16   1 265.365 211.013  46 
   0  16   0 258.670 132.427  38 
   0 -16   0 182.783 214.308  46 
   0  16   1 2138.81 502.500  38 
   0  16   2 798.378 305.069  38 
   0  16   3 2375.44 532.985  38 
   0  16   4 1076.59 363.635  38 
   0  16   5 1577.09 428.973  38 
   0  16   6-90.2737 274.882  38 
   0  16   6 403.960 236.330  44 
   0  16   7-114.806 208.562  38 
   0  16   7 304.453 216.724  44 
   0  16   8 5043.98 740.269  38 
   0  16   8 5541.04 791.386  44 
   0  16   9 1057.23 311.246  38 
   0  16   9 1194.38 375.841  44 
   0  16  10 2952.58 537.206  38 
   0  16  10 3249.43 597.264  44 
   0  16  11 205.209 146.694  38 
   0  16  11 75.9914 113.803  44 
   0  16  12-29.9814 125.567  38 
   0  16  12 107.828 93.2567  44 
   0  16  13 8087.82 913.488  44 
   0  16  14 669.873 212.587  44 
   0  16  15 16211.9 1217.92  44 
   0  16  16 1046.26 231.785  44 
   0  16  17-339.961 292.790  44 
   0 -17  11 480.298 188.688  46 
   0 -17  10 1292.06 329.999  55 
   0 -17  10 1391.79 346.186  46 
   0  17  -9 888.412 244.367  38 
   0 -17   9 1105.02 284.543  55 
   0 -17   9 1238.23 332.123  46 
   0  17  -8 1791.03 357.249  38 
   0 -17   8 1431.89 371.939  55 
   0 -17   8 1510.47 374.542  46 
   0  17  -7 841.440 270.145  38 
   0 -17   7 659.171 255.637  55 
   0 -17   7 423.252 188.913  46 
   0  17  -6 14552.4 1113.14  38 
   0 -17   6 14567.8 1224.27  55 
   0 -17   6 14542.6 1194.72  46 
   0  17  -5 6169.62 749.212  38 
   0 -17   5 6255.46 822.025  55 
   0 -17   5 5775.12 754.095  46 
   0  17  -4 3318.97 554.208  38 
   0 -17   4 2945.29 547.165  46 
   0  17  -3 7670.89 855.204  38 
   0 -17   3 7306.14 870.080  46 
   0  17  -2 2528.17 503.065  38 
   0 -17   2 2259.43 483.432  46 
   0  17  -1-25.9230 88.4583  38 
   0 -17   1-173.881 208.986  46 
   0  17   0 189.338 129.101  38 
   0 -17   0 329.780 159.473  46 
   0  17   1 1646.90 400.436  38 
   0 -17  -1 1656.13 416.942  46 
   0  17   2 202.896 170.758  38 
   0 -17  -2-18.2951 100.862  46 
   0  17   3 245.135 174.460  38 
   0 -17  -3 262.954 273.932  46 
   0  17   4 12000.5 1101.47  38 
   0 -17  -4 12052.4 1088.91  46 
   0  17   5 691.358 281.225  38 
   0 -17  -5 733.421 278.141  46 
   0  17   6 8538.25 911.014  38 
   0  17   7 3017.14 530.839  38 
   0  17   8 2436.87 460.396  38 
   0  17   9 1780.47 379.580  38 
   0  17   9 1061.83 201.081  44 
   0  17  10 919.206 259.653  38 
   0  17  10 405.430 179.018  44 
   0  17  11 2036.79 353.799  44 
   0  18  -5 2747.44 410.269  38 
   0 -18   5 2633.37 440.147  55 
   0  18  -4 10003.8 802.565  38 
   0 -18   4 11460.1 894.636  46 
   0  18  -3 3144.11 461.045  38 
   0 -18   3 3464.84 530.900  55 
   0 -18   3 1884.36 374.179  46 
   0  18  -2 426.499 177.088  38 
   0 -18   2 420.146 224.474  55 
   0 -18   2 134.956 115.050  46 
   0  18  -1 51.5323 66.1084  38 
   0 -18   1-63.8725 98.7863  46 
   0  18   0 53.3481 81.9318  38 
   0 -18   0 12.4451 67.3169  46 
   0  18   1 118.092 59.9092  38 
   0 -18  -1-43.2563 106.869  46 
   0  18   2 65.6893 122.636  38 
   0 -18  -2 13.8486 49.2661  46 
   0  18   3 164.622 121.269  38 
   0 -18  -3 78.4147 93.0307  46 
   0  18   4 73.2911 82.1749  38 
   0 -18  -4-147.781 137.669  46 
   0  18   5 3458.93 492.566  38 
   0  18   6 1973.52 359.497  38 
   1  18   9 4602.00 561.849  38 
   1  18   8 347.375 168.697  38 
  -1 -18  -8 204.580 136.173  46 
   1  18   7 9469.21 863.510  38 
  -1 -18  -7 9658.20 862.889  46 
   1  18   6 11204.8 962.911  38 
  -1 -18  -6 11165.2 953.646  46 
   1  18   5 2275.12 434.894  38 
  -1 -18  -5 2246.11 459.928  46 
   1  18   4 3807.83 568.899  38 
  -1 -18  -4 3581.49 549.219  46 
   1  18   3 1617.05 372.835  38 
  -1 -18  -3 1292.35 339.522  46 
   1  18   2-81.2878 117.873  38 
  -1 -18  -2-87.9324 191.100  46 
   1  18   1 2359.16 441.501  38 
  -1 -18  -1 2255.13 445.988  46 
   1  18   0 555.324 209.321  38 
  -1 -18   0 557.619 220.845  46 
   1  18  -1 283.662 168.636  38 
  -1 -18   1 148.258 106.974  46 
   1  18  -2-40.5192 74.9856  38 
  -1 -18   2-114.781 179.721  46 
   1  18  -3 7390.04 762.077  38 
  -1 -18   3 7882.07 848.292  55 
  -1 -18   3 7202.12 784.672  46 
   1  18  -4 118.880 107.237  38 
  -1 -18   4 187.292 182.900  55 
  -1 -18   4 166.407 122.378  46 
   1  18  -5 18351.6 1128.73  38 
  -1 -18   5 18556.1 1238.84  55 
  -1 -18   5 17111.4 1189.07  46 
   1  18  -6 154.992 114.894  38 
  -1 -18   6 288.781 192.655  55 
  -1 -18   6 370.401 172.100  46 
  -1 -18   7 2125.03 395.164  55 
  -1 -18   7 2691.99 455.059  46 
  -1 -18   8 103.745 105.046  46 
   1  17  15 11199.9 910.673  44 
   1  17  14 126.837 157.497  44 
   1  17  13 5073.53 669.634  44 
   1  17  12 655.969 226.600  38 
   1  17  12 1009.76 311.981  44 
   1  17  11-7.97703 111.243  38 
   1  17  11 150.198 140.103  44 
   1  17  10 1101.56 316.006  38 
   1  17  10 1055.25 327.725  44 
   1  17   9 887.761 265.890  38 
   1  17   9 1248.89 350.054  44 
   1  17   8 1549.37 380.921  38 
   1  17   8 1585.63 367.131  44 
   1  17   7 4578.82 697.191  38 
   1  17   7 4382.07 636.097  44 
   1  17   6 3612.67 625.302  38 
   1  17   5 5481.14 777.493  38 
   1  17   4 91.7743 85.1087  38 
   1  17   3 312.856 175.127  38 
   1  17   2 276.125 127.188  38 
  -1 -17  -2 381.374 249.172  46 
   1  17   1 811.920 293.411  38 
  -1 -17  -1 955.751 345.440  46 
   1  17   0 1603.16 423.064  38 
  -1 -17   0 1788.50 442.317  46 
   1  17  -1 156.571 127.539  38 
  -1 -17   1 217.653 177.880  46 
   1  17  -2 3803.05 635.730  38 
  -1 -17   2 3371.67 616.228  46 
   1  17  -2 3571.57 719.668  41 
   1  17  -3 376.406 194.884  38 
   1  17  -3 514.770 298.676  41 
  -1 -17   3 653.448 269.741  46 
   1  17  -4 1571.06 391.500  38 
   1  17  -4 1855.82 530.825  41 
  -1 -17   4 1732.05 447.416  46 
   1  17  -5 51.7032 184.574  38 
   1  17  -5 206.319 186.688  41 
  -1 -17   5-12.1324 160.927  46 
   1  17  -6 1038.47 300.381  38 
  -1 -17   6 1652.97 431.518  55 
   1  17  -6 1152.38 399.519  41 
  -1 -17   6 1229.53 381.000  46 
   1  17  -7 516.445 234.045  38 
  -1 -17   7 721.073 324.335  55 
   1  17  -7 542.939 280.170  41 
  -1 -17   7 606.107 255.029  46 
   1  17  -8 247.917 147.376  38 
  -1 -17   8 235.370 148.863  55 
  -1 -17   8 37.2159 117.583  46 
   1  17  -8 234.775 187.709  41 
   1  17  -9 1094.92 282.008  38 
  -1 -17   9 885.294 278.917  55 
  -1 -17   9 1120.10 324.736  46 
   1  17  -9 1172.19 369.140  41 
  -1 -17  10-233.058 185.451  55 
   1  17 -10 149.864 188.104  41 
  -1 -17  10 103.672 124.389  46 
  -1 -17  11 156.872 123.192  58 
  -1 -17  11 9.84046 151.806  55 
   1  17 -11-16.2048 66.3168  41 
  -1 -17  11 263.070 170.363  46 
  -1 -17  12 1279.71 323.269  46 
   1  17 -12 1423.37 369.717  41 
  -1 -17  13 175.694 108.779  46 
   1  17 -13 137.346 66.1139  41 
   1  16  19 2466.90 398.055  44 
   1  16  18-211.409 227.801  44 
   1  16  17 285.266 182.803  44 
   1  16  16 2230.68 484.043  44 
   1  16  15 155.116 172.819  44 
   1  16  14 3470.40 624.897  44 
   1  16  13 256.367 176.013  38 
   1  16  13 642.442 318.195  44 
   1  16  12 3226.53 631.945  44 
   1  16  11 8750.45 1044.47  44 
  -1 -16 -10 5028.87 712.152  49 
   1  16  10 4894.60 776.646  44 
  -1 -16  -9 262.374 241.296  49 
   1  16   9 56.8965 163.355  44 
   1  16   8 4054.60 708.187  44 
  -1 -16  -7 9773.01 1631.27  35 
   1  16   7 9125.65 1055.14  44 
  -1 -16  -6 3963.18 956.800  36 
  -1 -16  -6 5012.55 1167.34  35 
   1  16   6 5314.61 804.027  44 
  -1 -16  -5 5122.03 1034.20  36 
  -1 -16  -5 9403.76 1550.42  35 
   1  16   5 8875.84 1293.23  40 
  -1 -16  -4 14070.1 1942.11  35 
   1  16   4 14339.5 1655.36  40 
  -1 -16  -3-13.0641 153.236  35 
   1  16   3 86.4671 157.188  40 
  -1 -16  -2 4234.08 948.102  36 
  -1 -16  -2 5244.49 1168.57  35 
   1  16   2 5852.03 1039.78  40 
  -1 -16  -1 806.781 464.966  35 
  -1 -16  -1-53.6078 189.040  36 
   1  16   1 921.904 398.340  40 
   1  16   1 153.769 180.263  41 
  -1 -16   0 3943.37 1014.22  35 
  -1 -16   0 4119.93 953.118  36 
   1  16   0 4922.84 952.944  40 
   1  16   0 5131.66 973.145  41 
   1  16  -1 646.419 260.951  38 
  -1 -16   1-50.2908 174.322  35 
  -1 -16   1-476.852 367.587  36 
   1  16  -1 749.523 409.438  40 
  -1 -16   1 1013.51 407.314  46 
   1  16  -1 730.361 373.295  41 
   1  16  -2-86.0575 201.073  38 
  -1 -16   2 282.570 291.532  36 
  -1 -16   2 245.175 282.741  35 
   1  16  -2 84.4418 158.989  41 
   1  16  -2 154.469 209.604  40 
  -1 -16   2 106.405 169.644  46 
   1  16  -3 559.405 222.889  38 
  -1 -16   3 885.117 452.598  35 
   1  16  -3 597.233 303.323  41 
   1  16  -3 368.740 258.934  40 
  -1 -16   3 838.544 326.571  46 
  -1 -16   4 1789.84 666.766  36 
   1  16  -4 1784.60 451.014  38 
  -1 -16   4 2043.18 721.076  35 
  -1 -16   4 2013.66 525.694  46 
   1  16  -4 1770.95 565.948  41 
   1  16  -4 2042.38 617.234  40 
  -1 -16   5 1292.84 564.768  36 
   1  16  -5 1033.60 336.127  38 
   1  16  -5 1104.76 435.648  40 
   1  16  -5 784.289 365.433  41 
  -1 -16   5 885.524 336.919  46 
   1  16  -6-126.884 195.381  38 
   1  16  -6 75.9742 111.344  41 
   1  16  -6 254.143 146.255  40 
  -1 -16   6 83.2440 125.640  46 
   1  16  -7-77.3470 87.3460  38 
   1  16  -7-154.064 172.070  40 
  -1 -16   7-118.767 193.802  46 
   1  16  -7 150.548 166.793  41 
   1  16  -8 812.963 268.740  38 
  -1 -16   8 867.457 309.370  55 
   1  16  -8 810.182 387.627  41 
  -1 -16   8 570.267 294.977  46 
   1  16  -9 2036.88 445.265  38 
  -1 -16   9 2325.11 526.051  55 
   1  16  -9 1862.24 529.098  41 
  -1 -16   9 1760.94 476.014  46 
   1  16 -10 284.418 173.511  38 
  -1 -16  10 410.615 196.789  55 
  -1 -16  10 37.2123 145.860  46 
   1  16 -10-55.3763 198.120  41 
  -1 -16  11-48.8547 93.0641  55 
   1  16 -11 112.907 146.075  41 
  -1 -16  11-142.933 240.925  46 
  -1 -16  12 296.403 238.531  55 
   1  16 -12 47.4403 121.113  41 
  -1 -16  12-25.5226 90.2004  46 
  -1 -16  13 15.2553 131.007  55 
   1  16 -13 31.6676 94.4007  47 
  -1 -16  13 103.084 147.826  46 
   1  16 -13 210.474 170.231  41 
   1  16 -14 2027.60 382.655  47 
   1  16 -14 2562.53 535.891  41 
  -1 -16  14 2467.31 482.469  46 
   1  16 -15 98.5802 86.7809  47 
   1  16 -15 60.2468 111.008  41 
  -1 -16  15-89.8558 127.487  46 
   1  16 -16 124.194 80.6520  41 
  -1 -16  16 79.8847 91.7581  46 
  -1 -16  17 1076.32 272.364  46 
   1  15  21 90.5044 238.335  44 
   1  15  20-14.6139 71.2889  44 
   1  15  20 1214.85 319.261  45 
   1  15  19 2293.93 498.976  44 
   1  15  19 3332.56 524.497  45 
   1  15  18 894.742 336.649  45 
   1  15  18 51.6596 105.516  44 
   1  15  17 1444.46 424.568  45 
   1  15  17 806.241 328.337  44 
   1  15  16 2667.58 588.489  44 
   1  15  16 3235.83 586.775  45 
   1  15  15 846.130 403.931  45 
   1  15  15 192.052 126.300  44 
   1  15  14 8819.46 1112.58  44 
   1  15  14 10263.3 1031.97  45 
   1  15  13 15649.0 1514.90  44 
  -1 -15 -12 850.355 397.753  36 
   1  15  12 2114.36 563.566  44 
  -1 -15 -11 35510.3 2973.54  36 
   1  15  11 43665.7 2550.05  44 
  -1 -15 -10-67.3727 153.139  26 
   1  15  10 296.687 256.083  44 
  -1 -15  -9 29312.4 2744.73  36 
   1  15   9 30020.7 2129.14  44 
  -1 -15  -8 808.852 446.160  26 
  -1 -15  -8 491.250 355.254  36 
   1  15   8 286.490 385.536  40 
   1  15   8 240.779 189.522  44 
  -1 -15  -7 1218.31 567.256  36 
   1  15   7 2299.10 561.319  44 
   1  15   7 2167.94 676.995  40 
  -1 -15  -6 10749.1 1634.63  36 
   1  15   6 12012.0 1581.15  40 
   1  15   6 10514.3 1244.38  44 
  -1 -15  -5 25237.8 2524.68  36 
  -1 -15  -5 31511.2 1992.71  49 
   1  15   5 29985.8 2080.46  44 
   1  15   5 29714.2 2493.60  40 
  -1 -15  -4 11685.6 1732.77  36 
  -1 -15  -4 13841.0 1325.81  49 
   1  15   4 12475.5 1308.15  44 
   1  15   4 12206.0 1523.04  41 
   1  15   4 13680.1 1699.82  40 
  -1 -15  -3 8436.27 1555.00  35 
  -1 -15  -3 7445.18 1342.94  36 
  -1 -15  -3 8831.30 1048.46  49 
   1  15   3 8020.76 1252.03  41 
   1  15   3 8815.90 1356.37  40 
  -1 -15  -2 9259.86 1640.88  35 
  -1 -15  -2 8389.76 1392.38  36 
  -1 -15  -2 10462.6 1141.16  49 
   1  15   2 9989.55 1433.16  40 
   1  15   2 9472.20 1385.40  41 
  -1 -15  -1 1121.68 572.856  35 
  -1 -15  -1 652.970 421.928  36 
   1  15   1 674.859 378.074  40 
   1  15   1 502.810 330.437  41 
  -1 -15   0-477.235 390.797  35 
  -1 -15   0-830.740 473.482  36 
   1  15   0 16.7904 170.401  40 
   1  15   0-263.416 291.586  41 
  -1 -15   1 2.51273 368.865  36 
  -1 -15   1 46.4660 177.177  35 
   1  15  -1-166.262 306.883  41 
   1  15  -1 170.823 162.344  40 
  -1 -15   2 16958.4 2118.52  36 
  -1 -15   2 17492.0 2217.41  23 
  -1 -15   2 17736.5 2229.84  35 
   1  15  -2 22040.5 2089.51  40 
   1  15  -2 19798.7 2012.30  41 
  -1 -15   3 8045.53 1474.70  35 
  -1 -15   3 7384.39 1406.09  23 
  -1 -15   3 7679.28 1373.15  36 
   1  15  -3 8913.95 1351.79  41 
  -1 -15   3 9605.64 1174.33  46 
   1  15  -3 9039.34 1343.72  40 
  -1 -15   4 11654.9 1793.10  35 
   1  15  -4 13659.7 1367.34  38 
  -1 -15   4 11339.5 1727.07  36 
  -1 -15   4 10402.8 1645.15  23 
  -1 -15   4 14431.9 1436.50  46 
   1  15  -4 13489.4 1668.69  41 
   1  15  -4 14239.0 1671.55  40 
   1  15  -5 8312.36 1042.53  38 
  -1 -15   5 7455.17 1460.39  36 
  -1 -15   5 6786.23 1339.24  35 
   1  15  -5 8497.84 1306.59  41 
   1  15  -5 9590.77 1352.02  40 
  -1 -15   5 9560.84 1168.54  46 
  -1 -15   6 7514.44 1469.29  35 
  -1 -15   6 6079.32 1254.08  36 
   1  15  -6 8229.07 1026.09  38 
  -1 -15   6 8237.41 1076.91  46 
   1  15  -6 8452.93 1243.46  40 
   1  15  -6 7977.04 1242.90  41 
   1  15  -7 814.837 330.202  38 
  -1 -15   7 494.857 477.186  35 
   1  15  -7 345.613 174.449  41 
  -1 -15   7 510.196 281.999  46 
   1  15  -7 461.101 339.871  40 
  -1 -15   8 660.039 597.612  36 
   1  15  -8 657.385 248.831  38 
  -1 -15   8 1137.30 561.162  35 
  -1 -15   8 619.249 301.938  46 
   1  15  -8 550.812 329.859  41 
   1  15  -8 499.720 326.261  40 
  -1 -15   9 18.9346 139.975  36 
   1  15  -9 1230.97 359.882  38 
  -1 -15   9 1088.34 549.387  35 
  -1 -15   9 1371.70 432.248  55 
   1  15  -9 1206.02 406.145  47 
  -1 -15   9 1321.38 441.766  46 
   1  15  -9 1523.44 524.866  41 
   1  15  -9 1232.68 430.785  40 
  -1 -15  10 2467.08 851.035  35 
   1  15 -10 1931.12 479.146  38 
   1  15 -10 1581.64 471.717  47 
  -1 -15  10 1930.03 486.802  55 
   1  15 -10 1932.28 509.655  40 
  -1 -15  10 1866.09 493.197  46 
   1  15 -10 1509.58 493.599  41 
   1  15 -11 131.860 121.140  38 
  -1 -15  11-48.8673 115.096  55 
   1  15 -11 27.4165 130.144  47 
  -1 -15  11-206.215 237.226  46 
   1  15 -11 41.9473 149.344  41 
   1  15 -12 1778.18 463.648  47 
  -1 -15  12 1535.14 442.806  55 
  -1 -15  12 1589.11 447.073  46 
   1  15 -12 1280.16 463.144  41 
  -1 -15  13 9685.47 1095.66  55 
   1  15 -13 9312.49 1029.25  47 
   1  15 -13 9699.78 1217.73  41 
  -1 -15  13 9333.99 1088.11  46 
  -1 -15  14 129.440 109.826  55 
   1  15 -14 187.810 190.869  47 
   1  15 -14 234.405 204.296  41 
  -1 -15  14 149.639 180.792  46 
   1  15 -15 1685.45 397.701  47 
  -1 -15  15 2029.60 449.707  55 
  -1 -15  15 1979.91 500.488  46 
   1  15 -15 1905.07 485.520  41 
   1  15 -16 941.265 287.606  47 
  -1 -15  16 858.598 293.144  46 
   1  15 -16 941.047 322.073  41 
   1  15 -17 4199.95 592.629  47 
   1  15 -17 4723.58 701.871  41 
  -1 -15  17 3919.73 625.272  46 
   1  15 -18 3899.34 538.970  47 
   1  15 -18 3993.99 594.711  41 
  -1 -15  18 3740.55 585.112  46 
   1  15 -19 2304.72 384.025  47 
  -1 -15  19 2457.56 448.390  46 
   1  14  23-169.333 278.030  44 
   1  14  23 27.0860 157.367  45 
   1  14  22 3547.86 548.775  45 
   1  14  22 3516.19 588.546  44 
   1  14  21 143.718 226.458  45 
   1  14  21 470.087 235.136  44 
   1  14  20 7970.48 891.574  45 
   1  14  20 7691.66 969.230  44 
   1  14  19-367.925 325.524  45 
   1  14  19 58.5674 106.301  44 
   1  14  18 3923.36 728.415  44 
   1  14  18 3670.18 629.330  45 
   1  14  17 1215.44 512.517  45 
   1  14  17 964.834 384.320  44 
  -1 -14 -16-681.913 420.646  36 
   1  14  16 575.898 322.956  44 
   1  14  16-120.252 311.618  45 
   1  14  15 13049.5 1420.01  44 
   1  14  15 12523.9 1228.76  45 
  -1 -14 -14 7519.07 1307.64  36 
   1  14  14 9794.59 1257.02  44 
   1  14  14 9402.69 1082.14  45 
  -1 -14 -13 3479.39 918.878  26 
  -1 -14 -13 2048.45 672.160  36 
   1  14  13 2507.63 527.093  45 
   1  14  13 2038.17 568.925  44 
  -1 -14 -12 34425.7 2937.42  26 
  -1 -14 -12 35555.3 3068.24  36 
   1  14  12 40018.7 2555.81  44 
   1  14  12 42526.5 2324.40  45 
  -1 -14 -11 1927.14 690.999  26 
  -1 -14 -11 2068.97 737.570  36 
   1  14  11 1335.44 466.956  44 
   1  14  11 1161.66 313.154  45 
  -1 -14 -10 38971.8 3109.29  26 
  -1 -14 -10 36974.3 3115.40  36 
   1  14  10 40113.0 2587.62  44 
   1  14  10 39570.7 2833.45  40 
  -1 -14  -9 2345.81 758.212  26 
  -1 -14  -9 2179.39 796.637  36 
   1  14   9 2439.81 615.370  44 
   1  14   9 2910.70 761.532  40 
  -1 -14  -8 12530.4 1753.68  26 
  -1 -14  -8 13931.5 1946.23  36 
   1  14   8 13537.3 1483.36  44 
   1  14   8 14494.0 1763.08  40 
  -1 -14  -7 1241.93 515.850  26 
  -1 -14  -7 990.250 453.440  36 
   1  14   7 2061.28 579.454  44 
   1  14   7 1938.27 657.673  40 
  -1 -14  -6-80.2378 185.724  26 
   1  14   6 883.059 344.300  44 
   1  14   6 706.963 404.727  40 
  -1 -14  -5 6503.17 1255.86  26 
  -1 -14  -5 7158.87 1338.01  36 
   1  14   5 6063.37 954.239  44 
   1  14   5 6159.77 1109.66  41 
   1  14   5 6071.84 1117.91  40 
  -1 -14  -4 15765.5 2001.63  36 
   1  14   4 16207.5 1569.23  44 
   1  14   4 15366.3 1826.93  40 
   1  14   4 15402.9 1781.78  41 
  -1 -14  -3-227.406 275.675  36 
   1  14   3 256.343 245.053  40 
   1  14   3 174.300 180.015  44 
   1  14   3 253.818 295.764  41 
  -1 -14  -2 3027.49 873.108  36 
  -1 -14  -2 4113.24 762.817  49 
   1  14   2 3225.02 820.561  40 
   1  14   2 2681.56 777.555  41 
  -1 -14  -1 1470.45 658.972  36 
  -1 -14  -1 1170.61 384.221  49 
   1  14   1 1198.57 483.676  40 
   1  14   1 1275.20 551.139  41 
  -1 -14   0 7088.58 1345.48  36 
  -1 -14   0 7841.05 1483.36  35 
  -1 -14   0 5756.80 1280.32  22 
  -1 -14   0 7469.81 981.316  49 
   1  14   0 7108.02 1226.44  40 
   1  14   0 7057.22 1235.42  41 
  -1 -14   1 21653.0 2329.50  36 
  -1 -14   1 22938.3 2525.27  35 
  -1 -14   1 18559.5 2265.93  22 
  -1 -14   1 22593.6 1737.08  49 
   1  14  -1 22540.4 2206.71  41 
   1  14  -1 23687.5 2224.41  40 
  -1 -14   2 13787.1 2002.14  35 
  -1 -14   2 14018.6 1879.91  36 
  -1 -14   2 9160.02 1574.93  22 
  -1 -14   2 14052.4 1363.53  49 
   1  14  -2 15428.9 1822.40  41 
   1  14  -2 15644.4 1814.50  40 
  -1 -14   3 45824.4 3555.11  35 
  -1 -14   3 43578.3 3343.49  36 
   1  14  -3 48327.4 3180.20  40 
   1  14  -3 47477.5 3197.50  41 
  -1 -14   4 51794.6 3831.49  35 
  -1 -14   4 53039.7 3726.64  36 
  -1 -14   4 50445.5 3744.26  23 
   1  14  -4 55286.6 3367.42  40 
   1  14  -4 54310.0 3414.43  41 
  -1 -14   5 50042.4 3691.52  23 
  -1 -14   5 58270.5 4057.45  35 
  -1 -14   5 57221.1 3893.98  36 
   1  14  -5 63694.0 3597.03  40 
   1  14  -5 63047.5 3673.32  41 
  -1 -14   5 65615.2 3122.06  46 
  -1 -14   6 27727.4 2809.10  35 
   1  14  -6 29742.6 2040.90  38 
  -1 -14   6 27216.0 2687.90  36 
   1  14  -6 31859.4 2577.24  41 
   1  14  -6 31452.1 2501.38  40 
  -1 -14   6 33352.6 2231.70  46 
  -1 -14   7 22457.8 2482.69  36 
  -1 -14   7 20951.7 2466.98  35 
   1  14  -7 24308.8 1812.22  38 
   1  14  -7 23672.4 1939.66  47 
  -1 -14   7 25641.2 1965.82  46 
   1  14  -7 25155.1 2284.06  41 
   1  14  -7 25804.7 2248.40  40 
  -1 -14   8 6976.82 1400.64  35 
  -1 -14   8 6872.14 1355.16  36 
   1  14  -8 8022.66 1029.73  38 
   1  14  -8 8492.32 1157.26  47 
   1  14  -8 8247.92 1294.13  41 
  -1 -14   8 8394.62 1117.37  46 
   1  14  -8 9779.40 1363.51  40 
  -1 -14   9 1685.35 793.719  35 
   1  14  -9 1479.75 458.002  38 
  -1 -14   9 2334.00 871.997  36 
   1  14  -9 1636.43 531.587  47 
   1  14  -9 1447.02 521.816  40 
   1  14  -9 1393.38 572.589  41 
  -1 -14   9 1210.78 402.075  46 
  -1 -14  10-8.05823 161.854  36 
  -1 -14  10 1341.29 695.019  35 
   1  14 -10 1441.27 411.910  38 
   1  14 -10 1195.93 453.180  47 
  -1 -14  10 1987.32 547.947  55 
  -1 -14  10 1431.45 454.825  46 
   1  14 -10 1203.53 455.103  40 
   1  14 -10 1224.86 458.813  41 
   1  14 -11 267.404 155.224  38 
  -1 -14  11 628.076 530.167  35 
  -1 -14  11 128.034 185.509  55 
   1  14 -11 330.648 215.981  47 
  -1 -14  11 106.324 151.118  46 
   1  14 -11 217.803 170.487  40 
   1  14 -11 257.838 152.765  41 
  -1 -14  12 2758.18 871.155  35 
  -1 -14  12 6666.51 1003.13  55 
   1  14 -12 6707.56 1009.40  47 
   1  14 -12 6124.78 1030.05  41 
  -1 -14  12 6363.09 955.273  46 
  -1 -14  13 4373.11 791.615  55 
   1  14 -13 3908.46 764.714  47 
  -1 -14  13 4008.90 772.549  46 
   1  14 -13 3766.12 802.749  41 
   1  14 -14 7591.11 1026.36  47 
  -1 -14  14 6869.56 997.896  55 
  -1 -14  14 7460.92 1036.42  46 
   1  14 -14 7157.37 1102.39  41 
  -1 -14  15-41.9174 220.902  55 
   1  14 -15 52.8369 120.472  47 
   1  14 -15 118.390 184.781  41 
  -1 -14  15 66.1199 117.745  46 
   1  14 -16 52.1933 126.630  47 
  -1 -14  16 103.281 139.772  55 
   1  14 -16 41.1827 137.820  41 
  -1 -14  16 154.800 111.403  46 
   1  14 -17 5985.99 825.775  47 
   1  14 -17 5965.24 894.007  41 
  -1 -14  17 5605.04 849.144  46 
  -1 -14  18 275.441 172.311  46 
   1  14 -18 126.149 73.8981  41 
   1  14 -19 4577.84 661.305  47 
   1  14 -19 4666.50 688.567  41 
  -1 -14  19 4426.43 701.921  46 
   1  14 -20 741.835 243.247  47 
  -1 -14  20 734.784 287.562  46 
   1  14 -20 332.551 119.490  41 
   1  14 -21 120.437 114.833  47 
  -1 -14  21 221.592 183.552  46 
  -1 -14  22 575.405 201.401  46 
   1  13  25 911.794 232.731  45 
   1  13  24 1303.46 253.499  44 
   1  13  24 1935.25 383.994  45 
   1  13  23 3097.03 578.462  44 
   1  13  23 2831.02 517.464  45 
   1  13  22 332.058 184.869  44 
   1  13  22-255.389 259.846  45 
   1  13  21 3022.40 564.230  45 
   1  13  21 3092.09 627.331  44 
   1  13  20 149.833 125.076  44 
   1  13  20-439.812 407.452  45 
   1  13  19 6389.75 886.859  45 
   1  13  19 6573.20 988.462  44 
   1  13  18-142.093 274.302  44 
   1  13  18-139.625 334.282  45 
  -1 -13 -17 5077.19 1101.53  26 
   1  13  17 8041.38 1044.36  45 
   1  13  17 7708.68 1093.43  44 
  -1 -13 -16-243.929 277.269  26 
   1  13  16-395.259 444.411  45 
   1  13  16-159.428 281.954  44 
  -1 -13 -15 13.5132 136.935  26 
   1  13  15 231.718 160.544  44 
  -1 -13 -14 2421.42 778.072  26 
   1  13  14 1789.78 549.314  44 
   1  13  14 892.783 224.842  45 
  -1 -13 -13 6955.33 1324.50  26 
   1  13  13 6793.01 1080.75  44 
   1  13  13 6726.39 939.522  45 
  -1 -13 -12 1264.93 567.229  26 
   1  13  12 553.735 294.628  44 
   1  13  12 465.964 369.347  45 
  -1 -13 -11 1040.57 623.898  26 
   1  13  11 1204.87 424.159  44 
   1  13  11 966.430 439.277  40 
   1  13  11 933.716 148.627  45 
  -1 -13 -10 1965.21 657.310  26 
   1  13  10 2309.38 675.619  40 
   1  13  10 2012.98 597.664  44 
   1  13  10 1490.58 358.494  45 
  -1 -13  -9 16494.2 2061.92  36 
  -1 -13  -9 14955.9 1911.14  26 
   1  13   9 15062.5 1616.87  44 
   1  13   9 15640.2 1814.87  40 
   1  13   9 14514.9 1406.92  45 
  -1 -13  -8 1762.55 648.899  26 
  -1 -13  -8 1108.56 531.341  36 
   1  13   8 1219.96 429.119  44 
   1  13   8 1692.50 584.173  40 
  -1 -13  -7 9821.34 1570.16  36 
  -1 -13  -7 9405.20 1470.57  26 
   1  13   7 9724.77 1435.03  40 
   1  13   7 8629.28 1192.95  44 
  -1 -13  -6-158.968 227.212  26 
  -1 -13  -6-336.672 525.693  36 
   1  13   6 238.565 202.240  44 
   1  13   6 162.924 165.125  40 
   1  13   5 9183.77 1846.65  12 
  -1 -13  -5 10935.6 1548.25  26 
  -1 -13  -5 11079.5 1662.45  36 
   1  13   5 9526.29 1360.84  41 
   1  13   5 11529.3 1570.89  40 
   1  13   5 10563.5 1287.39  44 
   1  13   4 14264.6 2313.64  12 
  -1 -13  -4 17020.7 1954.18  26 
  -1 -13  -4 16092.3 1963.55  36 
   1  13   4 16365.5 1862.23  40 
   1  13   4 16225.7 1812.04  41 
   1  13   4 16284.1 1592.51  44 
   1  13   3 7764.40 1737.32  12 
  -1 -13  -3 8577.59 1375.92  26 
  -1 -13  -3 7867.99 1363.64  36 
   1  13   3 7866.20 1291.23  40 
   1  13   3 7143.71 1028.60  44 
   1  13   3 7507.00 1246.67  41 
   1  13   2 6375.01 1437.02  12 
  -1 -13  -2 9063.97 1490.85  36 
  -1 -13  -2 9150.82 1432.62  26 
   1  13   2 8882.68 1366.08  41 
   1  13   2 9167.36 1381.24  40 
   1  13   1 1695.81 772.734  12 
  -1 -13  -1 1519.96 551.252  36 
   1  13   1 2824.24 742.695  41 
   1  13   1 2331.56 712.176  40 
  -1 -13   0 5441.12 1114.60  36 
   1  13   0 3307.22 1187.86  12 
  -1 -13   0 6289.79 922.514  49 
   1  13   0 5891.45 1120.56  41 
   1  13   0 6139.23 1123.96  40 
  -1 -13   1 54501.4 3624.17  36 
  -1 -13   1 44775.1 3437.73  35 
   1  13  -1 42714.3 3924.81  12 
  -1 -13   1 43005.4 2405.76  49 
   1  13  -1 42020.3 3005.94  41 
   1  13  -1 43598.1 2972.83  40 
  -1 -13   2 30655.9 2715.00  36 
  -1 -13   2 31287.0 2854.18  35 
  -1 -13   2 27065.9 2688.24  22 
   1  13  -2 27024.8 3124.92  12 
  -1 -13   2 30138.0 2012.17  49 
   1  13  -2 30018.5 2532.71  41 
   1  13  -2 31018.3 2516.02  40 
  -1 -13   3 28911.9 2643.42  36 
  -1 -13   3 26712.0 2625.47  22 
  -1 -13   3 30142.3 2819.80  35 
   1  13  -3 26486.0 3065.39  12 
  -1 -13   3 28318.2 1970.98  49 
   1  13  -3 29761.4 2525.56  41 
   1  13  -3 30785.8 2513.77  40 
  -1 -13   4 63229.6 4110.19  35 
  -1 -13   4 49061.8 3524.59  22 
  -1 -13   4 59988.0 3860.63  36 
  -1 -13   4 58406.7 2833.01  49 
   1  13  -4 63109.3 3656.15  41 
   1  13  -4 63439.2 3587.35  40 
  -1 -13   5 44265.8 3442.58  35 
  -1 -13   5 41697.4 3241.86  36 
  -1 -13   5 43225.1 3361.55  23 
  -1 -13   5 40114.7 2375.27  49 
   1  13  -5 45336.5 3036.58  40 
   1  13  -5 43150.3 3024.61  41 
  -1 -13   6 37293.6 3202.84  35 
  -1 -13   6 34110.2 2954.37  23 
  -1 -13   6 37576.8 3120.19  36 
   1  13  -6 36210.7 2502.54  47 
  -1 -13   6 37521.5 2314.26  49 
   1  13  -6 39426.9 2881.41  41 
   1  13  -6 39282.3 2817.57  40 
  -1 -13   6 40703.0 2474.29  46 
  -1 -13   7 15486.5 2033.94  36 
  -1 -13   7 16703.8 2170.69  35 
   1  13  -7 15257.5 1635.37  47 
   1  13  -7 15436.0 1794.02  41 
   1  13  -7 17549.0 1875.38  40 
  -1 -13   7 17031.0 1616.49  46 
  -1 -13   8 986.643 432.084  35 
   1  13  -8 1667.93 488.711  38 
  -1 -13   8 954.243 571.776  36 
   1  13  -8 1229.93 463.132  47 
   1  13  -8 1355.36 549.947  41 
  -1 -13   8 1430.73 457.064  46 
   1  13  -8 1421.70 541.799  40 
  -1 -13   9 4913.10 1184.46  35 
   1  13  -9 6284.19 914.459  38 
  -1 -13   9 6631.82 1362.52  36 
   1  13  -9 5884.61 1374.90  29 
   1  13  -9 6297.78 1041.13  47 
   1  13  -9 6357.20 1109.00  40 
   1  13  -9 6377.68 1140.92  41 
  -1 -13   9 5658.26 954.801  46 
  -1 -13  10 4614.65 1154.92  36 
   1  13 -10 6110.47 885.577  38 
   1  13 -10 4844.57 1308.75  29 
  -1 -13  10 4296.47 1106.68  35 
   1  13 -10 5365.69 955.833  47 
  -1 -13  10 5396.77 929.639  46 
   1  13 -10 5094.20 993.602  40 
   1  13 -10 5650.20 1045.42  41 
   1  13 -11-829.780 550.987  29 
  -1 -13  11-616.212 449.303  35 
   1  13 -11 111.437 133.661  38 
  -1 -13  11-4.18289 460.379  36 
  -1 -13  11 237.845 222.234  55 
   1  13 -11 165.159 109.046  47 
  -1 -13  11 28.1083 210.539  46 
   1  13 -11 355.649 214.399  40 
   1  13 -11 11.7010 205.137  41 
  -1 -13  12 30554.4 3048.87  35 
   1  13 -12 32327.5 3390.72  29 
  -1 -13  12 35488.8 2431.89  55 
   1  13 -12 32583.1 2354.73  47 
  -1 -13  12 34604.5 2360.10  46 
   1  13 -12 33973.7 2580.66  41 
   1  13 -13-531.698 439.351  29 
  -1 -13  13-840.734 515.634  35 
  -1 -13  13 315.962 169.316  55 
  -1 -13  13 369.869 201.305  46 
   1  13 -13 204.737 232.752  41 
   1  13 -13 202.503 155.634  47 
   1  13 -14-124.413 246.927  29 
  -1 -13  14-138.156 261.732  55 
   1  13 -14 17.9830 133.736  41 
  -1 -13  14 246.196 252.135  46 
   1  13 -14-130.464 337.471  47 
  -1 -13  15 1523.25 502.942  55 
   1  13 -15 1568.17 531.146  47 
   1  13 -15 1458.60 488.968  41 
  -1 -13  15 985.216 382.155  46 
   1  13 -16 25683.2 1954.03  47 
  -1 -13  16 26287.5 1976.47  55 
   1  13 -16 26379.9 2107.05  41 
  -1 -13  16 25804.8 1984.71  46 
  -1 -13  17 900.722 386.718  46 
   1  13 -17 610.650 308.365  47 
   1  13 -17 515.221 247.327  41 
   1  13 -18 34280.5 2129.68  47 
  -1 -13  18 33535.8 2185.00  46 
   1  13 -18 34035.1 2216.87  41 
  -1 -13  19 1044.51 394.209  46 
   1  13 -19 637.849 270.583  41 
   1  13 -19 976.533 372.311  47 
   1  13 -20 11581.8 1133.25  47 
   1  13 -20 10881.6 1093.69  41 
  -1 -13  20 11137.2 1170.80  46 
   1  13 -21 97.6407 128.287  47 
  -1 -13  21 28.2046 158.755  46 
   1  13 -22 1331.31 351.415  47 
  -1 -13  22 1453.80 401.168  46 
   1  13 -23 3493.66 510.619  47 
  -1 -13  23 3564.06 563.431  46 
   1  12  27 1493.72 312.879  45 
   1  12  26-115.408 253.981  45 
   1  12  25 64.6082 295.904  44 
   1  12  25 737.714 234.331  45 
   1  12  24 4223.52 663.559  44 
   1  12  24 4395.34 685.986  45 
   1  12  23 5162.74 786.135  44 
   1  12  23 5337.63 795.972  45 
   1  12  22 632.977 292.708  44 
   1  12  22 688.486 209.557  45 
   1  12  21 8341.49 1104.69  44 
   1  12  21 9422.76 1150.14  45 
  -1 -12 -20 4686.76 936.039  31 
   1  12  20 6801.02 1005.58  45 
   1  12  20 6004.87 951.377  44 
  -1 -12 -19 7014.14 1183.70  31 
   1  12  19 8088.07 1122.64  44 
   1  12  19 10015.8 1216.93  45 
  -1 -12 -18 15899.8 1867.38  24 
  -1 -12 -18 15805.0 1783.26  31 
   1  12  18 19621.6 1788.43  44 
  -1 -12 -17 168.867 197.363  31 
  -1 -12 -17 256.795 257.091  24 
   1  12  17 709.286 363.925  44 
   1  12  17 841.222 370.864  45 
  -1 -12 -16 122.817 185.606  24 
  -1 -12 -16-283.289 247.658  31 
   1  12  16-112.120 246.997  45 
   1  12  16-265.581 318.869  44 
  -1 -12 -15-394.831 307.841  24 
  -1 -12 -15-840.236 410.917  31 
   1  12  15 187.886 195.777  44 
   1  12  15 361.943 249.304  45 
  -1 -12 -14 42.6120 411.976  24 
  -1 -12 -14-354.955 266.093  31 
   1  12  14 1028.61 413.828  44 
   1  12  14 753.705 340.567  45 
  -1 -12 -13 2861.07 827.911  17 
  -1 -12 -13 1154.45 494.889  24 
   1  12  13 2414.41 540.029  45 
   1  12  13 2390.93 643.659  44 
  -1 -12 -12-108.790 194.537  17 
  -1 -12 -12-423.526 304.533  24 
  -1 -12 -12 271.654 276.438  26 
   1  12  12 217.392 250.486  44 
   1  12  12-94.8075 483.092  45 
  -1 -12 -11 555.726 351.623  24 
  -1 -12 -11 1080.95 512.572  26 
   1  12  11 1186.96 477.994  40 
   1  12  11 112.647 334.386  45 
   1  12  11 649.762 343.949  44 
   1  12  10 1289.58 624.298  12 
  -1 -12 -10 782.544 498.193  26 
   1  12  10 282.512 126.601  40 
   1  12  10 30.6427 345.748  45 
   1  12  10 435.422 248.669  44 
   1  12   9 1125.83 587.551  12 
  -1 -12  -9 2290.71 647.554   7 
  -1 -12  -9 2862.52 798.226  26 
   1  12   9 2096.91 635.233  40 
   1  12   9 2080.80 583.006  44 
   1  12   9 2142.17 441.939  45 
  -1 -12  -8 6873.87 1258.10   7 
   1  12   8 5705.29 1194.95  12 
  -1 -12  -8 7820.47 1313.38  26 
   1  12   8 8224.04 1278.11  40 
   1  12   8 7104.96 1080.87  44 
   1  12   8 7217.74 940.317  45 
   1  12   7 10527.6 1845.97  12 
  -1 -12  -7 10927.3 1615.37   7 
  -1 -12  -7 12023.4 1610.14  26 
   1  12   7 10200.6 1286.42  44 
   1  12   7 11306.6 1507.89  40 
  -1 -12  -6 40431.4 3082.12   7 
   1  12   6 36690.1 3415.66  12 
  -1 -12  -6 41910.6 3090.74  36 
  -1 -12  -6 40987.9 2956.75  26 
   1  12   6 38526.6 2485.39  44 
   1  12   6 40678.7 2872.56  40 
  -1 -12  -5 367.611 300.148   7 
   1  12   5 691.731 480.280  12 
  -1 -12  -5 1124.04 554.789  36 
  -1 -12  -5 1208.64 527.011  26 
   1  12   5 796.556 338.616  41 
   1  12   5 681.268 304.891  44 
   1  12   5 864.374 449.331  40 
   1  12   4 15135.9 2184.38  12 
  -1 -12  -4 15701.9 1787.56  26 
  -1 -12  -4 16395.5 1882.23  36 
   1  12   4 15660.0 1776.36  40 
   1  12   4 14083.0 1471.05  44 
   1  12   4 12673.2 1584.35  41 
   1  12   3 174.174 241.381  12 
  -1 -12  -3 42.2870 194.452  36 
   1  12   3-514.510 322.153  41 
   1  12   3-38.3366 189.730  40 
   1  12   3 0.73290 216.604  44 
   1  12   2 6343.16 1385.52  12 
  -1 -12  -2 8651.21 1315.79  26 
  -1 -12  -2 9055.46 1383.95  36 
   1  12   2 8334.17 1275.02  41 
   1  12   2 6580.23 972.981  44 
   1  12   2 8109.83 1249.61  40 
   1  12   1 1659.49 718.714  12 
  -1 -12  -1 683.281 366.293  26 
  -1 -12  -1 456.174 197.954  36 
   1  12   1 1083.85 465.657  41 
   1  12   1 552.648 268.258  40 
   1  12   0 8677.27 1632.90  12 
  -1 -12   0 9391.71 1424.08  36 
   1  12   0 10688.7 1461.43  41 
   1  12   0 11110.8 1451.68  40 
  -1 -12   1 8486.39 1353.39  36 
   1  12  -1 8087.88 1628.75  12 
  -1 -12   1 9039.21 1084.18  49 
   1  12  -1 9412.12 1343.05  40 
   1  12  -1 9776.10 1404.51  41 
  -1 -12   2 24048.6 2314.84  36 
   1  12  -2 22908.7 2720.05  12 
  -1 -12   2 22728.6 1723.88  49 
   1  12  -2 23420.1 2129.12  40 
   1  12  -2 24162.9 2223.67  41 
  -1 -12   3 12330.3 1738.96  35 
  -1 -12   3 11626.1 1685.68  22 
  -1 -12   3 11101.5 1562.73  36 
   1  12  -3 10740.0 1866.49  12 
  -1 -12   3 10331.9 1181.91  49 
   1  12  -3 11340.7 1517.96  41 
   1  12  -3 11168.6 1465.46  40 
  -1 -12   4 4585.28 1048.73  36 
  -1 -12   4 4847.84 1092.65  35 
  -1 -12   4 4841.95 1019.80  22 
   1  12  -4 3960.99 1114.67  12 
  -1 -12   4 4871.89 808.485  49 
   1  12  -4 4862.43 983.928  41 
   1  12  -4 4985.63 977.664  40 
  -1 -12   5 961.174 493.519  36 
   1  12  -5 1176.18 619.914  29 
  -1 -12   5 1107.36 669.187  35 
   1  12  -5-383.331 373.035  12 
  -1 -12   5 162.220 212.217  22 
  -1 -12   5 888.242 342.232  49 
   1  12  -5 1135.73 421.229  47 
   1  12  -5 817.957 421.440  41 
   1  12  -5 1000.74 481.340  40 
  -1 -12   6 4301.07 1012.75  36 
  -1 -12   6 3695.36 928.928  23 
  -1 -12   6 3862.64 988.749  35 
   1  12  -6 3605.66 1126.43  29 
   1  12  -6 3923.69 1123.25  12 
  -1 -12   6 3015.65 641.311  49 
   1  12  -6 2853.06 676.374  47 
   1  12  -6 2918.97 769.217  41 
   1  12  -6 3518.14 835.268  40 
  -1 -12   7 157.141 213.718  36 
  -1 -12   7-221.393 235.348  23 
  -1 -12   7 279.214 224.460  35 
   1  12  -7-471.214 425.387  12 
  -1 -12   7 166.146 244.175  49 
  -1 -12   7 310.847 260.503  46 
   1  12  -7 174.805 166.364  40 
   1  12  -7 228.273 224.976  47 
   1  12  -7-12.6391 210.537  41 
  -1 -12   8 27923.3 2658.62  36 
   1  12  -8 28966.0 3123.91  29 
  -1 -12   8 27901.0 2760.73  35 
   1  12  -8 27328.1 2998.96  12 
   1  12  -8 27392.7 2208.09  47 
  -1 -12   8 26360.4 1960.58  49 
   1  12  -8 29644.7 2381.43  40 
  -1 -12   8 29810.8 2142.13  46 
   1  12  -8 26941.9 2314.65  41 
   1  12  -9 4954.80 1291.41  29 
   1  12  -9 4786.49 801.795  38 
  -1 -12   9 5240.65 1189.59  36 
  -1 -12   9 4052.42 1058.63  35 
   1  12  -9 4393.60 1189.62  12 
  -1 -12   9 4677.94 842.564  49 
   1  12  -9 5110.90 940.967  47 
  -1 -12   9 4862.03 873.040  46 
   1  12  -9 4922.13 1026.70  41 
   1  12  -9 4662.39 945.754  40 
   1  12 -10 170.610 150.926  38 
  -1 -12  10 470.238 377.938  36 
  -1 -12  10 123.558 398.469  35 
  -1 -12  10-41.1983 230.721  49 
   1  12 -10 74.0621 107.339  40 
  -1 -12  10 58.0101 169.740  46 
   1  12 -10 244.742 111.657  47 
   1  12 -10 596.217 388.025  41 
   1  12 -11 80964.6 3213.57  38 
  -1 -12  11 80240.4 4913.73  35 
  -1 -12  11 81607.4 4811.01  36 
   1  12 -11 85654.4 5528.73  29 
   1  12 -11 82188.5 3871.55  47 
  -1 -12  11 83967.0 3625.74  49 
  -1 -12  11 85722.2 3741.13  46 
   1  12 -11 86574.2 3975.48  40 
   1  12 -11 89789.6 4230.43  41 
  -1 -12  12 523.471 423.859  35 
  -1 -12  12-173.148 340.150  36 
   1  12 -12-381.156 385.130  29 
  -1 -12  12 42.3381 191.090  49 
  -1 -12  12 217.935 200.951  55 
   1  12 -12 308.566 352.916  41 
  -1 -12  12 200.158 135.019  46 
   1  12 -12 29.8218 200.316  47 
  -1 -12  13 30732.7 3060.44  35 
   1  12 -13 33126.5 3434.72  29 
  -1 -12  13 34033.7 2488.75  55 
   1  12 -13 33217.7 2436.53  47 
  -1 -12  13 33327.4 2371.10  46 
   1  12 -13 33031.5 2588.41  41 
   1  12 -14 1358.62 690.718  29 
  -1 -12  14 528.288 271.928  55 
  -1 -12  14 588.473 339.760  46 
   1  12 -14 332.360 265.902  41 
   1  12 -14 236.339 263.446  47 
  -1 -12  15 630.441 398.576  55 
  -1 -12  15 1155.16 504.855  46 
   1  12 -15 640.237 359.365  41 
   1  12 -15 308.111 248.577  47 
   1  12 -16 6624.31 1486.27  29 
   1  12 -16 6551.22 1048.80  47 
  -1 -12  16 6651.90 1068.95  55 
   1  12 -16 6142.14 1065.26  41 
  -1 -12  16 6542.15 1055.12  46 
   1  12 -17 12222.1 1996.69  29 
   1  12 -17 13064.6 1447.13  47 
  -1 -12  17 13641.1 1473.14  55 
   1  12 -17 12039.4 1447.40  41 
  -1 -12  17 12689.3 1454.71  46 
   1  12 -18 1229.44 533.369  29 
   1  12 -18 2134.42 609.561  41 
   1  12 -18 2301.26 565.535  47 
  -1 -12  18 2450.95 650.431  46 
   1  12 -19 8449.64 1100.72  47 
   1  12 -19 8696.55 1149.59  41 
  -1 -12  19 7731.11 1089.77  46 
   1  12 -20 6138.17 908.281  47 
  -1 -12  20 5519.36 893.603  46 
   1  12 -20 5837.17 884.620  41 
   1  12 -21 4728.23 757.260  47 
   1  12 -21 3702.56 638.101  41 
  -1 -12  21 3885.83 740.429  46 
  -1 -12  22 472.589 282.418  46 
   1  12 -22 278.842 177.283  47 
   1  12 -23 1597.57 405.453  47 
  -1 -12  23 1521.97 426.834  46 
   1  12 -24 3148.45 515.632  47 
  -1 -12  24 3454.22 595.954  46 
   1  12 -25 434.042 173.845  47 
  -1 -12  25 608.858 245.394  46 
   1  11  28 19641.9 1326.51  45 
   1  11  27-596.726 345.274  45 
   1  11  26 6093.22 843.376  45 
   1  11  25 45.6456 135.671  45 
   1  11  25-293.463 340.934  44 
   1  11  24 140.943 183.034  44 
   1  11  24 88.0100 177.763  45 
   1  11  23-38.9057 210.755  45 
   1  11  23 40.7501 120.161  44 
  -1 -11 -22-110.243 165.577  31 
   1  11  22 673.521 350.622  45 
   1  11  22 606.251 308.869  44 
  -1 -11 -21 28351.8 2412.99  31 
   1  11  21 30147.1 2149.57  45 
   1  11  21 28682.6 2075.12  44 
  -1 -11 -20-114.406 172.769  31 
  -1 -11 -20-395.912 299.175  24 
   1  11  20 178.368 148.500  44 
   1  11  20 313.232 296.800  45 
  -1 -11 -19 30301.9 2551.29  31 
  -1 -11 -19 28551.2 2533.23  24 
   1  11  19 30250.8 2230.40  44 
   1  11  19 34149.0 2332.40  45 
  -1 -11 -18 7998.48 1301.67  24 
  -1 -11 -18 7853.61 1281.86  31 
   1  11  18 9064.25 1223.64  45 
   1  11  18 8549.93 1196.76  44 
  -1 -11 -17 2509.36 737.227  31 
  -1 -11 -17 2378.11 724.370  24 
   1  11  17 2517.45 605.431  44 
   1  11  17 3789.34 799.327  45 
  -1 -11 -16 3432.23 816.102  31 
  -1 -11 -16 3147.42 837.085  24 
   1  11  16 3956.86 809.326  44 
   1  11  16 4028.16 798.098  45 
  -1 -11 -15 14862.6 1926.57  17 
  -1 -11 -15 21132.1 2056.61  31 
  -1 -11 -15 18802.1 2017.18  24 
   1  11  15 19591.6 1739.23  45 
   1  11  15 18485.7 1801.86  44 
  -1 -11 -14 50205.6 3159.18  31 
  -1 -11 -14 48806.8 3179.90  24 
  -1 -11 -14 48823.2 3433.07  17 
   1  11  14 46678.0 2484.71  54 
   1  11  14 46442.7 2638.72  45 
   1  11  14 44293.7 2732.88  44 
  -1 -11 -13 13573.6 1647.36  24 
  -1 -11 -13 14421.0 1642.39  31 
  -1 -11 -13 13244.9 1776.71  17 
   1  11  13 9377.70 1615.19  12 
   1  11  13 12080.8 1237.00  54 
   1  11  13 13198.0 1475.95  44 
   1  11  13 13858.6 1407.58  45 
   1  11  12 23775.2 2548.03  12 
  -1 -11 -12 30597.4 2621.98  17 
  -1 -11 -12 30363.0 2838.35   7 
  -1 -11 -12 32768.2 2429.16  31 
  -1 -11 -12 33266.6 2539.74  24 
   1  11  12 31287.7 2110.65  45 
   1  11  12 27146.2 2117.78  44 
  -1 -11 -11 3661.84 893.798  17 
   1  11  11 3363.52 947.959  12 
  -1 -11 -11 3332.55 915.322   7 
  -1 -11 -11 4039.16 850.947  24 
  -1 -11 -11 3223.33 733.054  31 
   1  11  11 3130.95 718.858  44 
   1  11  11 3537.56 681.411  45 
  -1 -11 -10 1128.73 524.120   7 
   1  11  10-460.761 360.645  12 
  -1 -11 -10 131.995 227.752  17 
  -1 -11 -10-248.703 225.403  24 
  -1 -11 -10 792.346 358.633  31 
   1  11  10 218.688 218.554  45 
   1  11  10 64.0871 155.152  44 
   1  11  10 168.098 234.210  40 
   1  11   9 16315.5 2119.52  12 
  -1 -11  -9 15928.0 1792.61  17 
  -1 -11  -9 16609.2 1962.59   7 
  -1 -11  -9 15583.6 1620.45  24 
  -1 -11  -9 17047.4 1648.64  31 
   1  11   9 15268.2 1571.94  44 
   1  11   9 14999.7 1669.35  40 
   1  11   9 14519.7 1380.67  45 
  -1 -11  -8 9469.56 1338.16  17 
  -1 -11  -8 10053.9 1516.02   7 
   1  11   8 9231.66 1564.17  12 
  -1 -11  -8 10283.5 1417.24  26 
  -1 -11  -8 9230.01 1236.07  24 
   1  11   8 9132.39 1307.39  40 
   1  11   8 7691.02 975.940  45 
   1  11   8 9490.62 1218.85  44 
   1  11   7-188.541 227.213  12 
  -1 -11  -7-136.522 205.726   7 
  -1 -11  -7 429.678 284.894  26 
   1  11   7 275.631 123.284  40 
   1  11   7 381.050 301.696  44 
   1  11   7 324.216 184.557  45 
  -1 -11  -6 14118.8 1710.97   7 
   1  11   6 16099.3 2093.71  12 
  -1 -11  -6 16734.8 1780.13  26 
   1  11   6 15119.4 1722.58  40 
   1  11   6 14712.5 1487.28  44 
   1  11   5 3618.93 980.534  12 
  -1 -11  -5 4810.17 965.427   7 
  -1 -11  -5 5843.00 1011.20  26 
   1  11   5 5466.14 997.429  40 
   1  11   5 5385.71 874.955  44 
   1  11   4 22531.0 2456.68  12 
  -1 -11  -4 21661.5 2054.44   7 
  -1 -11  -4 25188.0 2224.47  36 
  -1 -11  -4 23811.0 2077.44  26 
   1  11   4 17800.0 1771.18  41 
   1  11   4 24624.8 2122.15  40 
   1  11   4 20120.9 1705.78  44 
   1  11   3 8326.94 1482.88  12 
  -1 -11  -3 9092.44 1259.23  26 
  -1 -11  -3 10642.2 1449.08  36 
   1  11   3 8004.06 1208.65  41 
   1  11   3 9584.47 1305.80  40 
   1  11   3 8175.79 1084.35  44 
   1  11   2 302.840 294.242  12 
  -1 -11  -2 610.928 340.001  26 
  -1 -11  -2-266.656 406.426  36 
   1  11   2 832.786 402.902  40 
   1  11   2 192.501 107.668  41 
   1  11   1 95.7226 188.121  12 
  -1 -11  -1 97.9017 213.900  26 
  -1 -11  -1 91.3359 142.896  36 
   1  11   1 478.011 299.070  41 
   1  11   1 255.200 248.234  40 
   1  11   0 29072.3 2833.85  12 
  -1 -11   0 31915.6 2482.62  36 
  -1 -11   0 29928.8 2304.91  26 
   1  11   0 27766.2 2243.85  40 
   1  11   0 26438.6 2208.42  41 
   1  11  -1-68.4700 328.843  12 
  -1 -11   1 66.8040 238.981  36 
   1  11  -1 32.2500 169.746  41 
   1  11  -1 107.329 263.616  40 
  -1 -11   2 1160.22 522.045  36 
   1  11  -2 1527.28 634.380  29 
   1  11  -2 805.093 383.184  12 
  -1 -11   2 919.160 390.340  49 
   1  11  -2 730.140 351.524  41 
   1  11  -2 689.315 362.904  40 
   1  11  -3 17038.8 2167.45  29 
  -1 -11   3 17398.2 1892.19  36 
   1  11  -3 15526.9 2087.29  12 
  -1 -11   3 15438.0 1386.87  49 
   1  11  -3 17196.8 1777.89  40 
   1  11  -3 17219.3 1778.08  41 
   1  11  -4 900.390 503.062  29 
  -1 -11   4 420.239 303.798  36 
  -1 -11   4 306.024 139.488  35 
   1  11  -4 216.194 346.459  12 
  -1 -11   4 98.2608 149.388  49 
   1  11  -4 299.498 159.799  40 
   1  11  -4 294.823 211.146  41 
   1  11  -4 58.8162 118.308  47 
  -1 -11   5 6041.21 1128.01  22 
   1  11  -5 5937.17 1286.96  29 
  -1 -11   5 6813.28 1208.72  35 
  -1 -11   5 6076.63 1125.74  36 
   1  11  -5 5368.85 1230.60  12 
  -1 -11   5 5289.10 831.809  49 
   1  11  -5 5271.59 939.312  47 
   1  11  -5 6261.41 1060.59  41 
   1  11  -5 6243.79 1049.99  40 
   1  11  -6 5936.21 1310.06  29 
  -1 -11   6 4288.34 1002.88  36 
  -1 -11   6 4480.87 1042.57  35 
   1  11  -6 4178.79 1112.38  12 
  -1 -11   6 4496.96 938.741  22 
   1  11  -6 4215.14 850.312  47 
  -1 -11   6 4210.96 742.792  49 
   1  11  -6 5078.40 964.677  41 
   1  11  -6 4831.97 951.816  40 
  -1 -11   7 9745.44 1453.01  23 
   1  11  -7 9396.90 1673.14  29 
  -1 -11   7 9668.36 1456.16  36 
  -1 -11   7 9298.16 1481.06  35 
  -1 -11   7 7553.01 1006.79  49 
   1  11  -7 8329.50 1215.01  47 
   1  11  -7 9034.40 1316.12  41 
  -1 -11   7 9864.40 1186.81  46 
   1  11  -7 9838.46 1332.98  40 
  -1 -11   8 3961.96 938.993  36 
  -1 -11   8 4238.94 1019.34  35 
   1  11  -8 5072.56 1292.89  29 
  -1 -11   8 4941.51 1020.35  23 
   1  11  -8 4495.67 891.143  47 
  -1 -11   8 4037.30 751.024  49 
   1  11  -8 4290.80 873.133  40 
  -1 -11   8 4786.51 860.216  46 
   1  11  -8 4689.24 949.100  41 
  -1 -11   9 18639.6 2148.02  36 
  -1 -11   9 19163.3 2247.48  35 
   1  11  -9 19792.2 2509.94  29 
  -1 -11   9 16822.7 1581.27  49 
   1  11  -9 18812.0 1822.38  47 
  -1 -11   9 18067.0 1653.25  46 
   1  11  -9 17479.2 1790.27  40 
   1  11  -9 19064.4 1916.19  41 
  -1 -11  10 40492.4 3346.35  35 
   1  11 -10 35078.6 2096.29  38 
  -1 -11  10 40952.7 3279.27  36 
   1  11 -10 42217.8 3687.35  29 
  -1 -11  10 37046.2 2370.52  49 
   1  11 -10 40830.7 2697.19  47 
   1  11 -10 38114.7 2638.45  40 
  -1 -11  10 41154.4 2535.62  46 
   1  11 -10 39395.8 2781.55  41 
   1  11 -11 953.568 357.488  38 
   1  11 -11 960.021 571.203  29 
  -1 -11  11 1155.30 587.126  36 
  -1 -11  11 1241.80 601.745  35 
  -1 -11  11 746.282 414.976  49 
   1  11 -11 713.174 322.109  47 
  -1 -11  11 716.312 331.439  46 
   1  11 -11 705.143 395.846  41 
   1  11 -11 832.821 376.695  40 
   1  11 -12 81998.7 5261.00  29 
  -1 -11  12 79540.2 4866.10  35 
  -1 -11  12 76526.7 4653.70  36 
  -1 -11  12 85253.8 3930.87  55 
  -1 -11  12 75907.8 3511.26  49 
   1  11 -12 75315.1 3708.56  47 
  -1 -11  12 77809.0 3598.43  46 
   1  11 -12 83343.4 4025.15  41 
   1  11 -13 33309.7 3383.97  29 
  -1 -11  13 32593.2 3144.29  35 
  -1 -11  13 31986.4 2288.15  49 
  -1 -11  13 36143.6 2602.56  55 
   1  11 -13 31092.7 2365.48  47 
   1  11 -13 33571.1 2571.21  41 
  -1 -11  13 31518.5 2322.70  46 
  -1 -11  14 21952.9 2604.54  35 
   1  11 -14 24052.2 2869.70  29 
   1  11 -14 22148.4 1990.02  47 
  -1 -11  14 24705.6 2157.21  55 
  -1 -11  14 22436.5 1936.40  49 
  -1 -11  14 22004.2 1959.49  46 
   1  11 -14 23487.2 2147.92  41 
   1  11 -15 33479.1 3396.40  29 
  -1 -11  15 37417.0 2677.35  55 
  -1 -11  15 33231.1 2378.87  49 
   1  11 -15 31279.3 2367.01  47 
   1  11 -15 34263.5 2579.07  41 
  -1 -11  15 33079.1 2431.67  46 
   1  11 -16 1242.64 538.678  29 
  -1 -11  16 2110.58 695.871  55 
  -1 -11  16 1793.05 542.067  49 
  -1 -11  16 1988.57 620.699  46 
   1  11 -16 1854.93 604.424  47 
   1  11 -16 2311.26 677.245  41 
   1  11 -17 30321.9 3267.41  29 
   1  11 -17 29636.3 2258.63  47 
  -1 -11  17 31107.8 2288.25  49 
  -1 -11  17 33710.7 2481.43  55 
   1  11 -17 31040.7 2394.84  41 
  -1 -11  17 29913.7 2337.14  46 
   1  11 -18 5198.87 1342.94  29 
   1  11 -18 5437.71 962.321  47 
  -1 -11  18 4522.64 821.963  49 
  -1 -11  18 5491.38 1013.34  46 
   1  11 -18 5079.89 933.296  41 
   1  11 -19 32.7878 156.889  29 
  -1 -11  19 338.959 127.959  46 
   1  11 -19 71.4254 228.836  47 
   1  11 -19 358.241 247.775  41 
   1  11 -20 6120.05 1388.09  29 
   1  11 -20 7169.78 1029.95  47 
  -1 -11  20 6171.44 1021.05  46 
   1  11 -20 6930.57 1007.66  41 
   1  11 -21 7394.25 1026.40  47 
  -1 -11  21 6651.47 1034.81  46 
   1  11 -22 1440.30 436.788  47 
  -1 -11  22 1214.63 446.708  46 
   1  11 -23 549.880 221.728  47 
  -1 -11  23 505.434 325.936  46 
   1  11 -24 14217.6 1222.45  47 
  -1 -11  24 14289.3 1351.27  46 
  -1 -11  25 444.910 245.660  46 
   1  11 -25 42.6500 107.961  47 
   1  11 -26 6388.80 701.911  47 
  -1 -11  26 6015.58 751.306  46 
   1  10  29 329.744 148.980  45 
   1  10  28 392.581 217.447  45 
   1  10  27 8937.10 1054.33  45 
   1  10  26 2066.16 542.411  45 
   1  10  25 4928.04 743.378  44 
   1  10  25 4906.26 827.769  45 
   1  10  24 107.297 111.854  44 
   1  10  24 299.318 180.208  45 
  -1 -10 -23 8251.27 1288.23  31 
   1  10  23 8506.98 1168.01  45 
   1  10  23 8764.64 1090.93  44 
  -1 -10 -22 2702.55 766.608  24 
  -1 -10 -22 3122.84 808.692  31 
   1  10  22 3067.61 676.140  44 
   1  10  22 3856.85 787.524  45 
  -1 -10 -21 10368.5 1495.89  31 
  -1 -10 -21 10151.3 1527.59  24 
   1  10  21 10309.8 1283.04  45 
   1  10  21 10525.5 1270.83  44 
  -1 -10 -20 1533.48 590.736  31 
  -1 -10 -20 1360.30 555.157  24 
   1  10  20 827.870 358.857  44 
   1  10  20 896.202 379.135  45 
  -1 -10 -19 21034.2 2148.88  31 
  -1 -10 -19 19938.6 2158.26  24 
   1  10  19 21469.1 1873.39  44 
   1  10  19 22117.7 1900.98  45 
  -1 -10 -18 20.6437 115.063  24 
  -1 -10 -18 677.451 387.254  31 
   1  10  18 416.602 306.734  51 
   1  10  18 200.399 221.652  45 
   1  10  18-195.931 429.362  44 
  -1 -10 -17 481.764 262.671  24 
  -1 -10 -17-79.9361 207.766  31 
   1  10  17 426.042 278.439  51 
   1  10  17 400.588 173.738  45 
   1  10  17 239.497 182.028  44 
  -1 -10 -16 4136.47 927.882  31 
  -1 -10 -16 4683.02 990.224  24 
  -1 -10 -16 4939.30 1085.55  17 
   1  10  16 4762.32 1030.62  51 
   1  10  16 3908.52 836.855  44 
   1  10  16 4220.83 794.071  45 
  -1 -10 -15 14373.3 1667.48  31 
  -1 -10 -15 13814.6 1668.30  24 
   1  10  15 9377.83 1542.22  12 
  -1 -10 -15 14223.0 1804.30  17 
   1  10  15 13683.1 1741.97  51 
   1  10  15 14274.5 1400.80  54 
   1  10  15 13696.6 1426.08  45 
   1  10  15 13320.7 1485.90  44 
  -1 -10 -14 11711.2 1473.05  31 
  -1 -10 -14 13452.5 1618.03  24 
   1  10  14 9435.91 1506.90  12 
  -1 -10 -14 12685.6 1651.56  17 
   1  10  14 12247.6 1616.45  51 
   1  10  14 11772.9 1242.17  54 
   1  10  14 10689.0 1332.24  44 
   1  10  14 10469.6 1237.23  45 
  -1 -10 -13 64961.5 3483.06  24 
  -1 -10 -13 63521.6 3381.77  31 
   1  10  13 50880.9 3555.09  12 
  -1 -10 -13 61903.4 3984.32   7 
  -1 -10 -13 60467.7 3578.26  17 
   1  10  13 54156.8 2620.56  54 
   1  10  13 61009.7 3600.02  51 
   1  10  13 56411.2 2981.44  44 
   1  10  13 59174.8 2889.66  45 
  -1 -10 -12 4418.84 859.251  31 
  -1 -10 -12 4592.65 917.241  24 
  -1 -10 -12 4146.44 1042.27   7 
  -1 -10 -12 4014.36 882.929  17 
   1  10  12 3046.79 846.577  12 
   1  10  12 4082.55 910.026  51 
   1  10  12 3259.09 631.750  54 
   1  10  12 3567.22 735.049  44 
   1  10  12 3625.71 720.680  45 
  -1 -10 -11 47263.9 2771.80  31 
  -1 -10 -11 46681.4 2818.83  24 
  -1 -10 -11 44611.2 3221.93   7 
  -1 -10 -11 45207.1 2960.84  17 
   1  10  11 43377.8 3230.73  12 
   1  10  11 35672.6 2035.57  54 
   1  10  11 42772.7 2933.98  51 
   1  10  11 43066.1 2556.80  44 
   1  10  11 39154.9 2268.22  45 
  -1 -10 -10 8687.43 1178.41  24 
  -1 -10 -10 9674.28 1235.62  31 
  -1 -10 -10 8927.92 1400.07   7 
  -1 -10 -10 8656.24 1272.97  17 
   1  10  10 7757.99 1355.83  12 
   1  10  10 8968.48 1315.19  51 
   1  10  10 8518.08 1133.02  44 
   1  10  10 5799.61 873.519  45 
  -1 -10  -9-209.076 177.234  31 
  -1 -10  -9 93.8867 239.135  24 
  -1 -10  -9 392.651 297.545   7 
  -1 -10  -9-37.1033 115.140  17 
   1  10   9-10.8913 142.919  51 
   1  10   9-94.1468 92.3861  44 
   1  10   9 95.3944 96.8507  45 
  -1 -10  -8 28932.9 2010.67  31 
  -1 -10  -8 30003.8 2086.66  24 
   1  10   8 25881.8 2474.34  12 
  -1 -10  -8 26125.3 2284.43   7 
  -1 -10  -8 27361.5 2152.36  17 
   1  10   8 26424.3 2191.15  51 
   1  10   8 24939.0 1903.41  44 
  -1 -10  -7 16711.0 1487.33  31 
  -1 -10  -7 15932.1 1497.63  24 
   1  10   7 13772.8 1563.74  51 
   1  10   7 15212.5 1869.77  12 
  -1 -10  -7 15431.8 1603.14  17 
  -1 -10  -7 15589.8 1728.35   7 
   1  10   6 255.604 255.587  12 
  -1 -10  -6-185.314 187.222  17 
  -1 -10  -6-39.9410 190.686   7 
  -1 -10  -6-147.837 153.867  24 
  -1 -10  -6 48.2962 277.008  26 
  -1 -10  -6-294.314 190.921  31 
  -1 -10  -5 9893.14 1321.30   7 
   1  10   5 10457.5 1515.08  12 
  -1 -10  -5 11247.3 1338.22  26 
  -1 -10  -5 10913.8 1183.94  24 
  -1 -10  -4 10998.4 1349.83   7 
   1  10   4 11390.4 1597.22  12 
  -1 -10  -4 12986.2 1428.59  26 
  -1 -10  -3 11669.0 1384.78   7 
   1  10   3 12011.6 1673.99  12 
  -1 -10  -3 12208.9 1370.51  26 
   1  10   2 1269.66 505.437  12 
  -1 -10  -2 1621.17 520.018   7 
  -1 -10  -2 963.217 290.386  26 
  -1 -10  -2 1826.00 538.032  36 
   1  10   1 3463.51 938.157  12 
  -1 -10  -1 4209.60 839.851  26 
  -1 -10  -1 4533.56 968.073  36 
   1  10   0 727.085 427.710  12 
   1  10   0 510.131 339.901  29 
  -1 -10   0-14.8233 122.056  36 
   1  10  -1 19314.4 2108.54  12 
  -1 -10   1 19474.2 1827.67  36 
   1  10  -1 19604.7 2112.00  29 
  -1 -10   1 19902.4 1767.18  26 
   1  10  -2 22447.7 2288.63  12 
  -1 -10   2 24727.9 2056.27  36 
   1  10  -2 21664.2 2240.28  29 
   1  10  -3 9071.59 1455.65  12 
   1  10  -3 9109.15 1478.32  29 
  -1 -10   3 10423.5 1343.96  36 
  -1 -10   4 4399.51 932.616  36 
   1  10  -4 4113.96 993.227  29 
  -1 -10   5 8877.87 1335.19  35 
   1  10  -5 8453.42 1495.97  29 
  -1 -10   5 8224.05 1178.49  22 
  -1 -10   5 7646.80 1199.23  36 
   1  10  -5 7821.31 1142.09  41 
  -1 -10   6 27136.0 2180.78  22 
  -1 -10   6 29686.1 2404.10  36 
   1  10  -6 30852.4 2854.23  29 
  -1 -10   6 28099.4 2433.67  35 
   1  10  -6 28331.1 2194.98  41 
   1  10  -7 12179.4 1804.00  29 
  -1 -10   7 11783.5 1562.23  36 
  -1 -10   7 11214.0 1406.69  22 
  -1 -10   7 13728.0 1762.78  35 
   1  10  -7 10236.4 1270.23  47 
   1  10  -7 11059.9 1353.83  40 
   1  10  -7 11349.5 1397.98  41 
  -1 -10   8 3645.63 788.456  23 
  -1 -10   8 3494.24 855.952  36 
   1  10  -8 3566.08 981.462  29 
  -1 -10   8 2840.34 781.150  35 
   1  10  -8 3510.61 746.809  47 
  -1 -10   8 3329.21 656.347  49 
  -1 -10   8 4227.56 783.725  46 
   1  10  -8 3801.54 805.689  41 
   1  10  -8 2963.60 684.229  40 
  -1 -10   9 24142.3 2368.91  36 
   1  10  -9 25683.8 2698.68  29 
  -1 -10   9 24776.9 2470.46  35 
   1  10  -9 23832.9 2005.57  47 
  -1 -10   9 20038.2 1684.03  49 
   1  10  -9 20919.0 1915.19  40 
  -1 -10   9 25420.3 1915.50  46 
   1  10  -9 24758.5 2103.22  41 
   1  10 -10 238.949 172.069  38 
   1  10 -10 352.946 341.818  29 
  -1 -10  10 492.916 415.663  35 
  -1 -10  10-436.381 343.088  36 
  -1 -10  10 194.895 191.465  49 
   1  10 -10 157.852 134.799  47 
   1  10 -10-206.922 255.306  40 
   1  10 -10-126.762 173.329  41 
  -1 -10  10 213.183 224.325  46 
   1  10 -11 19552.5 2421.46  29 
  -1 -10  11 18055.7 2199.65  35 
  -1 -10  11 17246.5 2105.47  36 
  -1 -10  11 14393.8 1472.87  49 
   1  10 -11 17812.9 1751.31  47 
  -1 -10  11 16986.2 1645.55  46 
   1  10 -11 17499.5 1777.81  41 
  -1 -10  12 841.598 498.108  35 
  -1 -10  12 532.889 355.545  36 
   1  10 -12 609.967 441.369  29 
  -1 -10  12 368.829 307.491  55 
  -1 -10  12 164.765 160.841  49 
   1  10 -12 308.070 175.251  41 
  -1 -10  12 309.425 234.002  46 
   1  10 -12 233.160 146.932  47 
  -1 -10  13 45449.8 3672.69  35 
   1  10 -13 46722.8 3835.00  29 
  -1 -10  13 43400.3 2656.53  49 
  -1 -10  13 49604.0 3027.04  55 
   1  10 -13 45601.3 2928.25  41 
   1  10 -13 44697.1 2805.22  47 
  -1 -10  13 43606.6 2715.33  46 
  -1 -10  14 34250.6 3217.55  35 
   1  10 -14 34911.6 3385.94  29 
  -1 -10  14 36661.9 2649.33  55 
  -1 -10  14 32353.9 2346.78  49 
  -1 -10  14 31560.6 2355.24  46 
   1  10 -14 33135.7 2501.14  41 
   1  10 -14 33547.0 2439.04  47 
   1  10 -15 2975.01 934.369  29 
  -1 -10  15 3908.71 854.713  55 
  -1 -10  15 2965.35 685.996  49 
  -1 -10  15 4053.54 909.096  46 
   1  10 -15 3412.76 839.398  41 
   1  10 -15 3585.14 817.404  47 
   1  10 -16 41220.0 3734.38  29 
  -1 -10  16 44789.2 2970.78  55 
  -1 -10  16 41300.1 2698.38  49 
  -1 -10  16 39175.8 2700.24  46 
   1  10 -16 38610.5 2616.95  47 
   1  10 -16 40048.3 2746.11  41 
   1  10 -17 3690.97 1113.38  29 
  -1 -10  17 3721.20 821.592  49 
  -1 -10  17 3828.01 819.473  55 
   1  10 -17 3695.14 792.861  47 
  -1 -10  17 3781.37 876.659  46 
   1  10 -17 3508.87 786.261  41 
   1  10 -18 19683.6 2619.87  29 
  -1 -10  18 20015.7 1881.73  49 
   1  10 -18 18942.8 1813.62  47 
  -1 -10  18 20439.8 1972.99  46 
   1  10 -18 20210.2 1912.83  41 
   1  10 -19 15988.5 2366.86  29 
  -1 -10  19 16954.4 1730.93  49 
   1  10 -19 16605.4 1670.91  47 
   1  10 -19 17598.3 1749.02  41 
  -1 -10  19 15717.7 1733.16  46 
   1  10 -20 49.5329 181.533  29 
   1  10 -20 1078.22 367.414  53 
  -1 -10  20 891.940 407.476  49 
   1  10 -20 929.709 423.223  47 
  -1 -10  20 983.797 390.399  46 
   1  10 -20 588.873 313.263  41 
   1  10 -21 431.097 377.287  29 
   1  10 -21 320.973 227.877  53 
  -1 -10  21 39.0032 215.786  49 
   1  10 -21-61.7981 177.671  47 
  -1 -10  21-39.9456 269.141  46 
   1  10 -22 677.849 256.141  53 
  -1 -10  22 796.770 297.213  49 
  -1 -10  22 413.606 224.949  46 
   1  10 -22 662.052 331.073  47 
   1  10 -23 16581.7 1243.41  53 
   1  10 -23 17872.9 1561.68  47 
  -1 -10  23 17593.9 1703.51  46 
   1  10 -24 2219.60 422.883  53 
   1  10 -24 2059.68 481.688  47 
  -1 -10  24 2517.50 637.077  46 
   1  10 -25 21988.4 1555.32  47 
   1  10 -25 17612.3 1126.70  53 
  -1 -10  25 21357.3 1710.12  46 
   1  10 -26 208.755 119.193  53 
   1  10 -26 1202.62 332.595  47 
  -1 -10  26 1105.89 362.717  46 
   1  10 -27 8928.16 849.495  47 
  -1 -10  27 8401.43 926.487  46 
  -1 -10  28 1219.04 316.998  46 
   1   9  30 11568.2 1053.41  45 
   1   9  29 1956.50 467.526  45 
   1   9  28 32.5867 135.617  45 
   1   9  27 971.793 353.100  45 
   1   9  26 429.267 178.095  45 
  -1  -9 -25 4440.03 917.807  31 
   1   9  25 6608.04 1005.48  45 
  -1  -9 -24-263.341 248.895  31 
   1   9  24 932.057 376.247  44 
   1   9  24 545.227 288.557  45 
  -1  -9 -23 1047.01 479.333  24 
  -1  -9 -23 836.517 424.964  31 
   1   9  23 162.231 120.343  44 
   1   9  23 402.217 250.577  45 
  -1  -9 -22 32582.6 2721.99  24 
   1   9  22 32629.1 2178.32  44 
   1   9  22 36671.5 2495.42  45 
  -1  -9 -21 1125.04 518.921  24 
   1   9  21 541.455 290.447  45 
   1   9  21 611.218 275.004  44 
  -1  -9 -20 14060.9 1771.04  24 
   1   9  20 16137.0 1828.63  51 
   1   9  20 14808.2 1578.35  45 
   1   9  20 13935.0 1480.31  44 
  -1  -9 -19 30081.6 2701.46  17 
  -1  -9 -19 27253.8 2404.43  21 
   1   9  19 32674.4 2635.90  51 
   1   9  19 29797.7 2186.50  44 
   1   9  19 31196.0 2268.99  45 
   1   9  18-236.712 289.584  39 
  -1  -9 -18 193.710 238.818  17 
  -1  -9 -18-385.844 298.113  21 
   1   9  18 456.629 447.332  51 
   1   9  18-77.0035 222.468  44 
   1   9  18 213.639 143.180  45 
   1   9  17 6340.52 1013.42  39 
  -1  -9 -17 5948.53 1160.30  17 
  -1  -9 -17 5885.16 1112.01  21 
   1   9  17 6571.06 1182.87  51 
   1   9  17 5810.61 948.961  45 
   1   9  17 5261.43 942.579  44 
   1   9  16 67.6958 145.708  39 
  -1  -9 -16 181.353 212.477  17 
  -1  -9 -16 517.577 367.009  21 
   1   9  16-170.052 450.677  51 
   1   9  16 72.1080 176.355  45 
   1   9  16-77.8060 145.545  44 
   1   9  15-28.0549 174.237  39 
   1   9  15 90.4931 157.357  12 
  -1  -9 -15 389.069 294.047  17 
  -1  -9 -15 128.213 171.180  21 
   1   9  15 10.9471 143.966  54 
   1   9  15 148.223 175.048  51 
   1   9  15-19.3410 221.566  45 
   1   9  15-64.5493 163.040  44 
   1   9  14 964.639 381.889  39 
  -1  -9 -14 765.162 364.791  24 
  -1  -9 -14 945.270 407.814  21 
  -1  -9 -14 1018.75 426.137  17 
   1   9  14 327.784 138.905  12 
   1   9  14 473.703 264.225  51 
   1   9  14 842.584 297.815  54 
   1   9  14 321.423 220.372  44 
   1   9  14 616.086 287.031  45 
  -1  -9 -13 1379.61 462.332  24 
   1   9  13 1099.12 386.417  39 
   1   9  13 1028.08 573.164  12 
  -1  -9 -13 1077.01 538.982  17 
  -1  -9 -13 1158.31 449.736  21 
   1   9  13 772.122 356.474  51 
   1   9  13 670.154 292.917  54 
   1   9  13 733.126 252.590  45 
   1   9  13 1080.27 402.237  44 
  -1  -9 -12 16937.4 1641.76  24 
   1   9  12 14457.6 1407.91  39 
   1   9  12 15347.4 1780.81  12 
  -1  -9 -12 14871.6 1614.37  17 
  -1  -9 -12 16836.8 1573.66  21 
   1   9  12 15531.7 1707.85  51 
   1   9  12 14940.9 1468.86  44 
   1   9  12 13013.0 1288.16  45 
  -1  -9 -11 5107.38 887.227  24 
  -1  -9 -11 6213.26 968.237  31 
  -1  -9 -11 4955.25 894.543  17 
  -1  -9 -11 6209.69 923.721  21 
   1   9  11 4743.95 977.614  12 
   1   9  11 4410.10 868.941  51 
   1   9  11 4651.29 789.061  44 
  -1  -9 -10 58124.3 3066.68  17 
  -1  -9 -10 58925.9 2699.03  21 
   1   9  10 53047.3 3243.85  12 
  -1  -9 -10 59182.7 2933.31  24 
  -1  -9 -10 59039.2 2897.76  31 
   1   9   9 11985.9 1527.71  12 
  -1  -9  -9 13572.1 1244.23  21 
  -1  -9  -9 14029.9 1616.47   7 
  -1  -9  -9 12809.1 1391.87  17 
  -1  -9  -9 12935.5 1317.12  31 
  -1  -9  -9 14033.2 1390.41  24 
  -1  -9  -8 5473.10 969.785   7 
   1   9   8 5151.73 978.049  12 
  -1  -9  -8 5822.11 921.281  17 
  -1  -9  -8 6314.80 901.467  24 
  -1  -9  -8 6043.79 870.025  31 
  -1  -9  -7 70235.8 3132.19  17 
  -1  -9  -7 71463.0 3432.89   7 
   1   9   7 67167.7 3562.13  12 
  -1  -9  -7 74662.8 2982.12  31 
  -1  -9  -7 74185.5 3021.19  24 
  -1  -9  -6 17403.3 1512.87  17 
  -1  -9  -6 18676.7 1700.70   7 
   1   9   6 17634.5 1803.51  12 
  -1  -9  -6 17358.0 1401.77  31 
  -1  -9  -6 18452.1 1472.10  24 
  -1  -9  -5 21729.2 1819.83   7 
   1   9   5 21717.6 2016.38  12 
  -1  -9  -5 22172.6 1692.46  17 
  -1  -9  -5 21927.4 1566.74  24 
  -1  -9  -5 23357.4 1580.32  31 
   1   9   4 906.998 481.805  12 
  -1  -9  -4 1025.14 332.183  17 
  -1  -9  -4 841.937 340.816   7 
  -1  -9  -4 507.487 228.986  31 
  -1  -9  -4 984.541 339.520  24 
  -1  -9  -4 1092.69 384.838  26 
   1   9   3 891.747 346.651  12 
  -1  -9  -3 90.9600 204.104   7 
  -1  -9  -3 541.280 232.063  31 
  -1  -9  -3 448.260 193.097  26 
   1   9   2 68343.0 3587.66  12 
  -1  -9  -2 66129.1 3022.04   7 
  -1  -9  -2 68504.7 3032.20  26 
  -1  -9  -1 40842.6 2337.92   7 
   1   9   1 41913.6 2802.69  12 
   1   9   1 43454.6 2837.43  29 
  -1  -9  -1 40858.8 2348.57  26 
  -1  -9  -1 42648.2 2504.03  36 
   1   9   0 290.475 221.727  12 
   1   9   0 855.394 377.704  29 
  -1  -9   0 429.304 207.618  36 
  -1  -9   0 482.544 249.987  26 
   1   9  -1 92226.9 4212.75  12 
   1   9  -1 89920.9 4189.89  29 
  -1  -9   1 93647.4 3590.00  26 
  -1  -9   1 97073.4 3801.40  36 
  -1  -9   2 3326.65 659.947  26 
  -1  -9   2 2882.70 644.301  36 
   1   9  -2 4061.63 888.660  29 
  -1  -9   3 18019.2 1678.04  36 
   1   9  -3 16360.3 1844.63  29 
   1   9  -4 4405.07 933.334  29 
  -1  -9   4 5555.65 943.163  36 
  -1  -9   5 57047.7 3089.33  36 
   1   9  -5 58869.7 3587.26  29 
  -1  -9   5 57811.8 3237.03  35 
  -1  -9   6 564.170 350.975  22 
   1   9  -6-44.9814 135.977  29 
  -1  -9   6-224.710 302.106  36 
  -1  -9   6 102.843 172.606  35 
   1   9  -7 30980.3 2678.06  29 
  -1  -9   7 29934.1 2138.66  22 
  -1  -9   7 33003.4 2541.71  35 
  -1  -9   7 30007.6 2346.59  36 
  -1  -9   8 6244.47 1126.24  35 
  -1  -9   8 6659.65 1147.28  36 
  -1  -9   8 9475.95 1289.84  23 
   1   9  -8 6630.03 1260.77  29 
  -1  -9   9 916.924 448.432  36 
  -1  -9   9 234.796 346.684  23 
   1   9  -9 618.748 397.459  29 
  -1  -9   9 1518.60 572.820  35 
  -1  -9   9 1233.93 454.147  46 
   1   9 -10 2594.71 771.931  29 
  -1  -9  10 2133.15 672.664  36 
  -1  -9  10 3379.71 878.758  35 
   1   9 -10 2255.30 612.090  47 
  -1  -9  10 2373.13 560.764  46 
   1   9 -10 2396.63 626.583  41 
  -1  -9  11 1676.15 576.287  35 
  -1  -9  11 1647.59 665.164  36 
   1   9 -11 1548.31 573.699  29 
  -1  -9  11 1953.49 481.167  49 
  -1  -9  11 2256.79 605.903  46 
   1   9 -11 1769.06 552.207  47 
   1   9 -11 2403.85 613.222  41 
  -1  -9  12-204.653 243.113  36 
  -1  -9  12 592.609 414.466  35 
  -1  -9  12 32.5550 241.641  55 
  -1  -9  12 120.742 302.437  49 
  -1  -9  12 68.7857 178.094  46 
   1   9 -12 159.493 136.590  47 
   1   9 -12 147.080 207.939  41 
   1   9 -13-19.5689 138.347  29 
  -1  -9  13 564.174 344.412  55 
  -1  -9  13 570.321 262.986  49 
   1   9 -13 699.553 344.445  47 
   1   9 -13 656.966 277.531  41 
  -1  -9  13 290.721 257.227  46 
   1   9 -14 22572.1 2608.96  29 
  -1  -9  14 21700.0 2528.57  35 
  -1  -9  14 20057.4 1825.97  49 
  -1  -9  14 21311.5 2030.58  55 
  -1  -9  14 20243.9 1874.60  46 
   1   9 -14 21342.1 1974.82  41 
   1   9 -14 20516.7 1884.95  47 
   1   9 -15 14937.8 2148.64  29 
  -1  -9  15 12711.7 1468.65  49 
  -1  -9  15 13944.9 1650.06  55 
  -1  -9  15 13802.2 1592.68  46 
   1   9 -15 12558.7 1479.61  47 
   1   9 -15 13612.8 1573.03  41 
   1   9 -16 3685.64 1081.12  29 
  -1  -9  16 3648.19 781.885  55 
  -1  -9  16 3923.08 855.592  49 
   1   9 -16 3396.96 670.959  57 
   1   9 -16 3393.46 769.832  47 
  -1  -9  16 3962.54 876.341  46 
   1   9 -16 3038.84 737.246  41 
   1   9 -17 39623.4 3633.18  29 
  -1  -9  17 38912.3 2667.31  49 
   1   9 -17 37774.6 2307.26  57 
  -1  -9  17 40426.8 2895.97  55 
   1   9 -17 37096.1 2541.77  47 
  -1  -9  17 36264.7 2651.19  46 
   1   9 -17 40363.4 2714.76  41 
   1   9 -18 23928.3 2833.44  29 
   1   9 -18 23973.1 1839.50  57 
  -1  -9  18 25572.0 2178.67  49 
   1   9 -18 25163.7 2132.29  41 
  -1  -9  18 24399.9 2217.26  46 
   1   9 -18 24868.6 2086.59  47 
   1   9 -19 8081.00 1716.79  29 
   1   9 -19 10064.5 1181.32  57 
  -1  -9  19 9469.53 1300.74  49 
  -1  -9  19 9759.92 1409.19  46 
   1   9 -19 10196.0 1322.71  41 
   1   9 -19 9466.11 1271.60  47 
   1   9 -20 7080.86 1580.49  29 
   1   9 -20 6511.53 940.934  57 
  -1  -9  20 7065.03 1122.81  49 
  -1  -9  20 6706.96 1152.41  46 
   1   9 -20 6575.71 1063.64  47 
   1   9 -21 449.126 403.293  29 
  -1  -9  21 273.099 259.152  49 
   1   9 -21 578.711 283.921  57 
  -1  -9  21 201.012 172.266  46 
   1   9 -21 192.917 223.051  47 
   1   9 -22 2290.53 844.467  29 
   1   9 -22 3474.65 753.942  47 
  -1  -9  22 3156.69 738.404  49 
  -1  -9  22 3069.84 782.211  46 
   1   9 -23 9103.31 1160.40  47 
  -1  -9  23 7752.02 1111.21  49 
  -1  -9  23 9124.33 1297.36  46 
   1   9 -24 8897.02 1115.94  47 
  -1  -9  24 8742.68 1151.76  49 
  -1  -9  24 8671.41 1235.38  46 
   1   9 -25 6858.03 929.865  47 
   1   9 -25 6699.72 775.784  53 
  -1  -9  25 5637.12 860.531  49 
  -1  -9  25 7138.59 1078.09  46 
   1   9 -26 10641.7 930.513  53 
   1   9 -26 11137.7 1119.41  47 
  -1  -9  26 10162.4 1214.09  46 
   1   9 -27 127.280 102.249  53 
   1   9 -27 16.1680 143.396  47 
  -1  -9  27 265.844 192.247  46 
   1   9 -28 480.753 161.264  53 
   1   9 -28 384.916 141.547  47 
  -1  -9  28 437.568 231.339  46 
  -1  -9  29 299.366 213.503  46 
   1   8  31 3529.47 566.586  45 
   1   8  30 1978.64 469.812  45 
  -1  -8 -29 4747.62 526.789  50 
   1   8  29 6842.98 935.368  45 
  -1  -8 -28 1058.67 259.531  50 
   1   8  28 1275.49 385.088  45 
   1   8  27 489.032 284.411  45 
  -1  -8 -26 904.726 404.098  30 
  -1  -8 -26 281.455 245.700  31 
   1   8  26 250.706 165.063  45 
  -1  -8 -25 6508.81 1113.79  30 
   1   8  25 9022.31 1194.09  45 
  -1  -8 -24 13960.1 1667.29  30 
   1   8  24 14729.0 1583.23  45 
  -1  -8 -23 20042.1 2070.72  30 
   1   8  23 21044.0 1662.63  44 
   1   8  23 22508.3 1965.59  45 
  -1  -8 -22 687.872 406.268  21 
  -1  -8 -22 1299.97 517.092  30 
   1   8  22 576.251 271.330  45 
   1   8  22 1029.46 382.711  44 
  -1  -8 -21 80218.5 4280.31  21 
  -1  -8 -21 94453.8 4413.09  30 
   1   8  21 87500.4 3557.52  44 
   1   8  21 90568.1 3950.09  45 
  -1  -8 -20 1095.59 496.719  21 
  -1  -8 -20 1868.15 604.958  30 
   1   8  20 1027.37 424.488  39 
   1   8  20 1101.46 402.665  44 
   1   8  20 1242.36 482.159  45 
  -1  -8 -19 15135.4 1717.07  30 
   1   8  19 16250.8 1610.68  39 
  -1  -8 -19 14601.3 1750.94  21 
   1   8  19 14624.7 1690.06  51 
   1   8  19 14319.9 1469.77  44 
   1   8  19 14426.8 1541.98  45 
   1   8  18 19182.1 1731.59  39 
  -1  -8 -18 18276.8 1837.86  30 
  -1  -8 -18 17860.8 1919.51  21 
   1   8  18 16146.9 1817.30  51 
   1   8  18 16349.3 1598.92  45 
   1   8  18 16473.9 1603.15  44 
   1   8  17 4424.71 800.534  39 
  -1  -8 -17 4622.29 881.738  30 
  -1  -8 -17 4214.03 889.953  21 
   1   8  17 3909.48 869.635  51 
   1   8  17 4219.58 802.024  44 
   1   8  17 3910.81 787.791  45 
  -1  -8 -16 3827.60 792.004  30 
   1   8  16 3965.70 767.443  39 
  -1  -8 -16 3606.06 822.586  21 
   1   8  16 3570.80 848.731  51 
   1   8  16 5003.68 843.037  54 
   1   8  16 3393.54 706.136  44 
   1   8  16 4024.93 805.316  45 
   1   8  15 6020.14 906.873  39 
  -1  -8 -15 5777.65 931.471  30 
  -1  -8 -15 4992.29 955.852  21 
   1   8  15 5645.40 1030.70  12 
   1   8  15 5123.40 993.104  51 
   1   8  15 5124.06 807.859  54 
   1   8  15 5555.62 897.029  45 
   1   8  15 5046.39 860.017  44 
  -1  -8 -14 1147.30 405.520  30 
   1   8  14 826.065 374.333  39 
  -1  -8 -14 1228.17 440.455  21 
   1   8  14 806.009 385.218  12 
   1   8  14 874.377 460.850  51 
   1   8  14 615.544 241.856  54 
   1   8  14 1094.60 428.426  44 
   1   8  14 1182.64 438.171  45 
  -1  -8 -13 28873.1 2086.25  21 
   1   8  13 25608.1 2144.84  12 
  -1  -8 -13 26765.1 1913.16  30 
  -1  -8 -12 1013.08 372.121  21 
   1   8  12 378.838 236.082  12 
  -1  -8 -11 16358.2 1527.56  17 
  -1  -8 -11 15645.9 1320.12  10 
   1   8  11 15280.1 1596.45  12 
  -1  -8 -11 16354.4 1438.95  21 
  -1  -8 -10 22425.9 1615.71  21 
   1   8  10 20274.6 1802.47  12 
  -1  -8 -10 21554.5 1513.29  10 
  -1  -8 -10 21640.5 1736.37  17 
   1   8   9 7605.71 1080.93  12 
  -1  -8  -9 8665.61 935.345  10 
  -1  -8  -9 9873.91 1037.23  21 
  -1  -8  -9 8609.61 1045.33  17 
  -1  -8  -9 9186.67 1034.85  24 
   1   8   8 161667. 4978.72  12 
  -1  -8  -8 169065. 4010.17  10 
  -1  -8  -8 172858. 4624.79  17 
  -1  -8  -8 170641. 4061.46  21 
  -1  -8  -8 167614. 4373.91  24 
  -1  -8  -7 218231. 4359.63  21 
  -1  -8  -7 212283. 4403.19  10 
  -1  -8  -7 205862. 4933.76  17 
   1   8   7 196945. 5475.07  12 
  -1  -8  -7 208937. 4698.75  31 
  -1  -8  -7 209108. 4755.42  24 
  -1  -8  -6 412139. 7463.11   7 
   1   8   6 387768. 7659.34  12 
  -1  -8  -6 420557. 6049.56  10 
  -1  -8  -6 407525. 6778.26  17 
  -1  -8  -6 409665. 6484.27  24 
  -1  -8  -6 410287. 6400.08  31 
  -1  -8  -5 170146. 3821.85  10 
  -1  -8  -5 162741. 4214.74  17 
   1   8   5 158956. 4880.47  12 
  -1  -8  -5 170338. 4684.45   7 
  -1  -8  -5 158452. 3880.76  31 
  -1  -8  -5 165547. 4006.82  24 
  -1  -8  -4 52921.7 2392.39  17 
  -1  -8  -4 55264.4 2608.57   7 
   1   8   4 53716.0 2837.95  12 
  -1  -8  -4 55808.7 2294.17  24 
  -1  -8  -4 52488.9 2180.52  31 
  -1  -8  -3 6231.73 794.623  17 
   1   8   3 6309.56 948.297  12 
  -1  -8  -3 6007.45 845.742   7 
  -1  -8  -3 5839.65 718.926  31 
  -1  -8  -3 6797.95 770.613  24 
   1   8   2 68397.3 3225.88  12 
  -1  -8  -2 65135.7 2744.73   7 
  -1  -8  -2 58846.9 2240.14  31 
  -1  -8  -2 65526.9 2739.44  26 
   1   8   2 65332.6 3108.51  29 
  -1  -8  -1-236.971 265.470   7 
   1   8   1 90.9024 222.668  12 
  -1  -8  -1-622.497 226.906  31 
   1   8   1 91.5635 131.054  29 
  -1  -8   0 31632.2 1894.90   7 
   1   8   0 33489.7 2271.20  12 
   1   8   0 32061.9 2242.96  29 
  -1  -8   0 33249.3 2054.14  36 
  -1  -8   0 32853.4 1952.52  26 
   1   8  -1 46379.0 2762.89  29 
  -1  -8   1 47117.1 2458.07  36 
  -1  -8   1 45412.2 2328.79  26 
   1   8  -2 6304.03 1011.93  29 
  -1  -8   2 6142.99 862.835  26 
  -1  -8   2 6093.21 890.488  36 
  -1  -8   3 54503.4 2724.08  36 
   1   8  -3 54644.5 3074.06  29 
  -1  -8   4 12057.0 1310.78  36 
   1   8  -4 12234.4 1468.13  29 
   1   8  -5 21284.5 1968.75  29 
  -1  -8   5 22202.5 1858.99  35 
  -1  -8   5 21564.5 1797.35  36 
  -1  -8   6 1154.54 472.757  22 
  -1  -8   6 1067.30 405.649  36 
   1   8  -6 197.186 208.250  29 
  -1  -8   6 793.152 303.823  35 
  -1  -8   7 2362.53 544.993  22 
   1   8  -7 1836.90 590.123  29 
  -1  -8   7 2098.39 595.982  36 
  -1  -8   7 2286.97 665.095  35 
  -1  -8   8 26380.4 2209.45  35 
   1   8  -8 26528.1 2324.35  29 
  -1  -8   8 26212.8 2155.03  36 
  -1  -8   8 25366.4 1826.80  22 
  -1  -8   8 26784.3 2015.98  23 
  -1  -8   9 9680.60 1349.18  36 
  -1  -8   9 7613.23 1036.06  23 
   1   8  -9 8993.34 1366.42  29 
  -1  -8   9 8595.50 1339.26  35 
  -1  -8  10 10689.8 1486.26  35 
  -1  -8  10 9303.40 1378.60  36 
   1   8 -10 9631.63 1458.95  29 
  -1  -8  11 31934.8 2734.65  35 
   1   8 -11 31884.8 2712.11  29 
  -1  -8  11 29082.4 2530.32  36 
   1   8 -12 577.683 379.531  29 
  -1  -8  12 867.918 454.415  36 
  -1  -8  12 1101.29 523.430  35 
  -1  -8  12 1555.20 480.718  46 
   1   8 -12 1101.37 394.311  47 
  -1  -8  13 14947.3 1993.39  35 
   1   8 -13 14676.9 1920.91  29 
  -1  -8  13 14149.4 1588.95  55 
  -1  -8  13 12576.8 1385.18  49 
  -1  -8  13 13511.5 1483.88  46 
   1   8 -13 13762.7 1504.40  41 
   1   8 -13 13546.4 1458.36  47 
   1   8 -14 3989.80 1024.56  29 
  -1  -8  14 5316.52 1227.03  35 
  -1  -8  14 4680.40 935.468  55 
   1   8 -14 4091.94 715.231  57 
  -1  -8  14 4066.07 798.871  49 
  -1  -8  14 4683.01 872.985  46 
   1   8 -14 4627.14 832.975  47 
   1   8 -14 3840.82 792.661  41 
   1   8 -15 23867.4 2601.75  29 
  -1  -8  15 22941.1 1975.24  49 
  -1  -8  15 22236.5 2111.95  55 
   1   8 -15 19957.2 1645.77  57 
  -1  -8  15 20743.8 1931.20  46 
   1   8 -15 21077.9 1920.87  41 
   1   8 -15 22539.3 1923.81  47 
   1   8 -16 23079.7 2611.19  29 
  -1  -8  16 23278.9 2182.71  55 
  -1  -8  16 23390.7 2045.07  49 
   1   8 -16 21056.2 1717.56  57 
   1   8 -16 21029.9 1883.98  47 
   1   8 -16 20835.4 1915.42  41 
  -1  -8  16 21285.4 2015.65  46 
   1   8 -17 1493.53 622.870  29 
  -1  -8  17 1545.44 535.415  55 
  -1  -8  17 1390.24 497.615  49 
   1   8 -17 1115.12 377.386  57 
  -1  -8  17 1252.18 530.865  46 
   1   8 -17 1244.72 493.772  41 
   1   8 -17 1458.52 485.429  47 
   1   8 -18 1918.77 774.613  29 
   1   8 -18 2560.65 620.092  57 
  -1  -8  18 2586.42 695.751  49 
  -1  -8  18 2721.38 772.270  46 
   1   8 -18 2256.33 611.543  47 
   1   8 -18 1923.92 588.623  41 
   1   8 -19 21649.4 2703.22  29 
   1   8 -19 20515.1 1733.26  57 
  -1  -8  19 21418.9 2007.51  49 
  -1  -8  19 19135.0 1999.44  46 
   1   8 -19 19907.3 1855.27  47 
   1   8 -20 4816.30 1217.51  29 
  -1  -8  20 5098.79 991.259  49 
   1   8 -20 4716.16 840.300  57 
   1   8 -20 4296.71 855.821  47 
  -1  -8  20 4211.51 938.970  46 
   1   8 -21 3704.33 1153.64  29 
  -1  -8  21 4021.90 875.545  49 
   1   8 -21 3322.11 703.959  57 
   1   8 -21 2722.69 683.801  47 
  -1  -8  21 3758.83 882.360  46 
   1   8 -22 11415.6 1893.45  29 
  -1  -8  22 10586.2 1427.03  49 
   1   8 -22 11091.2 1242.54  57 
   1   8 -22 10521.1 1339.68  47 
  -1  -8  22 10217.0 1465.34  46 
  -1  -8  23 75.5206 110.003  49 
   1   8 -23 215.768 148.863  57 
  -1  -8  23 254.033 299.847  46 
   1   8 -23 237.931 248.070  47 
   1   8 -24 38408.2 2187.60  57 
  -1  -8  24 35940.9 2456.30  49 
  -1  -8  24 37208.0 2676.96  46 
   1   8 -24 36708.8 2346.44  47 
  -1  -8  25 1891.53 546.437  49 
   1   8 -25 1942.40 537.291  47 
  -1  -8  25 1866.93 596.539  46 
  -1  -8  26 3816.35 713.482  49 
   1   8 -26 3955.80 705.186  47 
  -1  -8  26 4294.79 833.562  46 
   1   8 -27 50.9370 94.8111  47 
  -1  -8  27-82.9640 298.534  46 
   1   8 -28 314.054 132.125  53 
   1   8 -28 339.138 141.614  47 
  -1  -8  28 405.837 205.415  46 
   1   8 -29-132.482 176.747  53 
   1   8 -29-98.9729 172.101  47 
  -1  -8  29-106.361 223.538  46 
  -1  -8  30 727.922 277.246  46 
   1   7  32 453.905 190.549  45 
  -1  -7 -31 3934.64 454.403  50 
   1   7  31 7413.73 877.000  45 
  -1  -7 -30 682.489 207.380  50 
   1   7  30 915.730 337.885  45 
  -1  -7 -29 1083.37 294.828  50 
   1   7  29 1049.03 377.585  45 
   1   7  28 14520.1 1459.42  45 
  -1  -7 -27 13869.9 986.083   6 
  -1  -7 -27 12357.9 1576.00  30 
  -1  -7 -26 637.420 359.603  30 
   1   7  26-37.1454 202.425  45 
  -1  -7 -25 2364.17 705.147  30 
   1   7  25 1249.04 401.530  45 
  -1  -7 -24 22439.0 2239.80  30 
   1   7  24 22465.0 1969.50  45 
  -1  -7 -23 1322.76 637.734  21 
  -1  -7 -23 177.310 338.621  30 
   1   7  23 420.505 330.511  45 
  -1  -7 -22 60151.6 3760.68  21 
  -1  -7 -22 64490.4 3767.95  30 
   1   7  22 66829.3 3302.86  39 
   1   7  22 59368.2 3222.54  45 
  -1  -7 -21 7986.30 1334.69  21 
  -1  -7 -21 8307.71 1344.05  30 
   1   7  21 8744.15 1191.32  39 
   1   7  21 8216.66 1378.76  46 
   1   7  21 7451.79 988.350  44 
   1   7  21 7707.80 1155.11  45 
  -1  -7 -20 39623.3 2949.19  21 
  -1  -7 -20 42147.3 2931.98  30 
   1   7  20 43966.6 2616.41  39 
   1   7  20 36640.0 2232.28  44 
   1   7  20 38483.9 2536.34  45 
   1   7  20 38000.3 2946.76  46 
  -1  -7 -19 127.572 181.818  21 
  -1  -7 -19 357.452 233.807  16 
  -1  -7 -19 799.730 391.252  30 
   1   7  19 514.390 305.017  39 
   1   7  19 160.118 206.488  46 
   1   7  19 465.540 291.567  44 
   1   7  19 371.382 188.402  45 
  -1  -7 -18-190.310 200.132  30 
   1   7  18 90.3047 180.624  39 
  -1  -7 -18-374.096 282.893  16 
  -1  -7 -18-527.284 330.097  21 
   1   7  18 5.59425 284.147  51 
   1   7  18 15.7858 162.771  45 
   1   7  18 4.14908 113.885  46 
   1   7  18 21.5529 101.511  44 
   1   7  17 1374.82 441.994  39 
  -1  -7 -17 587.777 318.805  30 
  -1  -7 -17 1668.00 600.506  11 
  -1  -7 -17 1251.14 482.110  16 
  -1  -7 -17 1465.32 570.527  21 
   1   7  17 1019.84 481.215  51 
   1   7  17 1176.22 404.277  45 
   1   7  17 1332.03 422.303  44 
   1   7  17 835.116 315.158  46 
  -1  -7 -16 2408.82 592.405  30 
   1   7  16 3033.78 659.066  39 
  -1  -7 -16 2610.24 599.733  11 
  -1  -7 -16 3054.50 751.918  21 
  -1  -7 -16 2884.03 741.342  16 
   1   7  16 2529.66 697.228  51 
   1   7  16 3240.74 687.700  54 
   1   7  16 2531.41 677.028  46 
   1   7  16 2324.65 573.040  44 
   1   7  16 2419.74 630.711  45 
  -1  -7 -15 1057.31 401.851  16 
  -1  -7 -15 1590.32 553.811  21 
  -1  -7 -15 1871.72 512.441  11 
   1   7  15 1725.83 467.395  39 
  -1  -7 -15 1719.73 506.635  30 
   1   7  15 1372.61 455.239  45 
   1   7  15 1056.86 400.291  46 
  -1  -7 -14 937.094 399.653  21 
   1   7  14 919.634 352.466  12 
  -1  -7 -14 379.397 156.301  11 
  -1  -7 -14 786.110 394.903  16 
  -1  -7 -14 1445.53 449.510  30 
  -1  -7 -13 4484.10 785.923  16 
  -1  -7 -13 4874.01 790.985  11 
   1   7  13 4267.92 777.883  12 
  -1  -7 -13 5333.68 860.358  21 
  -1  -7 -13 5301.97 831.528  30 
   1   7  12 6413.41 946.062  12 
  -1  -7 -12 6511.44 919.332  16 
  -1  -7 -12 6691.49 918.444  21 
  -1  -7 -12 6190.26 841.157  11 
  -1  -7 -12 5540.29 816.479  30 
  -1  -7 -11 10128.3 1091.59  16 
  -1  -7 -11 10997.0 1134.92  21 
   1   7  11 9504.31 1147.35  12 
  -1  -7 -11 10618.6 1061.51  11 
  -1  -7 -11 9092.96 1017.76  30 
  -1  -7 -10 2641.48 531.478  16 
  -1  -7 -10 2537.80 518.623  21 
   1   7  10 2469.92 547.337  12 
  -1  -7 -10 2041.50 424.195  30 
   1   7   9 11997.1 1235.08  12 
  -1  -7  -9 13490.6 1155.35  21 
  -1  -7  -9 13124.5 1133.23  16 
  -1  -7  -9 10390.1 972.965  30 
   1   7   8 25452.8 1774.32  12 
  -1  -7  -8 28242.6 1574.42  16 
  -1  -7  -8 27282.5 1565.98  21 
  -1  -7  -8 26132.2 1648.93  17 
  -1  -7  -7 155888. 3491.43  10 
  -1  -7  -7 158531. 3598.92  21 
   1   7   7 149842. 4267.50  12 
  -1  -7  -7 153307. 3898.03  17 
  -1  -7  -6 319562. 5492.88  17 
  -1  -7  -6 317242. 4779.60  21 
  -1  -7  -6 311636. 4855.16  10 
   1   7   6 305611. 6019.86  12 
  -1  -7  -6 300069. 5176.22  24 
   1   7   5 206185. 4946.65  12 
  -1  -7  -5 205861. 4394.58  17 
  -1  -7  -5 206198. 3875.82  10 
  -1  -7  -5 212538. 3685.32  21 
  -1  -7  -5 205665. 4150.63  24 
  -1  -7  -5 201387. 4131.45  31 
   1   7   4 158910. 4349.98  12 
  -1  -7  -4 157387. 4043.12   7 
  -1  -7  -4 158222. 3764.85  17 
  -1  -7  -4 155527. 3314.37  10 
   1   7   4 150101. 4739.49  27 
  -1  -7  -4 156042. 3543.30  24 
  -1  -7  -4 147649. 3432.81  31 
  -1  -7  -3 154.685 52.5422  10 
  -1  -7  -3 46.8787 108.167   7 
  -1  -7  -3-43.8131 147.234  17 
   1   7   3-306.056 199.938  12 
   1   7   3 371.868 361.775  27 
  -1  -7  -3 114.838 100.567  24 
   1   7   3 115.899 121.696  29 
  -1  -7  -3 571.313 206.869  31 
   1   7   2 50532.2 2489.19  12 
  -1  -7  -2 49618.5 2188.12   7 
  -1  -7  -2 51558.6 2132.03  17 
   1   7   2 50453.0 2703.08  27 
   1   7   2 48745.1 2410.64  29 
  -1  -7  -2 44109.7 1823.39  31 
  -1  -7  -2 51127.3 1978.68  24 
  -1  -7  -1 13835.8 1143.12   7 
   1   7   1 13747.6 1306.88  12 
   1   7   1 13550.4 1390.74  27 
   1   7   1 12887.1 1292.74  29 
  -1  -7  -1 13386.4 1159.04  26 
  -1  -7  -1 11299.5 920.708  31 
  -1  -7   0 274.970 150.167   7 
   1   7   0-44.3632 95.4562  29 
  -1  -7   0-4.41658 185.529  26 
   1   7  -1 10942.0 1076.95  13 
   1   7  -1 11402.5 1289.93  27 
  -1  -7   1 10934.6 1102.26  36 
  -1  -7   1 11382.3 1085.12  26 
   1   7  -1 11411.5 1251.68  29 
   1   7  -2 60446.1 2639.51  13 
   1   7  -2 62810.8 3040.90  27 
   1   7  -2 60328.0 2902.22  29 
  -1  -7   2 61318.7 2651.13  36 
  -1  -7   2 63755.2 2605.06  26 
   1   7  -3-74.8894 135.118  13 
   1   7  -3 214.805 270.733  27 
  -1  -7   3 345.840 264.287  36 
   1   7  -3-406.070 247.076  29 
  -1  -7   3 92.7812 85.6580  26 
   1   7  -4 34830.4 2134.84  13 
   1   7  -4 35450.8 2289.57  29 
  -1  -7   4 34282.1 2078.10  36 
   1   7  -5 4569.70 805.806  13 
   1   7  -5 4352.94 824.182  29 
  -1  -7   5 4124.78 745.322  36 
   1   7  -6 5368.11 870.691  13 
  -1  -7   6 4804.52 821.958  35 
   1   7  -6 5135.63 916.932  29 
  -1  -7   6 4075.81 742.028  36 
   1   7  -7 29386.6 2167.83  13 
  -1  -7   7 29864.0 1779.63  22 
  -1  -7   7 30647.7 2172.23  35 
   1   7  -7 29587.0 2222.09  29 
  -1  -7   7 28265.2 2053.60  36 
   1   7  -8 16993.1 1671.80  13 
   1   7  -8 17036.3 1730.49  29 
  -1  -7   8 17127.8 1664.02  36 
  -1  -7   8 16009.8 1625.35  35 
  -1  -7   8 17728.2 1404.90  22 
   1   7  -9 101047. 4215.53  13 
  -1  -7   9 87516.6 3432.89  23 
   1   7  -9 95702.7 4193.71  29 
  -1  -7   9 94134.3 4122.29  35 
  -1  -7   9 92608.3 3994.31  36 
   1   7 -10 10203.6 1417.22  29 
  -1  -7  10 8868.40 1307.69  36 
  -1  -7  10 9982.28 1407.36  35 
  -1  -7  11 50381.3 3202.94  36 
   1   7 -11 56865.4 3412.62  29 
  -1  -7  11 54358.9 3409.19  35 
   1   7 -12 45656.7 3143.92  29 
  -1  -7  12 40843.2 2974.07  36 
  -1  -7  12 44717.5 3225.47  35 
   1   7 -13 48203.0 3372.24  29 
  -1  -7  13 46737.5 3416.73  35 
   1   7 -14 17208.4 2029.39  29 
  -1  -7  14 15668.0 1611.37  46 
   1   7 -14 16323.1 1544.86  47 
   1   7 -15 116.900 185.461  29 
  -1  -7  15 590.533 369.456  55 
   1   7 -15 507.037 335.181  57 
  -1  -7  15 366.989 97.9814  49 
   1   7 -15 359.584 306.151  41 
  -1  -7  15 193.227 110.506  46 
   1   7 -15 185.215 82.1727  47 
   1   7 -16 544.498 359.722  29 
   1   7 -16 176.496 201.828  57 
  -1  -7  16-0.82971 131.113  49 
  -1  -7  16 81.6115 324.352  55 
   1   7 -16-4.73437 114.476  41 
  -1  -7  16-3.61531 139.931  46 
   1   7 -16 172.704 170.645  47 
   1   7 -17 68565.6 4412.35  29 
   1   7 -17 63384.2 3002.63  57 
  -1  -7  17 65136.0 3414.30  49 
  -1  -7  17 60268.1 3427.92  46 
   1   7 -17 54154.5 2997.04  41 
   1   7 -17 61705.7 3189.46  47 
   1   7 -18 151.974 132.037  57 
  -1  -7  18 394.539 279.567  49 
   1   7 -18 130.930 111.004  47 
  -1  -7  18 99.2005 125.044  46 
   1   7 -19 1883.40 753.393  29 
   1   7 -19 1437.83 438.732  57 
  -1  -7  19 1327.40 483.295  49 
   1   7 -19 1547.67 527.193  47 
  -1  -7  19 1382.07 503.533  46 
   1   7 -20 189.544 268.225  29 
   1   7 -20 1178.65 424.805  57 
  -1  -7  20 1533.05 539.248  49 
   1   7 -20 1549.09 485.500  47 
  -1  -7  20 971.476 437.457  46 
   1   7 -21 7910.66 1632.57  29 
  -1  -7  21 8267.17 1303.98  49 
   1   7 -21 7785.22 1064.79  57 
  -1  -7  21 7798.17 1298.05  46 
   1   7 -21 7752.57 1155.58  47 
   1   7 -22 7827.18 1556.32  29 
   1   7 -22 10952.2 1259.80  57 
  -1  -7  22 10983.4 1480.81  49 
  -1  -7  22 9906.41 1483.59  46 
   1   7 -22 9920.86 1299.45  47 
   1   7 -23 27751.7 2971.56  29 
   1   7 -23 32512.5 2152.90  57 
  -1  -7  23 33865.7 2561.83  49 
  -1  -7  23 29472.4 2520.78  46 
   1   7 -23 34107.3 2378.98  47 
  -1  -7  24 12731.7 1532.91  49 
   1   7 -24 11958.5 1270.63  57 
  -1  -7  24 11174.7 1539.56  46 
   1   7 -24 11192.2 1334.49  47 
   1   7 -25 18460.1 1541.69  57 
  -1  -7  25 19969.7 1857.39  49 
  -1  -7  25 18476.6 1934.39  46 
   1   7 -25 18914.1 1677.32  47 
   1   7 -26 113.083 140.064  57 
  -1  -7  26 157.963 123.054  49 
   1   7 -26 445.873 257.027  47 
  -1  -7  26-1.84951 160.744  46 
   1   7 -27 271.972 140.139  57 
  -1  -7  27 167.900 164.045  49 
  -1  -7  27 88.2601 218.693  46 
   1   7 -27 457.065 232.964  47 
  -1  -7  28 26.5560 145.458  46 
   1   7 -28 75.5444 155.897  47 
  -1  -7  29-142.105 213.156  46 
   1   7 -29-87.9780 172.401  47 
   1   7 -30 168.998 68.1513  53 
  -1  -7  30 149.495 139.766  46 
  -1  -6 -32 9490.34 713.911  50 
   1   6  32 11736.4 1039.44  45 
  -1  -6 -31 94.1954 95.6656   6 
  -1  -6 -31 80.2114 68.5020  50 
   1   6  31 64.8635 114.754  45 
  -1  -6 -30 3741.71 469.804   6 
  -1  -6 -30 3726.96 546.857  50 
   1   6  30 4206.58 751.755  45 
  -1  -6 -29 4222.04 537.483   6 
   1   6  29 5118.48 857.709  45 
  -1  -6 -28-578.224 346.248  30 
   1   6  28 235.290 178.246  45 
  -1  -6 -27 5276.21 1098.27  30 
   1   6  27 5596.23 962.356  45 
   1   6  26 347.398 280.781   5 
  -1  -6 -26 672.188 388.018  30 
   1   6  26 163.644 126.964  45 
   1   6  26 258.449 270.289  46 
   1   6  25 2106.22 546.807   5 
  -1  -6 -25 1885.66 662.345  30 
   1   6  25 2061.89 596.584  45 
   1   6  25 1753.08 574.272  46 
   1   6  24 4665.63 794.432   5 
  -1  -6 -24 4753.99 1024.08  30 
   1   6  24 4752.41 1093.43  46 
   1   6  24 4702.99 933.284  45 
  -1  -6 -23 3110.79 893.043  21 
   1   6  23 2663.99 623.236   5 
   1   6  23 2725.72 679.217  39 
  -1  -6 -23 3176.18 834.927  30 
   1   6  23 2633.68 686.215  45 
   1   6  23 2142.13 658.127  46 
  -1  -6 -22 13582.5 1807.47  16 
  -1  -6 -22 13777.6 1788.37  21 
   1   6  22 13950.8 1387.33   5 
  -1  -6 -22 15087.1 1851.40  30 
   1   6  22 14742.9 1547.24  39 
   1   6  22 12750.8 1723.64  46 
   1   6  22 13108.4 1505.65  45 
  -1  -6 -21 4343.64 987.072  11 
  -1  -6 -21 4283.49 902.258   3 
  -1  -6 -21 5940.51 1151.75  16 
  -1  -6 -21 5977.38 1155.50  21 
   1   6  21 5443.43 840.861   5 
   1   6  21 5221.41 1133.53   9 
  -1  -6 -21 6391.94 1164.37  30 
   1   6  21 5874.33 959.372  39 
   1   6  21 5224.74 1078.09  46 
   1   6  21 5279.06 951.872  45 
  -1  -6 -20 1081.86 465.926  11 
   1   6  20 271.924 177.270   5 
  -1  -6 -20-59.4897 156.976  21 
  -1  -6 -20-539.625 316.071   3 
   1   6  20 1187.88 531.410   9 
  -1  -6 -20 392.902 298.113  16 
  -1  -6 -20-520.798 330.706  30 
   1   6  20 343.979 190.499  39 
   1   6  20 236.978 227.522  46 
   1   6  20 463.288 232.952  45 
   1   6  19 1722.12 447.036   5 
  -1  -6 -19 1521.48 547.102  21 
  -1  -6 -19 1452.75 489.304   3 
  -1  -6 -19 1446.37 540.511  16 
   1   6  19 44.8411 143.962   9 
  -1  -6 -19 1869.68 582.130  11 
  -1  -6 -19 1651.93 551.563  30 
   1   6  19 1894.64 529.905  39 
   1   6  19 1102.49 398.922  45 
   1   6  19 1593.73 571.772  46 
   1   6  19 1422.55 433.391  44 
  -1  -6 -18 32507.4 2464.56  21 
   1   6  18 30058.8 2454.50   9 
  -1  -6 -18 30835.5 2438.45  16 
  -1  -6 -18 30082.7 2282.73  11 
  -1  -6 -18 31587.3 2221.05   3 
   1   6  18 25138.0 1732.99   5 
   1   6  18 30695.3 2070.40  39 
  -1  -6 -18 34077.8 2470.62  30 
   1   6  18 23073.9 1706.25  44 
   1   6  18 29692.4 2420.08  46 
   1   6  18 29783.2 2115.51  45 
  -1  -6 -17 5232.84 921.825  11 
  -1  -6 -17 4945.35 930.742  21 
  -1  -6 -17 4928.85 837.916   3 
  -1  -6 -17 4939.07 941.458  16 
   1   6  17 5017.25 946.084   9 
   1   6  17 5199.30 827.261  39 
  -1  -6 -17 6131.62 1003.85  30 
   1   6  17 4764.71 827.561  45 
   1   6  17 5106.61 976.477  46 
  -1  -6 -16 3275.73 717.606  11 
  -1  -6 -16 3846.13 771.136  21 
  -1  -6 -16 3356.18 745.981  16 
   1   6  16 2887.48 678.766   9 
  -1  -6 -16 3287.74 649.047   3 
  -1  -6 -16 3213.63 710.779  30 
   1   6  15 3583.32 753.521   9 
  -1  -6 -15 3526.14 704.478  21 
  -1  -6 -15 3360.13 726.144  16 
  -1  -6 -15 3164.69 676.970  11 
  -1  -6 -15 3864.39 681.288   3 
  -1  -6 -15 3556.99 730.558  30 
  -1  -6 -14 375.871 187.168   3 
  -1  -6 -14 588.885 210.876  21 
  -1  -6 -14 535.871 268.217  11 
  -1  -6 -14 531.139 231.748  16 
   1   6  14 396.257 235.130   9 
  -1  -6 -14 343.218 131.985  30 
  -1  -6 -13 6391.59 877.081  11 
  -1  -6 -13 6994.20 948.589  16 
   1   6  13 6594.39 917.525  12 
  -1  -6 -13 7330.04 963.866  21 
   1   6  13 5921.61 860.584   9 
  -1  -6 -13 6621.89 809.897   3 
   1   6  12 2177.09 503.579   9 
  -1  -6 -12 1911.24 424.429  21 
   1   6  12 2624.03 551.527  12 
  -1  -6 -12 2205.82 489.369  16 
  -1  -6 -12 2249.35 426.201   3 
  -1  -6 -12 2411.66 492.408  11 
   1   6  11 6521.02 814.843   9 
  -1  -6 -11 7188.68 836.926  11 
  -1  -6 -11 6621.42 708.452  18 
  -1  -6 -11 7104.55 886.414  16 
   1   6  11 6162.42 814.023  12 
  -1  -6 -11 7095.69 872.413  21 
  -1  -6 -11 6849.13 727.664   3 
  -1  -6 -10 23494.3 1279.36  18 
  -1  -6 -10 26590.2 1632.69  21 
   1   6  10 22875.1 1447.29   9 
  -1  -6 -10 27310.0 1649.19  16 
  -1  -6 -10 26901.7 1541.31  11 
  -1  -6 -10 25260.8 1338.46   3 
   1   6  10 24306.4 1606.06  12 
   1   6   9 38796.7 1987.62  12 
  -1  -6  -9 42367.5 1959.63  21 
  -1  -6  -9 42714.9 1978.95  16 
  -1  -6  -9 39470.1 1561.30   3 
   1   6   9 39217.6 1738.64   9 
  -1  -6  -9 41659.1 1847.25  11 
  -1  -6  -9 38715.7 1556.50  18 
   1   6   8 29345.8 1405.04   9 
  -1  -6  -8 32662.8 1561.33  11 
  -1  -6  -8 28960.5 1274.52  18 
  -1  -6  -8 30116.4 1232.61   3 
  -1  -6  -8 31106.7 1606.05  21 
   1   6   8 29930.8 1732.99  12 
  -1  -6  -8 25615.5 1195.83  19 
  -1  -6  -8 32463.0 1635.09  16 
   1   6   7 8.89935 112.782  12 
  -1  -6  -7 115.245 114.319  21 
  -1  -6  -7 75.6199 69.4918  18 
   1   6   7 230.738 116.161   9 
  -1  -6  -7 56.3426 41.1672   3 
  -1  -6  -7 122.467 100.500  16 
   1   6   6 107865. 2211.01   9 
  -1  -6  -6 117579. 2769.68  16 
   1   6   6 114315. 3287.69  12 
  -1  -6  -6 118341. 2806.06  21 
  -1  -6  -6 106862. 1908.92   3 
   1   6   6 113106. 3835.35  27 
  -1  -6  -5 131001. 3163.86  17 
  -1  -6  -5 133015. 2786.88  21 
   1   6   5 110103. 1945.83   9 
  -1  -6  -5 131736. 2845.30  10 
   1   6   5 127113. 3453.23  12 
  -1  -6  -5 114473. 1684.67   3 
   1   6   5 125682. 4013.57  27 
  -1  -6  -4 26415.5 651.971   3 
   1   6   4 31688.8 1724.36  12 
   1   6   4 24293.4 713.753   9 
  -1  -6  -4 31707.3 1262.69  21 
  -1  -6  -4 32949.5 1547.73  17 
  -1  -6  -4 30486.1 1350.65  10 
  -1  -6  -4 30608.7 1465.41  24 
   1   6   4 29172.0 1902.40  27 
  -1  -6  -4 28177.4 1401.48  31 
  -1  -6  -3 6734.60 698.052  17 
  -1  -6  -3 6533.32 609.548  10 
   1   6   3 7007.43 805.751  12 
  -1  -6  -3 6526.85 730.959   7 
   1   6   3 6368.69 882.289  27 
  -1  -6  -3 6881.62 687.738  24 
   1   6   3 5030.98 667.918  29 
   1   6   2 21111.3 1423.97  12 
  -1  -6  -2 21145.9 1247.67  17 
  -1  -6  -2 20479.9 1279.36   7 
  -1  -6  -2 19973.2 1082.82  10 
   1   6   2 18468.9 1333.50  29 
  -1  -6  -2 21059.6 1172.06  24 
   1   6   2 19451.3 1534.15  27 
  -1  -6  -1 48.6865 122.778   7 
  -1  -6  -1 302.539 144.296  17 
   1   6   1 41.1342 56.3528  13 
  -1  -6  -1 300.192 143.736  24 
   1   6   1-345.270 187.086  29 
   1   6   1 546.606 304.569  27 
  -1  -6  -1-60.0479 212.146  26 
   1   6   0 182095. 3844.25  13 
   1   6   0 192311. 4496.88  29 
  -1  -6   0 190307. 4055.09  26 
   1   6   0 190401. 4769.29  27 
   1   6  -1 51040.1 2105.87  13 
  -1  -6   1 53036.1 2055.88   7 
  -1  -6   1 50867.2 2123.16  26 
   1   6  -1 49127.2 2442.86  27 
   1   6  -1 50527.0 2355.20  29 
  -1  -6   1 48820.8 2188.32  36 
   1   6  -2 238328. 4730.92  13 
   1   6  -2 243561. 5430.05  27 
  -1  -6   2 242146. 4732.45  26 
  -1  -6   2 235100. 4882.55  36 
   1   6  -2 239418. 5306.30  29 
   1   6  -3 8019.10 394.330   2 
   1   6  -3 9803.47 996.702  13 
  -1  -6   3 8539.09 970.956  36 
   1   6  -3 9660.35 1090.99  29 
   1   6  -3 9724.65 1071.29  27 
  -1  -6   3 9772.09 968.364  26 
   1   6  -4 16802.6 1350.16  13 
   1   6  -4 14806.2 705.614   4 
   1   6  -4 14333.9 632.316   2 
   1   6  -4 16377.9 1415.22  27 
  -1  -6   4 16967.3 1398.14  36 
   1   6  -4 15817.8 1414.92  29 
   1   6  -5 923.042 344.939  13 
  -1  -6   5 1137.87 210.504   9 
   1   6  -5 1123.43 236.352   4 
   1   6  -5 1603.30 441.674  27 
   1   6  -5 1508.25 464.383  29 
  -1  -6   5 1182.13 310.869  35 
  -1  -6   5 1182.36 370.170  36 
   1   6  -6 8031.10 989.510  13 
  -1  -6   6 7462.78 584.036   9 
   1   6  -6 8106.80 668.999   4 
  -1  -6   6 7581.35 976.642  36 
  -1  -6   6 8310.30 851.261  22 
  -1  -6   6 8398.41 1007.18  35 
   1   6  -7 12868.9 1302.43  13 
   1   6  -7 13122.1 925.243   4 
  -1  -6   7 13272.6 853.881   9 
  -1  -6   7 13502.7 1375.94  35 
  -1  -6   7 13151.6 1331.55  36 
  -1  -6   7 13095.5 1078.49  22 
  -1  -6   8 23878.6 1240.67   9 
   1   6  -8 23511.8 1328.74   4 
   1   6  -8 23116.3 1803.91  13 
  -1  -6   8 20731.6 1752.88  36 
  -1  -6   8 21643.2 1428.66  22 
  -1  -6   8 22309.1 1846.68  35 
  -1  -6   8 20244.2 1490.05  23 
  -1  -6   9 1665.82 351.865   9 
   1   6  -9 2089.64 434.618   4 
   1   6  -9 2113.21 553.684  13 
  -1  -6   9 2115.47 635.961  35 
  -1  -6   9 1742.48 509.556  36 
  -1  -6   9 2303.79 562.871  23 
   1   6 -10 313.636 165.760   4 
  -1  -6  10 234.227 156.736   9 
   1   6 -10 34.8305 156.800  13 
  -1  -6  10 40.8671 182.892  36 
  -1  -6  10-165.284 199.177  35 
  -1  -6  11 6023.69 744.261   9 
   1   6 -11 5941.65 811.368   4 
   1   6 -11 5645.78 986.087  13 
  -1  -6  11 5896.95 1042.59  35 
  -1  -6  11 5408.87 997.355  36 
   1   6 -12 92591.2 3373.67   4 
  -1  -6  12 94759.3 3136.69   9 
  -1  -6  12 90634.3 4411.04  35 
  -1  -6  13 4269.95 716.497   9 
  -1  -6  13 2842.17 807.260  35 
  -1  -6  14 31875.2 2021.21   9 
  -1  -6  15 30353.8 2091.61   9 
   1   6 -15 29149.2 2588.59  29 
   1   6 -15 25763.7 1941.00  47 
  -1  -6  15 25458.5 2072.72  46 
   1   6 -16 362.023 306.816  29 
  -1  -6  16 830.962 354.049   9 
   1   6 -16-577.254 318.484   3 
   1   6 -16 55.1374 106.561  57 
  -1  -6  16-170.795 298.720  49 
  -1  -6  16-37.8955 276.335  46 
   1   6 -16 230.565 211.247  47 
   1   6 -17 21658.5 2383.76  29 
  -1  -6  17 20912.2 1882.57   9 
   1   6 -17 20782.0 1954.63   3 
  -1  -6  17 21151.8 1916.79  49 
   1   6 -17 20850.1 1691.53  57 
   1   6 -17 20220.0 1800.18  47 
  -1  -6  17 21251.2 2010.70  46 
   1   6 -18 3262.96 951.526  29 
  -1  -6  18 2947.27 718.080   9 
  -1  -6  18 3151.88 664.670   5 
   1   6 -18 2765.93 729.447   3 
   1   6 -18 4125.44 776.366  57 
  -1  -6  18 4335.18 880.804  49 
   1   6 -18 3889.51 805.170  47 
  -1  -6  18 3786.57 838.706  46 
   1   6 -19 480.846 378.858  29 
  -1  -6  19 389.908 258.284   5 
   1   6 -19-111.306 163.850   3 
   1   6 -19 158.219 155.590  57 
  -1  -6  19 471.118 376.379  49 
   1   6 -19 334.039 203.572  47 
  -1  -6  19 232.790 209.377  46 
   1   6 -20 2459.13 851.149  29 
  -1  -6  20 1897.59 527.503   5 
  -1  -6  20 2679.55 733.822  49 
   1   6 -20 2292.24 602.934  57 
   1   6 -20 2805.26 698.696  47 
  -1  -6  20 2215.43 696.925  46 
   1   6 -21 16620.0 2260.88  29 
  -1  -6  21 16117.0 1566.37   5 
  -1  -6  21 17060.4 1860.70  49 
   1   6 -21 16276.9 1551.53  57 
   1   6 -21 15497.6 1629.42  47 
  -1  -6  21 15218.9 1851.39  46 
   1   6 -22 7091.97 1450.49  29 
  -1  -6  22 7691.95 1095.42   5 
   1   6 -22 6641.45 1007.29  57 
  -1  -6  22 7270.23 1197.23  49 
   1   6 -22 7434.20 1127.83  47 
  -1  -6  22 6600.11 1230.62  46 
   1   6 -23 10918.2 1901.25  29 
  -1  -6  23 13581.4 1437.19   5 
   1   6 -23 11661.8 1298.94  57 
  -1  -6  23 13304.2 1647.46  49 
  -1  -6  23 11306.8 1602.86  46 
   1   6 -23 12696.5 1463.36  47 
  -1  -6  24 13625.5 1414.21   5 
  -1  -6  24 14283.3 1675.65  49 
   1   6 -24 13647.7 1377.44  57 
   1   6 -24 14142.2 1519.37  47 
  -1  -6  24 14313.2 1780.69  46 
  -1  -6  25 11961.7 1288.92   5 
   1   6 -25 13858.6 1366.04  57 
  -1  -6  25 13562.9 1601.49  49 
   1   6 -25 12550.7 1407.20  47 
  -1  -6  25 12886.8 1697.58  46 
  -1  -6  26 5377.43 861.279   5 
   1   6 -26 4765.41 771.372  57 
  -1  -6  26 4360.93 868.465  49 
   1   6 -26 4990.31 855.173  47 
  -1  -6  26 4066.75 914.249  46 
  -1  -6  27 2830.07 570.339   5 
   1   6 -27 3162.37 660.105  47 
  -1  -6  27 3096.57 732.176  49 
   1   6 -27 3146.90 599.308  57 
  -1  -6  27 2759.85 713.738  46 
   1   6 -28 1988.48 481.397  57 
  -1  -6  28 1362.75 468.302  46 
   1   6 -28 1765.76 459.105  47 
   1   6 -29 920.839 218.453   6 
  -1  -6  29 831.653 400.634  46 
   1   6 -29 772.692 275.480  47 
  -1  -6  30 230.110 167.282  46 
   1   6 -30 192.104 137.891  47 
   1   6 -31 812.821 217.917  53 
  -1  -6  31 788.475 316.431  46 
  -1  -5 -33-113.316 82.5325  50 
   1   5  33 129.761 94.3200  45 
  -1  -5 -32 1640.92 288.492   6 
  -1  -5 -32 1442.90 308.303  50 
   1   5  32 1739.61 422.945  45 
  -1  -5 -31 740.288 207.752   6 
  -1  -5 -31 728.992 238.181  50 
   1   5  31 801.122 284.645  45 
   1   5  30 2505.78 574.901  45 
   1   5  29 2188.54 552.538  45 
  -1  -5 -28 9445.84 1403.02  30 
   1   5  28 8576.63 1403.31  46 
   1   5  28 9797.30 1261.12  45 
   1   5  27 1739.69 461.552   5 
  -1  -5 -27 2883.29 793.591  30 
   1   5  27 2045.05 756.526  46 
   1   5  27 1400.00 464.821  45 
   1   5  26 15336.2 1484.15   5 
  -1  -5 -26 14548.6 1856.29  30 
   1   5  26 14949.2 1611.25  45 
   1   5  26 14249.2 1856.57  46 
   1   5  25 17712.9 1595.10   5 
  -1  -5 -25 17755.4 2067.19  30 
   1   5  25 16466.4 1723.76  45 
   1   5  25 15949.9 1978.40  46 
   1   5  24 744.782 359.162   5 
  -1  -5 -24 1989.72 680.115  21 
  -1  -5 -24 1004.91 483.684  30 
   1   5  24 794.567 433.019  46 
   1   5  24 1113.50 435.654  45 
  -1  -5 -23 14617.0 1908.46  16 
  -1  -5 -23 12795.5 1745.63  21 
   1   5  23 14560.9 1437.49   5 
   1   5  23 16562.9 1648.86  39 
  -1  -5 -23 15403.3 1867.47  30 
   1   5  23 13494.8 1554.48  45 
   1   5  23 14764.2 1849.59  46 
   1   5  22 1200.35 415.138   5 
  -1  -5 -22 49.5576 160.083  11 
  -1  -5 -22 1351.08 509.485  16 
  -1  -5 -22 394.992 306.345  21 
   1   5  22 2896.90 865.884   9 
  -1  -5 -22-962.310 447.633   3 
  -1  -5 -22 1458.93 591.113  30 
   1   5  22 1485.85 503.155  39 
   1   5  22 991.597 487.524  46 
   1   5  22 1702.84 526.312  45 
  -1  -5 -21 13743.3 1709.33  21 
   1   5  21 10226.7 1597.59   9 
  -1  -5 -21 13372.3 1702.26  16 
  -1  -5 -21 11966.2 1571.48  11 
   1   5  21 13458.7 1348.87   5 
  -1  -5 -21 12961.4 1577.86   3 
   1   5  21 13815.8 1461.75  39 
  -1  -5 -21 14141.5 1702.09  30 
   1   5  21 14099.7 1748.86  46 
   1   5  21 12690.3 1460.34  45 
   1   5  20 9580.20 1128.88   5 
  -1  -5 -20 9399.64 1409.93  16 
  -1  -5 -20 9778.63 1352.71  11 
   1   5  20 11260.5 1573.47   9 
  -1  -5 -20 9342.18 1381.01  21 
  -1  -5 -20 9072.24 1297.14   3 
   1   5  20 10739.5 1269.75  39 
  -1  -5 -20 11420.4 1487.24  30 
   1   5  20 10322.5 1437.07  46 
   1   5  20 9733.23 1259.06  45 
   1   5  19 10064.8 1129.70   5 
   1   5  19 10891.6 1504.11   9 
  -1  -5 -19 12077.8 1515.40  21 
  -1  -5 -19 10707.1 1397.63  11 
  -1  -5 -19 11112.4 1462.91  16 
  -1  -5 -19 10328.0 1320.59   3 
  -1  -5 -19 11702.1 1474.34  30 
   1   5  19 11867.7 1284.67  39 
   1   5  19 10524.6 1425.04  46 
   1   5  19 10706.9 1293.21  45 
  -1  -5 -18-119.238 166.684  11 
   1   5  18-16.1653 120.054   5 
   1   5  18 338.804 264.804   9 
  -1  -5 -18-55.3258 134.245  21 
  -1  -5 -18-42.2120 117.286  16 
  -1  -5 -18-51.8371 119.573   3 
   1   5  18-55.8931 183.746  39 
  -1  -5 -18-255.563 216.280  30 
   1   5  18 126.549 119.841  46 
   1   5  18-6.39859 225.676  45 
  -1  -5 -17 88.2511 139.128   3 
  -1  -5 -17-248.921 208.811  16 
   1   5  17 386.453 181.904   9 
  -1  -5 -17 365.975 241.412  11 
  -1  -5 -17 300.331 207.367  21 
  -1  -5 -17-281.166 223.948  30 
  -1  -5 -16 436.184 301.146  21 
  -1  -5 -16-110.599 135.241   3 
   1   5  16 504.350 314.383   9 
  -1  -5 -16 400.808 276.265  16 
  -1  -5 -16 240.685 179.396  11 
  -1  -5 -16 203.824 106.092  30 
  -1  -5 -15 16841.5 1534.06  21 
  -1  -5 -15 17974.6 1604.59  16 
  -1  -5 -15 17484.2 1451.12   3 
   1   5  15 16591.2 1555.58   9 
  -1  -5 -15 17334.8 1500.54  11 
  -1  -5 -14 425.861 193.771  11 
  -1  -5 -14 246.933 94.0977  21 
   1   5  14 555.281 276.258   9 
  -1  -5 -14 223.868 153.292   3 
  -1  -5 -14 642.532 333.266  16 
  -1  -5 -13 15354.4 1365.10  16 
  -1  -5 -13 14647.6 1206.83   3 
  -1  -5 -13 14383.4 1313.03  21 
   1   5  13 13260.6 1248.61   9 
  -1  -5 -13 14934.4 1266.84  11 
  -1  -5 -12 7515.78 913.676  16 
  -1  -5 -12 7065.18 789.824   3 
   1   5  12 6419.96 799.396  12 
  -1  -5 -12 7224.89 836.959  11 
  -1  -5 -12 6608.02 692.972   8 
  -1  -5 -12 6855.19 863.500  21 
   1   5  12 6014.97 799.451   9 
  -1  -5 -11 135164. 3692.79  16 
   1   5  11 128032. 3474.80  12 
  -1  -5 -11 144580. 3817.88  21 
  -1  -5 -11 132190. 3173.44  18 
   1   5  11 126213. 3494.67   9 
  -1  -5 -11 125271. 2993.62  19 
  -1  -5 -11 133645. 3253.47   3 
  -1  -5 -11 139149. 3533.42  11 
  -1  -5 -10 84582.9 2401.19  18 
  -1  -5 -10 82357.6 2412.21   3 
   1   5  10 78955.9 2619.05  12 
  -1  -5 -10 88471.0 2848.99  16 
  -1  -5 -10 77527.6 2242.38  19 
  -1  -5 -10 86777.7 2644.56  11 
   1   5  10 80528.7 2621.38   9 
  -1  -5 -10 88687.2 2869.78  21 
  -1  -5  -9 16024.2 1155.41  16 
  -1  -5  -9 15658.5 974.977   3 
  -1  -5  -9 15721.4 1139.45  21 
  -1  -5  -9 14090.5 916.447  19 
  -1  -5  -9 15526.0 972.333  18 
   1   5   9 15464.1 1134.55  12 
   1   5   9 14760.7 1059.60   9 
  -1  -5  -9 15784.6 1072.68  11 
  -1  -5  -8 3123.63 490.569  21 
  -1  -5  -8 3049.94 411.536  18 
  -1  -5  -8 3127.61 404.294   3 
   1   5   8 3118.84 498.764  12 
  -1  -5  -8 3178.47 484.882  16 
   1   5   8 3021.95 443.395   9 
  -1  -5  -8 3023.17 443.005  11 
  -1  -5  -7 4635.92 557.284  21 
   1   5   7 4767.32 604.130  12 
  -1  -5  -7 5040.97 461.415   3 
  -1  -5  -7 4992.55 486.622  18 
  -1  -5  -7 5410.42 601.030  16 
  -1  -5  -7 4960.32 548.672  11 
   1   5   7 4718.22 510.286   9 
   1   5   7 4712.11 725.012  27 
   1   5   6 38862.2 1691.37  12 
  -1  -5  -6 39659.0 1188.54   3 
  -1  -5  -6 40125.3 1288.79  18 
  -1  -5  -6 41427.2 1526.73  11 
  -1  -5  -6 39469.5 1550.36  21 
   1   5   6 37698.0 1335.43   9 
  -1  -5  -6 41016.6 1567.04  16 
   1   5   6 38577.5 2019.63  27 
  -1  -5  -5 5039.61 386.811   3 
   1   5   5 4973.50 434.703   9 
  -1  -5  -5 5233.94 533.116  21 
  -1  -5  -5 5820.68 553.736  16 
   1   5   5 7060.72 885.209  12 
   1   5   5 4783.54 696.644  27 
   1   5   4 159702. 2145.24   9 
  -1  -5  -4 161397. 1854.28   3 
  -1  -5  -4 170019. 2873.08  10 
  -1  -5  -4 164634. 3170.59  17 
   1   5   4 170923. 3491.27  12 
  -1  -5  -4 167425. 2751.90  16 
  -1  -5  -4 166890. 2792.13  21 
   1   5   4 167052. 4140.36  27 
  -1  -5  -3 53318.8 889.455   3 
   1   5   3 57506.7 2037.15  12 
   1   5   3 53860.9 1536.03  13 
  -1  -5  -3 58891.6 1677.13  10 
  -1  -5  -3 58813.0 1853.40  17 
   1   5   3 50694.3 991.498   9 
  -1  -5  -3 58566.0 1529.10  21 
   1   5   3 59481.0 2434.99  27 
  -1  -5  -3 60798.8 1841.17  24 
   1   5   2 5949.46 228.340   9 
   1   5   2 7117.10 605.116  13 
   1   5   2 6781.71 716.114  12 
  -1  -5  -2 8085.06 686.426  17 
  -1  -5  -2 7795.92 712.549   7 
  -1  -5  -2 7621.68 602.714  10 
  -1  -5  -2 7462.33 644.066  24 
   1   5   2 7246.89 847.359  27 
   1   5   1 86431.4 2220.71  13 
  -1  -5  -1 90703.2 2410.24   7 
  -1  -5  -1 88699.2 2318.07  17 
  -1  -5  -1 86820.4 2071.17  10 
  -1  -5  -1 92072.8 2257.59  24 
   1   5   1 87270.3 2906.33  27 
   1   5   0 6672.34 650.901  13 
  -1  -5   0 7050.00 669.277   7 
   1   5   0 7047.50 819.906  27 
  -1  -5   0 7220.74 704.277  26 
  -1  -5   1 241552. 3954.17   7 
   1   5  -1 237520. 4072.42  13 
  -1  -5   1 237541. 4237.87  26 
   1   5  -1 239649. 4840.56  27 
   1   5  -1 227267. 4478.81  29 
   1   5  -2 80308.7 1212.58   2 
   1   5  -2 80388.6 1255.32   4 
   1   5  -2 87511.7 2578.54  13 
  -1  -5   2 79486.2 2498.08  26 
   1   5  -2 86840.7 2922.22  27 
  -1  -5   2 81542.4 2636.22  36 
  -1  -5   3 186616. 2219.31   9 
   1   5  -3 199286. 2436.39   4 
   1   5  -3 205273. 4114.71  13 
  -1  -5   3 198808. 4216.00  36 
   1   5  -3 205871. 4505.24  27 
  -1  -5   3 215842. 4208.07  26 
   1   5  -4 9412.53 600.114   4 
   1   5  -4 10253.4 955.410  13 
  -1  -5   4 7910.71 510.780   9 
  -1  -5   4 8193.03 896.499  36 
   1   5  -4 9117.22 953.780  27 
   1   5  -5 22739.2 1038.21   4 
  -1  -5   5 22851.2 962.205   9 
   1   5  -5 23167.1 1494.09  13 
  -1  -5   5 22507.8 1540.82  36 
  -1  -5   5 21706.2 1499.70  35 
   1   5  -5 21902.1 1468.75  27 
  -1  -5   6 3716.15 427.721   9 
   1   5  -6 3561.00 453.570   4 
   1   5  -6 3713.01 632.541  13 
  -1  -5   6 3200.01 560.551  35 
   1   5  -6 3181.74 557.046  27 
  -1  -5   6 3494.95 646.905  36 
  -1  -5   6 3534.78 495.275  22 
   1   5  -7 302135. 4471.39   4 
   1   5  -7 306428. 5819.32  13 
  -1  -5   7 310680. 4205.54   9 
  -1  -5   7 303742. 6061.47  35 
  -1  -5   7 292641. 5906.80  36 
  -1  -5   7 294407. 4608.10  22 
   1   5  -8 100085. 2753.84   4 
   1   5  -8 102112. 3487.58  13 
  -1  -5   8 99729.0 2595.55   9 
  -1  -5   8 97586.8 3621.66  35 
  -1  -5   8 90430.4 2646.37  22 
  -1  -5   8 90899.5 3515.41  36 
  -1  -5   8 85143.7 2819.47  23 
  -1  -5   9 25743.1 1394.62   9 
   1   5  -9 25067.4 1812.59  13 
   1   5  -9 25283.9 1479.10   4 
  -1  -5   9 23709.7 1843.41  36 
  -1  -5   9 21063.1 1459.22  23 
  -1  -5   9 25157.1 1948.17  35 
   1   5 -10 19306.8 1363.74   4 
  -1  -5  10 19696.1 1294.48   9 
   1   5 -10 18999.8 1639.25  13 
  -1  -5  10 19088.2 1715.81  36 
  -1  -5  10 19295.8 1810.95  35 
  -1  -5  11 541.324 192.349   9 
   1   5 -11 466.839 228.194  13 
   1   5 -11 652.176 259.705   4 
  -1  -5  12 1766.27 431.124   9 
   1   5 -12 1249.80 360.404   4 
   1   5 -12 1322.88 519.971  13 
  -1  -5  12 1721.86 491.391  35 
  -1  -5  13 9667.19 1074.31   9 
   1   5 -13 8698.52 1062.26   4 
   1   5 -13 8599.93 1270.24  13 
  -1  -5  14 40339.9 2253.12   9 
   1   5 -14 37539.6 2369.50   4 
  -1  -5  15 4075.41 755.458   9 
   1   5 -15 3613.00 752.106   4 
  -1  -5  16 68714.8 3220.38   9 
   1   5 -16 60656.0 2965.71  47 
  -1  -5  16 64958.8 3367.21  46 
  -1  -5  17 46750.4 2770.01   9 
  -1  -5  17 40428.6 2288.93   5 
  -1  -5  17 46531.6 2823.97  49 
   1   5 -17 44471.2 2592.76  47 
  -1  -5  17 46994.6 2973.01  46 
   1   5 -18 92804.5 4816.75  29 
  -1  -5  18 87726.9 3948.79   9 
   1   5 -18 88100.9 4172.01   3 
  -1  -5  18 79022.9 3284.26   5 
  -1  -5  18 96570.8 4114.51  49 
   1   5 -18 89562.2 3739.86  47 
  -1  -5  18 92624.1 4277.19  46 
   1   5 -19 25.4931 142.126  29 
  -1  -5  19 184.087 172.283   5 
   1   5 -19-572.314 358.497   3 
  -1  -5  19 952.097 423.821   9 
   1   5 -19 589.128 313.313  57 
  -1  -5  19 454.806 267.634  49 
   1   5 -19 299.358 188.319  47 
  -1  -5  19 332.697 136.812  46 
   1   5 -20 542.280 392.246  29 
  -1  -5  20 736.611 335.637   5 
  -1  -5  20 1135.17 518.087   9 
   1   5 -20 792.521 424.596   3 
  -1  -5  20 946.087 430.175  49 
   1   5 -20 892.851 357.475  57 
  -1  -5  20 690.268 371.210  46 
   1   5 -20 627.163 323.668  47 
   1   5 -21 1596.96 670.032  29 
   1   5 -21 1251.62 547.047   3 
  -1  -5  21 959.594 448.916   9 
  -1  -5  21 1564.65 466.965   5 
  -1  -5  21 2298.72 669.776  49 
   1   5 -21 1363.88 418.967  57 
   1   5 -21 1706.77 525.145  47 
  -1  -5  21 1743.41 601.466  46 
   1   5 -22 20377.0 2431.69  29 
  -1  -5  22 21208.0 1807.28   5 
  -1  -5  22 22919.4 2139.60  49 
   1   5 -22 19560.5 1716.97  57 
   1   5 -22 20815.7 1872.42  47 
  -1  -5  22 20384.4 2156.59  46 
  -1  -5  23 21469.2 1821.84   5 
   1   5 -23 20760.5 1753.18  57 
  -1  -5  23 23487.1 2198.82  49 
   1   5 -23 21725.4 1919.48  47 
  -1  -5  23 20910.1 2200.93  46 
  -1  -5  24 2050.62 581.040   5 
   1   5 -24 1592.38 455.717  57 
  -1  -5  24 2074.72 653.862  49 
  -1  -5  24 1675.62 629.716  46 
   1   5 -24 1706.62 533.626  47 
  -1  -5  25 18610.3 1656.13   5 
  -1  -5  25 19122.9 1946.13  49 
   1   5 -25 18357.3 1596.20  57 
   1   5 -25 18848.9 1715.18  47 
  -1  -5  25 16844.4 1951.72  46 
  -1  -5  26 836.841 335.692   5 
   1   5 -26 897.743 327.879  57 
  -1  -5  26 889.785 413.610  49 
   1   5 -26 727.252 261.060  47 
  -1  -5  26 493.898 291.022  46 
  -1  -5  27 15520.7 1447.81   5 
   1   5 -27 17315.1 1469.98  57 
  -1  -5  27 15662.3 1680.13  49 
  -1  -5  27 15220.0 1773.24  46 
   1   5 -27 15423.2 1432.06  47 
  -1  -5  28 123.522 126.998   5 
   1   5 -28-149.586 216.762  57 
   1   5 -28 75.6192 172.720  47 
  -1  -5  28-193.721 294.369  46 
   1   5 -29 65.2090 137.938  57 
   1   5 -29-73.7022 167.947  47 
   1   5 -30 70.2622 115.399  57 
  -1  -5  30 250.574 240.790  46 
   1   5 -31 1958.75 299.245   6 
  -1  -5  31 2965.99 622.836  46 
   1   5 -32 145.667 100.535  53 
  -1  -5  32 231.467 185.594  46 
  -1  -4 -33 5606.38 509.457   6 
  -1  -4 -33 6492.84 625.221  50 
   1   4  33 5729.21 662.079  45 
  -1  -4 -32 666.204 195.265   6 
  -1  -4 -32 473.709 195.142  50 
   1   4  32 771.874 270.110  45 
  -1  -4 -31 716.745 215.609   6 
  -1  -4 -31 709.286 228.463  50 
   1   4  31 1018.94 359.869  45 
   1   4  30 3155.55 643.661  45 
   1   4  30 2560.12 712.244  46 
  -1  -4 -29 968.042 453.103  30 
   1   4  29 1693.15 495.199  45 
   1   4  29 1353.43 552.997  46 
  -1  -4 -28 1831.26 630.738  30 
   1   4  28 1195.22 448.625   5 
  -1  -4 -28 384.387 136.494  57 
   1   4  28 910.366 373.315  45 
   1   4  28 697.983 371.415  46 
  -1  -4 -27 8648.98 1394.23  30 
   1   4  27 9916.69 1202.11   5 
  -1  -4 -27 7680.22 903.933  57 
   1   4  27 8681.81 1214.43  45 
   1   4  27 8429.37 1398.13  46 
  -1  -4 -26 8540.89 1427.39  30 
   1   4  26 8163.43 1112.55   5 
  -1  -4 -26 7573.82 917.906  57 
   1   4  26 7991.16 1190.38  45 
   1   4  26 7380.91 1334.72  46 
  -1  -4 -25 17465.8 2048.59  30 
   1   4  25 16999.7 1594.86   5 
  -1  -4 -25 15936.0 2025.55  21 
  -1  -4 -25 16267.5 1385.34  57 
   1   4  25 17645.9 2054.57  46 
   1   4  25 16449.3 1722.99  45 
  -1  -4 -24 80395.9 4402.69  21 
  -1  -4 -24 81753.2 4510.06  16 
   1   4  24 83206.4 3526.49   5 
  -1  -4 -24 87323.3 4514.32  30 
   1   4  24 81389.9 4375.71  46 
   1   4  24 79820.2 3807.09  45 
  -1  -4 -23 6952.81 1263.12  21 
  -1  -4 -23 3828.79 957.951   3 
   1   4  23 7487.83 1036.95   5 
   1   4  23 7110.97 1376.41   9 
  -1  -4 -23 5347.45 1110.02  11 
  -1  -4 -23 6243.83 1212.72  16 
  -1  -4 -23 7264.56 1302.94  30 
   1   4  23 8178.52 1171.13  39 
   1   4  23 6497.53 1070.69  45 
   1   4  23 7594.38 1318.74  46 
  -1  -4 -22 47192.3 3280.95  16 
  -1  -4 -22 42815.8 3059.51  11 
   1   4  22 45751.9 3429.28   9 
  -1  -4 -22 47135.9 3148.96   3 
   1   4  22 49123.1 2627.16   5 
  -1  -4 -22 47342.3 3237.40  21 
   1   4  22 51154.9 2849.42  39 
  -1  -4 -22 50537.3 3320.57  30 
   1   4  22 47459.6 3204.93  46 
   1   4  22 45267.6 2798.95  45 
   1   4  21 424.333 267.619   5 
  -1  -4 -21 247.077 246.577  16 
  -1  -4 -21 602.204 350.141   3 
   1   4  21 1128.57 516.128   9 
  -1  -4 -21-145.781 205.384  11 
  -1  -4 -21 565.375 421.388  21 
   1   4  21 37.3345 113.588  39 
  -1  -4 -21-25.0992 223.928  30 
   1   4  21-17.8840 197.488  45 
   1   4  21 282.905 328.692  46 
  -1  -4 -20 108.644 160.246  30 
   1   4  20 128.489 158.795  39 
  -1  -4 -20-493.701 321.903  16 
  -1  -4 -20 292.768 243.385   3 
  -1  -4 -20-72.8753 236.739  21 
   1   4  20 76.3964 183.563   5 
   1   4  20 282.211 278.719  52 
   1   4  20-51.8710 261.424  46 
   1   4  20 2.33972 167.514  45 
  -1  -4 -19 11414.1 1426.18  30 
   1   4  19 11185.7 1219.12  39 
   1   4  19 10615.5 1148.95   5 
   1   4  19 10678.8 1498.16   9 
  -1  -4 -19 10828.5 1355.39   3 
  -1  -4 -19 11250.1 1436.93  21 
  -1  -4 -19 11362.5 1458.84  16 
   1   4  19 10742.0 1550.20  52 
   1   4  19 9694.75 1273.05  45 
   1   4  19 11648.9 1466.41  46 
  -1  -4 -18 8875.05 1243.60  16 
   1   4  18 7992.43 1236.12   9 
  -1  -4 -18 9018.73 1182.07   3 
  -1  -4 -18 8114.58 1169.76  21 
  -1  -4 -18 9125.11 1196.46  34 
   1   4  18 8710.22 1058.03  39 
  -1  -4 -18 8190.22 1185.92  30 
   1   4  18 7909.54 1070.03  45 
   1   4  18 8969.07 1231.90  46 
  -1  -4 -17 147.204 133.980  16 
   1   4  17 34.6029 114.382   9 
  -1  -4 -17-526.053 290.409  21 
  -1  -4 -17 93.1089 125.678   3 
  -1  -4 -17 160.094 122.919  30 
  -1  -4 -17 713.084 319.061  34 
  -1  -4 -16 16193.0 1445.17   3 
   1   4  16 14438.1 1502.40   9 
  -1  -4 -16 15265.8 1496.34  16 
  -1  -4 -16 15101.3 1469.22  21 
  -1  -4 -16 14902.1 1417.77  34 
  -1  -4 -15 14201.8 1299.12   3 
  -1  -4 -15 14558.9 1366.26  21 
  -1  -4 -15 14024.9 1362.40  16 
   1   4  15 13992.8 1384.07   9 
  -1  -4 -15 13597.2 1296.41  34 
  -1  -4 -14 21710.2 1608.55  21 
   1   4  14 20904.4 1642.12   9 
  -1  -4 -14 20928.7 1609.40  16 
  -1  -4 -14 20727.8 1494.85   3 
  -1  -4 -14 19558.4 1518.95  34 
  -1  -4 -13 6674.52 802.741   3 
  -1  -4 -13 6231.30 827.735  21 
  -1  -4 -13 6354.92 833.830  16 
   1   4  13 6651.33 874.459   9 
  -1  -4 -13 5735.79 758.121  34 
  -1  -4 -12 137349. 3783.40  16 
  -1  -4 -12 128839. 2875.44   8 
   1   4  12 133027. 3703.83   9 
  -1  -4 -12 136403. 3736.62  21 
  -1  -4 -11 54156.6 2285.26  16 
   1   4  11 53680.8 2213.99   9 
   1   4  11 55457.6 2114.86  12 
  -1  -4 -11 56289.7 2287.51  21 
  -1  -4 -11 53959.4 1768.75   8 
  -1  -4 -10 2458.29 458.002  16 
  -1  -4 -10 2066.08 335.692   8 
  -1  -4 -10 2070.21 424.659  21 
   1   4  10 1845.86 382.502   9 
  -1  -4 -10 2035.62 370.922  18 
   1   4  10 2270.97 420.363  12 
  -1  -4 -10 1915.94 345.584  19 
  -1  -4  -9 175859. 3688.16  16 
   1   4   9 163228. 3353.70  12 
   1   4   9 166762. 3486.19   9 
  -1  -4  -9 166338. 3090.60  19 
  -1  -4  -9 166327. 3154.34  18 
  -1  -4  -9 177424. 3479.24  11 
  -1  -4  -9 169753. 3621.42  21 
  -1  -4  -8 1535.13 330.980  16 
   1   4   8 1250.11 277.061  12 
  -1  -4  -8 1567.89 274.251  19 
  -1  -4  -8 1374.42 269.898   3 
  -1  -4  -8 1417.57 304.649  11 
  -1  -4  -8 1668.23 344.968  21 
  -1  -4  -8 1283.76 255.014  18 
   1   4   8 1383.53 283.563   9 
  -1  -4  -7 352920. 3953.28  18 
  -1  -4  -7 352216. 3980.26   3 
  -1  -4  -7 342899. 4619.38  21 
  -1  -4  -7 360948. 4705.25  16 
   1   4   7 337569. 4433.92  12 
  -1  -4  -7 325737. 3746.86  19 
   1   4   7 341429. 4357.88   9 
  -1  -4  -7 359108. 4453.93  11 
  -1  -4  -6 33632.3 1136.54   3 
   1   4   6 33893.8 1286.35   9 
  -1  -4  -6 35135.5 1381.36  21 
  -1  -4  -6 35595.4 1311.54  11 
  -1  -4  -6 35680.3 1388.64  16 
   1   4   6 33749.4 1376.40  12 
  -1  -4  -6 35605.6 1153.81  18 
  -1  -4  -5 28926.6 1128.43  11 
  -1  -4  -5 28684.3 1172.42  21 
   1   4   5 27530.3 1210.20  12 
  -1  -4  -5 27462.6 1153.76  16 
   1   4   5 27199.5 1031.32   9 
  -1  -4  -5 27311.9 909.488   3 
   1   4   4 4398.53 472.804  12 
  -1  -4  -4 4803.32 445.271  16 
  -1  -4  -4 4733.49 436.726  11 
   1   4   4 4547.96 377.773   9 
  -1  -4  -4 4517.56 319.522   3 
  -1  -4  -4 4453.04 428.022  21 
   1   4   3 106665. 1588.87   9 
  -1  -4  -3 107693. 1362.49   3 
  -1  -4  -3 109259. 1973.88  21 
  -1  -4  -3 112095. 1958.96  16 
   1   4   3 111609. 2425.26  12 
   1   4   3 105733. 1781.79  13 
  -1  -4  -2 31211.4 1093.18  10 
   1   4   2 29510.0 1042.19  13 
  -1  -4  -2 32369.7 973.062  21 
  -1  -4  -2 31575.7 627.026   3 
   1   4   2 29705.7 697.035   9 
  -1  -4  -1 1987.19 311.324   7 
   1   4   1 2500.94 333.863  13 
  -1  -4  -1 2466.18 149.896  14 
   1   4   1 2183.65 142.836   1 
  -1  -4  -1 2493.33 309.843  10 
  -1  -4   0 212520. 1453.29  14 
  -1  -4   0 209750. 3231.27   7 
   1   4   0 207030. 3202.66  13 
   1   4  -1 92630.6 2261.46  13 
   1   4  -1 91331.9 1192.66   2 
  -1  -4   1 95461.1 2193.84   7 
  -1  -4   1 93669.0 1225.77  14 
   1   4  -2 294933. 4283.16  13 
  -1  -4   2 294021. 2521.36   9 
  -1  -4   3 40625.4 1053.50   9 
   1   4  -3 42097.0 1677.35  13 
  -1  -4   3 40808.6 1129.96  14 
  -1  -4   4 272432. 3059.77   9 
  -1  -4   4 279831. 3285.96  14 
   1   4  -5 126411. 3185.06  13 
   1   4  -5 127421. 2474.79   4 
  -1  -4   5 129989. 2338.63   9 
  -1  -4   5 123274. 2391.73  14 
  -1  -4   6 35108.9 1327.67   9 
   1   4  -6 33455.7 1721.88  13 
  -1  -4   6 34495.8 1369.32  14 
   1   4  -6 35373.4 1422.73   4 
  -1  -4   6 33840.9 1806.17  36 
  -1  -4   6 33240.3 1314.62  22 
   1   4  -7 55371.9 1897.50   4 
  -1  -4   7 53885.2 1765.63   9 
   1   4  -7 56144.7 2290.50  13 
   1   4  -7 53760.4 2308.67  34 
  -1  -4   7 53610.4 2394.16  36 
  -1  -4   7 46628.3 1647.94  22 
  -1  -4   8 61876.8 2027.19   9 
   1   4  -8 62462.0 2537.85  13 
   1   4  -8 63318.2 2168.64   4 
  -1  -4   8 56947.2 2618.45  35 
   1   4  -8 61726.1 2576.61  34 
  -1  -4   8 59182.1 2638.54  36 
   1   4  -9 1303.61 314.515   4 
   1   4  -9 2025.89 465.484  13 
  -1  -4   9 1237.11 336.557   9 
  -1  -4   9 1495.04 444.576  36 
   1   4  -9 1361.27 383.113  34 
  -1  -4   9 981.109 390.428  35 
   1   4 -10 2612.15 579.135  13 
   1   4 -10 2052.66 464.243   4 
  -1  -4  10 2606.68 504.976   9 
  -1  -4  10 1406.03 348.347  35 
   1   4 -10 1935.93 489.222  34 
   1   4 -11 2615.57 586.184  13 
   1   4 -11 2338.61 502.020   4 
  -1  -4  11 2733.26 519.460   9 
   1   4 -12 45035.6 2271.65   4 
   1   4 -12 42655.5 2490.72  13 
  -1  -4  12 44978.7 2145.72   9 
   1   4 -13 2116.04 600.738  13 
   1   4 -13 1626.85 468.295   4 
  -1  -4  13 1641.89 429.440   9 
  -1  -4  14 32.4671 87.3221   9 
   1   4 -14 4.15978 150.204  13 
   1   4 -14 69.9501 181.358   4 
   1   4 -15 25440.0 1987.54   4 
  -1  -4  15 26273.0 1886.72   9 
   1   4 -16 130068. 4302.94  16 
  -1  -4  16 131201. 4393.54   9 
   1   4 -16 128836. 4708.50   4 
   1   4 -16 128175. 4509.95  30 
   1   4 -17 83284.9 3783.31  30 
   1   4 -17 81477.1 3916.92   4 
   1   4 -17 80136.2 3525.86  16 
  -1  -4  17 83121.4 3648.93   9 
  -1  -4  17 80164.6 3610.55  49 
   1   4 -17 74622.5 3266.68  47 
  -1  -4  17 78683.0 3780.26  46 
   1   4 -18 94042.5 4177.09  30 
  -1  -4  18 86446.7 3860.75   9 
  -1  -4  18 83595.9 3334.57   5 
  -1  -4  18 94780.0 4047.64  49 
   1   4 -18 83346.4 3551.07  47 
  -1  -4  18 91209.6 4217.51  46 
   1   4 -19 33996.2 2587.33  30 
  -1  -4  19 32056.7 2420.39   9 
  -1  -4  19 32951.4 2136.66   5 
  -1  -4  19 34518.5 2512.20  49
[truncated: 3,675,715 more chars]
