# Supplementary material for: Research on Synthesis, Structure, and Catalytic Performance of Tetranuclear Copper(I) Clusters Supported by 2-Mercaptobenz-zole-Type Ligands
Source: Molecules. 2024 Sep 6;29(17):4228. doi: 10.3390/molecules29174228 (PMC11396812; doi:10.3390/molecules29174228)
Supplement: Supplementary file 1 [file molecules-29-04228-s001.zip › CIFs/Complex6.cif]

  
data_full                         #(CCDC:2374007)
  
_audit_creation_method            'SHELXL-2018/3' 
_shelx_SHELXL_version_number      '2018/3' 
_chemical_name_systematic         ? 
_chemical_name_common             ? 
_chemical_melting_point           ? 
_chemical_formula_moiety          'C100 H76 Cu4 N4 O4 P4 S4' 
_chemical_formula_sum             'C100 H76 Cu4 N4 O4 P4 S4' 
_chemical_formula_weight          1903.92 
  
loop_ 
 _atom_type_symbol 
 _atom_type_description 
 _atom_type_scat_dispersion_real 
 _atom_type_scat_dispersion_imag 
 _atom_type_scat_source 
 'C'  'C'   0.0181   0.0091 
 'International Tables Vol C Tables 4.2.6.8 and 6.1.1.4' 
 'H'  'H'   0.0000   0.0000 
 'International Tables Vol C Tables 4.2.6.8 and 6.1.1.4' 
 'N'  'N'   0.0311   0.0180 
 'International Tables Vol C Tables 4.2.6.8 and 6.1.1.4' 
 'O'  'O'   0.0492   0.0322 
 'International Tables Vol C Tables 4.2.6.8 and 6.1.1.4' 
 'P'  'P'   0.2955   0.4335 
 'International Tables Vol C Tables 4.2.6.8 and 6.1.1.4' 
 'S'  'S'   0.3331   0.5567 
 'International Tables Vol C Tables 4.2.6.8 and 6.1.1.4' 
 'Cu'  'Cu'  -1.9646   0.5888 
 'International Tables Vol C Tables 4.2.6.8 and 6.1.1.4' 
  
_space_group_crystal_system       triclinic 
_space_group_IT_number            2 
_space_group_name_H-M_alt         'P -1' 
_space_group_name_Hall            '-P 1' 
  
_shelx_space_group_comment 
; 
The symmetry employed for this shelxl refinement is uniquely defined 
by the following loop, which should always be used as a source of 
symmetry information in preference to the above space-group names. 
They are only intended as comments. 
; 
  
loop_ 
 _space_group_symop_operation_xyz 
 'x, y, z' 
 '-x, -y, -z' 
  
_cell_length_a                    14.1645(3) 
_cell_length_b                    14.6533(3) 
_cell_length_c                    23.8066(5) 
_cell_angle_alpha                 81.6263(19) 
_cell_angle_beta                  76.0245(19) 
_cell_angle_gamma                 66.465(2) 
_cell_volume                      4389.39(18) 
_cell_formula_units_Z             2 
_cell_measurement_temperature     150(2) 
_cell_measurement_reflns_used     44332 
_cell_measurement_theta_min       4.5780 
_cell_measurement_theta_max       72.5830 
  
_exptl_crystal_description        block 
_exptl_crystal_colour             colorless 
_exptl_crystal_density_meas       ? 
_exptl_crystal_density_method     'Not Measured' 
_exptl_crystal_density_diffrn     1.441 
_exptl_crystal_F_000              1952 
_exptl_transmission_factor_min    ? 
_exptl_transmission_factor_max    ? 
_exptl_crystal_size_max           0.100 
_exptl_crystal_size_mid           0.080 
_exptl_crystal_size_min           0.050 
_exptl_absorpt_coefficient_mu     3.109 
_shelx_estimated_absorpt_T_min    0.746 
_shelx_estimated_absorpt_T_max    0.860 
_exptl_absorpt_correction_type    multi-scan 
_exptl_absorpt_correction_T_min   0.75263 
_exptl_absorpt_correction_T_max   1.00000 
_exptl_absorpt_process_details     
; 
CrysAlisPro 1.171.41.116a (Rigaku Oxford Diffraction, 2021) 
Empirical absorption correction using spherical harmonics, 
implemented in SCALE3 ABSPACK scaling algorithm. 
; 
_exptl_absorpt_special_details    ? 
_diffrn_ambient_temperature       150(2) 
_diffrn_radiation_wavelength      1.54184 
_diffrn_radiation_type            CuK\a 
_diffrn_source                    'micro-focus sealed X-ray tube' 
_diffrn_measurement_device_type   'SuperNova, Dual, Cu at home/near, Atlas' 
_diffrn_measurement_method        '\w scans' 
_diffrn_detector_area_resol_mean  10.5594 
_diffrn_reflns_number             81176 
_diffrn_reflns_av_unetI/netI      0.0245 
_diffrn_reflns_av_R_equivalents   0.0362 
_diffrn_reflns_limit_h_min        -17 
_diffrn_reflns_limit_h_max        17 
_diffrn_reflns_limit_k_min        -17 
_diffrn_reflns_limit_k_max        17 
_diffrn_reflns_limit_l_min        -28 
_diffrn_reflns_limit_l_max        29 
_diffrn_reflns_theta_min          3.475 
_diffrn_reflns_theta_max          69.992 
_diffrn_reflns_theta_full         67.684 
_diffrn_measured_fraction_theta_max   0.998 
_diffrn_measured_fraction_theta_full  1.000 
_diffrn_reflns_Laue_measured_fraction_max    0.998 
_diffrn_reflns_Laue_measured_fraction_full   1.000 
_diffrn_reflns_point_group_measured_fraction_max   0.998 
_diffrn_reflns_point_group_measured_fraction_full  1.000 
_reflns_number_total              16607 
_reflns_number_gt                 14655 
_reflns_threshold_expression      'I > 2\s(I)' 
_reflns_Friedel_coverage          0.000 
_reflns_Friedel_fraction_max      . 
_reflns_Friedel_fraction_full     . 
  
_reflns_special_details 
; 
 Reflections were merged by SHELXL according to the crystal 
 class for the calculation of statistics and refinement. 
  
 _reflns_Friedel_fraction is defined as the number of unique 
 Friedel pairs measured divided by the number that would be 
 possible theoretically, ignoring centric projections and 
 systematic absences. 
; 
  
_computing_data_collection        'CrysAlisPro 1.171.41.116a (Rigaku OD, 2021)' 
_computing_cell_refinement        'CrysAlisPro 1.171.41.116a (Rigaku OD, 2021)' 
_computing_data_reduction         'CrysAlisPro 1.171.41.116a (Rigaku OD, 2021)' 
_computing_structure_solution     'SHELXT 2018/2 (Sheldrick, 2018)' 
_computing_structure_refinement 'SHELXL-2018/3 (Sheldrick, 2018)' 
_computing_molecular_graphics     'Bruker SHELXTL' 
_computing_publication_material   'Bruker SHELXTL' 
_refine_special_details           ? 
_refine_ls_structure_factor_coef  Fsqd 
_refine_ls_matrix_type            full 
_refine_ls_weighting_scheme       calc 
_refine_ls_weighting_details 
'w=1/[\s^2^(Fo^2^)+(0.0457P)^2^+2.7891P] where P=(Fo^2^+2Fc^2^)/3' 
_atom_sites_solution_primary      ? 
_atom_sites_solution_secondary    ? 
_atom_sites_solution_hydrogens    geom 
_refine_ls_hydrogen_treatment     constr 
_refine_ls_extinction_method      none 
_refine_ls_extinction_coef        . 
_refine_ls_number_reflns          16607 
_refine_ls_number_parameters      1223 
_refine_ls_number_restraints      1882 
_refine_ls_R_factor_all           0.0391 
_refine_ls_R_factor_gt            0.0335 
_refine_ls_wR_factor_ref          0.0913 
_refine_ls_wR_factor_gt           0.0877 
_refine_ls_goodness_of_fit_ref    1.060 
_refine_ls_restrained_S_all       1.128 
_refine_ls_shift/su_max           0.002 
_refine_ls_shift/su_mean          0.000 
  
loop_ 
 _atom_site_label 
 _atom_site_type_symbol 
 _atom_site_fract_x 
 _atom_site_fract_y 
 _atom_site_fract_z 
 _atom_site_U_iso_or_equiv 
 _atom_site_adp_type 
 _atom_site_occupancy 
 _atom_site_site_symmetry_order 
 _atom_site_calc_flag 
 _atom_site_refinement_flags_posn 
 _atom_site_refinement_flags_adp 
 _atom_site_refinement_flags_occupancy 
 _atom_site_disorder_assembly 
 _atom_site_disorder_group 
Cu1 Cu 0.65542(2) 0.70920(2) 0.64800(2) 0.02495(8) Uani 1 1 d . U . . . 
Cu2 Cu 0.57609(2) 0.79010(2) 0.79233(2) 0.02467(8) Uani 1 1 d . U . . . 
Cu3 Cu 0.78214(2) 0.53514(2) 0.75550(2) 0.02412(7) Uani 1 1 d . U . . . 
Cu4 Cu 0.84850(2) 0.76340(2) 0.70047(2) 0.02396(7) Uani 1 1 d . U . . . 
S1 S 0.52368(4) 0.71291(4) 0.72952(2) 0.02509(11) Uani 1 1 d . U . . . 
S2 S 0.75845(4) 0.69477(3) 0.77896(2) 0.02235(10) Uani 1 1 d . U . . . 
S3 S 0.80108(4) 0.55881(4) 0.65321(2) 0.02384(10) Uani 1 1 d . U . . . 
S4 S 0.70954(4) 0.83966(4) 0.64589(2) 0.02483(11) Uani 1 1 d . U . . . 
P1 P 0.59014(4) 0.71006(4) 0.57058(2) 0.02271(11) Uani 1 1 d . U . . . 
P2 P 0.46657(4) 0.78393(4) 0.87643(2) 0.02749(12) Uani 1 1 d . U . . . 
P3 P 0.91415(4) 0.41234(4) 0.78789(2) 0.02491(11) Uani 1 1 d . U . . . 
P4 P 0.89703(4) 0.88263(4) 0.71790(2) 0.02515(11) Uani 1 1 d . U . . . 
O1 O 0.56848(12) 1.02096(11) 0.66140(7) 0.0322(3) Uani 1 1 d . U . . . 
O2 O 0.95787(12) 0.56022(11) 0.56859(6) 0.0301(3) Uani 1 1 d . U . . . 
O3 O 0.48074(11) 0.55054(11) 0.74824(6) 0.0288(3) Uani 1 1 d . U . . . 
N1 N 0.56135(13) 0.92214(12) 0.74271(7) 0.0251(3) Uani 1 1 d . U . . . 
N2 N 0.93411(13) 0.65960(12) 0.63870(7) 0.0248(3) Uani 1 1 d . U . . . 
N3 N 0.64035(13) 0.52182(12) 0.76467(7) 0.0250(3) Uani 1 1 d . U . . . 
C1 C 0.45302(18) 0.90437(17) 0.58916(12) 0.0370(5) Uani 1 1 d . U . . . 
H1 H 0.476492 0.892074 0.624705 0.044 Uiso 1 1 calc R U . . . 
C2 C 0.3824(2) 0.99866(19) 0.57552(14) 0.0494(6) Uani 1 1 d . U . . . 
H2 H 0.357722 1.050526 0.601492 0.059 Uiso 1 1 calc R U . . . 
C3 C 0.3485(2) 1.0159(2) 0.52388(14) 0.0557(7) Uani 1 1 d . U . . . 
H3 H 0.300510 1.080137 0.514238 0.067 Uiso 1 1 calc R U . . . 
C4 C 0.3835(2) 0.9416(2) 0.48650(13) 0.0563(7) Uani 1 1 d . U . . . 
H4 H 0.359186 0.954447 0.451180 0.068 Uiso 1 1 calc R U . . . 
C5 C 0.45450(19) 0.8467(2) 0.49967(11) 0.0429(6) Uani 1 1 d . U . . . 
H5 H 0.478631 0.795397 0.473397 0.052 Uiso 1 1 calc R U . . . 
C6 C 0.48969(16) 0.82795(16) 0.55144(9) 0.0271(4) Uani 1 1 d . U . . . 
C7 C 0.42745(19) 0.63661(18) 0.58285(12) 0.0403(5) Uani 1 1 d . U . . . 
H7 H 0.383128 0.701639 0.571640 0.048 Uiso 1 1 calc R U . . . 
C8 C 0.3869(2) 0.5618(2) 0.59970(14) 0.0517(6) Uani 1 1 d . U . . . 
H8 H 0.314996 0.576349 0.600324 0.062 Uiso 1 1 calc R U . . . 
C9 C 0.4508(2) 0.46727(19) 0.61536(12) 0.0442(6) Uani 1 1 d . U . . . 
H9 H 0.423283 0.416423 0.626565 0.053 Uiso 1 1 calc R U . . . 
C10 C 0.5540(2) 0.44647(18) 0.61479(11) 0.0425(6) Uani 1 1 d . U . . . 
H10 H 0.598128 0.380978 0.625424 0.051 Uiso 1 1 calc R U . . . 
C11 C 0.5947(2) 0.52028(17) 0.59880(11) 0.0374(5) Uani 1 1 d . U . . . 
H11 H 0.666367 0.505113 0.599012 0.045 Uiso 1 1 calc R U . . . 
C12 C 0.53157(17) 0.61654(15) 0.58242(9) 0.0264(4) Uani 1 1 d . U . . . 
C13 C 0.6793(2) 0.62979(18) 0.45914(10) 0.0369(5) Uani 1 1 d . U . . . 
H13 H 0.621885 0.609407 0.463979 0.044 Uiso 1 1 calc R U . . . 
C14 C 0.7554(2) 0.6116(2) 0.40819(11) 0.0445(6) Uani 1 1 d . U . . . 
H14 H 0.749198 0.579919 0.377964 0.053 Uiso 1 1 calc R U . . . 
C15 C 0.8403(2) 0.63958(19) 0.40141(11) 0.0444(6) Uani 1 1 d . U . . . 
H15 H 0.891879 0.627406 0.366509 0.053 Uiso 1 1 calc R U . . . 
C16 C 0.8497(2) 0.68524(19) 0.44552(11) 0.0412(5) Uani 1 1 d . U . . . 
H16 H 0.908500 0.703454 0.441178 0.049 Uiso 1 1 calc R U . . . 
C17 C 0.77356(18) 0.70442(17) 0.49600(10) 0.0328(5) Uani 1 1 d . U . . . 
H17 H 0.780321 0.736000 0.526118 0.039 Uiso 1 1 calc R U . . . 
C18 C 0.68752(17) 0.67800(16) 0.50304(9) 0.0280(4) Uani 1 1 d . U . . . 
C31 C 0.5204(2) 0.58201(19) 0.90630(12) 0.0477(6) Uani 1 1 d . U . . . 
H31 H 0.584942 0.584145 0.909751 0.057 Uiso 1 1 calc R U . . . 
C32 C 0.5057(3) 0.4922(2) 0.91677(13) 0.0621(8) Uani 1 1 d . U . . . 
H32 H 0.560032 0.433606 0.927810 0.074 Uiso 1 1 calc R U . . . 
C33 C 0.4134(3) 0.4874(2) 0.91131(13) 0.0656(8) Uani 1 1 d . U . . . 
H33 H 0.403548 0.426015 0.918897 0.079 Uiso 1 1 calc R U . . . 
C34 C 0.3367(3) 0.5710(3) 0.89503(12) 0.0611(7) Uani 1 1 d . U . . . 
H34 H 0.273269 0.567549 0.890639 0.073 Uiso 1 1 calc R U . . . 
C35 C 0.3493(2) 0.6621(2) 0.88461(11) 0.0463(6) Uani 1 1 d . U . . . 
H35 H 0.294574 0.719907 0.873203 0.056 Uiso 1 1 calc R U . . . 
C36 C 0.44123(19) 0.66863(17) 0.89081(9) 0.0338(5) Uani 1 1 d . U . . . 
C43 C 0.93811(19) 0.29078(17) 0.70167(10) 0.0341(5) Uani 1 1 d . U . . . 
H43 H 0.868698 0.334879 0.698662 0.041 Uiso 1 1 calc R U . . . 
C44 C 0.9912(2) 0.21163(19) 0.66543(12) 0.0438(6) Uani 1 1 d . U . . . 
H44 H 0.957644 0.201017 0.638337 0.053 Uiso 1 1 calc R U . . . 
C45 C 1.0930(2) 0.14845(18) 0.66897(12) 0.0458(6) Uani 1 1 d . U . . . 
H45 H 1.129988 0.095272 0.643676 0.055 Uiso 1 1 calc R U . . . 
C46 C 1.1409(2) 0.16247(18) 0.70904(12) 0.0441(6) Uani 1 1 d . U . . . 
H46 H 1.210408 0.118227 0.711654 0.053 Uiso 1 1 calc R U . . . 
C47 C 1.08835(18) 0.24068(17) 0.74566(10) 0.0356(5) Uani 1 1 d . U . . . 
H47 H 1.122067 0.250012 0.773106 0.043 Uiso 1 1 calc R U . . . 
C48 C 0.98568(17) 0.30588(15) 0.74219(9) 0.0276(4) Uani 1 1 d . U . . . 
C49 C 1.06140(18) 0.49677(17) 0.74652(11) 0.0359(5) Uani 1 1 d . U . . . 
H49 H 1.031382 0.512963 0.712985 0.043 Uiso 1 1 calc R U . . . 
C50 C 1.1450(2) 0.52280(19) 0.74717(13) 0.0466(6) Uani 1 1 d . U . . . 
H50 H 1.172969 0.555228 0.713785 0.056 Uiso 1 1 calc R U . . . 
C51 C 1.1877(2) 0.5020(2) 0.79575(16) 0.0575(7) Uani 1 1 d . U . . . 
H51 H 1.244745 0.520254 0.796235 0.069 Uiso 1 1 calc R U . . . 
C52 C 1.1471(3) 0.4547(3) 0.84357(17) 0.0698(8) Uani 1 1 d . U . . . 
H52 H 1.175928 0.440823 0.877432 0.084 Uiso 1 1 calc R U . . . 
C53 C 1.0646(2) 0.4268(2) 0.84314(14) 0.0569(7) Uani 1 1 d . U . . . 
H53 H 1.037764 0.393500 0.876481 0.068 Uiso 1 1 calc R U . . . 
C54 C 1.02115(18) 0.44737(16) 0.79429(10) 0.0320(4) Uani 1 1 d . U . . . 
C55 C 0.7407(2) 0.95449(17) 0.81446(10) 0.0391(5) Uani 1 1 d . U . . . 
H55 H 0.698739 0.938083 0.795097 0.047 Uiso 1 1 calc R U . . . 
C56 C 0.6963(3) 0.9982(2) 0.86744(12) 0.0543(7) Uani 1 1 d . U . . . 
H56 H 0.623669 1.014103 0.883300 0.065 Uiso 1 1 calc R U . . . 
C57 C 0.7569(3) 1.0184(2) 0.89680(13) 0.0684(8) Uani 1 1 d . U . . . 
H57 H 0.726537 1.047843 0.933189 0.082 Uiso 1 1 calc R U . . . 
C58 C 0.8615(3) 0.9961(3) 0.87369(16) 0.0777(9) Uani 1 1 d . U . . . 
H58 H 0.903950 1.008246 0.894758 0.093 Uiso 1 1 calc R U . . . 
C59 C 0.9058(3) 0.9560(2) 0.81988(14) 0.0586(7) Uani 1 1 d . U . . . 
H59 H 0.977775 0.943161 0.803628 0.070 Uiso 1 1 calc R U . . . 
C60 C 0.84552(19) 0.93450(16) 0.78950(10) 0.0326(5) Uani 1 1 d . U . . . 
C61 C 0.7902(2) 1.08723(18) 0.69014(12) 0.0459(6) Uani 1 1 d . U . . . 
H61 H 0.778934 1.096971 0.730183 0.055 Uiso 1 1 calc R U . . . 
C62 C 0.7479(3) 1.1672(2) 0.65310(13) 0.0623(8) Uani 1 1 d . U . . . 
H62 H 0.707266 1.231394 0.667700 0.075 Uiso 1 1 calc R U . . . 
C63 C 0.7647(3) 1.1539(2) 0.59505(13) 0.0617(8) Uani 1 1 d . U . . . 
H63 H 0.734124 1.208492 0.569648 0.074 Uiso 1 1 calc R U . . . 
C64 C 0.8260(2) 1.0610(2) 0.57353(12) 0.0515(6) Uani 1 1 d . U . . . 
H64 H 0.840216 1.052475 0.533125 0.062 Uiso 1 1 calc R U . . . 
C65 C 0.8666(2) 0.98039(19) 0.61090(10) 0.0390(5) Uani 1 1 d . U . . . 
H65 H 0.906864 0.916228 0.596218 0.047 Uiso 1 1 calc R U . . . 
C66 C 0.84882(17) 0.99289(16) 0.66976(10) 0.0293(4) Uani 1 1 d . U . . . 
C67 C 1.08884(19) 0.90780(18) 0.66769(13) 0.0427(6) Uani 1 1 d . U . . . 
H67 H 1.049534 0.964255 0.646199 0.051 Uiso 1 1 calc R U . . . 
C68 C 1.1975(2) 0.8784(2) 0.65875(15) 0.0526(7) Uani 1 1 d . U . . . 
H68 H 1.232133 0.913460 0.630282 0.063 Uiso 1 1 calc R U . . . 
C69 C 1.2550(2) 0.7989(2) 0.69093(14) 0.0489(6) Uani 1 1 d . U . . . 
H69 H 1.328932 0.779771 0.685393 0.059 Uiso 1 1 calc R U . . . 
C70 C 1.2044(2) 0.7470(2) 0.73135(13) 0.0466(6) Uani 1 1 d . U . . . 
H70 H 1.243657 0.692463 0.753981 0.056 Uiso 1 1 calc R U . . . 
C71 C 1.09649(19) 0.77399(18) 0.73914(11) 0.0392(5) Uani 1 1 d . U . . . 
H71 H 1.062657 0.736587 0.766176 0.047 Uiso 1 1 calc R U . . . 
C72 C 1.03770(17) 0.85569(16) 0.70747(10) 0.0317(4) Uani 1 1 d . U . . . 
C73 C 0.60820(16) 0.92745(14) 0.68819(9) 0.0235(4) Uani 1 1 d . U . . . 
C74 C 0.48627(16) 1.01848(15) 0.75398(10) 0.0278(4) Uani 1 1 d . U . . . 
C75 C 0.41556(18) 1.06029(17) 0.80375(11) 0.0368(5) Uani 1 1 d . U . . . 
H75 H 0.412540 1.022188 0.839545 0.044 Uiso 1 1 calc R U . . . 
C76 C 0.34933(19) 1.16004(18) 0.79921(13) 0.0436(6) Uani 1 1 d . U . . . 
H76 H 0.299993 1.190239 0.832578 0.052 Uiso 1 1 calc R U . . . 
C77 C 0.3534(2) 1.21682(18) 0.74702(14) 0.0467(6) Uani 1 1 d . U . . . 
H77 H 0.305737 1.284244 0.745351 0.056 Uiso 1 1 calc R U . . . 
C78 C 0.4254(2) 1.17702(17) 0.69776(13) 0.0438(6) Uani 1 1 d . U . . . 
H78 H 0.429773 1.215397 0.662150 0.053 Uiso 1 1 calc R U . . . 
C79 C 0.49068(18) 1.07807(16) 0.70327(10) 0.0320(5) Uani 1 1 d . U . . . 
C80 C 0.90223(15) 0.59798(14) 0.62137(9) 0.0237(4) Uani 1 1 d . U . . . 
C81 C 1.01823(16) 0.66435(15) 0.59428(9) 0.0273(4) Uani 1 1 d . U . . . 
C82 C 1.08346(18) 0.71639(17) 0.58805(11) 0.0358(5) Uani 1 1 d . U . . . 
H82 H 1.076964 0.757237 0.617424 0.043 Uiso 1 1 calc R U . . . 
C83 C 1.1584(2) 0.7065(2) 0.53739(12) 0.0464(6) Uani 1 1 d . U . . . 
H83 H 1.203795 0.741752 0.531666 0.056 Uiso 1 1 calc R U . . . 
C84 C 1.1687(2) 0.6455(2) 0.49437(13) 0.0553(7) Uani 1 1 d . U . . . 
H84 H 1.220703 0.640872 0.459980 0.066 Uiso 1 1 calc R U . . . 
C85 C 1.1054(2) 0.5919(2) 0.50047(12) 0.0486(6) Uani 1 1 d . U . . . 
H85 H 1.112686 0.549649 0.471678 0.058 Uiso 1 1 calc R U . . . 
C86 C 1.03106(18) 0.60395(16) 0.55125(10) 0.0315(4) Uani 1 1 d . U . . . 
C87 C 0.55476(15) 0.58887(15) 0.74934(9) 0.0239(4) Uani 1 1 d . U . . . 
C88 C 0.62320(16) 0.43221(15) 0.77512(9) 0.0251(4) Uani 1 1 d . U . . . 
C89 C 0.68407(17) 0.33721(16) 0.79401(9) 0.0291(4) Uani 1 1 d . U . . . 
H89 H 0.751048 0.323233 0.802200 0.035 Uiso 1 1 calc R U . . . 
C90 C 0.64360(19) 0.26359(17) 0.80046(10) 0.0326(5) Uani 1 1 d . U . . . 
H90 H 0.683431 0.198170 0.813691 0.039 Uiso 1 1 calc R U . . . 
C91 C 0.5458(2) 0.28317(18) 0.78803(10) 0.0372(5) Uani 1 1 d . U . . . 
H91 H 0.520922 0.230707 0.792276 0.045 Uiso 1 1 calc R U . . . 
C92 C 0.48416(19) 0.37836(18) 0.76949(11) 0.0363(5) Uani 1 1 d . U . . . 
H92 H 0.417418 0.392730 0.760862 0.044 Uiso 1 1 calc R U . . . 
C93 C 0.52542(16) 0.45050(16) 0.76437(9) 0.0276(4) Uani 1 1 d . U . . . 
C94 C 0.80990(17) 0.68434(15) 0.83961(9) 0.0305(4) Uani 1 1 d . U . . . 
O4 O 0.7880(3) 0.6196(3) 0.88854(17) 0.0435(8) Uani 0.443(3) 1 d . U P A 1 
N4 N 0.8775(5) 0.7215(4) 0.8452(3) 0.0326(9) Uani 0.443(3) 1 d . U P A 1 
C24 C 0.3376(3) 0.8896(4) 0.8869(3) 0.0383(13) Uani 0.380(4) 1 d G U P B 1 
C23 C 0.2833(4) 0.9102(4) 0.8422(2) 0.0422(12) Uani 0.380(4) 1 d G U P B 1 
H23 H 0.311105 0.868686 0.810197 0.051 Uiso 0.380(4) 1 calc R U P B 1 
C22 C 0.1885(4) 0.9914(4) 0.8442(2) 0.0544(13) Uani 0.380(4) 1 d G U P B 1 
H22 H 0.151405 1.005379 0.813637 0.065 Uiso 0.380(4) 1 calc R U P B 1 
C21 C 0.1478(4) 1.0520(4) 0.8910(2) 0.0637(16) Uani 0.380(4) 1 d G U P B 1 
H21 H 0.083009 1.107537 0.892380 0.076 Uiso 0.380(4) 1 calc R U P B 1 
C20 C 0.2021(4) 1.0315(4) 0.9357(2) 0.0624(16) Uani 0.380(4) 1 d G U P B 1 
H20 H 0.174313 1.073004 0.967684 0.075 Uiso 0.380(4) 1 calc R U P B 1 
C19 C 0.2969(4) 0.9503(4) 0.9337(2) 0.0497(14) Uani 0.380(4) 1 d G U P B 1 
H19 H 0.334014 0.936311 0.964246 0.060 Uiso 0.380(4) 1 calc R U P B 1 
C30 C 0.4922(5) 0.8000(4) 0.9427(2) 0.0319(9) Uani 0.539(6) 1 d G U P B 1 
C29 C 0.4499(5) 0.7643(5) 0.9960(3) 0.0390(10) Uani 0.539(6) 1 d G U P B 1 
H29 H 0.407358 0.727262 0.997767 0.047 Uiso 0.539(6) 1 calc R U P B 1 
C28 C 0.4699(4) 0.7829(4) 1.0467(2) 0.0463(11) Uani 0.539(6) 1 d G U P B 1 
H28 H 0.441002 0.758471 1.083101 0.056 Uiso 0.539(6) 1 calc R U P B 1 
C27 C 0.5321(4) 0.8371(4) 1.04406(15) 0.0483(10) Uani 0.539(6) 1 d G U P B 1 
H27 H 0.545807 0.849782 1.078709 0.058 Uiso 0.539(6) 1 calc R U P B 1 
C26 C 0.5744(4) 0.8728(4) 0.99077(17) 0.0475(10) Uani 0.539(6) 1 d G U P B 1 
H26 H 0.616971 0.909884 0.988982 0.057 Uiso 0.539(6) 1 calc R U P B 1 
C25 C 0.5544(4) 0.8543(4) 0.94007(15) 0.0397(10) Uani 0.539(6) 1 d G U P B 1 
H25 H 0.583328 0.878676 0.903647 0.048 Uiso 0.539(6) 1 calc R U P B 1 
C42 C 0.8785(3) 0.3599(3) 0.85818(12) 0.0276(9) Uani 0.536(6) 1 d G U P C 1 
C37 C 0.8220(3) 0.4286(2) 0.90049(15) 0.0371(10) Uani 0.536(6) 1 d G U P C 1 
H37 H 0.808881 0.497374 0.891353 0.044 Uiso 0.536(6) 1 calc R U P C 1 
C38 C 0.7848(3) 0.3968(3) 0.95617(13) 0.0418(11) Uani 0.536(6) 1 d G U P C 1 
H38 H 0.746136 0.443780 0.985091 0.050 Uiso 0.536(6) 1 calc R U P C 1 
C39 C 0.8040(3) 0.2962(3) 0.96954(12) 0.0400(10) Uani 0.536(6) 1 d G U P C 1 
H39 H 0.778512 0.274468 1.007598 0.048 Uiso 0.536(6) 1 calc R U P C 1 
C40 C 0.8605(4) 0.2275(3) 0.92723(16) 0.0370(10) Uani 0.536(6) 1 d G U P C 1 
H40 H 0.873634 0.158750 0.936368 0.044 Uiso 0.536(6) 1 calc R U P C 1 
C41 C 0.8978(3) 0.2593(3) 0.87155(14) 0.0325(10) Uani 0.536(6) 1 d G U P C 1 
H41 H 0.936381 0.212342 0.842630 0.039 Uiso 0.536(6) 1 calc R U P C 1 
C95 C 0.9038(4) 0.6843(3) 0.89946(14) 0.0451(9) Uani 0.443(3) 1 d G U P A 1 
C00 C 0.8495(3) 0.6228(3) 0.92424(16) 0.0505(10) Uani 0.443(3) 1 d G U P A 1 
C99 C 0.8630(4) 0.5738(3) 0.97802(17) 0.0652(12) Uani 0.443(3) 1 d G U P A 1 
H99 H 0.825875 0.531785 0.994958 0.078 Uiso 0.443(3) 1 calc R U P A 1 
C98 C 0.9309(4) 0.5863(4) 1.00701(15) 0.0779(14) Uani 0.443(3) 1 d G U P A 1 
H98 H 0.940114 0.552851 1.043769 0.093 Uiso 0.443(3) 1 calc R U P A 1 
C97 C 0.9852(4) 0.6478(4) 0.9822(2) 0.0754(13) Uani 0.443(3) 1 d G U P A 1 
H97 H 1.031566 0.656391 1.002050 0.090 Uiso 0.443(3) 1 calc R U P A 1 
C96 C 0.9717(4) 0.6968(4) 0.9285(2) 0.0660(12) Uani 0.443(3) 1 d G U P A 1 
H96 H 1.008778 0.738867 0.911519 0.079 Uiso 0.443(3) 1 calc R U P A 1 
O4' O 0.7639(3) 0.6779(3) 0.89120(15) 0.0497(8) Uani 0.557(3) 1 d . U P A 2 
N4' N 0.9012(4) 0.7001(3) 0.83026(18) 0.0251(7) Uani 0.557(3) 1 d D U P A 2 
C00' C 0.8311(3) 0.6825(3) 0.92374(13) 0.0494(9) Uani 0.557(3) 1 d DG U P A 2 
C99' C 0.8262(3) 0.6805(3) 0.98292(12) 0.0705(11) Uani 0.557(3) 1 d G U P A 2 
H99' H 0.768706 0.671237 1.009865 0.085 Uiso 0.557(3) 1 calc R U P A 2 
C98' C 0.9053(3) 0.6919(4) 1.00267(12) 0.0778(12) Uani 0.557(3) 1 d G U P A 2 
H98' H 0.901888 0.690470 1.043115 0.093 Uiso 0.557(3) 1 calc R U P A 2 
C97' C 0.9893(3) 0.7054(3) 0.96324(17) 0.0740(12) Uani 0.557(3) 1 d G U P A 2 
H97' H 1.043407 0.713188 0.976744 0.089 Uiso 0.557(3) 1 calc R U P A 2 
C96' C 0.9943(3) 0.7075(3) 0.90407(15) 0.0614(11) Uani 0.557(3) 1 d G U P A 2 
H96' H 1.051745 0.716675 0.877122 0.074 Uiso 0.557(3) 1 calc R U P A 2 
C95' C 0.9152(3) 0.6960(3) 0.88432(11) 0.0483(9) Uani 0.557(3) 1 d G U P A 2 
C24' C 0.33187(18) 0.8727(2) 0.87414(14) 0.0335(8) Uani 0.620(4) 1 d G U P B 2 
C23' C 0.2953(2) 0.8846(2) 0.82330(13) 0.0382(9) Uani 0.620(4) 1 d G U P B 2 
H23' H 0.339695 0.847541 0.790837 0.046 Uiso 0.620(4) 1 calc R U P B 2 
C22' C 0.1938(2) 0.9507(2) 0.81997(13) 0.0447(10) Uani 0.620(4) 1 d G U P B 2 
H22' H 0.168843 0.958875 0.785228 0.054 Uiso 0.620(4) 1 calc R U P B 2 
C21' C 0.12889(18) 1.0050(3) 0.86747(14) 0.0615(13) Uani 0.620(4) 1 d G U P B 2 
H21' H 0.059524 1.050180 0.865196 0.074 Uiso 0.620(4) 1 calc R U P B 2 
C20' C 0.1654(2) 0.9931(3) 0.91831(12) 0.0650(12) Uani 0.620(4) 1 d G U P B 2 
H20' H 0.121054 1.030151 0.950773 0.078 Uiso 0.620(4) 1 calc R U P B 2 
C19' C 0.2669(2) 0.9269(3) 0.92164(12) 0.0503(11) Uani 0.620(4) 1 d G U P B 2 
H19' H 0.291906 0.918818 0.956383 0.060 Uiso 0.620(4) 1 calc R U P B 2 
C30' C 0.5088(5) 0.7903(5) 0.9452(3) 0.0339(10) Uani 0.461(6) 1 d G U P B 2 
C29' C 0.4629(5) 0.7635(6) 1.0001(3) 0.0373(11) Uani 0.461(6) 1 d G U P B 2 
H29' H 0.407209 0.740825 1.004727 0.045 Uiso 0.461(6) 1 calc R U P B 2 
C28' C 0.4986(5) 0.7699(5) 1.0484(3) 0.0445(12) Uani 0.461(6) 1 d G U P B 2 
H28' H 0.467223 0.751546 1.085952 0.053 Uiso 0.461(6) 1 calc R U P B 2 
C27' C 0.5801(5) 0.8030(4) 1.04168(18) 0.0488(11) Uani 0.461(6) 1 d G U P B 2 
H27' H 0.604489 0.807377 1.074653 0.059 Uiso 0.461(6) 1 calc R U P B 2 
C26' C 0.6260(5) 0.8298(4) 0.9867(2) 0.0470(11) Uani 0.461(6) 1 d G U P B 2 
H26' H 0.681741 0.852487 0.982128 0.056 Uiso 0.461(6) 1 calc R U P B 2 
C25' C 0.5904(5) 0.8235(4) 0.93847(18) 0.0398(10) Uani 0.461(6) 1 d G U P B 2 
H25' H 0.621729 0.841767 0.900902 0.048 Uiso 0.461(6) 1 calc R U P B 2 
C42' C 0.8776(3) 0.3520(3) 0.86227(15) 0.0292(11) Uani 0.464(6) 1 d G U P C 2 
C37' C 0.7864(3) 0.4070(3) 0.89963(17) 0.0369(11) Uani 0.464(6) 1 d G U P C 2 
H37' H 0.746355 0.473899 0.888820 0.044 Uiso 0.464(6) 1 calc R U P C 2 
C38' C 0.7537(3) 0.3640(4) 0.95282(16) 0.0392(12) Uani 0.464(6) 1 d G U P C 2 
H38' H 0.691349 0.401506 0.978361 0.047 Uiso 0.464(6) 1 calc R U P C 2 
C39' C 0.8123(3) 0.2660(3) 0.96864(15) 0.0362(11) Uani 0.464(6) 1 d G U P C 2 
H39' H 0.789955 0.236650 1.004996 0.043 Uiso 0.464(6) 1 calc R U P C 2 
C40' C 0.9035(4) 0.2111(2) 0.93128(19) 0.0370(11) Uani 0.464(6) 1 d G U P C 2 
H40' H 0.943569 0.144186 0.942091 0.044 Uiso 0.464(6) 1 calc R U P C 2 
C41' C 0.9362(3) 0.2541(3) 0.87809(17) 0.0332(11) Uani 0.464(6) 1 d G U P C 2 
H41' H 0.998577 0.216578 0.852549 0.040 Uiso 0.464(6) 1 calc R U P C 2 
  
loop_ 
 _atom_site_aniso_label 
 _atom_site_aniso_U_11 
 _atom_site_aniso_U_22 
 _atom_site_aniso_U_33 
 _atom_site_aniso_U_23 
 _atom_site_aniso_U_13 
 _atom_site_aniso_U_12 
Cu1 0.02502(16) 0.02698(15) 0.02287(15) 0.00078(12) -0.01039(12) -0.00745(12) 
Cu2 0.02498(16) 0.02451(15) 0.02082(15) 0.00358(11) -0.00620(12) -0.00631(12) 
Cu3 0.02228(15) 0.02217(15) 0.02816(16) 0.00380(12) -0.01181(12) -0.00661(12) 
Cu4 0.02346(15) 0.02386(15) 0.02548(16) -0.00220(11) -0.00672(12) -0.00860(12) 
S1 0.0224(2) 0.0255(2) 0.0253(2) 0.00238(19) -0.00985(19) -0.00521(19) 
S2 0.0220(2) 0.0211(2) 0.0234(2) 0.00185(18) -0.00943(19) -0.00588(18) 
S3 0.0226(2) 0.0240(2) 0.0254(2) 0.00011(18) -0.00852(19) -0.00765(19) 
S4 0.0258(2) 0.0277(2) 0.0215(2) 0.00136(18) -0.00798(19) -0.0098(2) 
P1 0.0242(2) 0.0238(2) 0.0199(2) 0.00127(19) -0.0092(2) -0.0070(2) 
P2 0.0243(3) 0.0264(3) 0.0240(3) 0.0043(2) -0.0028(2) -0.0047(2) 
P3 0.0227(2) 0.0218(2) 0.0283(3) 0.0032(2) -0.0114(2) -0.0045(2) 
P4 0.0257(3) 0.0221(2) 0.0295(3) -0.0011(2) -0.0097(2) -0.0087(2) 
O1 0.0378(8) 0.0240(7) 0.0314(8) 0.0096(6) -0.0132(6) -0.0085(6) 
O2 0.0321(8) 0.0287(7) 0.0302(8) -0.0079(6) -0.0014(6) -0.0129(6) 
O3 0.0221(7) 0.0321(7) 0.0347(8) -0.0009(6) -0.0093(6) -0.0113(6) 
N1 0.0252(8) 0.0217(8) 0.0258(8) 0.0022(6) -0.0085(7) -0.0054(7) 
N2 0.0213(8) 0.0257(8) 0.0263(8) -0.0040(7) -0.0051(7) -0.0069(7) 
N3 0.0244(8) 0.0257(8) 0.0263(8) 0.0019(7) -0.0087(7) -0.0102(7) 
C1 0.0271(11) 0.0300(11) 0.0539(14) -0.0015(10) -0.0135(10) -0.0081(9) 
C2 0.0312(12) 0.0302(11) 0.0825(18) -0.0003(12) -0.0111(12) -0.0083(10) 
C3 0.0320(13) 0.0402(13) 0.0768(18) 0.0291(12) -0.0103(12) -0.0065(11) 
C4 0.0400(13) 0.0664(16) 0.0447(14) 0.0297(12) -0.0171(12) -0.0081(12) 
C5 0.0362(12) 0.0534(14) 0.0301(11) 0.0107(10) -0.0139(10) -0.0078(11) 
C6 0.0243(9) 0.0277(9) 0.0293(10) 0.0086(8) -0.0101(8) -0.0105(8) 
C7 0.0325(11) 0.0318(11) 0.0555(14) 0.0044(10) -0.0116(11) -0.0118(9) 
C8 0.0414(13) 0.0458(13) 0.0716(17) 0.0038(13) -0.0096(13) -0.0236(11) 
C9 0.0561(14) 0.0385(12) 0.0465(14) 0.0026(10) -0.0113(12) -0.0278(11) 
C10 0.0581(14) 0.0290(11) 0.0461(13) 0.0038(10) -0.0236(12) -0.0168(10) 
C11 0.0401(12) 0.0290(10) 0.0459(13) 0.0022(9) -0.0209(10) -0.0105(9) 
C12 0.0331(10) 0.0270(9) 0.0210(9) -0.0004(7) -0.0098(8) -0.0114(8) 
C13 0.0452(13) 0.0405(12) 0.0272(11) -0.0039(9) -0.0039(9) -0.0196(10) 
C14 0.0577(15) 0.0460(13) 0.0273(11) -0.0077(10) 0.0002(10) -0.0200(12) 
C15 0.0490(14) 0.0439(13) 0.0294(11) -0.0003(10) 0.0068(10) -0.0156(11) 
C16 0.0392(12) 0.0430(13) 0.0381(12) 0.0039(10) -0.0009(10) -0.0183(10) 
C17 0.0346(11) 0.0317(11) 0.0300(11) 0.0022(9) -0.0071(9) -0.0115(9) 
C18 0.0308(10) 0.0277(10) 0.0227(9) 0.0028(8) -0.0069(8) -0.0088(8) 
C31 0.0612(15) 0.0332(12) 0.0431(14) 0.0037(10) -0.0118(12) -0.0135(11) 
C32 0.097(2) 0.0364(13) 0.0416(14) 0.0028(11) -0.0028(15) -0.0220(14) 
C33 0.112(2) 0.0571(15) 0.0376(14) -0.0089(12) 0.0096(15) -0.0538(16) 
C34 0.0886(19) 0.0793(18) 0.0369(14) -0.0070(13) 0.0005(13) -0.0604(15) 
C35 0.0582(15) 0.0622(15) 0.0282(12) 0.0044(11) -0.0079(11) -0.0356(13) 
C36 0.0429(12) 0.0360(10) 0.0214(10) 0.0041(8) -0.0046(9) -0.0168(9) 
C43 0.0324(11) 0.0331(11) 0.0379(12) -0.0015(9) -0.0053(9) -0.0150(9) 
C44 0.0479(13) 0.0405(12) 0.0484(14) -0.0124(11) -0.0026(11) -0.0230(11) 
C45 0.0468(14) 0.0313(11) 0.0542(15) -0.0113(10) 0.0070(11) -0.0164(10) 
C46 0.0354(12) 0.0309(11) 0.0505(14) 0.0001(10) 0.0013(10) -0.0031(10) 
C47 0.0313(11) 0.0313(11) 0.0347(12) 0.0031(9) -0.0056(9) -0.0043(9) 
C48 0.0268(10) 0.0241(9) 0.0282(10) 0.0032(8) -0.0038(8) -0.0086(8) 
C49 0.0329(11) 0.0331(11) 0.0427(12) -0.0049(9) -0.0085(10) -0.0122(9) 
C50 0.0365(13) 0.0389(13) 0.0656(16) -0.0097(11) -0.0034(11) -0.0172(10) 
C51 0.0413(14) 0.0500(15) 0.093(2) -0.0014(14) -0.0303(14) -0.0213(12) 
C52 0.0729(18) 0.0702(18) 0.092(2) 0.0233(15) -0.0603(16) -0.0383(15) 
C53 0.0636(16) 0.0597(16) 0.0681(17) 0.0265(13) -0.0472(14) -0.0357(13) 
C54 0.0298(10) 0.0247(10) 0.0427(12) 0.0029(8) -0.0186(9) -0.0068(8) 
C55 0.0547(14) 0.0333(11) 0.0322(11) -0.0034(9) -0.0021(10) -0.0228(11) 
C56 0.0805(18) 0.0416(13) 0.0391(13) -0.0087(11) 0.0076(13) -0.0304(13) 
C57 0.107(2) 0.0597(17) 0.0372(14) -0.0182(13) -0.0094(14) -0.0276(17) 
C58 0.097(2) 0.083(2) 0.0621(18) -0.0315(16) -0.0332(16) -0.0251(18) 
C59 0.0615(16) 0.0637(16) 0.0588(16) -0.0238(13) -0.0236(13) -0.0186(14) 
C60 0.0447(12) 0.0258(10) 0.0308(10) -0.0014(8) -0.0141(9) -0.0132(9) 
C61 0.0605(15) 0.0278(11) 0.0387(13) 0.0023(9) -0.0101(11) -0.0069(11) 
C62 0.0831(19) 0.0310(12) 0.0514(15) 0.0086(11) -0.0133(14) -0.0035(13) 
C63 0.0822(19) 0.0432(14) 0.0485(14) 0.0191(12) -0.0201(14) -0.0158(13) 
C64 0.0697(17) 0.0505(14) 0.0353(13) 0.0104(11) -0.0157(12) -0.0252(13) 
C65 0.0466(13) 0.0374(12) 0.0342(11) 0.0019(9) -0.0096(10) -0.0174(10) 
C66 0.0308(10) 0.0270(9) 0.0319(10) 0.0020(8) -0.0084(9) -0.0130(8) 
C67 0.0309(11) 0.0335(11) 0.0660(16) 0.0033(11) -0.0130(11) -0.0146(9) 
C68 0.0327(12) 0.0433(13) 0.0820(19) -0.0022(12) -0.0077(12) -0.0174(11) 
C69 0.0281(12) 0.0443(13) 0.0754(17) -0.0160(12) -0.0139(11) -0.0087(10) 
C70 0.0345(12) 0.0415(13) 0.0615(16) -0.0059(11) -0.0213(11) -0.0043(10) 
C71 0.0353(11) 0.0349(11) 0.0475(13) -0.0016(10) -0.0166(10) -0.0091(10) 
C72 0.0270(10) 0.0250(10) 0.0459(12) -0.0059(9) -0.0127(9) -0.0084(8) 
C73 0.0254(9) 0.0208(9) 0.0261(9) 0.0052(7) -0.0129(8) -0.0086(7) 
C74 0.0250(10) 0.0234(9) 0.0359(10) 0.0000(8) -0.0106(8) -0.0082(8) 
C75 0.0316(11) 0.0318(11) 0.0439(12) -0.0058(9) -0.0047(10) -0.0095(9) 
C76 0.0305(12) 0.0327(11) 0.0658(15) -0.0149(11) -0.0062(11) -0.0079(9) 
C77 0.0341(12) 0.0241(11) 0.0806(17) -0.0034(11) -0.0187(12) -0.0055(9) 
C78 0.0411(13) 0.0245(11) 0.0630(15) 0.0081(10) -0.0206(11) -0.0074(10) 
C79 0.0311(11) 0.0247(9) 0.0403(11) 0.0040(8) -0.0147(9) -0.0082(8) 
C80 0.0221(9) 0.0215(9) 0.0255(9) -0.0003(7) -0.0088(7) -0.0041(7) 
C81 0.0237(9) 0.0254(9) 0.0303(10) -0.0034(8) -0.0042(8) -0.0067(8) 
C82 0.0336(11) 0.0347(11) 0.0402(12) -0.0102(9) -0.0008(9) -0.0152(9) 
C83 0.0449(14) 0.0473(13) 0.0514(14) -0.0151(11) 0.0094(11) -0.0290(11) 
C84 0.0574(16) 0.0600(16) 0.0508(15) -0.0228(12) 0.0225(13) -0.0371(13) 
C85 0.0553(15) 0.0494(14) 0.0431(13) -0.0221(11) 0.0137(11) -0.0288(12) 
C86 0.0313(11) 0.0280(10) 0.0350(11) -0.0064(8) -0.0016(9) -0.0123(8) 
C87 0.0211(9) 0.0298(9) 0.0214(9) -0.0012(7) -0.0047(7) -0.0100(8) 
C88 0.0266(10) 0.0277(9) 0.0220(9) -0.0009(7) -0.0036(8) -0.0124(8) 
C89 0.0292(10) 0.0298(10) 0.0280(10) 0.0017(8) -0.0056(8) -0.0121(8) 
C90 0.0390(12) 0.0293(10) 0.0284(11) 0.0000(8) -0.0037(9) -0.0142(9) 
C91 0.0417(12) 0.0380(11) 0.0381(12) 0.0002(10) -0.0038(10) -0.0248(10) 
C92 0.0315(11) 0.0422(12) 0.0416(12) -0.0022(10) -0.0072(10) -0.0206(10) 
C93 0.0257(10) 0.0311(10) 0.0263(10) -0.0015(8) -0.0047(8) -0.0114(8) 
C94 0.0341(10) 0.0306(10) 0.0251(9) -0.0024(8) -0.0131(8) -0.0062(8) 
O4 0.0538(19) 0.0443(18) 0.0309(15) 0.0058(16) -0.0184(14) -0.0140(16) 
N4 0.046(2) 0.0340(19) 0.0285(19) -0.0005(15) -0.0243(15) -0.0172(15) 
C24 0.0280(17) 0.0372(19) 0.034(2) 0.0086(17) -0.0023(15) -0.0017(17) 
C23 0.0285(18) 0.040(2) 0.041(2) 0.0082(18) -0.0042(17) -0.0011(17) 
C22 0.0333(19) 0.051(2) 0.050(2) 0.0071(19) -0.0048(19) 0.008(2) 
C21 0.039(2) 0.059(3) 0.057(3) 0.003(2) -0.001(2) 0.011(2) 
C20 0.045(2) 0.055(3) 0.053(2) -0.001(2) 0.002(2) 0.010(2) 
C19 0.037(2) 0.045(2) 0.043(2) 0.0020(18) 0.0000(19) 0.0034(19) 
C30 0.0382(19) 0.0307(17) 0.0233(14) 0.0014(14) -0.0055(14) -0.0109(15) 
C29 0.047(2) 0.0373(17) 0.0250(16) 0.0007(15) -0.0023(16) -0.0125(16) 
C28 0.057(2) 0.046(2) 0.0245(16) 0.0014(16) -0.0048(18) -0.0110(19) 
C27 0.058(3) 0.050(2) 0.0307(16) -0.0082(17) -0.0131(19) -0.0097(19) 
C26 0.058(2) 0.048(2) 0.0403(17) -0.0078(18) -0.0133(19) -0.0199(18) 
C25 0.049(2) 0.040(2) 0.0291(15) -0.0024(16) -0.0069(17) -0.0167(17) 
C42 0.0237(15) 0.0285(15) 0.0268(14) 0.0040(13) -0.0100(14) -0.0051(13) 
C37 0.0350(19) 0.0357(17) 0.0314(15) 0.0017(14) -0.0053(15) -0.0061(15) 
C38 0.0382(19) 0.0437(19) 0.0331(16) -0.0015(16) -0.0019(15) -0.0080(16) 
C39 0.0350(18) 0.046(2) 0.0304(16) 0.0050(15) -0.0033(15) -0.0108(16) 
C40 0.032(2) 0.0362(17) 0.0347(16) 0.0089(14) -0.0046(17) -0.0095(17) 
C41 0.0278(19) 0.0318(15) 0.0307(16) 0.0039(13) -0.0048(16) -0.0063(16) 
C95 0.0597(18) 0.0512(18) 0.0301(17) -0.0017(16) -0.0357(16) -0.0120(15) 
C00 0.0627(19) 0.0552(19) 0.0313(16) 0.0014(16) -0.0247(15) -0.0128(17) 
C99 0.078(2) 0.073(2) 0.038(2) 0.006(2) -0.0291(19) -0.014(2) 
C98 0.090(3) 0.089(3) 0.047(2) 0.002(2) -0.042(2) -0.012(2) 
C97 0.088(2) 0.089(3) 0.053(2) -0.001(2) -0.051(2) -0.018(2) 
C96 0.080(2) 0.077(2) 0.049(2) -0.002(2) -0.0446(19) -0.0205(19) 
O4' 0.0574(16) 0.0550(17) 0.0348(13) 0.0032(15) -0.0165(12) -0.0172(15) 
N4' 0.0330(17) 0.0274(16) 0.0239(18) -0.0013(13) -0.0215(13) -0.0116(13) 
C00' 0.0638(17) 0.0526(17) 0.0314(14) -0.0001(15) -0.0272(13) -0.0124(16) 
C99' 0.086(2) 0.077(2) 0.0394(17) 0.0024(18) -0.0308(17) -0.013(2) 
C98' 0.095(2) 0.088(2) 0.048(2) -0.0020(19) -0.0509(18) -0.012(2) 
C97' 0.088(2) 0.085(3) 0.055(2) 0.002(2) -0.0588(19) -0.015(2) 
C96' 0.075(2) 0.075(2) 0.048(2) -0.0005(19) -0.0469(17) -0.0231(18) 
C95' 0.0597(17) 0.0507(17) 0.0376(17) -0.0009(15) -0.0307(14) -0.0128(15) 
C24' 0.0263(13) 0.0297(15) 0.0348(17) 0.0036(13) -0.0019(12) -0.0050(12) 
C23' 0.0270(15) 0.0377(18) 0.0371(18) 0.0030(14) -0.0048(14) -0.0018(13) 
C22' 0.0286(16) 0.0419(19) 0.047(2) 0.0061(15) -0.0085(15) 0.0017(15) 
C21' 0.0370(19) 0.056(2) 0.055(2) 0.0025(18) -0.0041(16) 0.0143(18) 
C20' 0.0423(18) 0.062(2) 0.0544(19) -0.0050(17) -0.0017(16) 0.0137(17) 
C19' 0.0368(17) 0.0483(19) 0.0423(18) -0.0010(15) -0.0030(14) 0.0049(15) 
C30' 0.040(2) 0.0319(18) 0.0237(15) -0.0007(15) -0.0034(15) -0.0097(16) 
C29' 0.046(2) 0.0359(18) 0.0240(17) 0.0020(16) -0.0029(17) -0.0128(17) 
C28' 0.054(2) 0.045(2) 0.0239(17) -0.0002(17) -0.0045(19) -0.011(2) 
C27' 0.058(3) 0.051(2) 0.0334(17) -0.0074(19) -0.012(2) -0.013(2) 
C26' 0.055(3) 0.050(2) 0.0369(18) -0.0066(19) -0.010(2) -0.0184(19) 
C25' 0.048(2) 0.039(2) 0.0312(17) -0.0023(18) -0.0071(18) -0.0164(18) 
C42' 0.0255(17) 0.0308(17) 0.0272(15) 0.0022(14) -0.0091(15) -0.0056(15) 
C37' 0.0306(19) 0.0358(19) 0.0327(17) 0.0039(16) -0.0045(16) -0.0036(16) 
C38' 0.0335(19) 0.042(2) 0.0312(17) 0.0007(17) -0.0006(16) -0.0070(17) 
C39' 0.0324(18) 0.039(2) 0.0310(17) 0.0056(16) -0.0062(15) -0.0092(17) 
C40' 0.032(2) 0.0364(19) 0.0329(18) 0.0073(15) -0.0068(18) -0.0058(17) 
C41' 0.029(2) 0.0320(17) 0.0315(17) 0.0034(15) -0.0056(17) -0.0062(17) 
  
_geom_special_details 
; 
 All esds (except the esd in the dihedral angle between two l.s. planes) 
 are estimated using the full covariance matrix.  The cell esds are taken 
 into account individually in the estimation of esds in distances, angles 
 and torsion angles; correlations between esds in cell parameters are only 
 used when they are defined by crystal symmetry.  An approximate (isotropic) 
 treatment of cell esds is used for estimating esds involving l.s. planes. 
; 
  
loop_ 
 _geom_bond_atom_site_label_1 
 _geom_bond_atom_site_label_2 
 _geom_bond_distance 
 _geom_bond_site_symmetry_2 
 _geom_bond_publ_flag 
Cu1 P1 2.2492(6) . ? 
Cu1 S4 2.3170(6) . ? 
Cu1 S1 2.3350(6) . ? 
Cu1 S3 2.3541(5) . ? 
Cu2 N1 2.0769(17) . ? 
Cu2 P2 2.2322(6) . ? 
Cu2 S2 2.3612(5) . ? 
Cu2 S1 2.4013(6) . ? 
Cu3 N3 2.0515(17) . ? 
Cu3 P3 2.2214(5) . ? 
Cu3 S2 2.3577(6) . ? 
Cu3 S3 2.3738(6) . ? 
Cu4 N2 2.0648(17) . ? 
Cu4 P4 2.2373(6) . ? 
Cu4 S2 2.3358(6) . ? 
Cu4 S4 2.4222(6) . ? 
S1 C87 1.712(2) . ? 
S2 C94 1.730(2) . ? 
S3 C80 1.721(2) . ? 
S4 C73 1.713(2) . ? 
P1 C12 1.824(2) . ? 
P1 C6 1.827(2) . ? 
P1 C18 1.828(2) . ? 
P2 C30 1.769(4) . ? 
P2 C36 1.832(2) . ? 
P2 C24' 1.839(2) . ? 
P2 C24 1.853(3) . ? 
P2 C30' 1.899(5) . ? 
P3 C42 1.781(3) . ? 
P3 C54 1.827(2) . ? 
P3 C48 1.828(2) . ? 
P3 C42' 1.910(3) . ? 
P4 C66 1.830(2) . ? 
P4 C72 1.830(2) . ? 
P4 C60 1.830(2) . ? 
O1 C79 1.373(3) . ? 
O1 C73 1.380(2) . ? 
O2 C80 1.372(2) . ? 
O2 C86 1.379(3) . ? 
O3 C87 1.380(2) . ? 
O3 C93 1.382(3) . ? 
N1 C73 1.314(3) . ? 
N1 C74 1.403(3) . ? 
N2 C80 1.309(3) . ? 
N2 C81 1.407(3) . ? 
N3 C87 1.314(3) . ? 
N3 C88 1.405(3) . ? 
C1 C6 1.390(3) . ? 
C1 C2 1.392(3) . ? 
C1 H1 0.9500 . ? 
C2 C3 1.379(4) . ? 
C2 H2 0.9500 . ? 
C3 C4 1.365(5) . ? 
C3 H3 0.9500 . ? 
C4 C5 1.397(4) . ? 
C4 H4 0.9500 . ? 
C5 C6 1.390(3) . ? 
C5 H5 0.9500 . ? 
C7 C12 1.382(3) . ? 
C7 C8 1.399(4) . ? 
C7 H7 0.9500 . ? 
C8 C9 1.374(4) . ? 
C8 H8 0.9500 . ? 
C9 C10 1.365(4) . ? 
C9 H9 0.9500 . ? 
C10 C11 1.385(3) . ? 
C10 H10 0.9500 . ? 
C11 C12 1.394(3) . ? 
C11 H11 0.9500 . ? 
C13 C14 1.392(3) . ? 
C13 C18 1.394(3) . ? 
C13 H13 0.9500 . ? 
C14 C15 1.385(4) . ? 
C14 H14 0.9500 . ? 
C15 C16 1.383(4) . ? 
C15 H15 0.9500 . ? 
C16 C17 1.385(3) . ? 
C16 H16 0.9500 . ? 
C17 C18 1.387(3) . ? 
C17 H17 0.9500 . ? 
C31 C36 1.390(3) . ? 
C31 C32 1.391(4) . ? 
C31 H31 0.9500 . ? 
C32 C33 1.375(5) . ? 
C32 H32 0.9500 . ? 
C33 C34 1.354(5) . ? 
C33 H33 0.9500 . ? 
C34 C35 1.396(4) . ? 
C34 H34 0.9500 . ? 
C35 C36 1.387(4) . ? 
C35 H35 0.9500 . ? 
C43 C48 1.389(3) . ? 
C43 C44 1.392(3) . ? 
C43 H43 0.9500 . ? 
C44 C45 1.384(4) . ? 
C44 H44 0.9500 . ? 
C45 C46 1.375(4) . ? 
C45 H45 0.9500 . ? 
C46 C47 1.387(3) . ? 
C46 H46 0.9500 . ? 
C47 C48 1.400(3) . ? 
C47 H47 0.9500 . ? 
C49 C54 1.385(3) . ? 
C49 C50 1.385(3) . ? 
C49 H49 0.9500 . ? 
C50 C51 1.373(4) . ? 
C50 H50 0.9500 . ? 
C51 C52 1.371(5) . ? 
C51 H51 0.9500 . ? 
C52 C53 1.386(4) . ? 
C52 H52 0.9500 . ? 
C53 C54 1.385(3) . ? 
C53 H53 0.9500 . ? 
C55 C60 1.386(4) . ? 
C55 C56 1.388(4) . ? 
C55 H55 0.9500 . ? 
C56 C57 1.365(5) . ? 
C56 H56 0.9500 . ? 
C57 C58 1.370(5) . ? 
C57 H57 0.9500 . ? 
C58 C59 1.384(4) . ? 
C58 H58 0.9500 . ? 
C59 C60 1.389(4) . ? 
C59 H59 0.9500 . ? 
C61 C62 1.380(4) . ? 
C61 C66 1.386(3) . ? 
C61 H61 0.9500 . ? 
C62 C63 1.374(4) . ? 
C62 H62 0.9500 . ? 
C63 C64 1.383(4) . ? 
C63 H63 0.9500 . ? 
C64 C65 1.384(3) . ? 
C64 H64 0.9500 . ? 
C65 C66 1.389(3) . ? 
C65 H65 0.9500 . ? 
C67 C72 1.380(4) . ? 
C67 C68 1.393(4) . ? 
C67 H67 0.9500 . ? 
C68 C69 1.375(4) . ? 
C68 H68 0.9500 . ? 
C69 C70 1.381(4) . ? 
C69 H69 0.9500 . ? 
C70 C71 1.389(4) . ? 
C70 H70 0.9500 . ? 
C71 C72 1.393(3) . ? 
C71 H71 0.9500 . ? 
C74 C79 1.387(3) . ? 
C74 C75 1.390(3) . ? 
C75 C76 1.391(3) . ? 
C75 H75 0.9500 . ? 
C76 C77 1.394(4) . ? 
C76 H76 0.9500 . ? 
C77 C78 1.379(4) . ? 
C77 H77 0.9500 . ? 
C78 C79 1.381(3) . ? 
C78 H78 0.9500 . ? 
C81 C86 1.383(3) . ? 
C81 C82 1.386(3) . ? 
C82 C83 1.383(4) . ? 
C82 H82 0.9500 . ? 
C83 C84 1.399(4) . ? 
C83 H83 0.9500 . ? 
C84 C85 1.381(4) . ? 
C84 H84 0.9500 . ? 
C85 C86 1.379(3) . ? 
C85 H85 0.9500 . ? 
C88 C93 1.382(3) . ? 
C88 C89 1.389(3) . ? 
C89 C90 1.385(3) . ? 
C89 H89 0.9500 . ? 
C90 C91 1.394(3) . ? 
C90 H90 0.9500 . ? 
C91 C92 1.392(3) . ? 
C91 H91 0.9500 . ? 
C92 C93 1.377(3) . ? 
C92 H92 0.9500 . ? 
C94 O4' 1.253(4) . ? 
C94 N4 1.316(8) . ? 
C94 N4' 1.364(6) . ? 
C94 O4 1.447(5) . ? 
O4 C00 1.373(5) . ? 
N4 C95 1.404(7) . ? 
C24 C23 1.3900 . ? 
C24 C19 1.3900 . ? 
C23 C22 1.3900 . ? 
C23 H23 0.9500 . ? 
C22 C21 1.3900 . ? 
C22 H22 0.9500 . ? 
C21 C20 1.3900 . ? 
C21 H21 0.9500 . ? 
C20 C19 1.3900 . ? 
C20 H20 0.9500 . ? 
C19 H19 0.9500 . ? 
C30 C29 1.3900 . ? 
C30 C25 1.3900 . ? 
C29 C28 1.3900 . ? 
C29 H29 0.9500 . ? 
C28 C27 1.3900 . ? 
C28 H28 0.9500 . ? 
C27 C26 1.3900 . ? 
C27 H27 0.9500 . ? 
C26 C25 1.3900 . ? 
C26 H26 0.9500 . ? 
C25 H25 0.9500 . ? 
C42 C37 1.3900 . ? 
C42 C41 1.3900 . ? 
C37 C38 1.3900 . ? 
C37 H37 0.9500 . ? 
C38 C39 1.3900 . ? 
C38 H38 0.9500 . ? 
C39 C40 1.3900 . ? 
C39 H39 0.9500 . ? 
C40 C41 1.3900 . ? 
C40 H40 0.9500 . ? 
C41 H41 0.9500 . ? 
C95 C00 1.3900 . ? 
C95 C96 1.3900 . ? 
C00 C99 1.3900 . ? 
C99 C98 1.3900 . ? 
C99 H99 0.9500 . ? 
C98 C97 1.3900 . ? 
C98 H98 0.9500 . ? 
C97 C96 1.3900 . ? 
C97 H97 0.9500 . ? 
C96 H96 0.9500 . ? 
O4' C00' 1.391(4) . ? 
N4' C95' 1.338(5) . ? 
C00' C99' 1.3900 . ? 
C00' C95' 1.3900 . ? 
C99' C98' 1.3900 . ? 
C99' H99' 0.9500 . ? 
C98' C97' 1.3900 . ? 
C98' H98' 0.9500 . ? 
C97' C96' 1.3900 . ? 
C97' H97' 0.9500 . ? 
C96' C95' 1.3900 . ? 
C96' H96' 0.9500 . ? 
C24' C23' 1.3900 . ? 
C24' C19' 1.3900 . ? 
C23' C22' 1.3900 . ? 
C23' H23' 0.9500 . ? 
C22' C21' 1.3900 . ? 
C22' H22' 0.9500 . ? 
C21' C20' 1.3900 . ? 
C21' H21' 0.9500 . ? 
C20' C19' 1.3900 . ? 
C20' H20' 0.9500 . ? 
C19' H19' 0.9500 . ? 
C30' C29' 1.3900 . ? 
C30' C25' 1.3900 . ? 
C29' C28' 1.3900 . ? 
C29' H29' 0.9500 . ? 
C28' C27' 1.3900 . ? 
C28' H28' 0.9500 . ? 
C27' C26' 1.3900 . ? 
C27' H27' 0.9500 . ? 
C26' C25' 1.3900 . ? 
C26' H26' 0.9500 . ? 
C25' H25' 0.9500 . ? 
C42' C37' 1.3900 . ? 
C42' C41' 1.3900 . ? 
C37' C38' 1.3900 . ? 
C37' H37' 0.9500 . ? 
C38' C39' 1.3900 . ? 
C38' H38' 0.9500 . ? 
C39' C40' 1.3900 . ? 
C39' H39' 0.9500 . ? 
C40' C41' 1.3900 . ? 
C40' H40' 0.9500 . ? 
C41' H41' 0.9500 . ? 
  
loop_ 
 _geom_angle_atom_site_label_1 
 _geom_angle_atom_site_label_2 
 _geom_angle_atom_site_label_3 
 _geom_angle 
 _geom_angle_site_symmetry_1 
 _geom_angle_site_symmetry_3 
 _geom_angle_publ_flag 
P1 Cu1 S4 114.22(2) . . ? 
P1 Cu1 S1 106.52(2) . . ? 
S4 Cu1 S1 110.67(2) . . ? 
P1 Cu1 S3 108.67(2) . . ? 
S4 Cu1 S3 108.04(2) . . ? 
S1 Cu1 S3 108.60(2) . . ? 
N1 Cu2 P2 122.43(5) . . ? 
N1 Cu2 S2 105.67(5) . . ? 
P2 Cu2 S2 121.84(2) . . ? 
N1 Cu2 S1 97.90(5) . . ? 
P2 Cu2 S1 102.08(2) . . ? 
S2 Cu2 S1 101.53(2) . . ? 
N3 Cu3 P3 120.21(5) . . ? 
N3 Cu3 S2 111.09(5) . . ? 
P3 Cu3 S2 113.78(2) . . ? 
N3 Cu3 S3 91.90(5) . . ? 
P3 Cu3 S3 115.94(2) . . ? 
S2 Cu3 S3 100.32(2) . . ? 
N2 Cu4 P4 124.17(5) . . ? 
N2 Cu4 S2 110.33(5) . . ? 
P4 Cu4 S2 117.67(2) . . ? 
N2 Cu4 S4 90.83(5) . . ? 
P4 Cu4 S4 108.09(2) . . ? 
S2 Cu4 S4 98.27(2) . . ? 
C87 S1 Cu1 102.18(7) . . ? 
C87 S1 Cu2 110.47(7) . . ? 
Cu1 S1 Cu2 97.76(2) . . ? 
C94 S2 Cu4 109.34(8) . . ? 
C94 S2 Cu3 109.57(7) . . ? 
Cu4 S2 Cu3 108.04(2) . . ? 
C94 S2 Cu2 113.51(7) . . ? 
Cu4 S2 Cu2 109.93(2) . . ? 
Cu3 S2 Cu2 106.27(2) . . ? 
C80 S3 Cu1 100.35(7) . . ? 
C80 S3 Cu3 112.38(7) . . ? 
Cu1 S3 Cu3 99.07(2) . . ? 
C73 S4 Cu1 105.81(7) . . ? 
C73 S4 Cu4 106.74(7) . . ? 
Cu1 S4 Cu4 100.83(2) . . ? 
C12 P1 C6 106.61(10) . . ? 
C12 P1 C18 104.51(10) . . ? 
C6 P1 C18 103.78(10) . . ? 
C12 P1 Cu1 110.06(7) . . ? 
C6 P1 Cu1 116.02(7) . . ? 
C18 P1 Cu1 114.90(7) . . ? 
C30 P2 C36 103.4(2) . . ? 
C36 P2 C24' 98.63(15) . . ? 
C30 P2 C24 92.8(3) . . ? 
C36 P2 C24 107.5(2) . . ? 
C36 P2 C30' 101.9(2) . . ? 
C24' P2 C30' 112.3(2) . . ? 
C30 P2 Cu2 121.2(2) . . ? 
C36 P2 Cu2 113.88(8) . . ? 
C24' P2 Cu2 111.03(11) . . ? 
C24 P2 Cu2 115.4(2) . . ? 
C30' P2 Cu2 117.3(2) . . ? 
C42 P3 C54 103.70(14) . . ? 
C42 P3 C48 105.06(14) . . ? 
C54 P3 C48 101.11(10) . . ? 
C54 P3 C42' 104.37(15) . . ? 
C48 P3 C42' 103.25(15) . . ? 
C42 P3 Cu3 114.73(11) . . ? 
C54 P3 Cu3 114.61(7) . . ? 
C48 P3 Cu3 115.95(7) . . ? 
C42' P3 Cu3 115.70(11) . . ? 
C66 P4 C72 104.25(10) . . ? 
C66 P4 C60 102.25(10) . . ? 
C72 P4 C60 102.40(11) . . ? 
C66 P4 Cu4 109.88(7) . . ? 
C72 P4 Cu4 118.13(7) . . ? 
C60 P4 Cu4 118.01(8) . . ? 
C79 O1 C73 105.16(16) . . ? 
C80 O2 C86 104.59(16) . . ? 
C87 O3 C93 105.03(15) . . ? 
C73 N1 C74 105.42(16) . . ? 
C73 N1 Cu2 124.56(14) . . ? 
C74 N1 Cu2 128.64(14) . . ? 
C80 N2 C81 104.96(17) . . ? 
C80 N2 Cu4 126.13(14) . . ? 
C81 N2 Cu4 125.59(14) . . ? 
C87 N3 C88 105.46(17) . . ? 
C87 N3 Cu3 127.06(14) . . ? 
C88 N3 Cu3 125.84(13) . . ? 
C6 C1 C2 120.8(2) . . ? 
C6 C1 H1 119.6 . . ? 
C2 C1 H1 119.6 . . ? 
C3 C2 C1 119.2(3) . . ? 
C3 C2 H2 120.4 . . ? 
C1 C2 H2 120.4 . . ? 
C4 C3 C2 120.6(2) . . ? 
C4 C3 H3 119.7 . . ? 
C2 C3 H3 119.7 . . ? 
C3 C4 C5 120.7(3) . . ? 
C3 C4 H4 119.7 . . ? 
C5 C4 H4 119.7 . . ? 
C6 C5 C4 119.6(3) . . ? 
C6 C5 H5 120.2 . . ? 
C4 C5 H5 120.2 . . ? 
C5 C6 C1 119.0(2) . . ? 
C5 C6 P1 123.36(19) . . ? 
C1 C6 P1 117.42(16) . . ? 
C12 C7 C8 120.4(2) . . ? 
C12 C7 H7 119.8 . . ? 
C8 C7 H7 119.8 . . ? 
C9 C8 C7 120.1(3) . . ? 
C9 C8 H8 119.9 . . ? 
C7 C8 H8 119.9 . . ? 
C10 C9 C8 120.0(2) . . ? 
C10 C9 H9 120.0 . . ? 
C8 C9 H9 120.0 . . ? 
C9 C10 C11 120.4(2) . . ? 
C9 C10 H10 119.8 . . ? 
C11 C10 H10 119.8 . . ? 
C10 C11 C12 120.7(2) . . ? 
C10 C11 H11 119.6 . . ? 
C12 C11 H11 119.6 . . ? 
C7 C12 C11 118.4(2) . . ? 
C7 C12 P1 124.86(17) . . ? 
C11 C12 P1 116.30(17) . . ? 
C14 C13 C18 119.8(2) . . ? 
C14 C13 H13 120.1 . . ? 
C18 C13 H13 120.1 . . ? 
C15 C14 C13 120.3(2) . . ? 
C15 C14 H14 119.9 . . ? 
C13 C14 H14 119.9 . . ? 
C16 C15 C14 119.9(2) . . ? 
C16 C15 H15 120.0 . . ? 
C14 C15 H15 120.0 . . ? 
C15 C16 C17 120.0(2) . . ? 
C15 C16 H16 120.0 . . ? 
C17 C16 H16 120.0 . . ? 
C16 C17 C18 120.7(2) . . ? 
C16 C17 H17 119.7 . . ? 
C18 C17 H17 119.7 . . ? 
C17 C18 C13 119.3(2) . . ? 
C17 C18 P1 116.86(17) . . ? 
C13 C18 P1 123.81(18) . . ? 
C36 C31 C32 120.3(3) . . ? 
C36 C31 H31 119.8 . . ? 
C32 C31 H31 119.8 . . ? 
C33 C32 C31 120.7(3) . . ? 
C33 C32 H32 119.7 . . ? 
C31 C32 H32 119.7 . . ? 
C34 C33 C32 119.4(3) . . ? 
C34 C33 H33 120.3 . . ? 
C32 C33 H33 120.3 . . ? 
C33 C34 C35 121.0(3) . . ? 
C33 C34 H34 119.5 . . ? 
C35 C34 H34 119.5 . . ? 
C36 C35 C34 120.4(3) . . ? 
C36 C35 H35 119.8 . . ? 
C34 C35 H35 119.8 . . ? 
C35 C36 C31 118.2(2) . . ? 
C35 C36 P2 123.65(19) . . ? 
C31 C36 P2 118.1(2) . . ? 
C48 C43 C44 120.6(2) . . ? 
C48 C43 H43 119.7 . . ? 
C44 C43 H43 119.7 . . ? 
C45 C44 C43 119.8(2) . . ? 
C45 C44 H44 120.1 . . ? 
C43 C44 H44 120.1 . . ? 
C46 C45 C44 120.1(2) . . ? 
C46 C45 H45 119.9 . . ? 
C44 C45 H45 119.9 . . ? 
C45 C46 C47 120.5(2) . . ? 
C45 C46 H46 119.7 . . ? 
C47 C46 H46 119.7 . . ? 
C46 C47 C48 120.0(2) . . ? 
C46 C47 H47 120.0 . . ? 
C48 C47 H47 120.0 . . ? 
C43 C48 C47 118.9(2) . . ? 
C43 C48 P3 119.17(16) . . ? 
C47 C48 P3 121.89(18) . . ? 
C54 C49 C50 120.6(2) . . ? 
C54 C49 H49 119.7 . . ? 
C50 C49 H49 119.7 . . ? 
C51 C50 C49 120.4(3) . . ? 
C51 C50 H50 119.8 . . ? 
C49 C50 H50 119.8 . . ? 
C52 C51 C50 119.3(3) . . ? 
C52 C51 H51 120.3 . . ? 
C50 C51 H51 120.3 . . ? 
C51 C52 C53 120.8(3) . . ? 
C51 C52 H52 119.6 . . ? 
C53 C52 H52 119.6 . . ? 
C54 C53 C52 120.2(3) . . ? 
C54 C53 H53 119.9 . . ? 
C52 C53 H53 119.9 . . ? 
C53 C54 C49 118.5(2) . . ? 
C53 C54 P3 124.4(2) . . ? 
C49 C54 P3 117.10(17) . . ? 
C60 C55 C56 120.8(3) . . ? 
C60 C55 H55 119.6 . . ? 
C56 C55 H55 119.6 . . ? 
C57 C56 C55 120.1(3) . . ? 
C57 C56 H56 119.9 . . ? 
C55 C56 H56 119.9 . . ? 
C56 C57 C58 119.9(3) . . ? 
C56 C57 H57 120.1 . . ? 
C58 C57 H57 120.1 . . ? 
C57 C58 C59 120.5(3) . . ? 
C57 C58 H58 119.7 . . ? 
C59 C58 H58 119.7 . . ? 
C58 C59 C60 120.4(3) . . ? 
C58 C59 H59 119.8 . . ? 
C60 C59 H59 119.8 . . ? 
C55 C60 C59 118.2(2) . . ? 
C55 C60 P4 118.38(18) . . ? 
C59 C60 P4 123.4(2) . . ? 
C62 C61 C66 120.9(3) . . ? 
C62 C61 H61 119.5 . . ? 
C66 C61 H61 119.5 . . ? 
C63 C62 C61 119.8(3) . . ? 
C63 C62 H62 120.1 . . ? 
C61 C62 H62 120.1 . . ? 
C62 C63 C64 120.1(3) . . ? 
C62 C63 H63 120.0 . . ? 
C64 C63 H63 120.0 . . ? 
C63 C64 C65 120.0(3) . . ? 
C63 C64 H64 120.0 . . ? 
C65 C64 H64 120.0 . . ? 
C64 C65 C66 120.3(2) . . ? 
C64 C65 H65 119.8 . . ? 
C66 C65 H65 119.8 . . ? 
C61 C66 C65 118.8(2) . . ? 
C61 C66 P4 122.58(18) . . ? 
C65 C66 P4 118.51(17) . . ? 
C72 C67 C68 120.6(2) . . ? 
C72 C67 H67 119.7 . . ? 
C68 C67 H67 119.7 . . ? 
C69 C68 C67 120.3(3) . . ? 
C69 C68 H68 119.8 . . ? 
C67 C68 H68 119.8 . . ? 
C68 C69 C70 119.5(2) . . ? 
C68 C69 H69 120.3 . . ? 
C70 C69 H69 120.3 . . ? 
C69 C70 C71 120.4(2) . . ? 
C69 C70 H70 119.8 . . ? 
C71 C70 H70 119.8 . . ? 
C70 C71 C72 120.3(3) . . ? 
C70 C71 H71 119.9 . . ? 
C72 C71 H71 119.9 . . ? 
C67 C72 C71 118.8(2) . . ? 
C67 C72 P4 123.61(18) . . ? 
C71 C72 P4 117.43(19) . . ? 
N1 C73 O1 113.21(17) . . ? 
N1 C73 S4 131.24(15) . . ? 
O1 C73 S4 115.55(15) . . ? 
C79 C74 C75 119.2(2) . . ? 
C79 C74 N1 108.16(19) . . ? 
C75 C74 N1 132.7(2) . . ? 
C74 C75 C76 117.5(2) . . ? 
C74 C75 H75 121.2 . . ? 
C76 C75 H75 121.2 . . ? 
C75 C76 C77 121.8(3) . . ? 
C75 C76 H76 119.1 . . ? 
C77 C76 H76 119.1 . . ? 
C78 C77 C76 121.3(2) . . ? 
C78 C77 H77 119.4 . . ? 
C76 C77 H77 119.4 . . ? 
C77 C78 C79 116.0(2) . . ? 
C77 C78 H78 122.0 . . ? 
C79 C78 H78 122.0 . . ? 
O1 C79 C78 127.8(2) . . ? 
O1 C79 C74 108.02(18) . . ? 
C78 C79 C74 124.2(2) . . ? 
N2 C80 O2 114.14(18) . . ? 
N2 C80 S3 130.65(16) . . ? 
O2 C80 S3 115.20(14) . . ? 
C86 C81 C82 119.9(2) . . ? 
C86 C81 N2 108.18(19) . . ? 
C82 C81 N2 131.9(2) . . ? 
C83 C82 C81 117.3(2) . . ? 
C83 C82 H82 121.3 . . ? 
C81 C82 H82 121.3 . . ? 
C82 C83 C84 121.4(2) . . ? 
C82 C83 H83 119.3 . . ? 
C84 C83 H83 119.3 . . ? 
C85 C84 C83 121.9(2) . . ? 
C85 C84 H84 119.1 . . ? 
C83 C84 H84 119.1 . . ? 
C86 C85 C84 115.3(2) . . ? 
C86 C85 H85 122.3 . . ? 
C84 C85 H85 122.3 . . ? 
C85 C86 O2 127.8(2) . . ? 
C85 C86 C81 124.1(2) . . ? 
O2 C86 C81 108.11(19) . . ? 
N3 C87 O3 113.24(18) . . ? 
N3 C87 S1 130.21(16) . . ? 
O3 C87 S1 116.53(14) . . ? 
C93 C88 C89 119.8(2) . . ? 
C93 C88 N3 108.35(18) . . ? 
C89 C88 N3 131.83(19) . . ? 
C90 C89 C88 117.6(2) . . ? 
C90 C89 H89 121.2 . . ? 
C88 C89 H89 121.2 . . ? 
C89 C90 C91 121.6(2) . . ? 
C89 C90 H90 119.2 . . ? 
C91 C90 H90 119.2 . . ? 
C92 C91 C90 121.0(2) . . ? 
C92 C91 H91 119.5 . . ? 
C90 C91 H91 119.5 . . ? 
C93 C92 C91 116.2(2) . . ? 
C93 C92 H92 121.9 . . ? 
C91 C92 H92 121.9 . . ? 
C92 C93 O3 128.4(2) . . ? 
C92 C93 C88 123.7(2) . . ? 
O3 C93 C88 107.91(18) . . ? 
O4' C94 N4' 117.3(3) . . ? 
N4 C94 O4 113.4(4) . . ? 
O4' C94 S2 125.7(2) . . ? 
N4 C94 S2 127.2(3) . . ? 
N4' C94 S2 116.1(2) . . ? 
O4 C94 S2 119.0(2) . . ? 
C00 O4 C94 101.9(4) . . ? 
C94 N4 C95 105.9(5) . . ? 
C23 C24 C19 120.0 . . ? 
C23 C24 P2 115.4(3) . . ? 
C19 C24 P2 124.5(3) . . ? 
C22 C23 C24 120.0 . . ? 
C22 C23 H23 120.0 . . ? 
C24 C23 H23 120.0 . . ? 
C21 C22 C23 120.0 . . ? 
C21 C22 H22 120.0 . . ? 
C23 C22 H22 120.0 . . ? 
C22 C21 C20 120.0 . . ? 
C22 C21 H21 120.0 . . ? 
C20 C21 H21 120.0 . . ? 
C19 C20 C21 120.0 . . ? 
C19 C20 H20 120.0 . . ? 
C21 C20 H20 120.0 . . ? 
C20 C19 C24 120.0 . . ? 
C20 C19 H19 120.0 . . ? 
C24 C19 H19 120.0 . . ? 
C29 C30 C25 120.0 . . ? 
C29 C30 P2 122.9(3) . . ? 
C25 C30 P2 117.1(3) . . ? 
C30 C29 C28 120.0 . . ? 
C30 C29 H29 120.0 . . ? 
C28 C29 H29 120.0 . . ? 
C27 C28 C29 120.0 . . ? 
C27 C28 H28 120.0 . . ? 
C29 C28 H28 120.0 . . ? 
C28 C27 C26 120.0 . . ? 
C28 C27 H27 120.0 . . ? 
C26 C27 H27 120.0 . . ? 
C25 C26 C27 120.0 . . ? 
C25 C26 H26 120.0 . . ? 
C27 C26 H26 120.0 . . ? 
C26 C25 C30 120.0 . . ? 
C26 C25 H25 120.0 . . ? 
C30 C25 H25 120.0 . . ? 
C37 C42 C41 120.0 . . ? 
C37 C42 P3 115.0(2) . . ? 
C41 C42 P3 124.9(2) . . ? 
C42 C37 C38 120.0 . . ? 
C42 C37 H37 120.0 . . ? 
C38 C37 H37 120.0 . . ? 
C39 C38 C37 120.0 . . ? 
C39 C38 H38 120.0 . . ? 
C37 C38 H38 120.0 . . ? 
C38 C39 C40 120.0 . . ? 
C38 C39 H39 120.0 . . ? 
C40 C39 H39 120.0 . . ? 
C41 C40 C39 120.0 . . ? 
C41 C40 H40 120.0 . . ? 
C39 C40 H40 120.0 . . ? 
C40 C41 C42 120.0 . . ? 
C40 C41 H41 120.0 . . ? 
C42 C41 H41 120.0 . . ? 
C00 C95 C96 120.0 . . ? 
C00 C95 N4 107.8(4) . . ? 
C96 C95 N4 132.2(4) . . ? 
O4 C00 C99 129.1(3) . . ? 
O4 C00 C95 110.9(3) . . ? 
C99 C00 C95 120.0 . . ? 
C00 C99 C98 120.0 . . ? 
C00 C99 H99 120.0 . . ? 
C98 C99 H99 120.0 . . ? 
C97 C98 C99 120.0 . . ? 
C97 C98 H98 120.0 . . ? 
C99 C98 H98 120.0 . . ? 
C96 C97 C98 120.0 . . ? 
C96 C97 H97 120.0 . . ? 
C98 C97 H97 120.0 . . ? 
C97 C96 C95 120.0 . . ? 
C97 C96 H96 120.0 . . ? 
C95 C96 H96 120.0 . . ? 
C94 O4' C00' 104.4(3) . . ? 
C95' N4' C94 102.0(3) . . ? 
C99' C00' C95' 120.0 . . ? 
C99' C00' O4' 133.5(3) . . ? 
C95' C00' O4' 106.4(3) . . ? 
C98' C99' C00' 120.0 . . ? 
C98' C99' H99' 120.0 . . ? 
C00' C99' H99' 120.0 . . ? 
C99' C98' C97' 120.0 . . ? 
C99' C98' H98' 120.0 . . ? 
C97' C98' H98' 120.0 . . ? 
C96' C97' C98' 120.0 . . ? 
C96' C97' H97' 120.0 . . ? 
C98' C97' H97' 120.0 . . ? 
C97' C96' C95' 120.0 . . ? 
C97' C96' H96' 120.0 . . ? 
C95' C96' H96' 120.0 . . ? 
N4' C95' C96' 130.2(3) . . ? 
N4' C95' C00' 109.7(3) . . ? 
C96' C95' C00' 120.0 . . ? 
C23' C24' C19' 120.0 . . ? 
C23' C24' P2 118.32(16) . . ? 
C19' C24' P2 121.68(16) . . ? 
C24' C23' C22' 120.0 . . ? 
C24' C23' H23' 120.0 . . ? 
C22' C23' H23' 120.0 . . ? 
C23' C22' C21' 120.0 . . ? 
C23' C22' H22' 120.0 . . ? 
C21' C22' H22' 120.0 . . ? 
C20' C21' C22' 120.0 . . ? 
C20' C21' H21' 120.0 . . ? 
C22' C21' H21' 120.0 . . ? 
C21' C20' C19' 120.0 . . ? 
C21' C20' H20' 120.0 . . ? 
C19' C20' H20' 120.0 . . ? 
C20' C19' C24' 120.0 . . ? 
C20' C19' H19' 120.0 . . ? 
C24' C19' H19' 120.0 . . ? 
C29' C30' C25' 120.0 . . ? 
C29' C30' P2 123.4(4) . . ? 
C25' C30' P2 116.6(4) . . ? 
C28' C29' C30' 120.0 . . ? 
C28' C29' H29' 120.0 . . ? 
C30' C29' H29' 120.0 . . ? 
C29' C28' C27' 120.0 . . ? 
C29' C28' H28' 120.0 . . ? 
C27' C28' H28' 120.0 . . ? 
C26' C27' C28' 120.0 . . ? 
C26' C27' H27' 120.0 . . ? 
C28' C27' H27' 120.0 . . ? 
C27' C26' C25' 120.0 . . ? 
C27' C26' H26' 120.0 . . ? 
C25' C26' H26' 120.0 . . ? 
C26' C25' C30' 120.0 . . ? 
C26' C25' H25' 120.0 . . ? 
C30' C25' H25' 120.0 . . ? 
C37' C42' C41' 120.0 . . ? 
C37' C42' P3 118.1(2) . . ? 
C41' C42' P3 121.8(2) . . ? 
C38' C37' C42' 120.0 . . ? 
C38' C37' H37' 120.0 . . ? 
C42' C37' H37' 120.0 . . ? 
C37' C38' C39' 120.0 . . ? 
C37' C38' H38' 120.0 . . ? 
C39' C38' H38' 120.0 . . ? 
C40' C39' C38' 120.0 . . ? 
C40' C39' H39' 120.0 . . ? 
C38' C39' H39' 120.0 . . ? 
C39' C40' C41' 120.0 . . ? 
C39' C40' H40' 120.0 . . ? 
C41' C40' H40' 120.0 . . ? 
C40' C41' C42' 120.0 . . ? 
C40' C41' H41' 120.0 . . ? 
C42' C41' H41' 120.0 . . ? 
  
loop_ 
 _geom_torsion_atom_site_label_1 
 _geom_torsion_atom_site_label_2 
 _geom_torsion_atom_site_label_3 
 _geom_torsion_atom_site_label_4 
 _geom_torsion 
 _geom_torsion_site_symmetry_1 
 _geom_torsion_site_symmetry_2 
 _geom_torsion_site_symmetry_3 
 _geom_torsion_site_symmetry_4 
 _geom_torsion_publ_flag 
C6 C1 C2 C3 0.1(4) . . . . ? 
C1 C2 C3 C4 0.2(4) . . . . ? 
C2 C3 C4 C5 -0.3(4) . . . . ? 
C3 C4 C5 C6 0.2(4) . . . . ? 
C4 C5 C6 C1 0.1(4) . . . . ? 
C4 C5 C6 P1 -175.0(2) . . . . ? 
C2 C1 C6 C5 -0.2(4) . . . . ? 
C2 C1 C6 P1 175.18(19) . . . . ? 
C12 P1 C6 C5 -68.6(2) . . . . ? 
C18 P1 C6 C5 41.4(2) . . . . ? 
Cu1 P1 C6 C5 168.42(18) . . . . ? 
C12 P1 C6 C1 116.18(18) . . . . ? 
C18 P1 C6 C1 -133.80(18) . . . . ? 
Cu1 P1 C6 C1 -6.8(2) . . . . ? 
C12 C7 C8 C9 -0.7(4) . . . . ? 
C7 C8 C9 C10 0.4(4) . . . . ? 
C8 C9 C10 C11 0.3(4) . . . . ? 
C9 C10 C11 C12 -0.7(4) . . . . ? 
C8 C7 C12 C11 0.3(4) . . . . ? 
C8 C7 C12 P1 -171.7(2) . . . . ? 
C10 C11 C12 C7 0.4(4) . . . . ? 
C10 C11 C12 P1 173.1(2) . . . . ? 
C6 P1 C12 C7 -6.6(2) . . . . ? 
C18 P1 C12 C7 -116.1(2) . . . . ? 
Cu1 P1 C12 C7 120.02(19) . . . . ? 
C6 P1 C12 C11 -178.75(17) . . . . ? 
C18 P1 C12 C11 71.73(19) . . . . ? 
Cu1 P1 C12 C11 -52.14(19) . . . . ? 
C18 C13 C14 C15 1.2(4) . . . . ? 
C13 C14 C15 C16 0.4(4) . . . . ? 
C14 C15 C16 C17 -1.1(4) . . . . ? 
C15 C16 C17 C18 0.2(4) . . . . ? 
C16 C17 C18 C13 1.3(3) . . . . ? 
C16 C17 C18 P1 -178.35(18) . . . . ? 
C14 C13 C18 C17 -2.0(3) . . . . ? 
C14 C13 C18 P1 177.64(19) . . . . ? 
C12 P1 C18 C17 -152.16(16) . . . . ? 
C6 P1 C18 C17 96.27(17) . . . . ? 
Cu1 P1 C18 C17 -31.45(18) . . . . ? 
C12 P1 C18 C13 28.2(2) . . . . ? 
C6 P1 C18 C13 -83.4(2) . . . . ? 
Cu1 P1 C18 C13 148.87(17) . . . . ? 
C36 C31 C32 C33 0.8(4) . . . . ? 
C31 C32 C33 C34 0.6(4) . . . . ? 
C32 C33 C34 C35 -1.0(4) . . . . ? 
C33 C34 C35 C36 0.0(4) . . . . ? 
C34 C35 C36 C31 1.4(4) . . . . ? 
C34 C35 C36 P2 178.4(2) . . . . ? 
C32 C31 C36 C35 -1.8(4) . . . . ? 
C32 C31 C36 P2 -179.0(2) . . . . ? 
C30 P2 C36 C35 123.1(3) . . . . ? 
C24' P2 C36 C35 14.3(2) . . . . ? 
C24 P2 C36 C35 25.8(3) . . . . ? 
C30' P2 C36 C35 129.4(3) . . . . ? 
Cu2 P2 C36 C35 -103.4(2) . . . . ? 
C30 P2 C36 C31 -59.8(3) . . . . ? 
C24' P2 C36 C31 -168.7(2) . . . . ? 
C24 P2 C36 C31 -157.2(3) . . . . ? 
C30' P2 C36 C31 -53.6(3) . . . . ? 
Cu2 P2 C36 C31 73.7(2) . . . . ? 
C48 C43 C44 C45 -1.2(4) . . . . ? 
C43 C44 C45 C46 1.4(4) . . . . ? 
C44 C45 C46 C47 -0.9(4) . . . . ? 
C45 C46 C47 C48 0.3(4) . . . . ? 
C44 C43 C48 C47 0.6(3) . . . . ? 
C44 C43 C48 P3 178.71(19) . . . . ? 
C46 C47 C48 C43 -0.1(3) . . . . ? 
C46 C47 C48 P3 -178.18(18) . . . . ? 
C42 P3 C48 C43 107.9(2) . . . . ? 
C54 P3 C48 C43 -144.49(18) . . . . ? 
C42' P3 C48 C43 107.7(2) . . . . ? 
Cu3 P3 C48 C43 -19.9(2) . . . . ? 
C42 P3 C48 C47 -74.0(2) . . . . ? 
C54 P3 C48 C47 33.6(2) . . . . ? 
C42' P3 C48 C47 -74.2(2) . . . . ? 
Cu3 P3 C48 C47 158.18(16) . . . . ? 
C54 C49 C50 C51 -1.5(4) . . . . ? 
C49 C50 C51 C52 0.4(5) . . . . ? 
C50 C51 C52 C53 0.7(5) . . . . ? 
C51 C52 C53 C54 -0.6(5) . . . . ? 
C52 C53 C54 C49 -0.5(4) . . . . ? 
C52 C53 C54 P3 178.7(3) . . . . ? 
C50 C49 C54 C53 1.6(4) . . . . ? 
C50 C49 C54 P3 -177.75(19) . . . . ? 
C42 P3 C54 C53 4.7(3) . . . . ? 
C48 P3 C54 C53 -104.0(2) . . . . ? 
C42' P3 C54 C53 3.0(3) . . . . ? 
Cu3 P3 C54 C53 130.5(2) . . . . ? 
C42 P3 C54 C49 -176.0(2) . . . . ? 
C48 P3 C54 C49 75.30(19) . . . . ? 
C42' P3 C54 C49 -177.8(2) . . . . ? 
Cu3 P3 C54 C49 -50.2(2) . . . . ? 
C60 C55 C56 C57 -2.7(4) . . . . ? 
C55 C56 C57 C58 0.5(5) . . . . ? 
C56 C57 C58 C59 2.0(6) . . . . ? 
C57 C58 C59 C60 -2.3(6) . . . . ? 
C56 C55 C60 C59 2.3(4) . . . . ? 
C56 C55 C60 P4 -176.9(2) . . . . ? 
C58 C59 C60 C55 0.2(4) . . . . ? 
C58 C59 C60 P4 179.4(3) . . . . ? 
C66 P4 C60 C55 78.7(2) . . . . ? 
C72 P4 C60 C55 -173.53(18) . . . . ? 
Cu4 P4 C60 C55 -42.0(2) . . . . ? 
C66 P4 C60 C59 -100.5(2) . . . . ? 
C72 P4 C60 C59 7.3(2) . . . . ? 
Cu4 P4 C60 C59 138.8(2) . . . . ? 
C66 C61 C62 C63 -0.6(5) . . . . ? 
C61 C62 C63 C64 -1.6(6) . . . . ? 
C62 C63 C64 C65 2.9(5) . . . . ? 
C63 C64 C65 C66 -2.0(4) . . . . ? 
C62 C61 C66 C65 1.5(4) . . . . ? 
C62 C61 C66 P4 -174.7(2) . . . . ? 
C64 C65 C66 C61 -0.2(4) . . . . ? 
C64 C65 C66 P4 176.1(2) . . . . ? 
C72 P4 C66 C61 -105.4(2) . . . . ? 
C60 P4 C66 C61 1.0(2) . . . . ? 
Cu4 P4 C66 C61 127.1(2) . . . . ? 
C72 P4 C66 C65 78.4(2) . . . . ? 
C60 P4 C66 C65 -175.19(19) . . . . ? 
Cu4 P4 C66 C65 -49.1(2) . . . . ? 
C72 C67 C68 C69 -2.2(4) . . . . ? 
C67 C68 C69 C70 1.4(4) . . . . ? 
C68 C69 C70 C71 0.7(4) . . . . ? 
C69 C70 C71 C72 -2.0(4) . . . . ? 
C68 C67 C72 C71 0.9(4) . . . . ? 
C68 C67 C72 P4 -174.9(2) . . . . ? 
C70 C71 C72 C67 1.2(4) . . . . ? 
C70 C71 C72 P4 177.2(2) . . . . ? 
C66 P4 C72 C67 -4.1(2) . . . . ? 
C60 P4 C72 C67 -110.4(2) . . . . ? 
Cu4 P4 C72 C67 118.1(2) . . . . ? 
C66 P4 C72 C71 -179.97(18) . . . . ? 
C60 P4 C72 C71 73.8(2) . . . . ? 
Cu4 P4 C72 C71 -57.7(2) . . . . ? 
C74 N1 C73 O1 -1.0(2) . . . . ? 
Cu2 N1 C73 O1 166.57(13) . . . . ? 
C74 N1 C73 S4 178.07(17) . . . . ? 
Cu2 N1 C73 S4 -14.3(3) . . . . ? 
C79 O1 C73 N1 0.2(2) . . . . ? 
C79 O1 C73 S4 -179.02(14) . . . . ? 
Cu1 S4 C73 N1 57.3(2) . . . . ? 
Cu4 S4 C73 N1 -49.5(2) . . . . ? 
Cu1 S4 C73 O1 -123.60(14) . . . . ? 
Cu4 S4 C73 O1 129.60(13) . . . . ? 
C73 N1 C74 C79 1.4(2) . . . . ? 
Cu2 N1 C74 C79 -165.50(15) . . . . ? 
C73 N1 C74 C75 -177.5(2) . . . . ? 
Cu2 N1 C74 C75 15.6(3) . . . . ? 
C79 C74 C75 C76 2.5(3) . . . . ? 
N1 C74 C75 C76 -178.6(2) . . . . ? 
C74 C75 C76 C77 -0.4(4) . . . . ? 
C75 C76 C77 C78 -1.6(4) . . . . ? 
C76 C77 C78 C79 1.2(4) . . . . ? 
C73 O1 C79 C78 -178.4(2) . . . . ? 
C73 O1 C79 C74 0.7(2) . . . . ? 
C77 C78 C79 O1 -179.9(2) . . . . ? 
C77 C78 C79 C74 1.1(4) . . . . ? 
C75 C74 C79 O1 177.8(2) . . . . ? 
N1 C74 C79 O1 -1.3(2) . . . . ? 
C75 C74 C79 C78 -3.0(4) . . . . ? 
N1 C74 C79 C78 177.9(2) . . . . ? 
C81 N2 C80 O2 0.0(2) . . . . ? 
Cu4 N2 C80 O2 160.19(13) . . . . ? 
C81 N2 C80 S3 -178.66(16) . . . . ? 
Cu4 N2 C80 S3 -18.4(3) . . . . ? 
C86 O2 C80 N2 -0.7(2) . . . . ? 
C86 O2 C80 S3 178.17(14) . . . . ? 
Cu1 S3 C80 N2 66.47(19) . . . . ? 
Cu3 S3 C80 N2 -37.9(2) . . . . ? 
Cu1 S3 C80 O2 -112.15(13) . . . . ? 
Cu3 S3 C80 O2 143.46(12) . . . . ? 
C80 N2 C81 C86 0.7(2) . . . . ? 
Cu4 N2 C81 C86 -159.62(15) . . . . ? 
C80 N2 C81 C82 -179.6(2) . . . . ? 
Cu4 N2 C81 C82 20.1(3) . . . . ? 
C86 C81 C82 C83 1.3(3) . . . . ? 
N2 C81 C82 C83 -178.4(2) . . . . ? 
C81 C82 C83 C84 -0.7(4) . . . . ? 
C82 C83 C84 C85 -0.5(5) . . . . ? 
C83 C84 C85 C86 0.9(5) . . . . ? 
C84 C85 C86 O2 179.8(3) . . . . ? 
C84 C85 C86 C81 -0.2(4) . . . . ? 
C80 O2 C86 C85 -178.9(3) . . . . ? 
C80 O2 C86 C81 1.1(2) . . . . ? 
C82 C81 C86 C85 -0.9(4) . . . . ? 
N2 C81 C86 C85 178.9(2) . . . . ? 
C82 C81 C86 O2 179.1(2) . . . . ? 
N2 C81 C86 O2 -1.2(2) . . . . ? 
C88 N3 C87 O3 -0.5(2) . . . . ? 
Cu3 N3 C87 O3 165.50(13) . . . . ? 
C88 N3 C87 S1 -178.88(16) . . . . ? 
Cu3 N3 C87 S1 -12.9(3) . . . . ? 
C93 O3 C87 N3 -0.1(2) . . . . ? 
C93 O3 C87 S1 178.56(14) . . . . ? 
Cu1 S1 C87 N3 60.2(2) . . . . ? 
Cu2 S1 C87 N3 -43.0(2) . . . . ? 
Cu1 S1 C87 O3 -118.14(14) . . . . ? 
Cu2 S1 C87 O3 138.68(13) . . . . ? 
C87 N3 C88 C93 0.8(2) . . . . ? 
Cu3 N3 C88 C93 -165.36(14) . . . . ? 
C87 N3 C88 C89 -177.9(2) . . . . ? 
Cu3 N3 C88 C89 15.9(3) . . . . ? 
C93 C88 C89 C90 0.9(3) . . . . ? 
N3 C88 C89 C90 179.5(2) . . . . ? 
C88 C89 C90 C91 0.6(3) . . . . ? 
C89 C90 C91 C92 -1.1(4) . . . . ? 
C90 C91 C92 C93 0.0(4) . . . . ? 
C91 C92 C93 O3 -178.5(2) . . . . ? 
C91 C92 C93 C88 1.6(3) . . . . ? 
C87 O3 C93 C92 -179.3(2) . . . . ? 
C87 O3 C93 C88 0.6(2) . . . . ? 
C89 C88 C93 C92 -2.2(3) . . . . ? 
N3 C88 C93 C92 179.0(2) . . . . ? 
C89 C88 C93 O3 177.98(18) . . . . ? 
N3 C88 C93 O3 -0.9(2) . . . . ? 
Cu4 S2 C94 O4' 158.6(3) . . . . ? 
Cu3 S2 C94 O4' -83.2(3) . . . . ? 
Cu2 S2 C94 O4' 35.4(3) . . . . ? 
Cu4 S2 C94 N4 9.6(2) . . . . ? 
Cu3 S2 C94 N4 127.86(19) . . . . ? 
Cu2 S2 C94 N4 -113.52(19) . . . . ? 
Cu4 S2 C94 N4' -10.7(3) . . . . ? 
Cu3 S2 C94 N4' 107.5(2) . . . . ? 
Cu2 S2 C94 N4' -133.8(2) . . . . ? 
Cu4 S2 C94 O4 -162.90(16) . . . . ? 
Cu3 S2 C94 O4 -44.66(18) . . . . ? 
Cu2 S2 C94 O4 73.96(18) . . . . ? 
N4 C94 O4 C00 0.45(15) . . . . ? 
S2 C94 O4 C00 174.0(2) . . . . ? 
O4 C94 N4 C95 -0.89(15) . . . . ? 
S2 C94 N4 C95 -173.8(2) . . . . ? 
C30 P2 C24 C23 178.5(3) . . . . ? 
C36 P2 C24 C23 -76.5(3) . . . . ? 
Cu2 P2 C24 C23 51.8(3) . . . . ? 
C30 P2 C24 C19 2.2(4) . . . . ? 
C36 P2 C24 C19 107.2(4) . . . . ? 
Cu2 P2 C24 C19 -124.5(3) . . . . ? 
C19 C24 C23 C22 0.0 . . . . ? 
P2 C24 C23 C22 -176.5(5) . . . . ? 
C24 C23 C22 C21 0.0 . . . . ? 
C23 C22 C21 C20 0.0 . . . . ? 
C22 C21 C20 C19 0.0 . . . . ? 
C21 C20 C19 C24 0.0 . . . . ? 
C23 C24 C19 C20 0.0 . . . . ? 
P2 C24 C19 C20 176.1(5) . . . . ? 
C36 P2 C30 C29 -28.1(2) . . . . ? 
C24 P2 C30 C29 80.6(3) . . . . ? 
Cu2 P2 C30 C29 -157.26(17) . . . . ? 
C36 P2 C30 C25 154.3(3) . . . . ? 
C24 P2 C30 C25 -96.9(4) . . . . ? 
Cu2 P2 C30 C25 25.2(4) . . . . ? 
C25 C30 C29 C28 0.0 . . . . ? 
P2 C30 C29 C28 -177.5(4) . . . . ? 
C30 C29 C28 C27 0.0 . . . . ? 
C29 C28 C27 C26 0.0 . . . . ? 
C28 C27 C26 C25 0.0 . . . . ? 
C27 C26 C25 C30 0.0 . . . . ? 
C29 C30 C25 C26 0.0 . . . . ? 
P2 C30 C25 C26 177.6(4) . . . . ? 
C54 P3 C42 C37 74.6(2) . . . . ? 
C48 P3 C42 C37 -179.7(2) . . . . ? 
Cu3 P3 C42 C37 -51.1(2) . . . . ? 
C54 P3 C42 C41 -109.3(3) . . . . ? 
C48 P3 C42 C41 -3.6(3) . . . . ? 
Cu3 P3 C42 C41 124.9(2) . . . . ? 
C41 C42 C37 C38 0.0 . . . . ? 
P3 C42 C37 C38 176.3(3) . . . . ? 
C42 C37 C38 C39 0.0 . . . . ? 
C37 C38 C39 C40 0.0 . . . . ? 
C38 C39 C40 C41 0.0 . . . . ? 
C39 C40 C41 C42 0.0 . . . . ? 
C37 C42 C41 C40 0.0 . . . . ? 
P3 C42 C41 C40 -175.9(3) . . . . ? 
C94 N4 C95 C00 0.97(19) . . . . ? 
C94 N4 C95 C96 179.2(2) . . . . ? 
C94 O4 C00 C99 -178.9(2) . . . . ? 
C94 O4 C00 C95 0.20(19) . . . . ? 
C96 C95 C00 O4 -179.2(3) . . . . ? 
N4 C95 C00 O4 -0.7(2) . . . . ? 
C96 C95 C00 C99 0.0 . . . . ? 
N4 C95 C00 C99 178.5(3) . . . . ? 
O4 C00 C99 C98 179.1(3) . . . . ? 
C95 C00 C99 C98 0.0 . . . . ? 
C00 C99 C98 C97 0.0 . . . . ? 
C99 C98 C97 C96 0.0 . . . . ? 
C98 C97 C96 C95 0.0 . . . . ? 
C00 C95 C96 C97 0.0 . . . . ? 
N4 C95 C96 C97 -178.1(3) . . . . ? 
N4' C94 O4' C00' -4.3(4) . . . . ? 
S2 C94 O4' C00' -173.5(2) . . . . ? 
O4' C94 N4' C95' 4.5(4) . . . . ? 
S2 C94 N4' C95' 174.7(3) . . . . ? 
C94 O4' C00' C99' 179.3(3) . . . . ? 
C94 O4' C00' C95' 2.3(4) . . . . ? 
C95' C00' C99' C98' 0.0 . . . . ? 
O4' C00' C99' C98' -176.7(4) . . . . ? 
C00' C99' C98' C97' 0.0 . . . . ? 
C99' C98' C97' C96' 0.0 . . . . ? 
C98' C97' C96' C95' 0.0 . . . . ? 
C94 N4' C95' C96' -179.3(3) . . . . ? 
C94 N4' C95' C00' -2.5(4) . . . . ? 
C97' C96' C95' N4' 176.5(5) . . . . ? 
C97' C96' C95' C00' 0.0 . . . . ? 
C99' C00' C95' N4' -177.2(4) . . . . ? 
O4' C00' C95' N4' 0.3(4) . . . . ? 
C99' C00' C95' C96' 0.0 . . . . ? 
O4' C00' C95' C96' 177.5(3) . . . . ? 
C36 P2 C24' C23' -80.88(19) . . . . ? 
C30' P2 C24' C23' 172.4(3) . . . . ? 
Cu2 P2 C24' C23' 38.9(2) . . . . ? 
C36 P2 C24' C19' 98.9(2) . . . . ? 
C30' P2 C24' C19' -7.9(3) . . . . ? 
Cu2 P2 C24' C19' -141.32(19) . . . . ? 
C19' C24' C23' C22' 0.0 . . . . ? 
P2 C24' C23' C22' 179.8(3) . . . . ? 
C24' C23' C22' C21' 0.0 . . . . ? 
C23' C22' C21' C20' 0.0 . . . . ? 
C22' C21' C20' C19' 0.0 . . . . ? 
C21' C20' C19' C24' 0.0 . . . . ? 
C23' C24' C19' C20' 0.0 . . . . ? 
P2 C24' C19' C20' -179.8(3) . . . . ? 
C36 P2 C30' C29' -38.8(3) . . . . ? 
C24' P2 C30' C29' 65.8(3) . . . . ? 
Cu2 P2 C30' C29' -163.9(2) . . . . ? 
C36 P2 C30' C25' 141.0(3) . . . . ? 
C24' P2 C30' C25' -114.4(4) . . . . ? 
Cu2 P2 C30' C25' 15.9(4) . . . . ? 
C25' C30' C29' C28' 0.0 . . . . ? 
P2 C30' C29' C28' 179.7(4) . . . . ? 
C30' C29' C28' C27' 0.0 . . . . ? 
C29' C28' C27' C26' 0.0 . . . . ? 
C28' C27' C26' C25' 0.0 . . . . ? 
C27' C26' C25' C30' 0.0 . . . . ? 
C29' C30' C25' C26' 0.0 . . . . ? 
P2 C30' C25' C26' -179.8(4) . . . . ? 
C41' C42' C37' C38' 0.0 . . . . ? 
P3 C42' C37' C38' 176.3(3) . . . . ? 
C42' C37' C38' C39' 0.0 . . . . ? 
C37' C38' C39' C40' 0.0 . . . . ? 
C38' C39' C40' C41' 0.0 . . . . ? 
C39' C40' C41' C42' 0.0 . . . . ? 
C37' C42' C41' C40' 0.0 . . . . ? 
P3 C42' C41' C40' -176.2(3) . . . . ? 
  
_refine_diff_density_max    0.640 
_refine_diff_density_min   -0.504 
_refine_diff_density_rms    0.058 
  
_shelx_res_file 
; 
TITL zty-81-2-10.1_auto_a.res in P-1 
    full.res 
    created by SHELXL-2018/3 at 22:21:03 on 26-Jul-2024 
CELL 1.54184 14.164513 14.653336 23.806596 81.6263 76.0245 66.4653 
ZERR 2 0.000291 0.00032 0.000548 0.0019 0.0019 0.002 
LATT 1 
SFAC C H N O P S Cu 
UNIT 200 152 8 8 8 8 8 
SIZE 0.1 0.08 0.05 
REM colorless block 
  
DELU 0.005 0.005 Cu1 > C41' 
SIMU 0.005 0.005 Cu1 > C41' 
  
DFIX 2.462 N4' C00' 
  
Flat 0.01 N4 O4 C94 C95 C96 C97 C98 C99 C00 
  
OMIT 0 140 
L.S. 4 
PLAN  1 
TEMP -123 
CONF 
MORE -1 
BOND $H 
fmap 2 
acta 
  
WGHT    0.045700    2.789100 
FVAR       0.32437   0.38003   0.53857   0.44290   0.53581 
CU1   7    0.655424    0.709199    0.647995    11.00000    0.02502    0.02698 = 
         0.02287    0.00078   -0.01039   -0.00745 
CU2   7    0.576094    0.790096    0.792331    11.00000    0.02498    0.02451 = 
         0.02082    0.00358   -0.00620   -0.00631 
CU3   7    0.782140    0.535143    0.755496    11.00000    0.02228    0.02217 = 
         0.02816    0.00380   -0.01181   -0.00661 
CU4   7    0.848501    0.763399    0.700466    11.00000    0.02346    0.02386 = 
         0.02548   -0.00220   -0.00672   -0.00860 
S1    6    0.523681    0.712908    0.729517    11.00000    0.02236    0.02546 = 
         0.02528    0.00238   -0.00985   -0.00521 
S2    6    0.758450    0.694768    0.778959    11.00000    0.02197    0.02112 = 
         0.02340    0.00185   -0.00943   -0.00588 
S3    6    0.801080    0.558806    0.653209    11.00000    0.02256    0.02398 = 
         0.02539    0.00011   -0.00852   -0.00765 
S4    6    0.709537    0.839663    0.645889    11.00000    0.02584    0.02768 = 
         0.02154    0.00136   -0.00798   -0.00983 
P1    5    0.590137    0.710055    0.570581    11.00000    0.02418    0.02378 = 
         0.01992    0.00127   -0.00917   -0.00698 
P2    5    0.466573    0.783928    0.876435    11.00000    0.02425    0.02643 = 
         0.02402    0.00427   -0.00285   -0.00471 
P3    5    0.914152    0.412335    0.787893    11.00000    0.02274    0.02177 = 
         0.02832    0.00325   -0.01137   -0.00449 
P4    5    0.897032    0.882632    0.717905    11.00000    0.02569    0.02209 = 
         0.02955   -0.00113   -0.00968   -0.00875 
O1    4    0.568482    1.020959    0.661397    11.00000    0.03779    0.02398 = 
         0.03136    0.00962   -0.01317   -0.00853 
O2    4    0.957874    0.560216    0.568587    11.00000    0.03211    0.02868 = 
         0.03016   -0.00795   -0.00142   -0.01291 
O3    4    0.480743    0.550537    0.748241    11.00000    0.02215    0.03207 = 
         0.03471   -0.00086   -0.00926   -0.01129 
N1    3    0.561354    0.922140    0.742710    11.00000    0.02520    0.02170 = 
         0.02581    0.00224   -0.00848   -0.00545 
N2    3    0.934111    0.659602    0.638697    11.00000    0.02132    0.02575 = 
         0.02628   -0.00397   -0.00507   -0.00693 
N3    3    0.640347    0.521818    0.764666    11.00000    0.02444    0.02570 = 
         0.02628    0.00188   -0.00869   -0.01020 
C1    1    0.453024    0.904366    0.589163    11.00000    0.02709    0.03004 = 
         0.05386   -0.00151   -0.01346   -0.00808 
AFIX  43 
H1    2    0.476492    0.892074    0.624705    11.00000   -1.20000 
AFIX   0 
C2    1    0.382364    0.998657    0.575522    11.00000    0.03120    0.03017 = 
         0.08248   -0.00027   -0.01106   -0.00826 
AFIX  43 
H2    2    0.357722    1.050526    0.601492    11.00000   -1.20000 
AFIX   0 
C3    1    0.348546    1.015912    0.523882    11.00000    0.03198    0.04023 = 
         0.07683    0.02910   -0.01028   -0.00651 
AFIX  43 
H3    2    0.300510    1.080137    0.514238    11.00000   -1.20000 
AFIX   0 
C4    1    0.383455    0.941566    0.486502    11.00000    0.03998    0.06640 = 
         0.04471    0.02970   -0.01707   -0.00805 
AFIX  43 
H4    2    0.359186    0.954447    0.451180    11.00000   -1.20000 
AFIX   0 
C5    1    0.454503    0.846742    0.499669    11.00000    0.03618    0.05341 = 
         0.03009    0.01067   -0.01392   -0.00783 
AFIX  43 
H5    2    0.478631    0.795397    0.473397    11.00000   -1.20000 
AFIX   0 
C6    1    0.489690    0.827952    0.551437    11.00000    0.02426    0.02773 = 
         0.02930    0.00861   -0.01009   -0.01052 
C7    1    0.427452    0.636612    0.582853    11.00000    0.03251    0.03176 = 
         0.05553    0.00439   -0.01158   -0.01183 
AFIX  43 
H7    2    0.383128    0.701639    0.571640    11.00000   -1.20000 
AFIX   0 
C8    1    0.386875    0.561794    0.599702    11.00000    0.04135    0.04578 = 
         0.07155    0.00380   -0.00958   -0.02361 
AFIX  43 
H8    2    0.314996    0.576349    0.600324    11.00000   -1.20000 
AFIX   0 
C9    1    0.450833    0.467265    0.615356    11.00000    0.05606    0.03851 = 
         0.04655    0.00260   -0.01128   -0.02785 
AFIX  43 
H9    2    0.423283    0.416423    0.626565    11.00000   -1.20000 
AFIX   0 
C10   1    0.553987    0.446470    0.614789    11.00000    0.05806    0.02898 = 
         0.04609    0.00379   -0.02357   -0.01679 
AFIX  43 
H10   2    0.598128    0.380978    0.625424    11.00000   -1.20000 
AFIX   0 
C11   1    0.594675    0.520278    0.598803    11.00000    0.04010    0.02902 = 
         0.04593    0.00217   -0.02091   -0.01054 
AFIX  43 
H11   2    0.666367    0.505113    0.599012    11.00000   -1.20000 
AFIX   0 
C12   1    0.531574    0.616542    0.582417    11.00000    0.03313    0.02702 = 
         0.02101   -0.00037   -0.00979   -0.01138 
C13   1    0.679295    0.629794    0.459136    11.00000    0.04524    0.04047 = 
         0.02716   -0.00388   -0.00389   -0.01964 
AFIX  43 
H13   2    0.621885    0.609407    0.463979    11.00000   -1.20000 
AFIX   0 
C14   1    0.755446    0.611622    0.408192    11.00000    0.05769    0.04595 = 
         0.02732   -0.00775    0.00023   -0.02002 
AFIX  43 
H14   2    0.749198    0.579919    0.377964    11.00000   -1.20000 
AFIX   0 
C15   1    0.840259    0.639579    0.401415    11.00000    0.04904    0.04392 = 
         0.02940   -0.00029    0.00678   -0.01556 
AFIX  43 
H15   2    0.891879    0.627406    0.366509    11.00000   -1.20000 
AFIX   0 
C16   1    0.849736    0.685245    0.445517    11.00000    0.03920    0.04302 = 
         0.03806    0.00389   -0.00093   -0.01825 
AFIX  43 
H16   2    0.908500    0.703454    0.441178    11.00000   -1.20000 
AFIX   0 
C17   1    0.773562    0.704423    0.496000    11.00000    0.03461    0.03171 = 
         0.02996    0.00221   -0.00706   -0.01151 
AFIX  43 
H17   2    0.780321    0.736000    0.526118    11.00000   -1.20000 
AFIX   0 
C18   1    0.687523    0.678005    0.503037    11.00000    0.03082    0.02767 = 
         0.02267    0.00285   -0.00694   -0.00878 
C31   1    0.520431    0.582013    0.906300    11.00000    0.06121    0.03322 = 
         0.04313    0.00371   -0.01182   -0.01346 
AFIX  43 
H31   2    0.584942    0.584145    0.909751    11.00000   -1.20000 
AFIX   0 
C32   1    0.505728    0.492208    0.916774    11.00000    0.09717    0.03638 = 
         0.04159    0.00279   -0.00281   -0.02202 
AFIX  43 
H32   2    0.560032    0.433606    0.927810    11.00000   -1.20000 
AFIX   0 
C33   1    0.413412    0.487415    0.911314    11.00000    0.11160    0.05709 = 
         0.03758   -0.00886    0.00956   -0.05376 
AFIX  43 
H33   2    0.403548    0.426015    0.918897    11.00000   -1.20000 
AFIX   0 
C34   1    0.336653    0.570983    0.895032    11.00000    0.08861    0.07930 = 
         0.03695   -0.00704    0.00050   -0.06040 
AFIX  43 
H34   2    0.273269    0.567549    0.890639    11.00000   -1.20000 
AFIX   0 
C35   1    0.349268    0.662066    0.884610    11.00000    0.05818    0.06218 = 
         0.02822    0.00444   -0.00786   -0.03557 
AFIX  43 
H35   2    0.294574    0.719907    0.873203    11.00000   -1.20000 
AFIX   0 
C36   1    0.441229    0.668630    0.890814    11.00000    0.04291    0.03597 = 
         0.02142    0.00413   -0.00463   -0.01676 
C43   1    0.938110    0.290779    0.701668    11.00000    0.03243    0.03311 = 
         0.03794   -0.00146   -0.00531   -0.01496 
AFIX  43 
H43   2    0.868698    0.334879    0.698662    11.00000   -1.20000 
AFIX   0 
C44   1    0.991208    0.211631    0.665426    11.00000    0.04786    0.04053 = 
         0.04836   -0.01243   -0.00264   -0.02299 
AFIX  43 
H44   2    0.957644    0.201017    0.638337    11.00000   -1.20000 
AFIX   0 
C45   1    1.093032    0.148449    0.668972    11.00000    0.04682    0.03130 = 
         0.05423   -0.01132    0.00701   -0.01636 
AFIX  43 
H45   2    1.129988    0.095272    0.643676    11.00000   -1.20000 
AFIX   0 
C46   1    1.140857    0.162465    0.709038    11.00000    0.03539    0.03092 = 
         0.05053    0.00009    0.00130   -0.00308 
AFIX  43 
H46   2    1.210408    0.118227    0.711654    11.00000   -1.20000 
AFIX   0 
C47   1    1.088349    0.240683    0.745662    11.00000    0.03129    0.03129 = 
         0.03468    0.00311   -0.00562   -0.00435 
AFIX  43 
H47   2    1.122067    0.250012    0.773106    11.00000   -1.20000 
AFIX   0 
C48   1    0.985679    0.305882    0.742193    11.00000    0.02683    0.02414 = 
         0.02817    0.00319   -0.00381   -0.00859 
C49   1    1.061399    0.496773    0.746515    11.00000    0.03293    0.03312 = 
         0.04268   -0.00487   -0.00854   -0.01224 
AFIX  43 
H49   2    1.031382    0.512963    0.712985    11.00000   -1.20000 
AFIX   0 
C50   1    1.145007    0.522802    0.747167    11.00000    0.03652    0.03892 = 
         0.06558   -0.00968   -0.00343   -0.01723 
AFIX  43 
H50   2    1.172969    0.555228    0.713785    11.00000   -1.20000 
AFIX   0 
C51   1    1.187686    0.502024    0.795752    11.00000    0.04126    0.05005 = 
         0.09349   -0.00140   -0.03027   -0.02127 
AFIX  43 
H51   2    1.244745    0.520254    0.796235    11.00000   -1.20000 
AFIX   0 
C52   1    1.147120    0.454692    0.843573    11.00000    0.07294    0.07024 = 
         0.09214    0.02330   -0.06028   -0.03832 
AFIX  43 
H52   2    1.175928    0.440823    0.877432    11.00000   -1.20000 
AFIX   0 
C53   1    1.064607    0.426819    0.843142    11.00000    0.06365    0.05971 = 
         0.06814    0.02655   -0.04720   -0.03566 
AFIX  43 
H53   2    1.037764    0.393500    0.876481    11.00000   -1.20000 
AFIX   0 
C54   1    1.021145    0.447365    0.794286    11.00000    0.02981    0.02466 = 
         0.04269    0.00291   -0.01857   -0.00682 
C55   1    0.740705    0.954486    0.814465    11.00000    0.05466    0.03330 = 
         0.03219   -0.00340   -0.00211   -0.02282 
AFIX  43 
H55   2    0.698739    0.938083    0.795097    11.00000   -1.20000 
AFIX   0 
C56   1    0.696328    0.998199    0.867438    11.00000    0.08055    0.04162 = 
         0.03908   -0.00868    0.00761   -0.03045 
AFIX  43 
H56   2    0.623669    1.014103    0.883300    11.00000   -1.20000 
AFIX   0 
C57   1    0.756887    1.018389    0.896798    11.00000    0.10665    0.05969 = 
         0.03723   -0.01821   -0.00943   -0.02763 
AFIX  43 
H57   2    0.726537    1.047843    0.933189    11.00000   -1.20000 
AFIX   0 
C58   1    0.861475    0.996101    0.873689    11.00000    0.09739    0.08330 = 
         0.06211   -0.03148   -0.03322   -0.02506 
AFIX  43 
H58   2    0.903950    1.008246    0.894758    11.00000   -1.20000 
AFIX   0 
C59   1    0.905773    0.956021    0.819878    11.00000    0.06151    0.06367 = 
         0.05877   -0.02384   -0.02361   -0.01858 
AFIX  43 
H59   2    0.977775    0.943161    0.803628    11.00000   -1.20000 
AFIX   0 
C60   1    0.845519    0.934496    0.789504    11.00000    0.04466    0.02577 = 
         0.03084   -0.00140   -0.01412   -0.01320 
C61   1    0.790178    1.087231    0.690143    11.00000    0.06046    0.02780 = 
         0.03867    0.00235   -0.01013   -0.00685 
AFIX  43 
H61   2    0.778934    1.096971    0.730183    11.00000   -1.20000 
AFIX   0 
C62   1    0.747889    1.167227    0.653100    11.00000    0.08305    0.03099 = 
         0.05140    0.00863   -0.01331   -0.00353 
AFIX  43 
H62   2    0.707266    1.231394    0.667700    11.00000   -1.20000 
AFIX   0 
C63   1    0.764674    1.153860    0.595048    11.00000    0.08219    0.04322 = 
         0.04854    0.01910   -0.02011   -0.01576 
AFIX  43 
H63   2    0.734124    1.208492    0.569648    11.00000   -1.20000 
AFIX   0 
C64   1    0.825998    1.060957    0.573529    11.00000    0.06974    0.05049 = 
         0.03527    0.01043   -0.01569   -0.02522 
AFIX  43 
H64   2    0.840216    1.052475    0.533125    11.00000   -1.20000 
AFIX   0 
C65   1    0.866617    0.980385    0.610904    11.00000    0.04658    0.03737 = 
         0.03418    0.00187   -0.00963   -0.01743 
AFIX  43 
H65   2    0.906864    0.916228    0.596218    11.00000   -1.20000 
AFIX   0 
C66   1    0.848817    0.992887    0.669765    11.00000    0.03078    0.02705 = 
         0.03195    0.00197   -0.00838   -0.01296 
C67   1    1.088837    0.907802    0.667689    11.00000    0.03093    0.03345 = 
         0.06596    0.00329   -0.01297   -0.01464 
AFIX  43 
H67   2    1.049534    0.964255    0.646199    11.00000   -1.20000 
AFIX   0 
C68   1    1.197530    0.878406    0.658746    11.00000    0.03270    0.04326 = 
         0.08203   -0.00220   -0.00768   -0.01740 
AFIX  43 
H68   2    1.232133    0.913460    0.630282    11.00000   -1.20000 
AFIX   0 
C69   1    1.254995    0.798870    0.690929    11.00000    0.02806    0.04435 = 
         0.07545   -0.01603   -0.01390   -0.00869 
AFIX  43 
H69   2    1.328932    0.779771    0.685393    11.00000   -1.20000 
AFIX   0 
C70   1    1.204393    0.746993    0.731349    11.00000    0.03450    0.04145 = 
         0.06148   -0.00589   -0.02126   -0.00430 
AFIX  43 
H70   2    1.243657    0.692463    0.753981    11.00000   -1.20000 
AFIX   0 
C71   1    1.096495    0.773994    0.739139    11.00000    0.03531    0.03490 = 
         0.04750   -0.00163   -0.01656   -0.00908 
AFIX  43 
H71   2    1.062657    0.736587    0.766176    11.00000   -1.20000 
AFIX   0 
C72   1    1.037699    0.855693    0.707474    11.00000    0.02705    0.02504 = 
         0.04586   -0.00595   -0.01268   -0.00844 
C73   1    0.608202    0.927448    0.688188    11.00000    0.02544    0.02084 = 
         0.02607    0.00519   -0.01291   -0.00860 
C74   1    0.486267    1.018483    0.753977    11.00000    0.02495    0.02335 = 
         0.03592    0.00004   -0.01059   -0.00819 
C75   1    0.415555    1.060286    0.803752    11.00000    0.03164    0.03182 = 
         0.04394   -0.00577   -0.00470   -0.00946 
AFIX  43 
H75   2    0.412540    1.022188    0.839545    11.00000   -1.20000 
AFIX   0 
C76   1    0.349325    1.160038    0.799209    11.00000    0.03052    0.03268 = 
         0.06584   -0.01493   -0.00619   -0.00793 
AFIX  43 
H76   2    0.299993    1.190239    0.832578    11.00000   -1.20000 
AFIX   0 
C77   1    0.353426    1.216823    0.747022    11.00000    0.03410    0.02410 = 
         0.08062   -0.00344   -0.01874   -0.00546 
AFIX  43 
H77   2    0.305737    1.284244    0.745351    11.00000   -1.20000 
AFIX   0 
C78   1    0.425379    1.177023    0.697763    11.00000    0.04109    0.02447 = 
         0.06299    0.00806   -0.02059   -0.00739 
AFIX  43 
H78   2    0.429773    1.215397    0.662150    11.00000   -1.20000 
AFIX   0 
C79   1    0.490682    1.078066    0.703266    11.00000    0.03109    0.02466 = 
         0.04034    0.00397   -0.01467   -0.00821 
C80   1    0.902225    0.597977    0.621369    11.00000    0.02207    0.02145 = 
         0.02551   -0.00028   -0.00881   -0.00410 
C81   1    1.018232    0.664354    0.594275    11.00000    0.02371    0.02535 = 
         0.03028   -0.00341   -0.00418   -0.00666 
C82   1    1.083464    0.716386    0.588054    11.00000    0.03362    0.03473 = 
         0.04021   -0.01022   -0.00078   -0.01520 
AFIX  43 
H82   2    1.076964    0.757237    0.617424    11.00000   -1.20000 
AFIX   0 
C83   1    1.158385    0.706462    0.537388    11.00000    0.04490    0.04733 = 
         0.05143   -0.01506    0.00943   -0.02898 
AFIX  43 
H83   2    1.203795    0.741752    0.531666    11.00000   -1.20000 
AFIX   0 
C84   1    1.168695    0.645507    0.494370    11.00000    0.05738    0.06000 = 
         0.05081   -0.02281    0.02252   -0.03711 
AFIX  43 
H84   2    1.220703    0.640872    0.459980    11.00000   -1.20000 
AFIX   0 
C85   1    1.105449    0.591898    0.500467    11.00000    0.05535    0.04935 = 
         0.04314   -0.02208    0.01370   -0.02884 
AFIX  43 
H85   2    1.112686    0.549649    0.471678    11.00000   -1.20000 
AFIX   0 
C86   1    1.031060    0.603951    0.551248    11.00000    0.03132    0.02799 = 
         0.03502   -0.00641   -0.00157   -0.01230 
C87   1    0.554762    0.588873    0.749344    11.00000    0.02106    0.02977 = 
         0.02140   -0.00118   -0.00474   -0.00999 
C88   1    0.623196    0.432212    0.775119    11.00000    0.02660    0.02768 = 
         0.02202   -0.00092   -0.00361   -0.01235 
C89   1    0.684074    0.337210    0.794007    11.00000    0.02922    0.02980 = 
         0.02799    0.00172   -0.00565   -0.01213 
AFIX  43 
H89   2    0.751048    0.323233    0.802200    11.00000   -1.20000 
AFIX   0 
C90   1    0.643595    0.263594    0.800465    11.00000    0.03905    0.02932 = 
         0.02844   -0.00002   -0.00375   -0.01423 
AFIX  43 
H90   2    0.683431    0.198170    0.813691    11.00000   -1.20000 
AFIX   0 
C91   1    0.545839    0.283166    0.788030    11.00000    0.04171    0.03804 = 
         0.03813    0.00022   -0.00381   -0.02476 
AFIX  43 
H91   2    0.520922    0.230707    0.792276    11.00000   -1.20000 
AFIX   0 
C92   1    0.484161    0.378363    0.769490    11.00000    0.03150    0.04220 = 
         0.04161   -0.00221   -0.00718   -0.02061 
AFIX  43 
H92   2    0.417418    0.392730    0.760862    11.00000   -1.20000 
AFIX   0 
C93   1    0.525421    0.450501    0.764373    11.00000    0.02568    0.03111 = 
         0.02632   -0.00147   -0.00474   -0.01144 
C94   1    0.809895    0.684336    0.839609    11.00000    0.03409    0.03062 = 
         0.02508   -0.00235   -0.01309   -0.00615 
PART   1 
O4    4    0.787970    0.619570    0.888537    41.00000    0.05377    0.04431 = 
         0.03087    0.00579   -0.01843   -0.01401 
N4    3    0.877494    0.721534    0.845193    41.00000    0.04624    0.03399 = 
         0.02852   -0.00049   -0.02429   -0.01722 
AFIX  66 
C24   1    0.337575    0.889646    0.886897    21.00000    0.02799    0.03715 = 
         0.03368    0.00864   -0.00230   -0.00169 
C23   1    0.283337    0.910161    0.842166    21.00000    0.02854    0.04009 = 
         0.04145    0.00819   -0.00420   -0.00109 
AFIX  43 
H23   2    0.311105    0.868686    0.810197    21.00000   -1.20000 
AFIX  65 
C22   1    0.188473    0.991359    0.844209    21.00000    0.03332    0.05133 = 
         0.05028    0.00708   -0.00485    0.00767 
AFIX  43 
H22   2    0.151405    1.005379    0.813637    21.00000   -1.20000 
AFIX  65 
C21   1    0.147845    1.052042    0.890984    21.00000    0.03918    0.05945 = 
         0.05660    0.00293   -0.00102    0.01130 
AFIX  43 
H21   2    0.083009    1.107537    0.892380    21.00000   -1.20000 
AFIX  65 
C20   1    0.202081    1.031529    0.935716    21.00000    0.04471    0.05496 = 
         0.05261   -0.00079    0.00198    0.00954 
AFIX  43 
H20   2    0.174313    1.073004    0.967684    21.00000   -1.20000 
AFIX  65 
C19   1    0.296946    0.950331    0.933673    21.00000    0.03659    0.04503 = 
         0.04309    0.00199   -0.00004    0.00340 
AFIX  43 
H19   2    0.334014    0.936311    0.964246    21.00000   -1.20000 
AFIX  66 
C30   1    0.492179    0.800034    0.942684    31.00000    0.03823    0.03074 = 
         0.02325    0.00136   -0.00555   -0.01085 
C29   1    0.449908    0.764333    0.995983    31.00000    0.04746    0.03733 = 
         0.02504    0.00071   -0.00230   -0.01250 
AFIX  43 
H29   2    0.407358    0.727262    0.997767    31.00000   -1.20000 
AFIX  65 
C28   1    0.469893    0.782872    1.046673    31.00000    0.05719    0.04586 = 
         0.02451    0.00141   -0.00481   -0.01099 
AFIX  43 
H28   2    0.441002    0.758471    1.083101    31.00000   -1.20000 
AFIX  65 
C27   1    0.532149    0.837112    1.044064    31.00000    0.05827    0.04976 = 
         0.03066   -0.00823   -0.01306   -0.00969 
AFIX  43 
H27   2    0.545807    0.849782    1.078709    31.00000   -1.20000 
AFIX  65 
C26   1    0.574421    0.872814    0.990765    31.00000    0.05766    0.04798 = 
         0.04027   -0.00777   -0.01327   -0.01985 
AFIX  43 
H26   2    0.616971    0.909884    0.988982    31.00000   -1.20000 
AFIX  65 
C25   1    0.554437    0.854276    0.940075    31.00000    0.04929    0.03995 = 
         0.02914   -0.00235   -0.00685   -0.01670 
AFIX  43 
H25   2    0.583328    0.878676    0.903647    31.00000   -1.20000 
AFIX  66 
C42   1    0.878530    0.359899    0.858178    51.00000    0.02375    0.02853 = 
         0.02682    0.00400   -0.01004   -0.00507 
C37   1    0.822026    0.428636    0.900491    51.00000    0.03496    0.03569 = 
         0.03144    0.00171   -0.00530   -0.00606 
AFIX  43 
H37   2    0.808881    0.497374    0.891353    51.00000   -1.20000 
AFIX  65 
C38   1    0.784754    0.396800    0.956172    51.00000    0.03825    0.04367 = 
         0.03306   -0.00149   -0.00187   -0.00798 
AFIX  43 
H38   2    0.746136    0.443780    0.985091    51.00000   -1.20000 
AFIX  65 
C39   1    0.803986    0.296226    0.969542    51.00000    0.03499    0.04597 = 
         0.03038    0.00500   -0.00326   -0.01075 
AFIX  43 
H39   2    0.778512    0.274468    1.007598    51.00000   -1.20000 
AFIX  65 
C40   1    0.860490    0.227487    0.927230    51.00000    0.03202    0.03624 = 
         0.03467    0.00891   -0.00459   -0.00955 
AFIX  43 
H40   2    0.873634    0.158750    0.936368    51.00000   -1.20000 
AFIX  65 
C41   1    0.897763    0.259322    0.871548    51.00000    0.02775    0.03176 = 
         0.03073    0.00392   -0.00481   -0.00629 
AFIX  43 
H41   2    0.936381    0.212342    0.842630    51.00000   -1.20000 
AFIX  66 
C95   1    0.903788    0.684317    0.899461    41.00000    0.05971    0.05124 = 
         0.03008   -0.00168   -0.03571   -0.01197 
C00   1    0.849465    0.622812    0.924244    41.00000    0.06274    0.05525 = 
         0.03126    0.00137   -0.02470   -0.01280 
C99   1    0.863002    0.573821    0.978020    41.00000    0.07773    0.07343 = 
         0.03753    0.00564   -0.02912   -0.01442 
AFIX  43 
H99   2    0.825875    0.531785    0.994958    41.00000   -1.20000 
AFIX  65 
C98   1    0.930863    0.586335    1.007015    41.00000    0.09034    0.08890 = 
         0.04672    0.00197   -0.04205   -0.01200 
AFIX  43 
H98   2    0.940114    0.552851    1.043769    41.00000   -1.20000 
AFIX  65 
C97   1    0.985186    0.647839    0.982233    41.00000    0.08806    0.08918 = 
         0.05302   -0.00135   -0.05140   -0.01752 
AFIX  43 
H97   2    1.031566    0.656391    1.002050    41.00000   -1.20000 
AFIX  65 
C96   1    0.971650    0.696831    0.928456    41.00000    0.07999    0.07716 = 
         0.04896   -0.00213   -0.04457   -0.02053 
AFIX  43 
H96   2    1.008778    0.738867    0.911519    41.00000   -1.20000 
AFIX   0 
PART   2 
O4'   4    0.763899    0.677879    0.891196   -41.00000    0.05736    0.05499 = 
         0.03476    0.00317   -0.01647   -0.01722 
N4'   3    0.901233    0.700090    0.830265   -41.00000    0.03295    0.02739 = 
         0.02390   -0.00125   -0.02147   -0.01159 
AFIX  66 
C00'  1    0.831112    0.682531    0.923742   -41.00000    0.06379    0.05260 = 
         0.03142   -0.00011   -0.02724   -0.01243 
C99'  1    0.826160    0.680460    0.982919   -41.00000    0.08561    0.07737 = 
         0.03943    0.00242   -0.03081   -0.01309 
AFIX  43 
H99'  2    0.768706    0.671237    1.009865   -41.00000   -1.20000 
AFIX  65 
C98'  1    0.905273    0.691885    1.002670   -41.00000    0.09520    0.08785 = 
         0.04769   -0.00202   -0.05089   -0.01166 
AFIX  43 
H98'  2    0.901888    0.690470    1.043115   -41.00000   -1.20000 
AFIX  65 
C97'  1    0.989338    0.705380    0.963245   -41.00000    0.08803    0.08497 = 
         0.05480    0.00183   -0.05880   -0.01527 
AFIX  43 
H97'  2    1.043407    0.713188    0.976744   -41.00000   -1.20000 
AFIX  65 
C96'  1    0.994291    0.707451    0.904067   -41.00000    0.07464    0.07457 = 
         0.04813   -0.00053   -0.04694   -0.02306 
AFIX  43 
H96'  2    1.051745    0.716675    0.877122   -41.00000   -1.20000 
AFIX  65 
C95'  1    0.915179    0.696027    0.884316   -41.00000    0.05970    0.05066 = 
         0.03757   -0.00086   -0.03065   -0.01280 
AFIX  66 
C24'  1    0.331865    0.872711    0.874136   -21.00000    0.02633    0.02971 = 
         0.03484    0.00363   -0.00190   -0.00502 
C23'  1    0.295313    0.884609    0.823303   -21.00000    0.02698    0.03773 = 
         0.03706    0.00297   -0.00479   -0.00179 
AFIX  43 
H23'  2    0.339695    0.847541    0.790837   -21.00000   -1.20000 
AFIX  65 
C22'  1    0.193825    0.950743    0.819971   -21.00000    0.02857    0.04186 = 
         0.04684    0.00612   -0.00850    0.00169 
AFIX  43 
H22'  2    0.168843    0.958875    0.785228   -21.00000   -1.20000 
AFIX  65 
C21'  1    0.128887    1.004980    0.867473   -21.00000    0.03703    0.05618 = 
         0.05545    0.00246   -0.00410    0.01430 
AFIX  43 
H21'  2    0.059524    1.050180    0.865196   -21.00000   -1.20000 
AFIX  65 
C20'  1    0.165437    0.993083    0.918307   -21.00000    0.04229    0.06200 = 
         0.05443   -0.00500   -0.00167    0.01368 
AFIX  43 
H20'  2    0.121054    1.030151    0.950773   -21.00000   -1.20000 
AFIX  65 
C19'  1    0.266926    0.926949    0.921640   -21.00000    0.03676    0.04833 = 
         0.04230   -0.00098   -0.00304    0.00486 
AFIX  43 
H19'  2    0.291906    0.918818    0.956383   -21.00000   -1.20000 
AFIX  66 
C30'  1    0.508825    0.790288    0.945178   -31.00000    0.04036    0.03186 = 
         0.02365   -0.00069   -0.00336   -0.00975 
C29'  1    0.462936    0.763492    1.000139   -31.00000    0.04582    0.03590 = 
         0.02400    0.00196   -0.00286   -0.01285 
AFIX  43 
H29'  2    0.407209    0.740825    1.004727   -31.00000   -1.20000 
AFIX  65 
C28'  1    0.498586    0.769860    1.048389   -31.00000    0.05436    0.04548 = 
         0.02392   -0.00017   -0.00445   -0.01139 
AFIX  43 
H28'  2    0.467223    0.751546    1.085952   -31.00000   -1.20000 
AFIX  65 
C27'  1    0.580124    0.803025    1.041677   -31.00000    0.05778    0.05103 = 
         0.03343   -0.00744   -0.01155   -0.01331 
AFIX  43 
H27'  2    0.604489    0.807377    1.074653   -31.00000   -1.20000 
AFIX  65 
C26'  1    0.626014    0.829821    0.986715   -31.00000    0.05468    0.04971 = 
         0.03694   -0.00659   -0.00999   -0.01841 
AFIX  43 
H26'  2    0.681741    0.852487    0.982128   -31.00000   -1.20000 
AFIX  65 
C25'  1    0.590365    0.823453    0.938466   -31.00000    0.04832    0.03919 = 
         0.03123   -0.00231   -0.00706   -0.01636 
AFIX  43 
H25'  2    0.621729    0.841767    0.900902   -31.00000   -1.20000 
AFIX  66 
C42'  1    0.877637    0.352046    0.862266   -51.00000    0.02545    0.03079 = 
         0.02720    0.00219   -0.00911   -0.00563 
C37'  1    0.786388    0.406970    0.899633   -51.00000    0.03063    0.03584 = 
         0.03267    0.00386   -0.00453   -0.00359 
AFIX  43 
H37'  2    0.746355    0.473899    0.888820   -51.00000   -1.20000 
AFIX  65 
C38'  1    0.753714    0.363968    0.952822   -51.00000    0.03353    0.04172 = 
         0.03121    0.00071   -0.00055   -0.00701 
AFIX  43 
H38'  2    0.691349    0.401506    0.978361   -51.00000   -1.20000 
AFIX  65 
C39'  1    0.812288    0.266040    0.968644   -51.00000    0.03243    0.03853 = 
         0.03104    0.00558   -0.00624   -0.00920 
AFIX  43 
H39'  2    0.789955    0.236650    1.004996   -51.00000   -1.20000 
AFIX  65 
C40'  1    0.903537    0.211115    0.931277   -51.00000    0.03198    0.03636 = 
         0.03286    0.00725   -0.00680   -0.00576 
AFIX  43 
H40'  2    0.943569    0.144186    0.942091   -51.00000   -1.20000 
AFIX  65 
C41'  1    0.936212    0.254117    0.878088   -51.00000    0.02888    0.03203 = 
         0.03151    0.00340   -0.00562   -0.00621 
AFIX  43 
H41'  2    0.998577    0.216578    0.852549   -51.00000   -1.20000 
PART   0 
  
AFIX   0 
HKLF 4 
  
  
  
  
REM  zty-81-2-10.1_auto_a.res in P-1 
REM wR2 = 0.0913, GooF = S = 1.060, Restrained GooF = 1.128 for all data 
REM R1 = 0.0335 for 14655 Fo > 4sig(Fo) and 0.0391 for all 16607 data 
REM 1223 parameters refined using 1882 restraints 
  
END 
  
WGHT      0.0457      2.7829 
  
REM Highest difference peak  0.640,  deepest hole -0.504,  1-sigma level  0.058 
Q1    1   0.9421  0.7010  0.9852  11.00000  0.05    0.51 
; 
_shelx_res_checksum   76937 
  
_shelx_hkl_file 
; 
   0   0   2 8852.28   44.67 
   0   0  -2 8340.96   45.78 
   0   0   3   23.11    1.61 
   0   0  -3   23.15    1.50 
   0   0  -3   23.74    1.31 
   0   0  -3   23.65    1.81 
   0   0  -4  174.89    4.72 
   0   0   4  169.81    4.93 
   0   0  -4  162.77    4.07 
   0   0   4  177.42    5.86 
   0   0  -4  166.29    5.50 
   0   0   5    0.23    0.78 
   0   0  -5    0.44    0.67 
   0   0  -5   -0.41    1.33 
   0   0  -5    0.55    0.59 
   0   0  -6 1726.48   19.61 
   0   0   6 1743.28   20.74 
   0   0  -6 1695.62   17.47 
   0   0  -7  880.27   14.69 
   0   0   7  868.48   15.46 
   0   0  -7  866.32   12.98 
   0   0   7  903.35   17.69 
   0   0  -8  451.34   11.17 
   0   0   8  455.21   11.89 
   0   0  -8  450.34   11.70 
   0   0   8  456.76   13.42 
   0   0  -8  438.08    9.75 
   0   0  -9 1623.63   24.72 
   0   0   9 1654.69   25.29 
   0   0  -9 1676.31   23.66 
   0   0  -9 1627.76   21.01 
   0   0   9 1694.15   28.09 
   0   0  10  148.84    7.83 
   0   0 -10  155.42    7.52 
   0   0 -10  158.40    7.97 
   0   0  10  152.31    8.85 
   0   0 -10  148.54    6.39 
   0   0  11  124.39    7.64 
   0   0 -11  127.19    7.20 
   0   0 -11  126.59    7.60 
   0   0  11  118.21    8.22 
   0   0 -12    2.22    1.23 
   0   0  12    0.64    1.25 
   0   0 -12    1.93    1.52 
   0   0 -13 1044.81   23.46 
   0   0 -13 1089.93   25.24 
   0   0  13 1108.83   25.97 
   0   0  13 1043.10   27.43 
   0   0 -14  895.80   24.04 
   0   0 -14  883.33   22.55 
   0   0  14  904.55   24.71 
   0   0  14  874.39   26.28 
   0   0  14  889.57   22.78 
   0   0 -15   14.21    3.39 
   0   0  15    5.51    1.98 
   0   0 -15    9.15    2.65 
   0   0  15    7.50    3.03 
   0   0  15    7.29    2.25 
   0   0  15    9.03    2.72 
   0   0 -16   35.93    4.80 
   0   0  16   27.87    4.96 
   0   0 -16   27.90    4.38 
   0   0 -16   25.33    4.69 
   0   0  16   28.64    5.40 
   0   0  16   27.85    5.20 
   0   0 -16   24.24    3.99 
   0   0 -16   25.75    4.96 
   0   0  16   20.79    3.80 
   0   0 -17  219.30   12.04 
   0   0 -17  249.37   13.17 
   0   0 -17  221.62   13.09 
   0   0  17  212.56   14.00 
   0   0 -17  221.92   13.98 
   0   0  17  208.65   14.43 
   0   0 -17  225.41   11.85 
   0   0  17  196.70   14.54 
   0   0  17  215.77   12.79 
   0   0 -17  247.16   15.56 
   0   0 -18   28.64    4.80 
   0   0 -18   24.39    4.27 
   0   0 -18   24.47    4.86 
   0   0 -18   24.12    4.56 
   0   0  18   19.27    4.62 
   0   0 -18   27.68    4.51 
   0   0  18   23.49    5.10 
   0   0  18   20.94    4.96 
   0   0  18   24.49    4.72 
   0   0 -18   23.83    5.00 
   0   0 -19   -0.54    1.83 
   0   0 -19   -0.46    2.27 
   0   0 -19    1.94    2.10 
   0   0 -19   -2.20    2.22 
   0   0  19   -2.33    3.27 
   0   0  19   -3.44    3.56 
   0   0 -19   -0.30    2.16 
   0   0  19    5.89    3.67 
   0   0  19   -3.68    3.46 
   0   0 -19   -1.79    3.00 
   0   0 -20  795.76   25.08 
   0   0 -20  819.56   24.67 
   0   0 -20  806.15   30.78 
   0   0 -21  419.57   18.15 
   0   0 -21  374.81   17.31 
   0   0 -21  390.57   17.07 
   0   0 -21  369.85   20.89 
   0   0 -22  296.20   15.38 
   0   0 -22  311.80   15.22 
   0   0 -22  283.15   18.41 
   0   0 -23  215.21   12.95 
   0   0  23  189.02   12.56 
   0   0 -23  196.97   15.20 
   0   0 -24   90.72    8.17 
   0   0  24   82.40    7.91 
   0   0 -24   83.38    9.51 
   0   0 -25    2.09    1.79 
   0   0  25   -0.12    2.08 
   0   0 -25    1.34    2.05 
   0   0 -26    5.69    2.25 
   0   0  26    8.39    2.29 
   0   0 -26    9.20    3.36 
   0   0 -27  117.82    7.62 
   0   0  27   96.46    6.64 
   0   0 -27  100.85    8.49 
   0   0  28   32.44    3.34 
   0   0 -28   41.85    4.85 
   0   1 -28   31.12    3.30 
   0   1 -28   26.23    4.01 
   0   1 -27    9.48    2.20 
   0  -1  27    5.45    1.82 
   0   1 -27    8.51    2.88 
   0   1 -26   34.26    4.50 
   0  -1  26   24.97    4.01 
   0   1 -26   26.32    4.96 
   0   1 -25   53.64    6.04 
   0  -1  25   44.86    5.54 
   0   1 -25   44.72    6.91 
   0   1 -24   24.48    4.33 
   0  -1  24   25.22    4.56 
   0   1 -24   23.00    5.37 
   0   1 -23    1.30    1.60 
   0   1 -23   -1.33    2.11 
   0  -1  23   -3.36    2.43 
   0   1 -23    1.76    2.89 
   0   1 -22   81.99    8.17 
   0   1 -22   77.85    7.94 
   0  -1  22   64.65    7.51 
   0   1 -22   80.58    9.96 
   0   1 -21   96.76    8.86 
   0   1 -21  111.68    9.33 
   0   1 -21   98.73   11.10 
   0   1 -20   32.44    5.04 
   0   1 -20   39.57    5.76 
   0   1 -20   36.46    5.21 
   0   1 -20   32.97    6.32 
   0   1 -19    0.70    1.67 
   0   1 -19    1.23    1.60 
   0   1 -19    1.98    1.99 
   0  -1  19    0.98    2.46 
   0   1 -19   -0.62    1.68 
   0  -1  19    5.61    4.16 
   0  -1  19    5.59    3.24 
   0   1 -19   -2.08    2.95 
   0   1 -18  183.11   11.44 
   0   1 -18  208.09   12.52 
   0   1 -18  174.97   12.07 
   0   1 -18  192.83   13.64 
   0  -1  18  189.40   13.94 
   0   1 -18  181.73   11.07 
   0  -1  18  168.74   13.31 
   0  -1  18  166.37   14.01 
   0   1 -18  192.59   14.46 
   0  -1  18  179.74   12.50 
   0   1 -17   20.66    3.91 
   0   1 -17   14.56    3.57 
   0  -1  17   20.20    4.85 
   0   1 -17   15.48    3.51 
   0   1 -17   12.22    3.51 
   0  -1  17   15.62    4.21 
   0  -1  17   14.42    4.35 
   0   1 -17   14.34    3.26 
   0  -1  17   18.91    4.17 
   0   1 -17   18.91    4.62 
   0   1 -16  218.08   11.53 
   0   1 -16  238.99   12.52 
   0   1 -16  202.85   13.00 
   0   1 -16  208.77   12.16 
   0  -1  16  203.15   13.09 
   0  -1  16  191.61   13.07 
   0  -1  16  193.44   13.83 
   0   1 -16  202.56   10.95 
   0   1 -16  229.48   14.70 
   0  -1  15 1422.70   33.23 
   0   1 -15 1477.19   33.57 
   0   1 -15 1401.52   30.64 
   0  -1  15 1384.19   34.34 
   0  -1  15 1425.98   36.06 
   0  -1  14   17.01    3.52 
   0   1 -14   19.86    3.68 
   0   1 -14   15.39    3.14 
   0  -1  14   13.88    3.37 
   0  -1  14   14.68    3.72 
   0  -1  13 1045.18   25.53 
   0   1 -13 1034.13   25.09 
   0   1 -13 1001.16   23.19 
   0  -1  13 1024.07   26.60 
   0  -1  13  995.85   26.93 
   0   1 -12  155.08    9.04 
   0   1 -12  147.51    8.22 
   0  -1  12  152.93    9.11 
   0  -1  12  143.38    9.40 
   0  -1  12  148.63    9.77 
   0   1 -11   12.82    2.47 
   0  -1  11   15.22    2.90 
   0   1 -11   14.58    2.97 
   0  -1  11   13.79    3.14 
   0  -1  11   13.96    2.94 
   0   1 -10  359.51   11.44 
   0   1 -10  361.67   12.28 
   0  -1  10  357.98   12.37 
   0  -1  10  380.55   13.55 
   0  -1  10  356.89   13.52 
   0   1  -9  332.47   11.00 
   0  -1   9  338.08   11.21 
   0   1  -9  340.13   10.44 
   0  -1   9  346.67   12.14 
   0   1  -9  331.32    9.96 
   0   1  -8 3169.05   32.17 
   0   1  -8 3073.74   33.76 
   0  -1   8 3179.52   34.23 
   0   1  -8 3036.23   31.03 
   0  -1   8 3183.10   36.71 
   0  -1   7   13.91    2.10 
   0   1  -7   14.72    2.02 
   0   1  -7   13.78    1.89 
   0   1  -7   14.01    2.24 
   0   1  -6 1950.51   21.13 
   0  -1   6 1988.31   22.87 
   0  -1   6 1860.34   12.44 
   0   1  -6 1896.81   11.55 
   0  -1   6 1990.57   24.31 
   0   1  -6 1924.27   20.90 
   0   1  -6 1843.17   23.43 
   0   1  -5 2645.59   23.88 
   0   1  -5 2631.35   16.49 
   0  -1   5 2666.08   16.61 
   0  -1   5 2705.44   25.64 
   0   1  -5 2576.99   23.65 
   0  -1   5 2673.69   26.76 
   0   1  -5 2523.08   26.05 
   0   1  -4   48.66    2.66 
   0  -1   4   50.06    1.79 
   0   1  -4   48.35    1.93 
   0  -1   4   53.59    3.09 
   0   1  -4   46.73    2.65 
   0   1  -4   48.83    2.94 
   0  -1   3 1628.50   12.43 
   0   1  -3 1610.85   13.25 
   0   1  -3 1581.32   15.02 
   0   1  -3 1581.51   15.08 
   0   1  -3 1556.38   15.35 
   0   1  -2  438.66    6.25 
   0  -1   2  449.86    5.81 
   0   1  -2  440.74    6.65 
   0   1  -2  452.27    6.17 
   0   1  -1 6840.66   37.95 
   0  -1   1 6856.41   36.84 
   0   1   1 6046.43   34.33 
   0  -1  -1 6007.16   33.58 
   0   1   1 6072.51   33.55 
   0  -1  -2  543.88    6.66 
   0   1   2  556.27    7.77 
   0   1   2  550.07    7.05 
   0   1   2  555.14    7.25 
   0  -1  -3   15.26    1.08 
   0   1   3   14.96    1.44 
   0   1   3   16.70    1.15 
   0   1   3   17.39    1.42 
   0  -1  -3   15.22    0.80 
   0   1   4 1375.82   11.60 
   0  -1  -4 1334.12   11.10 
   0   1   4 1286.95   15.22 
   0  -1  -4 1293.38   10.43 
   0   1   4 1337.07   14.55 
   0  -1  -5 1119.65    9.65 
   0  -1  -5 1117.93   14.77 
   0   1   5 1103.10   15.32 
   0   1   5 1114.82    9.41 
   0  -1  -5 1074.98   10.54 
   0   1   5 1101.26   14.34 
   0  -1  -6 6867.65   48.04 
   0   1   6 6945.73   34.88 
   0   1   6 6718.21   49.06 
   0  -1  -6 7082.31   35.41 
   0  -1  -6 6611.88   39.88 
   0   1   6 6714.15   47.15 
   0   1   7 1632.48   22.08 
   0  -1  -7 1616.90   21.70 
   0  -1  -7 1604.81   16.18 
   0  -1  -8 1727.37   23.80 
   0   1   8 1665.74   23.98 
   0  -1  -8 1722.85   23.10 
   0   1   8 1776.10   28.21 
   0  -1  -8 1672.49   17.98 
   0   1   8 1706.94   22.73 
   0  -1  -9  285.62   10.06 
   0  -1  -9  295.72    9.87 
   0   1   9  285.95   10.30 
   0  -1  -9  299.21    7.62 
   0   1   9  307.93   12.13 
   0   1   9  290.16    9.65 
   0  -1 -10  183.32    8.28 
   0  -1 -10  175.88    8.42 
   0   1  10  183.42    8.74 
   0   1  10  180.95   10.01 
   0  -1 -10  183.02    6.38 
   0   1  10  178.25    8.04 
   0   1  11   14.82    2.83 
   0  -1 -11   14.72    2.76 
   0  -1 -11   21.41    3.27 
   0   1  11   13.64    3.09 
   0   1  11   15.55    2.60 
   0  -1 -12 2856.58   39.58 
   0   1  12 2834.24   40.58 
   0  -1 -12 2791.03   37.79 
   0   1  12 2798.06   44.54 
   0   1  12 2814.67   37.55 
   0   1  13   46.54    5.34 
   0  -1 -13   53.02    5.60 
   0  -1 -13   55.05    5.39 
   0   1  13   44.39    5.94 
   0   1  13   44.85    4.78 
   0  -1 -14  111.78    8.47 
   0   1  14   95.06    7.94 
   0  -1 -14  113.41    8.06 
   0   1  14   99.22    8.97 
   0   1  14  105.00    7.73 
   0  -1 -15   14.27    3.33 
   0   1  15    8.73    2.66 
   0  -1 -15   11.36    2.80 
   0   1  15   11.14    3.32 
   0   1  15    9.67    2.78 
   0  -1 -16  584.59   21.42 
   0  -1 -16  568.97   20.06 
   0   1  16  539.27   21.27 
   0  -1 -16  547.01   18.10 
   0   1  16  528.41   22.63 
   0   1  16  561.42   19.72 
   0  -1 -16  574.41   22.74 
   0  -1 -17    2.13    2.13 
   0  -1 -17   -1.82    1.95 
   0  -1 -17    0.59    1.62 
   0   1  17   -0.18    1.86 
   0   1  17    0.28    2.13 
   0  -1 -17   -0.35    1.79 
   0   1  17   -1.30    1.99 
   0  -1 -17   -1.02    1.97 
   0  -1 -18   64.76    6.98 
   0  -1 -18   62.89    6.72 
   0  -1 -18   51.31    6.49 
   0   1  18   61.40    7.92 
   0  -1 -18   56.88    7.43 
   0   1  18   58.22    8.20 
   0   1  18   51.52    7.71 
   0  -1 -18   54.47    6.20 
   0  -1 -18   59.03    8.04 
   0   1  18   50.44    6.69 
   0  -1 -19    0.02    2.72 
   0  -1 -19    0.47    1.50 
   0  -1 -19    5.07    3.13 
   0  -1 -19    0.73    2.02 
   0   1  19   -1.92    2.96 
   0  -1 -19    1.66    2.17 
   0   1  19    3.98    3.36 
   0   1  19    2.02    2.63 
   0  -1 -19    1.66    2.37 
   0   1  19    3.35    2.63 
   0  -1 -20  769.68   24.76 
   0  -1 -20  775.20   23.97 
   0  -1 -20  720.08   28.82 
   0  -1 -21   30.43    5.34 
   0  -1 -21   41.00    5.66 
   0  -1 -21   30.23    6.38 
   0  -1 -22  220.06   13.44 
   0  -1 -22  235.50   13.26 
   0  -1 -22  206.49   15.73 
   0  -1 -23   -0.68    2.09 
   0  -1 -23    0.85    1.97 
   0  -1 -23    3.21    2.59 
   0  -1 -24   49.75    6.28 
   0   1  24   50.01    6.70 
   0  -1 -24   41.60    6.90 
   0  -1 -25   95.49    8.05 
   0   1  25   73.51    7.46 
   0  -1 -25   74.68    8.71 
   0   1  26   78.29    6.86 
   0  -1 -26   78.32    8.23 
   0  -1 -27    2.88    1.94 
   0   1  27    0.18    1.50 
   0  -1 -27    2.50    2.07 
   0  -1 -28    5.15    1.60 
   0   1  28    1.55    1.18 
   0  -1 -28    4.59    2.36 
   0   2 -28    0.49    1.34 
   0   2 -27   19.44    2.89 
   0  -2  27   19.53    2.92 
   0   2 -27   19.83    3.80 
   0   2 -26    6.97    2.02 
   0  -2  26    5.40    1.73 
   0   2 -26    7.87    2.84 
   0   2 -25  121.46    8.55 
   0  -2  25  102.92    7.84 
   0   2 -25  123.07   10.72 
   0   2 -24   -2.49    2.81 
   0   2 -24    1.46    1.84 
   0  -2  24    0.19    1.77 
   0   2 -24    1.41    2.41 
   0   2 -23  139.16   10.10 
   0   2 -23  105.11    8.67 
   0  -2  23  106.59    9.13 
   0   2 -23  116.34   11.49 
   0   2 -22   25.39    4.68 
   0   2 -22   23.90    4.35 
   0  -2  22   16.70    3.93 
   0   2 -22   13.03    4.14 
   0   2 -21  436.07   18.53 
   0  -2  21  443.01   18.83 
   0   2 -21  482.29   24.14 
   0   2 -20    0.23    2.20 
   0   2 -20    4.03    2.14 
   0  -2  20   -2.01    2.06 
   0   2 -20   -0.25    3.39 
   0   2 -19  200.61   12.63 
   0   2 -19  175.31   11.27 
   0  -2  19  176.02   14.01 
   0   2 -19  177.09   13.83 
   0  -2  19  145.02   12.43 
   0  -2  19  164.81   14.12 
   0   2 -19  178.85   14.50 
   0  -2  19  168.81   12.80 
   0   2 -18   36.68    5.14 
   0   2 -18   35.60    5.30 
   0  -2  18   25.56    5.14 
   0   2 -18   34.78    6.02 
   0  -2  18   31.46    6.42 
   0  -2  18   31.70    5.40 
   0   2 -18   31.15    6.26 
   0   2 -17  137.07    9.47 
   0   2 -17  152.46   10.62 
   0   2 -17  146.76   10.68 
   0   2 -17  143.57   11.60 
   0  -2  17  129.53   11.19 
   0  -2  17  132.66   11.08 
   0   2 -17  158.82   10.12 
   0  -2  17  141.25   12.62 
   0   2 -17  150.27   12.65 
   0   2 -16  595.29   19.62 
   0   2 -16  680.19   21.75 
   0   2 -16  643.28   23.66 
   0   2 -16  619.67   21.26 
   0  -2  16  608.54   23.34 
   0  -2  16  608.38   22.90 
   0   2 -16  617.97   19.43 
   0  -2  16  619.97   24.97 
   0   2 -16  678.65   25.84 
   0   2 -15    3.39    1.62 
   0  -2  15    4.13    1.85 
   0   2 -15    8.96    3.18 
   0  -2  15    9.40    3.31 
   0  -2  15    2.33    1.95 
   0   2 -15    5.19    2.76 
   0   2 -14 1572.95   31.71 
   0  -2  14 1610.56   34.44 
   0   2 -14 1627.48   34.35 
   0  -2  14 1580.59   34.55 
   0  -2  14 1596.36   36.88 
   0   2 -13    9.27    2.81 
   0   2 -13   11.34    2.52 
   0  -2  13   10.19    2.57 
   0  -2  13    4.50    1.66 
   0  -2  13    8.96    2.92 
   0   2 -12  670.67   19.57 
   0  -2  12  692.27   19.93 
   0   2 -12  694.35   18.64 
   0  -2  12  684.28   21.66 
   0  -2  12  677.15   20.14 
   0   2 -11  481.82   14.80 
   0  -2  11  521.89   16.38 
   0   2 -11  488.98   15.75 
   0  -2  11  479.24   16.01 
   0  -2  11  502.59   17.62 
   0  -2  10  455.89   14.42 
   0   2 -10  455.79   14.49 
   0   2 -10  457.83   13.52 
   0  -2  10  474.01   16.05 
   0  -2  10  497.20   15.29 
   0   2  -9  113.83    6.30 
   0   2  -9  102.91    6.51 
   0  -2   9   99.88    6.36 
   0  -2   9  107.75    6.69 
   0  -2   9  108.14    7.18 
   0   2  -9   94.46    6.37 
   0  -2   8  763.42   10.11 
   0   2  -8  810.26   16.17 
   0  -2   8  802.89   17.20 
   0   2  -8  806.39   17.10 
   0  -2   8  786.81    9.51 
   0   2  -8  774.93    9.19 
   0  -2   8  816.20   18.85 
   0  -2   8  832.88   17.57 
   0   2  -8  804.32   16.14 
   0   2  -8  765.31   17.07 
   0   2  -7   32.20    1.95 
   0  -2   7   31.09    1.95 
   0   2  -7   32.42    3.07 
   0   2  -7   31.33    3.19 
   0  -2   7   31.86    3.19 
   0  -2   7   29.13    3.31 
   0   2  -7   32.05    3.05 
   0  -2   7   34.71    3.36 
   0   2  -7   33.93    3.34 
   0   2  -6  305.42    8.73 
   0   2  -6  309.31    7.02 
   0   2  -6  316.61    6.42 
   0  -2   6  302.59    6.32 
   0   2  -6  309.23    8.78 
   0  -2   6  319.70    9.19 
   0   2  -6  290.31    8.86 
   0   2  -5  187.46    6.37 
   0   2  -5  180.31    5.44 
   0  -2   5  182.70    4.91 
   0  -2   5  193.41    6.50 
   0   2  -5  183.85    6.31 
   0  -2   4 1116.90   13.20 
   0   2  -4 1135.16   15.41 
   0   2  -4 1124.13   14.48 
   0  -2   4 1174.85   15.06 
   0   2  -4 1135.38   14.32 
   0  -2   3 3845.92   28.19 
   0   2  -3 3874.51   30.47 
   0   2  -3 3890.05   26.82 
   0  -2   2  413.87    7.73 
   0   2  -2  413.40    8.36 
   0   2  -2  422.42    8.62 
   0  -2   2  436.73    7.12 
   0  -2   2  417.06    8.66 
   0   2  -2  420.94    5.84 
   0   2  -2  414.43    9.29 
   0   2  -1    9.11    1.32 
   0  -2   1    8.85    1.22 
   0   2  -1   10.51    1.39 
   0  -2   1    9.05    1.26 
   0  -2   1    9.88    1.33 
   0   2  -1   14.71    0.87 
   0   2  -1   10.20    1.51 
   0  -2   0  796.24   11.13 
   0  -2   0  826.82   11.36 
   0   2   0  786.70   12.03 
   0   2   1   46.99    2.82 
   0  -2  -1   46.38    2.64 
   0  -2  -1   47.55    2.55 
   0  -2  -1   49.06    2.65 
   0   2   1   47.27    2.77 
   0   2   2 1132.84   14.41 
   0   2   2 1150.94   14.71 
   0  -2  -2 1173.84   13.86 
   0   2   2 1144.40   13.79 
   0   2   3    1.42    0.74 
   0   2   3    0.97    0.78 
   0  -2  -3    0.70    0.30 
   0   2   4   10.28    1.58 
   0   2   4   11.05    1.49 
   0  -2  -4    8.04    1.34 
   0   2   4   10.83    1.58 
   0  -2  -4    9.01    0.68 
   0   2   5  515.33    9.15 
   0  -2  -5  481.35    8.63 
   0   2   5  511.01   11.08 
   0  -2  -5  481.61    5.36 
   0   2   5  514.67   10.22 
   0  -2  -6 2237.13   19.98 
   0   2   6 2233.27   19.35 
   0   2   6 2236.10   26.06 
   0   2   6 2219.02   20.49 
   0   2   6 2233.56   24.24 
   0   2   7 1565.54   16.04 
   0  -2  -7 1536.44   15.70 
   0   2   7 1549.85   15.10 
   0  -2  -7 1516.07   21.72 
   0   2   7 1529.17   22.35 
   0  -2  -7 1477.50   13.18 
   0  -2  -7 1557.44   22.05 
   0   2   7 1492.87   25.61 
   0   2   7 1539.99   20.89 
   0  -2  -8  372.36   10.91 
   0  -2  -8  355.80   10.88 
   0   2   8  349.52   11.16 
   0  -2  -8  359.24    6.72 
   0   2   8  346.18    6.30 
   0   2   8  353.60   12.83 
   0  -2  -8  358.76    6.48 
   0   2   8  349.31   10.23 
   0  -2  -9   96.00    2.95 
   0  -2  -9  101.20    6.10 
   0   2   9   93.41    6.14 
   0  -2  -9   98.54    6.09 
   0   2   9  102.86    2.90 
   0   2   9   93.25    7.21 
   0  -2  -9   99.51    3.70 
   0   2   9  104.04    5.93 
   0  -2 -10   53.09    4.85 
   0  -2 -10   47.94    4.52 
   0   2  10   58.43    5.16 
   0   2  10   52.19    5.76 
   0   2  10   52.83    4.52 
   0  -2 -11 1234.55   24.04 
   0   2  11 1267.17   25.65 
   0  -2 -11 1260.28   24.82 
   0   2  11 1231.73   28.64 
   0   2  11 1236.07   23.32 
   0  -2 -12 3146.27   41.28 
   0  -2 -12 3112.90   42.16 
   0   2  12 3052.46   43.15 
   0   2  12 3017.12   47.88 
   0   2  12 3024.83   39.65 
   0   2  13 2029.65   36.51 
   0  -2 -13 2103.02   35.16 
   0  -2 -13 2067.77   35.70 
   0   2  13 2060.04   40.96 
   0   2  13 2042.78   33.54 
   0   2  14 1392.96   31.37 
   0  -2 -14 1434.82   31.08 
   0  -2 -14 1413.33   29.63 
   0   2  14 1389.87   34.72 
   0   2  14 1355.21   28.40 
   0  -2 -15   11.47    3.11 
   0   2  15   11.99    3.22 
   0  -2 -15   13.29    3.35 
   0   2  15   10.88    3.64 
   0   2  15   10.79    2.94 
   0   2  16   85.05    8.54 
   0  -2 -16   88.45    8.23 
   0  -2 -16   85.43    8.20 
   0   2  16   92.71    9.86 
   0  -2 -16   91.48    7.44 
   0  -2 -16   94.67    9.22 
   0   2  16   84.60    7.76 
   0  -2 -17    0.78    2.27 
   0  -2 -17    0.83    1.37 
   0   2  17    2.68    2.19 
   0   2  17   -1.08    2.65 
   0  -2 -17   -0.20    1.34 
   0   2  17    3.47    2.65 
   0   2  17   -0.01    2.22 
   0  -2 -17   -0.59    2.15 
   0  -2 -18    7.82    2.72 
   0   2  18    7.46    3.43 
   0  -2 -18   12.03    3.52 
   0  -2 -18    6.05    2.64 
   0   2  18    7.61    3.56 
   0   2  18    9.57    2.88 
   0  -2 -18   11.86    4.08 
   0   2  18    8.51    3.14 
   0  -2 -19  240.04   13.69 
   0  -2 -19  245.90   15.91 
   0   2  19  225.57   15.83 
   0  -2 -19  226.70   12.81 
   0   2  19  213.14   12.10 
   0   2  19  229.34   17.07 
   0   2  19  209.85   16.02 
   0   2  19  224.86   14.38 
   0  -2 -19  240.99   16.52 
   0  -2 -20   58.55    7.03 
   0  -2 -20   58.24    8.39 
   0  -2 -20   63.01    7.03 
   0  -2 -20   48.64    7.65 
   0  -2 -21  659.09   23.42 
   0  -2 -21  674.88   22.83 
   0  -2 -21  609.69   26.66 
   0  -2 -22   10.84    3.22 
   0  -2 -22   10.52    3.16 
   0  -2 -22    7.17    3.32 
   0  -2 -23  180.46   12.13 
   0  -2 -23  194.37   11.96 
   0  -2 -23  153.46   13.21 
   0  -2 -24    9.26    3.03 
   0  -2 -24    5.87    2.17 
   0  -2 -24    3.78    2.80 
   0  -2 -25   84.63    7.64 
   0   2  25   66.97    7.34 
   0  -2 -25   72.21    8.43 
   0  -2 -26   89.12    7.37 
   0   2  26   72.64    6.68 
   0  -2 -26   83.80    8.50 
   0  -2 -27   16.95    3.13 
   0   2  27    9.33    2.47 
   0  -2 -27   15.58    3.56 
   0  -2 -28   14.65    2.46 
   0   2  28   10.33    2.15 
   0  -2 -28    7.27    2.10 
   0  -3  27   12.44    2.62 
   0   3 -27   13.40    2.16 
   0   3 -27   16.19    3.41 
   0   3 -26   30.49    3.83 
   0   3 -26   28.34    4.75 
   0   3 -25   25.77    3.90 
   0  -3  25   21.40    3.63 
   0   3 -25   16.75    4.28 
   0   3 -24  328.63   14.36 
   0  -3  24  326.56   13.83 
   0   3 -24  351.84   18.77 
   0   3 -23    3.65    2.18 
   0   3 -23   -2.32    2.30 
   0  -3  23    2.94    2.16 
   0   3 -23   -0.33    2.31 
   0   3 -22  411.35   17.50 
   0   3 -22  462.59   18.83 
   0  -3  22  410.38   17.05 
   0   3 -22  435.03   22.49 
   0   3 -21   36.46    5.51 
   0   3 -21   27.58    4.67 
   0  -3  21   26.05    4.86 
   0   3 -21   28.56    6.36 
   0   3 -20  750.52   23.77 
   0  -3  20  796.65   24.66 
   0   3 -20  788.64   30.77 
   0   3 -19   41.65    5.75 
   0   3 -19   38.74    5.52 
   0  -3  19   34.58    5.52 
   0   3 -19   37.07    7.06 
   0   3 -18  380.21   17.31 
   0   3 -18  340.62   15.46 
   0   3 -18  371.09   19.93 
   0  -3  18  373.79   20.15 
   0  -3  18  346.87   19.87 
   0  -3  18  336.41   15.74 
   0  -3  18  362.08   20.72 
   0  -3  18  339.49   18.11 
   0   3 -18  365.99   20.36 
   0   3 -17    1.34    1.67 
   0   3 -17    4.12    1.65 
   0   3 -17    4.55    2.80 
   0  -3  17    5.84    2.45 
   0   3 -17    4.42    2.55 
   0  -3  17    5.31    2.94 
   0  -3  17    5.55    2.45 
   0  -3  17    5.22    1.78 
   0  -3  17    2.58    1.76 
   0   3 -17    3.17    1.83 
   0   3 -16   21.61    4.09 
   0   3 -16   25.67    4.22 
   0   3 -16   27.82    4.55 
   0   3 -16   18.84    4.00 
   0   3 -16   21.28    4.58 
   0  -3  16   18.48    4.34 
   0  -3  16   27.78    5.46 
   0  -3  16   25.51    5.43 
   0  -3  16   19.69    4.39 
   0   3 -16   22.55    4.90 
   0   3 -15  704.60   21.93 
   0   3 -15  580.66   18.75 
   0   3 -15  619.90   21.02 
   0   3 -15  613.46   22.89 
   0  -3  15  621.21   23.04 
   0  -3  15  641.73   24.85 
   0  -3  15  618.79   21.91 
   0   3 -15  696.60   25.72 
   0   3 -14    1.26    1.55 
   0   3 -14    2.75    1.52 
   0  -3  14    1.44    1.33 
   0  -3  14    2.13    2.12 
   0  -3  14    7.62    2.56 
   0  -3  13  348.17   15.49 
   0   3 -13  358.61   14.56 
   0   3 -13  345.13   15.47 
   0  -3  13  348.63   16.70 
   0  -3  13  369.13   15.28 
   0   3 -12  323.40   13.31 
   0   3 -12  322.25   14.15 
   0  -3  12  336.49   14.39 
   0  -3  12  325.18   13.70 
   0  -3  12  344.13   15.67 
   0   3 -11 1033.33   22.83 
   0  -3  11 1107.10   25.21 
   0   3 -11 1038.34   24.52 
   0  -3  11 1100.03   26.96 
   0  -3  11 1064.38   23.59 
   0   3 -10   10.79    2.69 
   0  -3  10   13.39    2.74 
   0   3 -10    9.23    2.10 
   0  -3  10    9.27    2.31 
   0  -3  10   11.46    2.40 
   0  -3   9  610.07   16.75 
   0   3  -9  614.17   15.79 
   0   3  -9  601.40   10.35 
   0   3  -9  581.60   16.46 
   0  -3   9  594.46   10.40 
   0  -3   9  630.72   16.10 
   0  -3   9  611.70   18.02 
   0   3  -9  554.59   15.40 
   0  -3   8  157.38    5.47 
   0   3  -8  155.05    8.07 
   0   3  -8  152.16    7.45 
   0   3  -8  153.22    5.42 
   0  -3   8  158.53    7.49 
   0  -3   8  157.34    8.61 
   0   3  -8  139.93    7.16 
   0   3  -7   30.23    2.50 
   0   3  -7   29.93    2.81 
   0   3  -7   30.93    3.37 
   0   3  -7   26.02    3.04 
   0  -3   7   28.29    2.36 
   0  -3   7   28.53    3.48 
   0  -3   7   28.35    3.57 
   0  -3   7   28.35    2.94 
   0   3  -7   25.89    2.82 
   0   3  -6  275.56    8.38 
   0  -3   6  278.86    7.57 
   0   3  -6  296.46    9.99 
   0   3  -6  279.58    7.60 
   0   3  -6  288.21    9.31 
   0  -3   6  286.38   10.05 
   0  -3   6  305.46   10.67 
   0  -3   6  300.94    8.90 
   0   3  -6  272.43    8.41 
   0   3  -5  124.42    5.85 
   0   3  -5  114.07    5.55 
   0   3  -5  126.17    6.24 
   0  -3   5  121.95    5.11 
   0  -3   5  123.39    5.27 
   0  -3   5  130.21    6.53 
   0  -3   5  120.38    6.27 
   0   3  -5  122.49    4.98 
   0  -3   4  241.74    7.17 
   0   3  -4  244.84    7.94 
   0  -3   4  247.48    8.40 
   0  -3   4  272.65    7.23 
   0   3  -4  249.87    6.31 
   0  -3   3 1295.98   17.31 
   0   3  -3 1273.63   18.69 
   0  -3   3 1369.39   15.87 
   0  -3   3 1278.85   19.10 
   0   3  -3 1317.01   13.32 
   0   3  -3 1367.63   21.18 
   0  -3   2 2008.62   22.21 
   0   3  -2 1944.59   23.71 
   0  -3   2 1979.92   23.49 
   0   3  -2 2023.92   15.19 
   0   3  -2 2028.77   25.64 
   0  -3   1  796.37   13.55 
   0  -3   1  766.98   13.73 
   0   3  -1  790.97   15.14 
   0   3  -1  821.73    7.77 
   0   3   0  290.63    4.51 
   0   3   0  286.37    8.66 
   0  -3  -1   61.20    3.81 
   0   3   1   63.16    4.11 
   0   3   2 3038.77   30.15 
   0   3   2 3061.93   29.58 
   0   3   3 1915.59   23.72 
   0  -3  -3 1906.45   21.93 
   0   3   3 1960.53   23.21 
   0   3   3 1898.28   22.39 
   0  -3  -4 1849.91   21.54 
   0   3   4 1839.97   22.50 
   0   3   4 1849.80   23.93 
   0   3   4 1880.26   22.58 
   0  -3  -4 1833.01   13.79 
   0  -3  -5   30.63    2.65 
   0   3   5   27.35    2.62 
   0   3   5   29.19    3.04 
   0   3   5   26.36    2.75 
   0  -3  -5   27.23    1.18 
   0  -3  -6    5.79    1.37 
   0   3   6    4.43    1.19 
   0   3   6    6.46    1.66 
   0   3   6    2.62    1.50 
   0  -3  -6    1.49    0.88 
   0  -3  -6    2.82    0.36 
   0   3   6    3.75    1.31 
   0   3   7  945.59   15.27 
   0   3   7  918.28   14.13 
   0  -3  -7  914.07   14.70 
   0   3   7  947.56   18.73 
   0   3   7  932.23   20.82 
   0  -3  -7  918.74   17.91 
   0   3   7  932.47   17.21 
   0   3   8    9.34    1.41 
   0   3   8   10.82    1.58 
   0  -3  -8   13.31    1.81 
   0  -3  -8   10.40    2.20 
   0   3   8    8.62    2.05 
   0  -3  -8    5.76    1.75 
   0   3   8    6.78    2.33 
   0   3   8    8.62    1.82 
   0   3   9  123.14    7.46 
   0  -3  -9  131.37    7.29 
   0   3   9  124.20    4.75 
   0  -3  -9  131.82    5.21 
   0  -3  -9  116.18    7.12 
   0   3   9  117.06    8.61 
   0   3   9  130.80    7.02 
   0  -3 -10  150.81    8.28 
   0   3  10  155.29    8.74 
   0  -3 -10  157.22    8.54 
   0   3  10  173.28   10.61 
   0   3  10  155.94    8.04 
   0   3  11 1285.55   26.94 
   0  -3 -11 1314.01   26.25 
   0  -3 -11 1321.72   26.09 
   0   3  11 1328.17   30.79 
   0   3  11 1263.12   24.46 
   0  -3 -12   67.04    6.27 
   0  -3 -12   63.61    5.96 
   0   3  12   59.08    6.03 
   0   3  12   63.33    7.04 
   0   3  12   55.80    5.40 
   0  -3 -13 2074.73   36.23 
   0   3  13 1989.51   37.28 
   0  -3 -13 2062.65   36.68 
   0   3  13 2032.53   41.77 
   0   3  13 2017.73   34.38 
   0  -3 -14   60.62    6.33 
   0   3  14   50.95    6.09 
   0  -3 -14   57.39    6.34 
   0   3  14   57.19    7.39 
   0   3  14   52.06    5.76 
   0  -3 -15  335.71   15.62 
   0   3  15  310.36   15.95 
   0  -3 -15  326.97   15.64 
   0   3  15  321.98   17.86 
   0  -3 -15  303.12   13.40 
   0   3  15  321.73   14.76 
   0   3  16  129.75   10.84 
   0  -3 -16  144.75   10.65 
   0  -3 -16  147.03   11.00 
   0   3  16  122.19    9.23 
   0  -3 -16  137.30    9.47 
   0   3  16  132.58   12.02 
   0   3  16  137.78   10.08 
   0   3  16  137.59   10.50 
   0  -3 -16  125.10   10.75 
   0  -3 -17  121.87   10.45 
   0  -3 -17  125.10   10.32 
   0   3  17   95.28    9.75 
   0   3  17  123.22   12.16 
   0  -3 -17  122.27    9.12 
   0   3  17  106.27    8.78 
   0  -3 -17  116.26   11.02 
   0   3  17  114.31    9.60 
   0   3  17  105.80    9.26 
   0  -3 -18    1.33    1.97 
   0  -3 -18    2.15    1.91 
   0   3  18   -1.27    3.04 
   0  -3 -18    3.38    2.35 
   0   3  18    2.25    3.03 
   0   3  18    1.05    1.76 
   0  -3 -18    0.55    2.21 
   0   3  18   -0.61    2.42 
   0   3  18    3.72    2.68 
   0  -3 -19   93.19    9.93 
   0  -3 -19   61.35    8.00 
   0   3  19   65.33    8.93 
   0  -3 -19   80.88    7.83 
   0   3  19   84.45    8.07 
   0   3  19   78.18   10.19 
   0  -3 -19   79.91    9.59 
   0   3  19   83.54    9.04 
   0  -3 -20   -0.26    2.49 
   0  -3 -20   -1.66    2.43 
   0   3  20    2.78    2.40 
   0  -3 -20    0.96    2.34 
   0  -3 -21   33.56    5.18 
   0   3  21   23.36    4.61 
   0  -3 -21   35.81    5.64 
   0  -3 -21   29.18    5.89 
   0  -3 -22    0.83    2.33 
   0  -3 -22   -0.50    2.45 
   0   3  22   -0.17    1.90 
   0  -3 -22    2.76    2.64 
   0  -3 -23    4.48    2.75 
   0  -3 -23   -2.42    2.81 
   0  -3 -23    0.57    2.24 
   0  -3 -24   -0.52    1.92 
   0  -3 -24    0.54    2.01 
   0  -3 -24    4.64    3.00 
   0  -3 -25  145.82    9.89 
   0  -3 -25  143.95    9.45 
   0  -3 -26   62.86    6.08 
   0   3  26   49.02    5.53 
   0  -3 -26   64.38    7.27 
   0   3  27   84.40    6.47 
   0  -3 -27   91.02    7.73 
   0  -3 -28   13.51    2.44 
   0   3  28    9.55    2.00 
   0  -4  27    2.87    1.20 
   0   4 -27    3.96    1.74 
   0   4 -26   -1.71    1.69 
   0  -4  26    1.16    1.42 
   0   4 -26   -0.67    2.11 
   0   4 -25  115.26    7.35 
   0   4 -25  116.43    9.79 
   0   4 -24   57.76    5.88 
   0   4 -24   60.88    7.70 
   0  -4  23  492.58   16.73 
   0   4 -23  510.70   23.00 
   0   4 -22  178.24   11.13 
   0  -4  22  185.31   11.04 
   0   4 -22  189.25   14.79 
   0   4 -21  224.56   12.75 
   0   4 -21  243.21   14.07 
   0  -4  21  228.44   12.67 
   0   4 -21  237.61   16.78 
   0   4 -20  138.58   10.75 
   0   4 -20  123.63    9.54 
   0  -4  20  138.57   10.03 
   0   4 -20  144.36   13.27 
   0   4 -19  242.64   13.15 
   0   4 -19  202.36   12.15 
   0   4 -19  216.13   13.45 
   0  -4  19  204.50   12.41 
   0   4 -19  205.18   15.58 
   0   4 -18  363.50   16.27 
   0   4 -18  436.13   17.70 
   0   4 -18  418.60   18.56 
   0  -4  18  400.22   21.23 
   0   4 -18  416.49   21.77 
   0  -4  18  377.55   16.68 
   0  -4  18  408.05   22.19 
   0  -4  18  386.67   21.39 
   0   4 -18  404.26   21.68 
   0   4 -17  386.80   16.23 
   0   4 -17  432.65   18.68 
   0   4 -17  459.79   18.14 
   0  -4  17  410.63   20.90 
   0   4 -17  401.77   20.73 
   0  -4  17  424.48   21.61 
   0  -4  17  416.07   17.01 
   0  -4  17  416.26   21.73 
   0   4 -17  414.74   21.60 
   0   4 -16  144.96   10.49 
   0   4 -16  114.67    8.66 
   0   4 -16  143.43    9.97 
   0  -4  16  132.39   11.47 
   0   4 -16  135.19   11.64 
   0  -4  16  129.82   11.70 
   0  -4  16  119.24    9.78 
   0  -4  16  143.19    9.54 
   0  -4  16  124.64   11.33 
   0   4 -16  145.09   12.38 
   0   4 -15  332.90   14.40 
   0   4 -15  415.20   16.61 
   0   4 -15  410.89   17.18 
   0   4 -15  386.36   17.17 
   0   4 -15  384.94   18.78 
   0  -4  15  379.09   18.54 
   0  -4  15  380.71   19.20 
   0  -4  15  399.96   17.35 
   0  -4  15  406.08   15.87 
   0  -4  15  405.77   20.02 
   0   4 -15  425.84   20.73 
   0   4 -14    3.24    1.80 
   0   4 -14    5.18    2.47 
   0  -4  14    6.09    2.58 
   0   4 -14    5.69    1.79 
   0  -4  14    7.99    2.81 
   0  -4  14    5.64    2.43 
   0  -4  14    4.23    1.58 
   0   4 -14    3.61    2.27 
   0   4 -13   34.80    5.01 
   0   4 -13   35.93    4.93 
   0  -4  13   31.65    4.92 
   0  -4  13   38.93    5.53 
   0  -4  13   36.15    4.80 
   0  -4  13   34.25    5.35 
   0   4 -12   52.74    5.71 
   0   4 -12   50.19    5.94 
   0  -4  12   48.51    5.79 
   0  -4  12   50.70    6.04 
   0  -4  12   50.95    6.23 
   0  -4  12   52.22    5.67 
   0   4 -11   64.29    6.46 
   0   4 -11   63.91    5.99 
   0  -4  11   63.07    6.29 
   0  -4  11   63.79    6.74 
   0  -4  11   69.79    6.08 
   0  -4  11   69.27    6.95 
   0   4 -10  479.18   15.65 
   0  -4  10  492.50   16.88 
   0   4 -10  453.72   16.41 
   0  -4  10  484.23   17.52 
   0  -4  10  480.80   17.19 
   0  -4  10  479.59   14.84 
   0   4  -9    3.94    1.56 
   0   4  -9    4.48    1.65 
   0  -4   9    5.94    1.42 
   0   4  -9    5.74    1.37 
   0  -4   9    5.51    1.87 
   0  -4   9    4.74    2.01 
   0  -4   9    4.13    1.50 
   0  -4   8  197.45    7.34 
   0   4  -8  197.23    9.84 
   0   4  -8  188.71    8.30 
   0   4  -8  195.72    7.49 
   0  -4   8  189.96    9.93 
   0  -4   8  195.07    9.86 
   0  -4   8  199.80   10.25 
   0  -4   8  199.09    8.45 
   0   4  -8  186.18    8.00 
   0   4  -7    0.81    0.86 
   0   4  -7    0.87    1.08 
   0   4  -7   -0.24    0.90 
   0  -4   7    1.18    0.99 
   0  -4   7    1.02    1.22 
   0  -4   7   -0.53    1.42 
   0  -4   7    1.97    0.97 
   0  -4   7    1.19    1.32 
   0   4  -7   -0.08    0.84 
   0   4  -6   10.29    2.09 
   0   4  -6    8.49    2.13 
   0   4  -6   11.80    2.01 
   0  -4   6   10.07    1.67 
   0  -4   6   11.25    2.43 
   0  -4   6   11.23    1.84 
   0  -4   6    9.29    2.17 
   0  -4   6    9.71    2.18 
   0   4  -6   10.97    1.75 
   0   4  -5  696.89   16.62 
   0   4  -5  635.70   15.27 
   0  -4   5  665.20   14.10 
   0  -4   5  703.15   13.29 
   0  -4   5  682.37   16.32 
   0  -4   5  689.90   16.58 
   0  -4   5  703.32   16.94 
   0   4  -5  680.25   11.69 
   0  -4   4  180.65    7.22 
   0   4  -4  196.69    8.49 
   0   4  -4  185.28    8.11 
   0  -4   4  200.67    6.56 
   0  -4   4  194.55    8.32 
   0  -4   4  193.39    8.37 
   0  -4   4  199.37    8.63 
   0   4  -4  193.57    5.41 
   0   4  -3  208.09    8.59 
   0   4  -3  199.72    8.37 
   0  -4   3  202.34    7.71 
   0  -4   3  213.97    8.61 
   0  -4   3  201.40    8.31 
   0  -4   3  215.84    8.54 
   0   4  -3  203.08    9.13 
   0   4  -3  212.62    4.84 
   0   4  -2  972.94   18.48 
   0  -4   2  968.03   17.14 
   0   4  -2  954.71   18.49 
   0  -4   2  970.68   17.92 
   0  -4   2 1037.89   18.66 
   0  -4   2 1019.23   18.69 
   0   4  -2  992.93   19.97 
   0   4  -2 1001.38    9.82 
   0  -4   1 1288.09   20.08 
   0  -4   1 1259.59   20.22 
   0  -4   1 1338.89   20.86 
   0   4  -1 1348.94   11.27 
   0   4  -1 1301.13   22.66 
   0  -4   0 2393.34   28.48 
   0  -4   0 2437.74   28.35 
   0  -4   0 2573.91   29.33 
   0   4   0 2507.10   17.86 
   0   4   0 2475.89   31.55 
   0  -4  -1   47.56    3.86 
   0  -4  -1   42.49    3.53 
   0  -4  -1   45.26    3.64 
   0   4   1   45.32    4.12 
   0  -4  -2 2864.72   31.73 
   0  -4  -2 2887.64   31.35 
   0   4   2 2949.05   33.76 
   0   4   3  680.82   15.15 
   0  -4  -3  656.16   14.22 
   0  -4  -3  636.28   13.81 
   0  -4  -3  634.95   14.72 
   0  -4  -3  660.74   14.20 
   0   4   3  618.82   14.65 
   0  -4  -4  524.31   12.71 
   0   4   4  505.27   13.10 
   0   4   4  526.20   13.90 
   0  -4  -4  510.05   12.72 
   0  -4  -4  531.56   13.85 
   0   4   4  497.79   12.93 
   0  -4  -5  279.91    9.24 
   0   4   5  290.15    9.81 
   0   4   5  271.01   10.30 
   0  -4  -5  276.09   10.23 
   0  -4  -5  265.13    9.48 
   0  -4  -5  258.80    4.77 
   0   4   5  271.95    9.63 
   0   4   6 1418.97   24.59 
   0   4   6 1457.28   22.70 
   0  -4  -6 1381.44   21.31 
   0  -4  -6 1432.13   23.50 
   0   4   6 1426.80   25.91 
   0  -4  -6 1405.69   24.79 
   0   4   6 1422.24   23.11 
   0   4   7   16.15    2.77 
   0   4   7   10.70    1.90 
   0  -4  -7   10.11    1.86 
   0   4   7    9.61    1.91 
   0   4   7    9.37    2.61 
   0  -4  -7   10.42    2.31 
   0   4   7   11.76    2.33 
   0  -4  -8    1.58    0.89 
   0   4   8    5.30    1.38 
   0   4   8    6.09    1.63 
   0   4   8    4.60    1.84 
   0   4   8    3.84    1.98 
   0  -4  -8    2.94    1.66 
   0   4   8    4.43    1.69 
   0   4   9  449.45   11.08 
   0   4   9  428.55   14.92 
   0  -4  -9  421.67   11.40 
   0  -4  -9  415.58   14.28 
   0   4   9  429.98   16.45 
   0   4   9  417.30   13.50 
   0  -4 -10    2.38    1.39 
   0   4  10   -0.56    0.68 
   0  -4 -10    0.70    1.33 
   0   4  10    0.02    1.26 
   0   4  10    2.25    1.82 
   0   4  10    1.03    1.21 
   0   4  11    4.58    1.98 
   0  -4 -11    3.15    1.81 
   0  -4 -11    2.79    1.54 
   0   4  11    2.14    1.85 
   0   4  11    1.20    1.28 
   0  -4 -12    0.41    1.63 
   0  -4 -12    0.47    1.50 
   0   4  12   -0.97    1.95 
   0   4  12   -0.68    1.53 
   0   4  12   -0.76    2.00 
   0  -4 -13   -0.91    1.68 
   0   4  13    0.96    1.54 
   0  -4 -13   -1.77    2.04 
   0   4  13   -0.82    2.64 
   0   4  13    0.13    1.60 
   0  -4 -14   37.40    5.26 
   0   4  14   37.32    5.47 
   0  -4 -14   43.60    5.62 
   0   4  14   37.74    6.23 
   0   4  14   46.10    5.75 
   0  -4 -15  215.48   13.06 
   0   4  15  192.38   13.03 
   0  -4 -15  211.28   12.85 
   0  -4 -15  196.22   11.15 
   0   4  15  197.06   14.58 
   0   4  15  194.26   13.01 
   0   4  15  190.74   11.94 
   0  -4 -15  182.58   13.25 
   0  -4 -16  284.58   15.73 
   0   4  16  242.25   15.32 
   0  -4 -16  282.13   15.47 
   0   4  16  255.54   13.83 
   0  -4 -16  271.02   13.56 
   0   4  16  259.26   17.22 
   0   4  16  255.82   14.98 
   0   4  16  284.72   15.02 
   0  -4 -16  305.06   17.14 
   0   4  17  352.84   19.15 
   0  -4 -17  416.88   19.38 
   0  -4 -17  419.60   19.83 
   0   4  17  387.16   21.50 
   0  -4 -17  391.10   16.81 
   0   4  17  353.53   16.41 
   0   4  17  338.13   17.35 
   0  -4 -17  380.49   19.62 
   0   4  17  381.58   18.05 
   0  -4 -18   51.01    7.17 
   0   4  18   43.90    7.29 
   0  -4 -18   47.69    7.22 
   0   4  18   47.28    6.47 
   0  -4 -18   47.50    6.15 
   0   4  18   43.94    8.13 
   0   4  18   32.17    5.63 
   0   4  18   34.12    5.65 
   0  -4 -18   42.34    6.95 
   0  -4 -19  308.91   17.89 
   0  -4 -19  299.34   18.05 
   0   4  19  262.57   17.97 
   0   4  19  276.64   15.11 
   0  -4 -19  287.01   14.98 
   0   4  19  288.20   19.93 
   0   4  19  267.03   16.32 
   0  -4 -19  290.39   18.00 
   0   4  19  249.99   15.00 
   0  -4 -20   10.10    3.04 
   0   4  20    7.20    3.15 
   0   4  20   10.16    3.28 
   0  -4 -20    0.59    3.23 
   0  -4 -21  489.10   20.17 
   0   4  21  445.22   18.57 
   0  -4 -21  471.22   19.31 
   0  -4 -21  420.02   21.98 
   0  -4 -22  187.61   12.41 
   0  -4 -22  190.16   12.04 
   0   4  22  167.31   11.01 
   0  -4 -22  160.05   13.52 
   0  -4 -23   21.06    4.15 
   0  -4 -23   21.04    4.07 
   0   4  23   18.70    3.92 
   0  -4 -23   16.37    4.47 
   0  -4 -24   -1.10    2.10 
   0   4  24    3.08    1.91 
   0  -4 -24    1.65    1.87 
   0  -4 -24   -2.54    3.30 
   0  -4 -25   86.91    7.56 
   0  -4 -25   80.78    7.07 
   0  -4 -25   67.35    7.59 
   0  -4 -26   37.65    4.72 
   0  -4 -26   35.90    4.36 
   0   4  26   32.42    4.52 
   0  -4 -26   34.18    5.23 
   0   4  27    9.20    2.37 
   0  -4 -27    5.91    1.92 
   0  -4 -28  148.85    7.13 
   0   4  28  100.37    5.79 
   0  -5  26   34.25    3.88 
   0   5 -26   40.60    4.93 
   0  -5  26   38.03    4.29 
   0  -5  25    1.25    1.36 
   0   5 -25    1.84    1.78 
   0   5 -24  352.89   12.80 
   0   5 -24  406.01   18.45 
   0   5 -23   13.75    2.99 
   0   5 -23   15.97    4.32 
   0   5 -22  116.76    8.52 
   0   5 -22  114.39   11.20 
   0   5 -21   36.87    4.92 
   0   5 -21   36.10    6.90 
   0   5 -20   -2.94    2.53 
   0   5 -20    0.31    1.86 
   0   5 -20   -1.58    3.25 
   0   5 -19   78.86    8.33 
   0   5 -19   79.10    7.58 
   0   5 -19   88.90    8.06 
   0   5 -19   78.52    9.76 
   0   5 -18   59.89    6.70 
   0   5 -18   48.63    6.02 
   0   5 -18   47.67    6.79 
   0   5 -18   42.10    7.03 
   0   5 -17   11.21    3.16 
   0   5 -17   15.10    3.71 
   0   5 -17   11.62    3.17 
   0  -5  17   15.78    4.24 
   0   5 -17   11.54    4.17 
   0  -5  17   24.15    5.30 
   0  -5  17   12.13    3.75 
   0  -5  17   14.23    3.98 
   0   5 -17   10.75    4.45 
   0   5 -16   26.71    4.95 
   0   5 -16   28.51    4.78 
   0   5 -16   26.11    4.43 
   0   5 -16   17.09    4.32 
   0  -5  16   24.18    5.11 
   0  -5  16   31.21    5.81 
   0  -5  16   28.51    5.54 
   0  -5  16   23.55    5.11 
   0   5 -16   33.28    6.23 
   0   5 -15   31.72    4.78 
   0   5 -15   25.96    4.11 
   0   5 -15   26.22    4.79 
   0  -5  15   35.48    5.89 
   0   5 -15   26.48    5.04 
   0  -5  15   38.06    6.24 
   0  -5  15   23.42    5.09 
   0  -5  15   30.59    5.75 
   0   5 -15   33.74    6.23 
   0   5 -14   15.71    3.67 
   0   5 -14   12.72    3.45 
   0   5 -14    4.95    2.42 
   0  -5  14   13.43    3.60 
   0   5 -14    3.94    2.02 
   0  -5  14    8.86    3.72 
   0  -5  14   14.02    3.62 
   0  -5  14   10.50    3.51 
   0   5 -14   12.14    3.57 
   0   5 -13  219.77   12.18 
   0   5 -13  215.10   11.67 
   0   5 -13  194.40   12.98 
   0  -5  13  200.12   12.89 
   0  -5  13  205.20   13.52 
   0  -5  13  207.26   13.74 
   0  -5  13  197.96   13.03 
   0  -5  13  214.35   11.62 
   0   5 -13  228.43   14.66 
   0   5 -12  761.44   24.94 
   0  -5  12  752.80   24.28 
   0  -5  12  770.10   25.54 
   0  -5  12  768.76   25.19 
   0  -5  12  751.81   24.55 
   0  -5  12  813.54   21.63 
   0   5 -11  745.71   23.63 
   0  -5  11  799.87   24.03 
   0  -5  11  746.93   23.68 
   0  -5  11  797.11   24.90 
   0  -5  11  776.61   24.33 
   0  -5  11  793.33   20.41 
   0   5 -10  322.35   14.93 
   0  -5  10  340.83   15.42 
   0  -5  10  319.18   14.72 
   0  -5  10  346.08   12.74 
   0  -5  10  344.57   15.33 
   0   5  -9   96.86    7.88 
   0   5  -9  104.88    6.21 
   0  -5   9   98.69    6.01 
   0  -5   9  108.39    8.15 
   0  -5   9   96.21    7.86 
   0  -5   9  100.88    8.05 
   0  -5   9  107.23    6.65 
   0  -5   8   12.41    2.34 
   0   5  -8   11.09    2.89 
   0   5  -8   13.71    2.46 
   0   5  -8    8.73    2.35 
   0  -5   8   10.62    2.65 
   0  -5   8   13.02    3.14 
   0  -5   8   13.93    2.56 
   0  -5   8   12.37    2.93 
   0  -5   7  171.02    7.87 
   0   5  -7  163.65    8.78 
   0   5  -7  182.49    8.30 
   0   5  -7  169.17    9.80 
   0  -5   7  182.08    9.91 
   0  -5   7  168.51    9.42 
   0  -5   7  189.91    7.92 
   0  -5   7  177.57    9.92 
   0   5  -6    4.50    2.13 
   0   5  -6    3.60    1.76 
   0  -5   6    7.34    1.98 
   0   5  -6    6.07    1.65 
   0  -5   6    9.04    1.63 
   0  -5   6    6.23    2.16 
   0  -5   6    7.08    2.10 
   0  -5   6    7.90    2.39 
   0   5  -6    8.07    1.43 
   0   5  -5  316.01   12.60 
   0  -5   5  317.03   10.83 
   0   5  -5  304.66   11.93 
   0   5  -5  332.88   11.06 
   0  -5   5  312.35   12.25 
   0  -5   5  325.31   12.48 
   0  -5   5  309.35   11.97 
   0   5  -5  309.16    7.24 
   0   5  -4  253.22   11.00 
   0   5  -4  249.94   10.60 
   0  -5   4  250.03    9.59 
   0  -5   4  261.60   10.79 
   0  -5   4  248.86   10.48 
   0  -5   4  250.69   10.66 
   0   5  -4  244.97    5.53 
   0  -5   3 1749.65   26.52 
   0   5  -3 1741.81   28.82 
   0  -5   3 1846.35   28.81 
   0  -5   3 1836.58   29.14 
   0  -5   3 1766.51   27.98 
   0   5  -3 1821.09   31.15 
   0   5  -3 1795.49   14.42 
   0   5  -2   32.62    4.00 
   0  -5   2   32.98    3.57 
   0  -5   2   33.21    3.81 
   0  -5   2   36.93    3.93 
   0  -5   2   31.24    3.53 
   0   5  -2   34.34    4.22 
   0   5  -2   30.83    1.41 
   0   5  -1 2015.44   30.68 
   0  -5   1 2031.15   28.78 
   0  -5   1 2091.39   29.30 
   0  -5   1 2012.63   30.03 
   0  -5   1 2118.88   29.80 
   0   5  -1 2064.80   32.43 
   0   5  -1 2020.02   14.72 
   0  -5   0   44.11    4.22 
   0   5   0   43.60    4.42 
   0  -5   0   48.68    4.39 
   0  -5   0   45.50    4.38 
   0  -5   0   49.65    4.29 
   0   5   0   45.33    2.02 
   0   5   0   44.96    4.75 
   0   5   1  249.89   10.41 
   0  -5  -1  241.23    9.62 
   0  -5  -1  235.10    9.25 
   0  -5  -1  245.28    9.71 
   0  -5  -1  241.55    9.94 
   0   5   1  239.40    5.38 
   0   5   1  238.80   10.40 
   0  -5  -2 1429.40   24.00 
   0  -5  -2 1390.82   24.68 
   0  -5  -2 1371.56   23.12 
   0   5   2 1374.32   25.28 
   0  -5  -3  379.26   12.15 
   0   5   3  405.49   13.17 
   0  -5  -3  385.67   12.03 
   0  -5  -3  384.70   12.86 
   0  -5  -3  393.49   12.37 
   0   5   3  378.50   12.91 
   0   5   4  319.86   11.73 
   0  -5  -4  316.06   11.12 
   0  -5  -4  325.91   11.35 
   0  -5  -4  317.27   11.90 
   0   5   4  318.80   11.75 
   0  -5  -5  151.46    7.72 
   0   5   5  161.77    8.35 
   0  -5  -5  144.53    8.34 
   0  -5  -5  148.16    7.89 
   0   5   5  146.64    8.14 
   0  -5  -5  150.25    4.48 
   0   5   6  350.58   12.38 
   0   5   6  337.00   11.00 
   0   5   6  311.37   12.56 
   0  -5  -6  313.19   11.33 
   0  -5  -6  325.23   12.88 
   0  -5  -6  325.30   12.03 
   0   5   6  328.07   12.19 
   0   5   7  114.17    7.89 
   0   5   7  117.32    7.20 
   0   5   7  120.17    6.54 
   0  -5  -7  106.03    6.72 
   0  -5  -7  113.90    7.43 
   0  -5  -7  112.26    7.85 
   0   5   7  103.31    7.80 
   0   5   7  100.71    6.93 
   0   5   8  546.46   15.43 
   0   5   8  535.40   17.41 
   0  -5  -8  540.98   14.81 
   0   5   8  540.33   14.10 
   0  -5  -8  546.03   16.83 
   0   5   8  513.43   18.13 
   0   5   8  526.95   16.24 
   0   5   9  187.81   10.75 
   0  -5  -9  209.62    9.21 
   0   5   9  198.90    8.53 
   0   5   9  201.01    9.31 
   0   5   9  201.94   12.01 
   0  -5  -9  192.12   10.41 
   0   5   9  190.90   10.02 
   0  -5 -10   87.82    5.96 
   0   5  10   87.44    5.59 
   0   5  10   78.48    7.23 
   0  -5 -10   87.69    7.41 
   0   5  10   85.00    8.18 
   0   5  10   76.35    6.66 
   0  -5 -11   84.02    7.46 
   0  -5 -11   81.88    7.34 
   0   5  11   77.47    7.33 
   0   5  11   76.58    8.06 
   0   5  11   85.70    7.32 
   0   5  12  353.90   16.36 
   0  -5 -12  360.54   15.79 
   0  -5 -12  383.52   16.34 
   0   5  12  346.36   17.86 
   0   5  12  345.08   15.00 
   0  -5 -13    0.43    1.77 
   0   5  13    0.64    1.51 
   0  -5 -13    1.55    1.53 
   0   5  13    3.10    2.21 
   0   5  13   -0.20    1.94 
   0  -5 -14    7.21    3.08 
   0   5  14    9.55    3.06 
   0  -5 -14    8.18    2.67 
   0  -5 -14    5.19    2.37 
   0   5  14    7.84    3.25 
   0  -5 -14    3.93    2.09 
   0   5  14    7.56    2.71 
   0  -5 -14    0.41    1.91 
   0   5  14    9.80    3.14 
   0   5  15  456.21   21.09 
   0  -5 -15  501.03   20.80 
   0  -5 -15  546.40   21.80 
   0  -5 -15  527.63   19.13 
   0   5  15  488.04   23.48 
   0   5  15  507.55   21.70 
   0  -5 -15  548.07   22.68 
   0   5  15  468.41   19.59 
   0   5  16   74.68    8.74 
   0  -5 -16   80.77    8.74 
   0  -5 -16   89.32    9.03 
   0   5  16   67.78    7.28 
   0   5  16   76.47    9.68 
   0  -5 -16   79.78    7.58 
   0  -5 -16   88.26    9.35 
   0   5  16   81.54    8.50 
   0   5  16   72.47    8.29 
   0   5  17  195.41   14.68 
   0  -5 -17  245.28   15.53 
   0  -5 -17  216.16   14.69 
   0  -5 -17  229.58   13.26 
   0   5  17  193.48   12.73 
   0   5  17  211.11   16.31 
   0   5  17  216.54   14.22 
   0   5  17  186.66   13.40 
   0  -5 -18   26.51    5.44 
   0  -5 -18   26.64    5.25 
   0   5  18   30.20    6.23 
   0   5  18   33.00    5.86 
   0   5  18   25.67    5.96 
   0  -5 -18   25.63    5.03 
   0   5  18   23.57    4.91 
   0  -5 -18   21.61    5.42 
   0   5  18   26.10    5.45 
   0   5  19  289.14   15.76 
   0  -5 -19  297.03   15.52 
   0   5  19  271.54   16.23 
   0  -5 -19  299.74   18.44 
   0   5  20  143.47   11.09 
   0  -5 -20  173.95   11.91 
   0   5  20  137.41   11.32 
   0  -5 -20  153.62   13.18 
   0  -5 -21   88.47    8.75 
   0   5  21   73.33    7.79 
   0  -5 -21   77.46    8.04 
   0   5  21   65.97    7.60 
   0  -5 -21   72.17    9.17 
   0  -5 -22   -1.15    2.42 
   0   5  22   -2.07    2.37 
   0  -5 -22    1.06    1.81 
   0  -5 -22    5.27    3.59 
   0   5  22   -2.78    2.49 
   0  -5 -23   46.92    6.10 
   0  -5 -23   37.27    5.41 
   0   5  23   33.24    5.18 
   0  -5 -23   30.48    5.55 
   0  -5 -24   36.60    5.15 
   0  -5 -24   37.79    5.12 
   0   5  24   36.19    4.52 
   0  -5 -24   23.43    4.63 
   0  -5 -25   12.41    3.07 
   0   5  25   15.26    2.75 
   0  -5 -25   13.40    2.88 
   0  -5 -25   17.84    3.88 
   0  -5 -26   54.80    5.36 
   0   5  26   43.26    4.74 
   0  -5 -26   49.47    4.91 
   0  -5 -26   43.19    5.54 
   0  -5 -27    0.25    1.34 
   0   5  27    0.97    1.26 
   0  -5 -27   -0.91    1.53 
   0  -6  26   53.32    4.33 
   0   6 -26   59.73    5.31 
   0  -6  25  231.33   10.17 
   0   6 -25  255.06   12.35 
   0  -6  25  243.65   10.60 
   0  -6  24   35.61    4.58 
   0   6 -24   36.55    5.30 
   0  -6  24   35.28    4.71 
   0   6 -23  266.59   15.16 
   0  -6  23  265.29   13.57 
   0   6 -22    4.10    1.51 
   0   6 -22    3.75    2.26 
   0   6 -21    2.00    1.59 
   0   6 -21    0.45    1.72 
   0   6 -21   -1.50    2.52 
   0   6 -20   87.98    7.63 
   0   6 -20   90.16    7.94 
   0   6 -20   98.95   10.60 
   0   6 -19   53.34    6.16 
   0   6 -19   48.55    5.88 
   0   6 -19   53.69    8.00 
   0   6 -18   68.03    6.85 
   0   6 -18   86.99    8.21 
   0   6 -18   73.76    9.38 
   0   6 -17  154.04   10.88 
   0   6 -17  133.15    9.43 
   0   6 -17  146.97   13.17 
   0   6 -16  296.14   15.93 
   0   6 -16  299.59   15.19 
   0   6 -16  255.68   13.16 
   0  -6  16  289.39   17.75 
   0   6 -16  264.27   17.55 
   0  -6  16  270.80   17.71 
   0  -6  16  290.48   18.30 
   0   6 -16  281.67   17.95 
   0   6 -15  214.18   12.75 
   0   6 -15  186.37   11.20 
   0   6 -15  190.14   11.80 
   0   6 -15  196.29   12.79 
   0  -6  15  184.13   13.86 
   0   6 -15  199.82   14.92 
   0  -6  15  202.58   14.52 
   0  -6  15  213.98   15.37 
   0  -6  15  227.07   15.65 
   0   6 -15  197.77   14.93 
   0   6 -14   12.79    3.63 
   0   6 -14   12.21    3.48 
   0   6 -14   11.35    3.23 
   0   6 -14    9.73    3.05 
   0   6 -14   14.16    4.13 
   0  -6  14    6.90    2.55 
   0  -6  14    9.04    3.48 
   0  -6  14   10.03    3.51 
   0  -6  14   12.16    3.63 
   0   6 -14   10.43    3.32 
   0   6 -13  393.99   17.21 
   0   6 -13  361.97   16.13 
   0   6 -13  317.06   13.95 
   0   6 -13  338.63   15.58 
   0   6 -13  347.28   18.50 
   0  -6  13  356.45   18.14 
   0  -6  13  353.36   18.57 
   0  -6  13  360.54   18.62 
   0  -6  13  346.59   17.99 
   0   6 -13  401.29   20.09 
   0   6 -12   42.02    5.71 
   0   6 -12   45.15    5.60 
   0   6 -12   40.26    5.39 
   0  -6  12   36.74    5.60 
   0   6 -12   37.88    6.02 
   0  -6  12   38.32    6.08 
   0  -6  12   38.46    5.81 
   0  -6  12   41.92    6.21 
   0   6 -12   37.02    5.99 
   0   6 -11 1961.44   35.91 
   0   6 -11 1893.91   36.57 
   0  -6  11 1809.06   38.86 
   0   6 -11 1761.18   39.42 
   0  -6  11 1742.99   38.44 
   0  -6  11 1772.15   39.47 
   0  -6  11 1770.53   39.27 
   0   6 -11 1937.27   42.40 
   0  -6  10  193.30   12.19 
   0  -6  10  194.37   12.43 
   0  -6  10  194.47   12.44 
   0   6 -10  195.39   12.59 
   0   6  -9 1039.02   28.29 
   0  -6   9 1127.49   28.68 
   0  -6   9 1091.18   28.57 
   0  -6   9 1072.30   27.65 
   0   6  -9 1090.88   23.04 
   0  -6   9 1129.28   22.88 
   0   6  -8  400.10   16.85 
   0  -6   8  397.85   16.15 
   0  -6   8  417.08   16.87 
   0  -6   8  406.76   16.66 
   0  -6   8  433.54   14.15 
   0   6  -8  432.08   15.88 
   0   6  -8  412.78   13.98 
   0  -6   7   -0.09    1.27 
   0  -6   7    1.88    1.23 
   0  -6   7    1.00    1.54 
   0   6  -7    1.42    2.10 
   0  -6   7    0.54    1.36 
   0   6  -7    4.98    2.04 
   0   6  -7    0.56    1.20 
   0   6  -6   38.39    5.03 
   0  -6   6   47.39    5.35 
   0  -6   6   34.67    4.57 
   0  -6   6   38.39    4.95 
   0   6  -6   38.76    4.25 
   0  -6   6   44.07    4.55 
   0   6  -6   38.73    4.83 
   0   6  -5  169.38   10.20 
   0   6  -5  174.20    8.90 
   0  -6   5  194.14    9.44 
   0   6  -5  178.77    9.96 
   0  -6   5  188.05   10.11 
   0  -6   5  201.89   10.78 
   0  -6   5  182.95   10.16 
   0   6  -4  823.47   19.55 
   0   6  -4  835.40   21.64 
   0  -6   4  846.72   19.87 
   0  -6   4  833.29   21.25 
   0  -6   4  818.41   20.75 
   0   6  -4  905.91   24.37 
   0  -6   3   99.32    6.76 
   0   6  -3  102.78    7.62 
   0  -6   3  103.37    7.30 
   0  -6   3  100.74    6.99 
   0  -6   3  102.95    7.47 
   0   6  -3  108.47    8.25 
   0  -6   2 2467.64   35.33 
   0   6  -2 2454.38   38.01 
   0  -6   2 2569.33   37.15 
   0  -6   2 2448.95   37.38 
   0  -6   2 2600.25   36.47 
   0   6  -2 2507.98   40.08 
   0  -6   1 1233.61   24.54 
   0   6  -1 1247.58   26.53 
   0  -6   1 1273.26   24.45 
   0  -6   1 1297.06   25.50 
   0  -6   1 1240.56   25.80 
   0   6  -1 1238.23   27.43 
   0  -6   0   10.05    2.56 
   0   6   0    5.38    2.26 
   0  -6   0    6.99    2.04 
   0  -6   0    5.13    1.86 
   0  -6   0    7.76    2.10 
   0   6   0    4.87    2.39 
   0   6   1 1112.21   24.75 
   0  -6  -1 1056.00   22.70 
   0  -6  -1 1060.15   23.62 
   0  -6  -1 1083.12   22.37 
   0  -6  -1 1083.13   23.00 
   0   6   1 1088.01   25.06 
   0  -6  -2  111.82    7.32 
   0   6   2  110.81    7.79 
   0  -6  -2  117.17    7.55 
   0  -6  -2  116.57    7.78 
   0  -6  -2  112.76    7.20 
   0   6   2  111.15    7.84 
   0   6   3   11.51    2.97 
   0  -6  -3   10.69    2.51 
   0  -6  -3    8.66    2.13 
   0  -6  -3    9.34    2.42 
   0  -6  -3   12.29    2.69 
   0   6   3    9.25    2.66 
   0   6   4   39.16    4.76 
   0  -6  -4   25.38    3.42 
   0  -6  -4   35.58    4.25 
   0  -6  -4   36.54    4.71 
   0   6   4   35.40    4.68 
   0  -6  -5  302.07   12.08 
   0   6   5  317.24   11.97 
   0   6   5  333.73   13.40 
   0  -6  -5  321.94   13.62 
   0  -6  -5  317.15   12.67 
   0   6   5  296.93   12.89 
   0   6   6    2.90    1.48 
   0  -6  -6    5.42    2.04 
   0   6   6    1.81    1.18 
   0  -6  -6    3.49    1.89 
   0  -6  -6    4.70    2.13 
   0   6   6    2.55    1.69 
   0  -6  -7 1029.95   22.98 
   0   6   7 1037.07   21.91 
   0   6   7 1054.55   24.04 
   0   6   7  976.71   25.22 
   0  -6  -7  996.15   25.68 
   0  -6  -7 1038.23   24.51 
   0   6   7  976.19   24.09 
   0   6   8   66.46    6.69 
   0   6   8   73.46    5.86 
   0   6   8   71.08    6.33 
   0  -6  -8   72.20    6.10 
   0   6   8   67.89    7.02 
   0  -6  -8   69.53    7.05 
   0  -6  -8   64.97    6.40 
   0   6   8   66.68    6.43 
   0   6   9 1926.85   32.91 
   0  -6  -9 1920.67   32.22 
   0   6   9 1806.93   36.33 
   0   6   9 1943.37   30.53 
   0  -6  -9 1886.03   35.80 
   0   6   9 1761.58   37.66 
   0   6   9 1852.68   34.95 
   0   6  10  270.24   14.22 
   0   6  10  286.67   11.40 
   0  -6 -10  279.63   11.98 
   0   6  10  265.55   14.95 
   0  -6 -10  285.79   14.15 
   0   6  10  257.22   13.36 
   0   6  11 2064.40   41.30 
   0  -6 -11 2087.26   39.74 
   0  -6 -11 2139.36   40.72 
   0   6  11 2139.87   44.40 
   0   6  11 2124.03   39.81 
   0   6  12  668.53   24.01 
   0  -6 -12  763.00   24.40 
   0  -6 -12  716.69   23.71 
   0   6  12  710.03   26.09 
   0  -6 -12  702.98   21.05 
   0   6  12  672.06   22.64 
   0  -6 -13  100.31    9.87 
   0  -6 -13  108.52    9.56 
   0   6  13  108.16   10.05 
   0  -6 -13  122.31   10.17 
   0  -6 -13  105.82    8.49 
   0   6  13  113.29   10.85 
   0   6  13  105.39    9.27 
   0   6  13  110.99   10.41 
   0  -6 -14  102.14    7.77 
   0  -6 -14   93.42    9.72 
   0  -6 -14  112.34   10.22 
   0  -6 -14  109.94    9.80 
   0   6  14   99.06    9.79 
   0   6  14   97.91   10.54 
   0  -6 -14   94.51    8.20 
   0   6  14  102.12   10.15 
   0  -6 -14   94.11    9.89 
   0   6  14   87.70    8.72 
   0  -6 -15  276.39   17.19 
   0  -6 -15  326.07   17.59 
   0  -6 -15  309.42   16.92 
   0   6  15  259.84   16.47 
   0  -6 -15  283.59   14.48 
   0   6  15  285.68   18.33 
   0   6  15  270.82   14.78 
   0   6  15  279.44   16.69 
   0   6  15  274.87   15.97 
   0  -6 -15  250.81   17.04 
   0   6  16  361.42   20.10 
   0  -6 -16  432.65   20.85 
   0  -6 -16  442.04   21.13 
   0   6  16  374.51   21.51 
   0   6  16  371.35   17.61 
   0  -6 -16  400.11   17.59 
   0   6  16  357.50   19.24 
   0   6  16  389.43   19.41 
   0  -6 -16  376.00   20.91 
   0  -6 -17   42.97    6.94 
   0   6  17   35.91    6.45 
   0  -6 -17   31.29    5.92 
   0  -6 -17   41.12    5.88 
   0   6  17   41.92    7.65 
   0   6  17   32.46    5.70 
   0   6  17   33.58    5.88 
   0   6  17   30.93    6.06 
   0  -6 -17   39.94    6.97 
   0   6  18  200.01   13.15 
   0  -6 -18  204.92   12.99 
   0  -6 -18  187.26   14.39 
   0   6  18  194.84   14.26 
   0  -6 -19   75.15    7.94 
   0   6  19   68.52    8.01 
   0   6  19   65.42    8.24 
   0  -6 -19   76.26    9.49 
   0  -6 -20   58.38    7.05 
   0   6  20   53.49    7.00 
   0  -6 -20   52.98    7.59 
   0   6  20   46.18    6.79 
   0  -6 -21   -2.97    2.81 
   0  -6 -21    3.11    2.00 
   0   6  21   -0.04    2.33 
   0   6  21    6.20    3.10 
   0  -6 -21   -1.83    3.11 
   0  -6 -22  128.91    9.92 
   0  -6 -22  113.53    9.35 
   0   6  22  111.53    9.30 
   0   6  22   87.16    8.43 
   0  -6 -22  108.67   10.58 
   0  -6 -23    0.85    1.97 
   0   6  23   -0.06    1.82 
   0  -6 -23    0.07    1.75 
   0  -6 -23   -1.28    2.83 
   0   6  23   -2.30    2.49 
   0  -6 -24    7.36    2.28 
   0  -6 -24    9.25    2.50 
   0   6  24   12.03    3.02 
   0  -6 -24    5.60    2.75 
   0  -6 -25   31.07    4.17 
   0  -6 -25   28.49    4.00 
   0   6  25   25.36    3.56 
   0  -6 -25   24.18    4.18 
   0  -6 -26   16.90    2.77 
   0   6  26   14.18    2.53 
   0  -6 -26   11.83    2.42 
   0  -6 -26   11.46    2.87 
   0   6  27   23.44    2.86 
   0   7 -25   32.14    3.99 
   0  -7  25   28.98    3.47 
   0  -7  24  201.92    9.55 
   0  -7  24  193.73    9.55 
   0   7 -24  210.74   11.28 
   0  -7  23   67.40    6.24 
   0   7 -23   73.79    7.47 
   0  -7  23   64.17    6.28 
   0  -7  22    6.87    2.73 
   0   7 -22    7.80    1.96 
   0  -7  22    9.69    2.72 
   0   7 -22    6.50    3.01 
   0   7 -21   21.30    3.72 
   0  -7  21   15.44    3.67 
   0   7 -21   21.21    4.83 
   0   7 -20   33.34    4.82 
   0  -7  20   29.65    5.37 
   0   7 -20   28.57    5.70 
   0   7 -19   89.02    8.04 
   0   7 -19   86.76   10.07 
   0   7 -18  198.49   12.28 
   0   7 -18  191.87   14.99 
   0   7 -17    3.40    2.54 
   0   7 -17    8.58    3.92 
   0   7 -16  575.54   21.49 
   0   7 -16  506.13   19.91 
   0   7 -16  580.67   26.20 
   0   7 -15  142.48   10.73 
   0   7 -15  127.58   10.10 
   0   7 -15  131.54   12.83 
   0  -7  15  138.26   12.34 
   0  -7  15  139.28   12.22 
   0  -7  15  140.06   12.81 
   0  -7  15  152.58   13.41 
   0   7 -15  148.88   13.26 
   0   7 -14  194.75   12.50 
   0   7 -14  208.91   12.81 
   0   7 -14  151.80   13.53 
   0  -7  14  209.74   14.95 
   0  -7  14  200.29   15.18 
   0  -7  14  197.75   14.33 
   0  -7  14  183.59   14.17 
   0   7 -14  215.53   12.14 
   0   7 -14  217.22   15.60 
   0   7 -13  134.18   10.36 
   0   7 -13  129.21   11.86 
   0   7 -13  152.35   10.75 
   0  -7  13  134.43   11.74 
   0  -7  13  142.15   12.17 
   0  -7  13  136.04   11.98 
   0   7 -13  147.46   10.07 
   0  -7  13  139.05   11.74 
   0   7 -13  146.77   12.44 
   0   7 -12  201.86   12.55 
   0   7 -12  211.51   14.92 
   0   7 -12  224.46   12.78 
   0  -7  12  217.49   14.49 
   0  -7  12  234.94   15.16 
   0  -7  12  219.96   14.42 
   0   7 -12  231.88   12.52 
   0  -7  12  218.76   14.75 
   0   7 -12  229.11   15.52 
   0   7 -11    2.29    2.09 
   0   7 -11   -1.12    2.18 
   0  -7  11    5.39    2.51 
   0   7 -11    3.44    2.80 
   0   7 -11    4.48    1.80 
   0  -7  11   -1.81    2.36 
   0  -7  11   -2.07    3.16 
   0  -7  11   -0.54    2.15 
   0   7 -11    2.03    2.43 
   0   7 -10  134.54   11.15 
   0   7 -10  150.37   10.01 
   0  -7  10  142.35   10.82 
   0  -7  10  137.21   10.98 
   0  -7  10  134.53   10.81 
   0   7 -10  139.42    9.41 
   0   7 -10  145.08   11.77 
   0   7  -9  640.95   24.00 
   0   7  -9  721.72   21.48 
   0  -7   9  658.83   22.88 
   0  -7   9  672.22   23.61 
   0  -7   9  687.14   23.93 
   0   7  -9  690.59   19.94 
   0  -7   9  706.97   20.05 
   0   7  -8   63.43    7.25 
   0   7  -8   79.66    6.77 
   0  -7   8   62.20    6.00 
   0  -7   8   68.02    7.13 
   0  -7   8   68.23    7.33 
   0  -7   8   66.37    7.22 
   0  -7   7  393.61   14.92 
   0   7  -7  397.69   16.65 
   0   7  -7  383.39   14.86 
   0  -7   7  374.42   16.80 
   0  -7   7  354.15   15.88 
   0  -7   7  387.68   16.79 
   0  -7   6 1422.49   28.75 
   0   7  -6 1442.57   28.97 
   0   7  -6 1427.78   31.93 
   0  -7   6 1375.45   30.48 
   0  -7   6 1417.14   31.52 
   0  -7   5  110.22    7.87 
   0   7  -5   99.84    8.31 
   0   7  -5   98.58    7.46 
   0  -7   5  101.25    8.42 
   0  -7   5   92.73    7.86 
   0  -7   5   89.40    7.40 
   0   7  -4 1013.31   26.58 
   0  -7   4 1027.56   24.36 
   0   7  -4 1024.65   24.07 
   0  -7   4 1009.09   25.34 
   0  -7   4 1012.10   26.07 
   0  -7   4 1072.73   25.36 
   0   7  -3  107.86    7.67 
   0   7  -3   96.99    8.15 
   0  -7   3  108.91    7.75 
   0  -7   3  109.95    8.21 
   0  -7   3  109.29    7.94 
   0  -7   3  103.89    8.27 
   0   7  -3  103.76    8.76 
   0   7  -2  303.41   12.84 
   0   7  -2  286.83   13.93 
   0  -7   2  304.06   13.00 
   0  -7   2  279.86   13.44 
   0  -7   2  290.17   13.11 
   0  -7   2  299.40   12.87 
   0   7  -2  282.70   14.39 
   0  -7   1   78.50    6.71 
   0   7  -1   79.12    7.29 
   0   7  -1   77.25    6.56 
   0  -7   1   81.95    6.65 
   0  -7   1   70.91    6.68 
   0  -7   1   74.20    6.63 
   0   7  -1   76.75    7.50 
   0   7   0  780.34   22.83 
   0  -7   0  793.83   21.36 
   0   7   0  785.45   20.76 
   0  -7   0  790.98   20.85 
   0  -7   0  764.27   22.05 
   0  -7   0  766.06   21.21 
   0   7   0  787.13   23.53 
   0  -7  -1 1097.28   25.34 
   0   7   1 1112.34   24.80 
   0   7   1 1101.20   27.15 
   0  -7  -1 1074.34   25.31 
   0  -7  -1 1114.98   26.59 
   0  -7  -1 1118.49   24.95 
   0   7   1 1079.08   27.61 
   0   7   2  131.67    9.38 
   0   7   2  136.71    8.72 
   0  -7  -2  132.44    8.72 
   0  -7  -2  132.93    8.86 
   0  -7  -2  136.67    8.71 
   0  -7  -2  134.50    9.24 
   0   7   2  135.64    9.65 
   0   7   3  290.59   12.44 
   0   7   3  310.14   14.20 
   0  -7  -3  293.18   13.06 
   0  -7  -3  294.63   13.23 
   0  -7  -3  294.29   12.97 
   0  -7  -3  302.75   14.04 
   0   7   3  288.77   14.07 
   0   7   4   24.31    3.69 
   0  -7  -4   20.67    3.71 
   0   7   4   20.14    4.00 
   0  -7  -4   24.41    4.26 
   0  -7  -4   19.88    3.52 
   0   7   4   20.90    4.20 
   0  -7  -5   24.93    4.02 
   0   7   5   21.08    3.98 
   0   7   5   23.58    3.67 
   0  -7  -5   22.31    4.30 
   0  -7  -5   27.73    4.27 
   0   7   5   20.41    4.12 
   0  -7  -6  532.63   17.92 
   0   7   6  530.34   16.98 
   0   7   6  523.74   18.56 
   0  -7  -6  524.89   18.29 
   0  -7  -6  479.57   18.83 
   0   7   6  501.94   18.35 
   0   7   6  487.13   18.57 
   0   7   7   55.80    5.55 
   0  -7  -7   50.18    5.60 
   0   7   7   52.50    6.09 
   0  -7  -7   58.74    6.44 
   0   7   7   45.97    5.95 
   0  -7  -7   59.19    6.82 
   0   7   7   49.40    6.15 
   0   7   8 1512.42   29.46 
   0  -7  -8 1546.92   31.47 
   0   7   8 1567.67   32.41 
   0   7   8 1437.53   33.91 
   0  -7  -8 1509.76   33.10 
   0  -7  -8 1373.84   34.50 
   0   7   8 1392.72   32.82 
   0  -7  -9   69.54    6.66 
   0   7   9   66.89    6.26 
   0   7   9   69.41    7.70 
   0  -7  -9   66.94    7.23 
   0   7   9   60.66    7.13 
   0  -7 -10 1638.82   32.56 
   0   7  10 1609.87   30.31 
   0   7  10 1409.21   36.10 
   0  -7 -10 1525.19   35.33 
   0   7  10 1446.46   34.70 
   0  -7 -11  989.88   30.33 
   0  -7 -11 1109.87   30.98 
   0   7  11 1029.35   31.69 
   0  -7 -11 1049.21   26.50 
   0   7  11 1023.48   29.54 
   0  -7 -12  143.49   11.80 
   0  -7 -12  168.67   12.26 
   0  -7 -12  160.79   11.94 
   0   7  12  145.25   12.37 
   0  -7 -12  169.72   12.43 
   0  -7 -12  155.59   10.48 
   0   7  12  147.38   12.13 
   0   7  12  145.66   11.44 
   0  -7 -13  565.29   24.08 
   0  -7 -13  608.40   23.60 
   0  -7 -13  670.83   25.19 
   0  -7 -13  595.26   20.86 
   0   7  13  560.17   24.83 
   0   7  13  582.77   23.32 
   0   7  13  590.76   24.68 
   0  -7 -14  369.18   20.12 
   0  -7 -14  467.83   21.46 
   0  -7 -14  430.53   20.34 
   0   7  14  368.87   19.89 
   0  -7 -14  419.18   17.93 
   0   7  14  389.33   21.34 
   0   7  14  395.45   17.78 
   0   7  14  410.23   20.87 
   0   7  14  396.56   19.80 
   0  -7 -15   62.40    8.47 
   0  -7 -15   58.36    6.12 
   0  -7 -15   62.09    8.01 
   0   7  15   48.11    7.50 
   0  -7 -15   69.08    8.60 
   0  -7 -15   57.05    6.95 
   0   7  15   52.73    8.36 
   0   7  15   53.78    6.91 
   0   7  15   55.98    7.62 
   0  -7 -15   69.66    8.57 
   0   7  15   56.25    7.86 
   0  -7 -16  187.98   10.84 
   0  -7 -16  201.22   14.56 
   0  -7 -16  166.62   13.66 
   0   7  16  148.47   13.61 
   0  -7 -16  191.07   12.54 
   0   7  16  186.30   12.68 
   0  -7 -16  188.63   14.45 
   0   7  16  178.12   14.02 
   0   7  16  171.62   13.59 
   0   7  17   14.16    3.80 
   0  -7 -17    9.61    3.10 
   0   7  17    6.04    3.63 
   0  -7 -17   10.32    4.23 
   0   7  18   42.74    6.60 
   0  -7 -18   44.04    6.10 
   0   7  18   34.25    6.13 
   0  -7 -18   52.30    8.46 
   0  -7 -19    5.30    3.06 
   0   7  19    1.57    2.31 
   0   7  19    0.44    3.02 
   0  -7 -19    6.34    3.34 
   0  -7 -20  114.72    9.66 
   0   7  20  112.10    9.89 
   0  -7 -20   91.57    9.96 
   0   7  20   95.39    9.66 
   0  -7 -21    1.94    2.11 
   0  -7 -21   -2.35    2.67 
   0   7  21   -0.68    2.45 
   0   7  21    2.48    2.03 
   0  -7 -21   -1.99    2.20 
   0  -7 -22   53.15    6.13 
   0  -7 -22   56.68    6.47 
   0   7  22   57.11    6.41 
   0  -7 -22   45.88    6.64 
   0   7  22   48.28    6.37 
   0  -7 -23    3.25    2.24 
   0   7  23    2.50    2.19 
   0  -7 -23    3.76    2.42 
   0  -7 -23    2.79    2.04 
   0   7  23    1.60    1.52 
   0  -7 -24  120.02    7.93 
   0   7  24  112.99    7.72 
   0  -7 -24  114.59    8.04 
   0  -7 -24   88.35    8.02 
   0   7  24   81.52    6.47 
   0  -7 -25   -2.34    1.96 
   0   7  25   -1.54    1.49 
   0  -7 -25   -3.12    2.12 
   0  -7 -25    2.09    1.72 
   0  -7 -26   -2.90    1.56 
   0  -7 -26   -0.50    1.29 
   0   7  26   -0.37    1.25 
   0  -8  24  159.40    7.68 
   0   8 -24  170.55    8.78 
   0  -8  23   53.42    4.88 
   0  -8  23   54.58    5.05 
   0   8 -23   59.19    6.01 
   0  -8  22   12.29    2.98 
   0   8 -22   11.41    2.17 
   0  -8  22   13.14    3.05 
   0   8 -22   16.11    3.55 
   0  -8  21    1.53    1.56 
   0   8 -21    0.72    1.65 
   0  -8  21    1.03    1.67 
   0   8 -21   -0.56    1.86 
   0   8 -20   67.80    6.39 
   0  -8  20   72.33    7.53 
   0  -8  20   56.51    6.56 
   0   8 -20   73.00    8.54 
   0   8 -19    9.67    2.65 
   0  -8  19    8.24    3.09 
   0  -8  19    7.16    2.61 
   0   8 -19    7.47    3.07 
   0  -8  18   39.36    6.04 
   0   8 -18   40.01    5.56 
   0   8 -18   47.75    7.40 
   0  -8  18   40.91    5.99 
   0   8 -17   10.30    3.39 
   0   8 -17    7.82    2.67 
   0  -8  17    8.92    3.47 
   0  -8  17    8.90    3.17 
   0   8 -17    6.11    3.17 
   0   8 -16    9.21    3.16 
   0   8 -16    7.71    3.13 
   0  -8  16    6.44    3.12 
   0  -8  16   10.07    3.44 
   0   8 -16    5.88    3.27 
   0   8 -15  163.23   11.62 
   0   8 -15  179.31   11.96 
   0  -8  15  198.82   13.73 
   0   8 -15  197.29   11.72 
   0   8 -15  159.57   13.83 
   0  -8  15  189.70   13.14 
   0   8 -14   19.58    4.19 
   0  -8  14   20.07    4.65 
   0   8 -14   12.96    3.09 
   0  -8  14   23.11    4.70 
   0   8 -14   20.76    4.21 
   0   8 -14   17.14    4.62 
   0  -8  13   11.84    3.64 
   0   8 -13   16.03    3.86 
   0  -8  13   17.31    4.33 
   0   8 -13   16.54    3.94 
   0  -8  13   16.31    4.52 
   0   8 -13   17.84    3.83 
   0  -8  13   11.18    3.51 
   0  -8  13   16.41    4.66 
   0  -8  13   17.41    4.76 
   0   8 -13   10.09    3.97 
   0   8 -12  193.03   12.71 
   0  -8  12  192.72   13.22 
   0   8 -12  194.53   12.35 
   0  -8  12  187.24   14.11 
   0  -8  12  192.11   13.76 
   0   8 -12  196.94   11.99 
   0  -8  12  200.52   14.56 
   0  -8  12  213.83   15.35 
   0   8 -12  188.12   14.52 
   0  -8  12  200.31   13.00 
   0  -8  11  527.37   21.51 
   0   8 -11  520.55   20.85 
   0   8 -11  543.88   20.26 
   0  -8  11  511.97   22.84 
   0   8 -11  514.90   19.54 
   0  -8  11  542.05   23.55 
   0  -8  11  511.04   22.16 
   0  -8  11  552.91   24.13 
   0  -8  11  542.61   21.06 
   0   8 -11  508.29   23.26 
   0  -8  10  182.48   12.47 
   0   8 -10  170.54   11.11 
   0  -8  10  165.22   12.67 
   0  -8  10  169.28   13.00 
   0  -8  10  151.94   11.81 
   0   8 -10  159.75   10.74 
   0   8 -10  168.07   13.11 
   0  -8  10  177.77   11.82 
   0  -8   9   52.91    6.52 
   0   8  -9   58.37    6.55 
   0   8  -9   52.80    6.10 
   0  -8   9   44.25    6.24 
   0  -8   9   46.92    6.69 
   0  -8   9   42.33    6.26 
   0  -8   9   45.21    5.90 
   0   8  -9   54.36    7.71 
   0   8  -8   49.27    5.72 
   0  -8   8   49.27    6.32 
   0  -8   8   50.11    5.77 
   0   8  -8   44.78    5.54 
   0  -8   8   42.98    6.32 
   0   8  -8   50.54    6.02 
   0  -8   8   44.35    6.15 
   0  -8   8   45.51    6.46 
   0   8  -8   47.36    6.75 
   0  -8   8   45.22    5.94 
   0   8  -7 1501.93   31.36 
   0  -8   7 1455.96   33.34 
   0   8  -7 1402.76   31.27 
   0  -8   7 1426.74   31.52 
   0  -8   7 1323.47   34.34 
   0  -8   7 1297.48   32.39 
   0  -8   7 1345.40   33.79 
   0   8  -7 1411.27   30.93 
   0   8  -7 1344.34   35.56 
   0   8  -6   11.57    3.57 
   0  -8   6   16.75    3.72 
   0   8  -6   20.01    3.78 
   0  -8   6   15.25    4.01 
   0  -8   6   13.30    3.53 
   0  -8   6   14.40    3.60 
   0   8  -5 1124.69   27.73 
   0   8  -5 1087.48   30.13 
   0  -8   5 1133.98   28.06 
   0  -8   5 1135.08   28.74 
   0  -8   5 1092.48   30.02 
   0  -8   5 1103.68   29.35 
   0  -8   4    3.43    2.68 
   0   8  -4    3.80    2.46 
   0   8  -4    4.72    2.67 
   0  -8   4    0.11    1.85 
   0  -8   4    1.96    1.60 
   0  -8   4    2.24    1.34 
   0   8  -3 1587.80   36.29 
   0  -8   3 1568.29   33.20 
   0   8  -3 1594.92   32.90 
   0  -8   3 1531.02   34.75 
   0  -8   3 1588.48   34.39 
   0  -8   3 1593.24   33.18 
   0   8  -3 1629.11   38.10 
   0   8  -2  123.69    8.95 
   0  -8   2  117.03    8.89 
   0   8  -2  122.18   10.01 
   0  -8   2  120.14    9.22 
   0  -8   2  112.70    9.34 
   0  -8   2  112.67    8.70 
   0   8  -2  116.56   10.07 
   0   8  -1  457.89   17.28 
   0   8  -1  445.36   18.90 
   0  -8   1  460.96   17.63 
   0  -8   1  427.04   17.35 
   0  -8   1  435.79   17.98 
   0  -8   1  467.01   17.42 
   0   8  -1  450.55   19.44 
   0  -8   0  634.59   20.80 
   0   8   0  619.48   22.15 
   0   8   0  657.68   20.62 
   0  -8   0  633.24   20.31 
   0  -8   0  635.51   21.75 
   0  -8   0  602.42   20.62 
   0   8   0  613.31   22.61 
   0   8   1  639.38   20.37 
   0  -8  -1  608.80   20.45 
   0   8   1  631.09   22.15 
   0  -8  -1  607.16   21.40 
   0  -8  -1  599.49   20.57 
   0  -8  -1  598.50   19.81 
   0   8   1  600.47   22.33 
   0  -8  -2  626.71   20.81 
   0   8   2  675.12   20.85 
   0   8   2  657.24   22.66 
   0  -8  -2  620.25   21.88 
   0  -8  -2  629.36   21.02 
   0  -8  -2  652.12   20.87 
   0   8   2  619.59   22.57 
   0  -8  -3  357.21   15.80 
   0   8   3  377.36   15.59 
   0   8   3  379.13   17.14 
   0  -8  -3  363.19   16.03 
   0  -8  -3  367.74   15.80 
   0  -8  -3  367.58   17.00 
   0   8   3  357.16   17.12 
   0   8   4   18.82    3.58 
   0   8   4   13.20    3.43 
   0  -8  -4   17.57    3.66 
   0  -8  -4   16.62    3.48 
   0  -8  -4   16.38    3.82 
   0   8   4   15.70    4.03 
   0   8   5   51.12    5.68 
   0  -8  -5   45.23    5.82 
   0   8   5   57.56    6.71 
   0  -8  -5   49.05    6.08 
   0  -8  -5   54.56    6.89 
   0   8   5   44.69    5.42 
   0   8   5   48.46    6.54 
   0   8   6   25.68    4.31 
   0  -8  -6   21.29    4.04 
   0   8   6   25.79    4.88 
   0  -8  -6   24.73    4.94 
   0  -8  -6   28.51    4.71 
   0   8   6   17.40    3.63 
   0   8   6   21.28    4.55 
   0   8   7  373.98   17.14 
   0   8   7  383.53   15.81 
   0  -8  -7  372.84   16.48 
   0  -8  -7  341.42   17.68 
   0   8   7  335.87   16.43 
   0  -8  -7  360.85   16.91 
   0   8   7  333.75   17.11 
   0  -8  -8    0.82    1.54 
   0   8   8    1.09    1.88 
   0  -8  -8    1.35    2.19 
   0  -8  -8    5.20    2.50 
   0   8   8    0.37    1.59 
   0  -8  -8    4.47    2.32 
   0   8   8   -1.79    2.93 
   0  -8  -9  656.92   24.49 
   0  -8  -9  752.66   23.75 
   0   8   9  738.70   22.07 
   0  -8  -9  682.43   21.42 
   0   8   9  624.15   23.72 
   0  -8  -9  671.79   24.29 
   0   8   9  614.10   23.99 
   0  -8 -10  825.73   28.41 
   0  -8 -10  989.21   27.31 
   0   8  10  956.54   25.15 
   0  -8 -10  878.05   25.04 
   0   8  10  806.82   27.88 
   0  -8 -10  914.68   29.13 
   0   8  10  876.77   28.89 
   0  -8 -11  328.86   18.33 
   0   8  11  336.11   15.74 
   0  -8 -11  351.98   15.97 
   0   8  11  337.61   18.56 
   0  -8 -11  368.53   18.92 
   0   8  11  317.82   17.83 
   0  -8 -12  402.17   20.60 
   0  -8 -12  441.45   20.62 
   0   8  12  393.15   17.38 
   0  -8 -12  433.23   18.22 
   0  -8 -12  442.66   21.34 
   0   8  12  406.64   21.12 
   0   8  12  431.50   21.36 
   0   8  12  404.87   20.48 
   0  -8 -13  116.22   11.29 
   0  -8 -13  146.32   12.06 
   0  -8 -13  158.95   12.92 
   0   8  13  131.25   10.52 
   0   8  13  131.24   12.34 
   0  -8 -13  152.49   11.04 
   0   8  13  130.09   11.98 
   0   8  13  150.75   12.75 
   0  -8 -14   86.44   10.08 
   0  -8 -14   92.34   10.00 
   0  -8 -14   83.28    9.84 
   0   8  14   89.60    8.80 
   0  -8 -14   87.02    8.54 
   0   8  14   80.06    9.88 
   0   8  14   80.35    9.54 
   0   8  14   77.93    9.60 
   0  -8 -15    3.31    2.37 
   0  -8 -15    3.60    2.72 
   0  -8 -15    9.66    4.08 
   0  -8 -15    3.85    2.91 
   0  -8 -15    7.99    3.05 
   0   8  15    8.90    4.18 
   0   8  15    4.51    2.58 
   0   8  15   11.16    4.11 
   0   8  15    1.63    3.28 
   0  -8 -15    4.10    3.29 
   0  -8 -16   14.89    3.56 
   0  -8 -16   11.92    4.00 
   0   8  16   15.62    4.31 
   0  -8 -16   19.66    4.07 
   0   8  16   21.91    5.21 
   0  -8 -16   19.34    5.29 
   0  -8 -17   62.36    7.33 
   0   8  17   52.08    7.10 
   0  -8 -17   46.68    7.17 
   0   8  17   50.41    7.90 
   0  -8 -18   15.43    3.63 
   0   8  18   13.78    3.54 
   0   8  18    8.84    3.17 
   0  -8 -19  160.17   11.55 
   0   8  19  176.39   12.25 
   0   8  19  166.06   13.06 
   0  -8 -19  149.31   12.70 
   0  -8 -20    0.33    2.33 
   0   8  20    1.26    2.38 
   0  -8 -20    1.61    2.27 
   0   8  20   -2.34    2.62 
   0  -8 -21  372.48   15.57 
   0  -8 -21  331.82   15.42 
   0   8  21  332.06   15.72 
   0   8  21  270.41   15.14 
   0  -8 -21  299.09   16.42 
   0  -8 -22   49.16    5.65 
   0   8  22   49.76    5.96 
   0  -8 -22   39.41    5.50 
   0   8  22   39.18    5.59 
   0  -8 -22   35.60    5.85 
   0  -8 -23  494.93   15.68 
   0   8  23  471.91   16.23 
   0  -8 -23  444.01   15.92 
   0   8  23  358.59   14.76 
   0  -8 -23  389.16   16.63 
   0  -8 -24   -1.57    1.41 
   0  -8 -24    2.20    1.73 
   0   8  24   -0.91    1.61 
   0   8  24   -1.81    1.58 
   0  -8 -24    2.59    1.95 
   0  -8 -25  233.72    9.53 
   0   8  25  234.69    9.01 
   0  -9  23   14.68    2.41 
   0  -9  22   33.58    3.88 
   0   9 -22   32.48    4.24 
   0  -9  22   36.15    4.11 
   0  -9  21   51.82    5.19 
   0  -9  21   46.87    5.11 
   0   9 -21   51.98    6.08 
   0  -9  20   10.64    2.70 
   0  -9  20    6.27    2.24 
   0   9 -20   12.43    2.77 
   0   9 -20   10.65    3.17 
   0  -9  19   78.62    7.46 
   0   9 -19   77.77    6.91 
   0   9 -19   80.26    8.59 
   0  -9  19   79.54    7.56 
   0   9 -18  160.38   10.57 
   0  -9  18  167.69   11.50 
   0   9 -18  140.92    9.22 
   0  -9  18  168.00   11.36 
   0   9 -18  159.78   12.55 
   0  -9  17   85.24    8.58 
   0   9 -17   91.75    7.96 
   0   9 -17  103.28    8.82 
   0  -9  17   96.41    8.97 
   0   9 -17   97.65   10.16 
   0  -9  16   28.92    5.16 
   0   9 -16   31.69    5.42 
   0   9 -16   27.61    4.72 
   0  -9  16   32.58    5.70 
   0   9 -16   31.89    6.15 
   0  -9  15    5.78    2.96 
   0  -9  15    7.47    2.98 
   0   9 -15    4.04    2.37 
   0   9 -15    7.64    2.49 
   0   9 -15    3.97    2.32 
   0   9 -15    4.05    2.41 
   0  -9  14   27.94    5.19 
   0  -9  14   28.28    5.26 
   0   9 -14   26.15    5.04 
   0   9 -14   25.42    4.92 
   0   9 -14   33.78    5.37 
   0   9 -14   27.58    5.94 
   0   9 -13   99.54    9.13 
   0   9 -13   93.05    8.87 
   0  -9  13  105.00    9.92 
   0   9 -13  103.63    8.95 
   0  -9  13  111.51    9.96 
   0   9 -13  103.58   10.87 
   0  -9  12  200.07   13.66 
   0   9 -12  198.20   12.55 
   0   9 -12  181.89   12.70 
   0   9 -12  189.17   12.18 
   0   9 -12  165.78   13.75 
   0  -9  12  207.19   13.29 
   0   9 -11   70.88    7.90 
   0   9 -11   74.85    7.73 
   0  -9  11   68.91    8.00 
   0  -9  11   72.90    8.90 
   0  -9  11   51.76    7.19 
   0  -9  11   65.99    8.72 
   0  -9  11   60.28    8.18 
   0   9 -11   68.94    7.35 
   0   9 -11   72.20    9.16 
   0  -9  11   74.47    8.02 
   0   9 -10    9.97    3.18 
   0  -9  10   16.51    4.19 
   0  -9  10   11.91    3.31 
   0   9 -10   10.19    3.22 
   0  -9  10   11.01    3.86 
   0  -9  10   13.32    4.07 
   0  -9  10   14.36    4.22 
   0   9 -10    7.91    3.27 
   0  -9   9   11.25    3.54 
   0  -9   9   13.28    3.84 
   0   9  -9   10.72    3.30 
   0   9  -9   11.22    2.85 
   0  -9   9    9.55    3.54 
   0  -9   9   17.16    4.34 
   0  -9   9   12.51    3.88 
   0   9  -9    9.03    3.62 
   0   9  -8  586.18   20.73 
   0  -9   8  597.61   22.40 
   0   9  -8  597.65   21.83 
   0  -9   8  546.74   20.77 
   0  -9   8  591.43   22.90 
   0  -9   8  549.06   24.33 
   0   9  -8  583.41   20.89 
   0  -9   8  553.41   23.25 
   0   9  -8  565.57   24.29 
   0  -9   8  607.96   21.52 
   0   9  -7   23.24    4.13 
   0  -9   7   26.83    4.70 
   0  -9   7   16.41    3.51 
   0  -9   7   18.96    3.91 
   0   9  -7   16.12    3.78 
   0   9  -7   13.78    3.36 
   0  -9   7   19.74    4.49 
   0   9  -7   20.39    4.16 
   0  -9   7   15.52    4.01 
   0  -9   7   18.46    4.16 
   0   9  -7   14.35    3.74 
   0   9  -6  132.38    9.37 
   0  -9   6  123.86   10.05 
   0   9  -6   99.55    8.50 
   0  -9   6  106.66    9.18 
   0   9  -6  113.67    9.43 
   0  -9   6  115.82   10.64 
   0  -9   6  110.68   10.01 
   0   9  -6  122.28    9.28 
   0  -9   6  116.53    9.79 
   0  -9   6   83.90    7.71 
   0   9  -6  105.53   10.06 
   0   9  -5   -1.52    1.83 
   0  -9   5   -2.65    1.92 
   0  -9   5   -0.15    1.51 
   0  -9   5    1.51    1.90 
   0   9  -5   -0.79    1.35 
   0  -9   5   -0.02    1.40 
   0  -9   5   -0.81    1.95 
   0  -9   5   -1.22    2.05 
   0   9  -5    1.49    2.17 
   0   9  -5    0.14    1.57 
   0   9  -4   96.78    7.74 
   0  -9   4  105.98    9.18 
   0   9  -4   92.89    7.93 
   0  -9   4   93.64    8.59 
   0  -9   4   88.37    8.81 
   0  -9   4   89.64    9.29 
   0  -9   4   96.55    8.83 
   0   9  -4  100.11    9.74 
   0   9  -4   88.00    7.93 
   0   9  -4   97.49    8.79 
   0  -9   3  668.04   22.68 
   0  -9   3  628.19   22.53 
   0   9  -3  611.61   23.88 
   0   9  -3  635.01   22.22 
   0   9  -3  602.76   20.50 
   0  -9   3  598.29   23.21 
   0  -9   3  607.06   22.68 
   0  -9   3  597.89   21.47 
   0   9  -3  659.49   20.73 
   0   9  -2  405.06   17.64 
   0   9  -2  384.16   18.91 
   0   9  -2  382.65   16.22 
   0  -9   2  403.39   17.93 
   0  -9   2  377.05   16.95 
   0  -9   2  369.45   17.55 
   0   9  -2  419.87   16.28 
   0  -9   2  366.90   17.95 
   0   9  -2  397.07   19.80 
   0   9  -1   69.96    7.41 
   0  -9   1   77.05    7.90 
   0   9  -1   73.92    7.30 
   0   9  -1   68.85    8.18 
   0  -9   1   75.25    7.64 
   0  -9   1   70.83    7.59 
   0  -9   1   59.57    7.38 
   0   9  -1   57.14    7.61 
   0   9   0  148.57   10.20 
   0   9   0  156.49   11.96 
   0   9   0  154.73   10.91 
   0  -9   0  150.06   10.98 
   0  -9   0  141.51   10.39 
   0  -9   0  134.09   10.86 
   0  -9   0  145.87   10.88 
   0   9   0  138.38   11.63 
   0  -9  -1  264.40   14.54 
   0   9   1  259.81   13.34 
   0   9   1  275.35   15.84 
   0   9   1  288.85   14.83 
   0  -9  -1  269.96   14.42 
   0  -9  -1  263.38   14.71 
   0  -9  -1  257.31   15.26 
   0   9   1  268.68   16.00 
   0   9   2   89.36    7.92 
   0   9   2   82.94    7.99 
   0  -9  -2   77.24    8.06 
   0   9   2   83.78    8.78 
   0  -9  -2   79.21    8.24 
   0  -9  -2   77.94    7.91 
   0  -9  -2   75.21    8.39 
   0   9   2   73.24    8.50 
   0   9   3  466.35   17.80 
   0   9   3  458.36   18.70 
   0  -9  -3  439.81   18.97 
   0   9   3  460.53   20.48 
   0  -9  -3  431.90   16.39 
   0  -9  -3  450.46   19.01 
   0  -9  -3  450.25   20.49 
   0   9   3  430.65   20.43 
   0  -9  -4   87.43    8.67 
   0   9   4   92.78    7.96 
   0   9   4   87.00    8.08 
   0  -9  -4   83.46    8.38 
   0   9   4   91.27    9.24 
   0  -9  -4   85.11    8.42 
   0  -9  -4   85.17    7.36 
   0  -9  -4   79.55    8.80 
   0   9   4   78.24    8.76 
   0  -9  -5  357.35   17.60 
   0   9   5  397.79   16.38 
   0   9   5  357.65   18.05 
   0   9   5  390.05   17.14 
   0  -9  -5  383.39   17.93 
   0  -9  -5  366.86   17.58 
   0  -9  -5  366.43   15.44 
   0  -9  -5  343.41   18.51 
   0   9   5  347.96   18.57 
   0  -9  -6   45.18    6.43 
   0   9   6   52.15    7.18 
   0   9   6   50.36    6.04 
   0  -9  -6   51.89    6.75 
   0   9   6   55.78    6.68 
   0  -9  -6   56.23    7.06 
   0  -9  -6   53.38    6.22 
   0  -9  -6   46.95    7.19 
   0   9   6   56.43    7.68 
   0  -9  -7   83.59    8.90 
   0  -9  -7   90.96    8.84 
   0   9   7   86.70    7.62 
   0   9   7   92.99    8.43 
   0   9   7   64.69    6.41 
   0  -9  -7   88.81    9.95 
   0  -9  -7   92.62    9.36 
   0  -9  -7   85.48    7.75 
   0   9   7   81.68    9.19 
   0  -9  -8   29.63    5.72 
   0  -9  -8   33.88    5.53 
   0   9   8   30.25    4.86 
   0   9   8   25.51    4.30 
   0  -9  -8   32.85    5.03 
   0  -9  -8   33.14    5.61 
   0   9   8   19.42    3.87 
   0  -9  -8   25.28    5.75 
   0   9   8   32.44    6.19 
   0  -9  -9   74.08    8.55 
   0  -9  -9   91.20    9.16 
   0   9   9   85.12    8.22 
   0   9   9   75.50    7.33 
   0  -9  -9   76.70    7.60 
   0  -9  -9   83.87    9.19 
   0   9   9   63.42    6.96 
   0   9   9   76.76    9.13 
   0  -9 -10  143.39   12.30 
   0   9  10  162.88   11.24 
   0  -9 -10  154.92   11.85 
   0  -9 -10  152.15   10.90 
   0   9  10  150.18   10.61 
   0  -9 -10  159.58   12.95 
   0   9  10  149.53   13.06 
   0  -9 -11  260.99   16.97 
   0  -9 -11  309.20   18.27 
   0   9  11  266.57   14.32 
   0  -9 -11  289.35   15.13 
   0   9  11  273.23   17.75 
   0  -9 -12   -1.27    2.50 
   0  -9 -12    3.08    3.63 
   0  -9 -12    0.94    2.12 
   0  -9 -12    1.71    2.14 
   0   9  12   -2.73    2.39 
   0   9  12   -0.62    2.43 
   0   9  12   -1.01    2.80 
   0  -9 -13   10.53    3.92 
   0  -9 -13   17.12    4.38 
   0  -9 -13    5.13    2.07 
   0   9  13   11.06    3.39 
   0  -9 -13    2.56    2.09 
   0   9  13    5.05    2.82 
   0   9  13   12.15    4.17 
   0  -9 -14  223.89   16.30 
   0   9  14  220.26   13.69 
   0  -9 -14  230.51   14.08 
   0   9  14  234.80   16.49 
   0  -9 -15  114.07   11.82 
   0  -9 -15  128.92    9.69 
   0  -9 -15  108.08    9.82 
   0   9  15  101.25    9.45 
   0   9  15   98.39   10.57 
   0  -9 -15  114.47   11.41 
   0  -9 -16  179.24   11.08 
   0  -9 -16  162.31   14.03 
   0   9  16  178.56   12.55 
   0  -9 -16  178.45   12.31 
   0   9  16  157.77   13.64 
   0  -9 -16  171.00   13.76 
   0  -9 -17   34.02    4.87 
   0   9  17   33.15    5.75 
   0  -9 -17   36.06    5.68 
   0  -9 -17   26.35    5.62 
   0   9  17   29.39    6.13 
   0   9  18    5.68    2.69 
   0  -9 -18   10.61    3.10 
   0  -9 -18   16.01    4.66 
   0   9  19    6.21    2.95 
   0  -9 -19    7.68    2.87 
   0   9  19    3.93    2.67 
   0  -9 -19   11.56    3.59 
   0  -9 -20   56.09    6.11 
   0  -9 -20   50.99    6.37 
   0   9  20   46.36    6.16 
   0  -9 -20   44.11    6.47 
   0   9  20   38.51    5.93 
   0  -9 -21   -0.21    1.64 
   0   9  21    0.05    2.06 
   0  -9 -21   -0.47    1.84 
   0  -9 -21    1.93    1.97 
   0   9  21    0.01    1.69 
   0  -9 -22  180.58    9.07 
   0   9  22  184.00   10.53 
   0  -9 -22  166.68    9.71 
   0  -9 -22  145.80    9.87 
   0   9  22  139.07    9.46 
   0  -9 -23    4.52    1.38 
   0   9  23    4.73    1.91 
   0  -9 -23    0.96    1.35 
   0  -9 -23    4.86    2.10 
   0   9  23    2.61    1.46 
   0   9  24  121.64    6.80 
   0  -9 -24  103.41    6.46 
   0 -10  21   23.61    3.09 
   0 -10  21   27.12    3.36 
   0 -10  20  174.67    8.97 
   0 -10  20  163.24    8.81 
   0 -10  19  188.95   10.30 
   0  10 -19  178.36    9.47 
   0 -10  19  185.36   10.16 
   0  10 -18  160.03    9.09 
   0  10 -18  189.74   10.58 
   0 -10  18  210.15   11.66 
   0  10 -18  175.03   12.03 
   0 -10  18  200.92   11.40 
   0 -10  17  216.99   12.55 
   0  10 -17  201.75   11.55 
   0  10 -17  189.85   10.83 
   0 -10  17  209.60   12.10 
   0  10 -17  210.27   13.79 
   0 -10  16  104.45    9.03 
   0  10 -16   87.63    7.73 
   0  10 -16   97.42    8.35 
   0  10 -16   96.29    7.42 
   0  10 -16   87.11    9.12 
   0 -10  16   91.74    8.40 
   0  10 -15   37.38    5.43 
   0  10 -15   38.46    5.56 
   0 -10  15   38.02    5.55 
   0 -10  15   33.86    5.09 
   0  10 -15   37.24    5.26 
   0  10 -15   24.85    5.08 
   0 -10  14  131.85   10.85 
   0  10 -14  120.88    9.86 
   0  10 -14  112.47    9.59 
   0  10 -14  120.61    9.50 
   0 -10  14  136.03   10.65 
   0  10 -14  119.16   11.50 
   0  10 -13  260.06   14.55 
   0 -10  13  293.51   16.33 
   0  10 -13  252.93   14.63 
   0  10 -13  254.93   13.91 
   0  10 -13  229.24   16.10 
   0 -10  13  286.38   15.53 
   0  10 -12   95.91    9.08 
   0  10 -12   89.44    8.91 
   0 -10  12   90.15    9.21 
   0  10 -12   86.28    8.35 
   0 -10  12   97.74    9.17 
   0  10 -12   89.58   10.21 
   0  10 -11  840.68   26.08 
   0 -10  11  849.14   28.11 
   0  10 -11  802.11   26.84 
   0  10 -11  802.06   25.49 
   0 -10  11  875.14   27.16 
   0  10 -11  779.12   29.86 
   0 -10  10    2.89    1.90 
   0  10 -10    6.56    2.68 
   0  10 -10    1.25    2.31 
   0 -10  10    6.49    3.17 
   0  10 -10    4.15    2.38 
   0  10 -10    4.59    2.71 
   0 -10   9   45.38    6.65 
   0  10  -9   51.83    6.45 
   0 -10   9   41.50    7.42 
   0 -10   9   52.00    7.76 
   0 -10   9   41.49    6.45 
   0  10  -9   41.86    5.83 
   0  10  -9   45.31    7.03 
   0 -10   9   48.09    6.52 
   0 -10   8   14.00    3.43 
   0  10  -8   11.66    3.47 
   0 -10   8    9.69    3.44 
   0  10  -8   10.91    3.09 
   0  10  -8   15.83    3.99 
   0 -10   8    7.67    3.25 
   0 -10   8   10.46    3.15 
   0 -10   8   18.99    4.74 
   0  10  -7    8.59    2.97 
   0 -10   7   11.55    3.85 
   0 -10   7    7.99    2.60 
   0  10  -7    3.96    1.90 
   0 -10   7    3.51    2.55 
   0  10  -7    6.06    1.72 
   0 -10   7    6.34    3.00 
   0 -10   7    5.67    2.91 
   0  10  -7    6.10    2.83 
   0 -10   7    8.29    3.36 
   0  10  -7    8.09    2.17 
   0 -10   6  324.58   16.77 
   0  10  -6  323.79   15.22 
   0  10  -6  295.02   14.96 
   0  10  -6  318.33   17.05 
   0 -10   6  317.30   16.93 
   0 -10   6  317.37   18.03 
   0 -10   6  322.31   16.89 
   0  10  -6  311.82   15.66 
   0 -10   6  337.09   18.92 
   0 -10   6  343.24   15.99 
   0 -10   5  109.82    9.82 
   0  10  -5   88.04    7.96 
   0 -10   5  100.44    9.40 
   0  10  -5   96.20    9.45 
   0  10  -5   95.06    8.70 
   0 -10   5   95.76    9.96 
   0  10  -5   98.60    8.73 
   0 -10   5   95.56    9.81 
   0 -10   5  104.12    9.56 
   0 -10   5   92.71    8.24 
   0 -10   4   79.42    8.21 
   0  10  -4   70.32    7.03 
   0  10  -4   72.00    8.04 
   0  10  -4   71.33    7.51 
   0 -10   4   76.26    8.35 
   0  10  -4   75.60    7.59 
   0 -10   4   74.24    9.01 
   0 -10   4   75.73    8.67 
   0 -10   4   74.87    8.11 
   0 -10   4   69.51    7.10 
   0  10  -3   27.23    4.56 
   0 -10   3   30.09    5.34 
   0 -10   3   29.25    4.84 
   0  10  -3   22.17    4.61 
   0  10  -3   29.99    5.02 
   0 -10   3   21.55    4.39 
   0 -10   3   24.33    4.71 
   0 -10   3   25.10    5.07 
   0  10  -3   28.82    4.65 
   0 -10   3   26.66    4.57 
   0  10  -2   34.14    4.73 
   0 -10   2   52.01    6.94 
   0  10  -2   53.65    7.09 
   0 -10   2   50.72    6.75 
   0  10  -2   44.65    5.92 
   0 -10   2   52.66    6.90 
   0 -10   2   48.55    7.18 
   0 -10   2   47.15    6.88 
   0  10  -2   52.73    6.21 
   0  10  -2   46.71    7.22 
   0  10  -1   34.99    5.11 
   0 -10   1   37.69    5.65 
   0  10  -1   40.02    5.92 
   0 -10   1   33.93    5.77 
   0  10  -1   35.91    5.50 
   0  10  -1   36.34    6.35 
   0 -10   1   39.19    6.33 
   0 -10   1   34.97    5.47 
   0  10  -1   35.99    5.20 
   0 -10   1   37.92    6.44 
   0  10  -1   28.48    5.65 
   0 -10   0  266.48   15.08 
   0  10   0  257.98   15.15 
   0  10   0  247.14   16.04 
   0  10   0  243.13   13.67 
   0 -10   0  251.78   15.33 
   0 -10   0  242.63   15.75 
   0 -10   0  241.93   14.49 
   0 -10   0  239.64   14.98 
   0 -10   0  222.61   12.05 
   0  10   0  263.02   13.19 
   0  10   0  233.80   16.05 
   0 -10  -1   -0.04    2.45 
   0 -10  -1    1.26    2.33 
   0  10   1    0.45    1.78 
   0  10   1   -0.79    2.07 
   0  10   1   -2.19    2.88 
   0 -10  -1    1.30    1.47 
   0  10   1    1.70    1.75 
   0 -10  -1    0.42    1.62 
   0 -10  -1    3.37    3.30 
   0 -10  -1   -0.81    1.40 
   0  10   1    0.22    2.50 
   0 -10  -2   41.29    6.07 
   0  10   2   49.72    6.14 
   0  10   2   37.88    6.15 
   0  10   2   43.62    6.39 
   0 -10  -2   45.14    6.68 
   0 -10  -2   40.59    6.80 
   0  10   2   39.38    5.23 
   0 -10  -2   39.55    5.34 
   0 -10  -2   42.03    6.02 
   0  10   2   41.17    6.68 
   0 -10  -3  189.88   13.14 
   0  10   3  195.61   13.13 
   0  10   3  196.06   14.40 
   0  10   3  176.99   11.64 
   0 -10  -3  181.25   13.15 
   0 -10  -3  189.87   13.12 
   0 -10  -3  180.56   13.92 
   0 -10  -3  194.32   11.51 
   0  10   3  167.32   10.20 
   0  10   3  188.62   14.47 
   0 -10  -4   63.98    7.85 
   0  10   4   64.80    7.01 
   0  10   4   68.53    8.03 
   0 -10  -4   62.86    7.90 
   0 -10  -4   63.14    7.86 
   0 -10  -4   55.92    8.04 
   0 -10  -4   64.68    6.74 
   0  10   4   61.48    6.12 
   0  10   4   52.45    7.66 
   0 -10  -5  260.10   15.93 
   0  10   5  248.04   13.75 
   0 -10  -5  262.00   15.93 
   0  10   5  272.43   15.47 
   0 -10  -5  249.10   13.36 
   0 -10  -5  251.38   15.53 
   0 -10  -5  223.09   16.16 
   0  10   5  257.52   17.04 
   0 -10  -6   26.95    5.41 
   0  10   6   27.65    5.16 
   0 -10  -6   29.63    5.71 
   0  10   6   32.58    5.37 
   0 -10  -6   30.94    6.15 
   0 -10  -6   26.58    4.75 
   0 -10  -6   19.80    4.55 
   0  10   6   18.76    4.71 
   0 -10  -7  160.24   12.86 
   0  10   7  163.87   12.11 
   0 -10  -7  162.69   12.67 
   0  10   7  156.88   10.80 
   0 -10  -7  168.08   13.09 
   0 -10  -7  149.15   10.64 
   0 -10  -7  151.33   13.49 
   0  10   7  153.45   13.50 
   0 -10  -8  154.00   12.82 
   0  10   8  146.91   10.45 
   0 -10  -8  158.48   12.52 
   0  10   8  148.21   11.38 
   0 -10  -8  137.51   13.07 
   0 -10  -8  159.48   12.97 
   0  10   8  138.95    9.63 
   0 -10  -8  150.61   10.94 
   0  10   8  159.29   13.80 
   0 -10  -9  646.68   26.63 
   0 -10  -9  808.87   28.24 
   0  10   9  605.63   22.98 
   0  10   9  736.43   23.09 
   0 -10  -9  711.34   24.05 
   0 -10  -9  759.79   28.82 
   0  10   9  712.04   22.38 
   0  10   9  653.26   28.18 
   0 -10 -10    6.13    3.05 
   0  10  10   13.72    3.84 
   0 -10 -10    6.60    2.80 
   0  10  10    7.69    3.28 
   0 -10 -10    6.33    2.91 
   0  10  10   13.27    4.50 
   0 -10 -11  920.60   32.55 
   0 -10 -11  978.72   28.72 
   0  10  11  975.39   27.54 
   0  10  11  961.02   33.43 
   0 -10 -12   -4.85    3.23 
   0  10  12    4.94    2.22 
   0 -10 -12   -1.82    2.54 
   0  10  12    1.42    3.14 
   0 -10 -13   21.20    5.08 
   0 -10 -13   30.96    5.23 
   0  10  13   25.09    4.91 
   0  10  13   22.76    4.78 
   0 -10 -14   45.99    7.52 
   0 -10 -14   48.49    6.64 
   0  10  14   49.78    6.58 
   0  10  14   44.39    7.63 
   0 -10 -15    9.61    2.72 
   0 -10 -15    8.27    3.66 
   0 -10 -15    9.87    3.39 
   0  10  15    6.19    2.67 
   0 -10 -15    7.34    3.23 
   0  10  15   10.86    4.51 
   0 -10 -16   41.14    7.21 
   0 -10 -16   44.62    5.72 
   0  10  16   52.33    6.73 
   0 -10 -16   44.60    6.34 
   0 -10 -16   41.30    6.68 
   0  10  16   47.85    7.53 
   0 -10 -17   75.14    6.86 
   0  10  17   57.63    6.93 
   0 -10 -17   55.54    6.71 
   0  10  17   51.22    7.59 
   0 -10 -17   74.02    8.65 
   0  10  18   15.73    3.78 
   0 -10 -18   24.61    4.56 
   0  10  18   12.92    3.44 
   0 -10 -18   24.08    4.89 
   0 -10 -19   64.64    5.92 
   0  10  19   61.92    6.83 
   0 -10 -19   57.82    6.32 
   0  10  19   49.51    6.72 
   0 -10 -19   47.28    6.48 
   0 -10 -20   43.03    5.32 
   0  10  20   43.04    5.64 
   0  10  20   34.59    5.32 
   0 -10 -20   33.16    5.24 
   0 -10 -21   56.11    5.66 
   0  10  21   57.51    5.82 
   0 -10 -21   46.34    5.44 
   0  10  21   48.88    5.84 
   0 -10 -22   21.20    3.21 
   0  10  22   26.60    3.83 
   0  10  22   21.57    3.42 
   0 -10 -23   42.93    3.98 
   0  10  23   32.18    3.62 
   0 -11  19   16.81    2.85 
   0 -11  19   12.06    2.22 
   0  11 -18  108.75    6.50 
   0 -11  18  134.11    8.05 
   0 -11  18  123.25    7.76 
   0 -11  17   -0.01    1.44 
   0 -11  17    0.85    1.44 
   0  11 -17   -2.19    1.92 
   0  11 -17   -1.36    1.19 
   0  11 -16    4.24    1.91 
   0 -11  16    6.49    2.09 
   0 -11  16    9.53    2.62 
   0  11 -16    6.28    2.51 
   0  11 -16    4.36    1.84 
   0  11 -15   41.02    5.54 
   0 -11  15   43.32    5.70 
   0  11 -15   36.23    4.99 
   0  11 -15   38.20    4.73 
   0 -11  15   38.83    5.13 
   0  11 -14  179.11   11.39 
   0 -11  14  190.34   12.18 
   0  11 -14  170.49   11.07 
   0  11 -14  183.47   10.78 
   0 -11  14  186.21   11.54 
   0 -11  13  177.57   12.12 
   0  11 -13  155.31   10.90 
   0  11 -13  166.98   11.36 
   0  11 -13  162.74   10.71 
   0 -11  13  169.57   11.25 
   0  11 -12  184.71   12.31 
   0 -11  12  220.05   13.69 
   0  11 -12  202.03   12.50 
   0  11 -12  191.23   12.00 
   0 -11  12  215.18   12.87 
   0  11 -11    5.85    2.70 
   0 -11  11   10.75    3.77 
   0 -11  11   13.07    3.63 
   0  11 -11   13.51    3.67 
   0  11 -11    8.51    3.04 
   0 -11  10  149.32   11.58 
   0  11 -10  130.92   10.81 
   0  11 -10  129.25   10.13 
   0  11 -10  118.48    9.80 
   0 -11  10  137.39   10.54 
   0  11  -9    5.01    2.38 
   0 -11   9    5.01    2.56 
   0  11  -9    3.90    2.28 
   0 -11   9    8.40    2.76 
   0  11  -9    6.26    3.06 
   0 -11   8   26.23    5.08 
   0 -11   8   25.06    4.56 
   0  11  -8   18.98    3.93 
   0  11  -8   23.05    4.32 
   0  11  -8   21.07    4.11 
   0  11  -7   -0.82    1.92 
   0 -11   7    4.92    2.35 
   0 -11   7    2.68    2.28 
   0  11  -7    3.77    2.13 
   0  11  -7    2.86    1.95 
   0  11  -7   -0.59    1.84 
   0 -11   6   19.38    4.06 
   0 -11   6   17.13    4.21 
   0  11  -6   11.78    3.59 
   0  11  -6   12.24    3.40 
   0  11  -6   15.03    3.89 
   0  11  -5  169.15   11.12 
   0 -11   5  164.22   12.28 
   0 -11   5  164.36   13.01 
   0  11  -5  161.03   11.42 
   0  11  -5  181.28   13.75 
   0  11  -5  168.93   11.65 
   0 -11   5  167.14   12.62 
   0 -11   5  160.87   14.00 
   0 -11   5  163.31   13.51 
   0 -11   5  162.75   11.14 
   0 -11   4  596.05   23.48 
   0  11  -4  550.28   19.98 
   0  11  -4  478.87   21.92 
   0 -11   4  581.41   24.45 
   0  11  -4  560.71   21.37 
   0 -11   4  403.30   19.53 
   0  11  -4  569.27   21.17 
   0 -11   4  388.65   20.45 
   0 -11   4  537.59   24.95 
   0 -11   4  620.66   21.58 
   0  11  -3    2.70    2.57 
   0 -11   3   -0.43    2.30 
   0 -11   3    5.36    2.16 
   0 -11   3    0.07    1.80 
   0  11  -3    1.88    1.87 
   0 -11   3   -1.67    1.86 
   0  11  -3    1.75    1.84 
   0 -11   3   -1.77    2.74 
   0  11  -3    2.79    2.19 
   0 -11   2   79.07    8.55 
   0 -11   2   79.45    9.68 
   0 -11   2   84.04    7.95 
   0 -11   2   81.16    8.98 
   0  11  -2   89.10    8.37 
   0 -11   2   63.75    8.41 
   0  11  -2   93.15    8.79 
   0 -11   2   88.23    9.55 
   0  11  -2   94.73    9.77 
   0 -11   1   88.63    9.19 
   0 -11   1   89.06    9.64 
   0  11  -1   99.21   10.02 
   0  11  -1   81.85    8.29 
   0 -11   1   88.38    9.16 
   0 -11   1   70.70    8.84 
   0 -11   1   82.79    7.71 
   0 -11   1   89.23   10.14 
   0  11  -1   86.57    8.01 
   0 -11   0   10.56    3.39 
   0  11   0    8.51    3.55 
   0 -11   0   10.04    4.06 
   0  11   0    9.70    3.33 
   0 -11   0    7.79    3.63 
   0 -11   0    9.24    2.94 
   0 -11   0    8.94    3.43 
   0 -11   0   12.95    3.60 
   0  11   0   12.42    3.39 
   0  11   0    7.01    2.85 
   0 -11  -1 1374.45   36.32 
   0  11   1 1260.39   32.66 
   0 -11  -1 1368.26   38.31 
   0  11   1 1428.73   37.96 
   0 -11  -1 1233.57   30.07 
   0 -11  -1 1292.49   38.96 
   0 -11  -1 1374.96   36.91 
   0  11   1 1370.83   31.36 
   0  11   1 1316.96   40.68 
   0 -11  -2   24.54    5.22 
   0  11   2   24.49    4.74 
   0 -11  -2   25.25    5.56 
   0  11   2   24.43    5.81 
   0 -11  -2   30.79    6.04 
   0  11   2   27.59    4.75 
   0 -11  -2   24.82    4.32 
   0 -11  -2   25.88    5.73 
   0  11   2   30.42    6.58 
   0 -11  -3  375.82   19.36 
   0  11   3  389.49   19.61 
   0  11   3  382.91   17.74 
   0 -11  -3  389.67   20.44 
   0 -11  -3  391.65   19.77 
   0 -11  -3  351.84   20.52 
   0 -11  -3  350.63   16.06 
   0  11   3  304.32   14.35 
   0  11   3  365.17   21.17 
   0 -11  -4  150.34   12.47 
   0  11   4  118.46   10.85 
   0  11   4  148.16   11.10 
   0 -11  -4  158.94   13.02 
   0  11   4  154.28    9.93 
   0 -11  -4  144.66   10.41 
   0 -11  -4  165.19   12.94 
   0 -11  -4  144.13   13.15 
   0  11   4  162.01   14.10 
   0 -11  -5   22.88    5.12 
   0 -11  -5   34.33    6.35 
   0  11   5   26.50    4.96 
   0  11   5   14.16    3.39 
   0 -11  -5   27.95    6.27 
   0 -11  -5   18.84    4.50 
   0 -11  -5   25.34    4.81 
   0  11   5   28.71    6.23 
   0 -11  -6  113.22   10.91 
   0  11   6   80.73    9.21 
   0  11   6  110.26    9.57 
   0 -11  -6  112.84   11.07 
   0 -11  -6  118.75    9.78 
   0 -11  -6  130.11   11.97 
   0 -11  -6  107.52   11.84 
   0  11   6  121.67   12.45 
   0 -11  -7  115.87   11.23 
   0  11   7  120.45    9.78 
   0 -11  -7  123.31   12.03 
   0  11   7  117.68   11.14 
   0 -11  -7  114.45    9.60 
   0 -11  -7  105.13   11.84 
   0 -11  -7  113.01   11.51 
   0  11   7  111.27   12.16 
   0 -11  -8   80.26    9.36 
   0 -11  -8   72.94    7.81 
   0  11   8   84.37    8.16 
   0 -11  -9    1.88    2.13 
   0  11   9    5.07    2.57 
   0 -11  -9    4.44    2.51 
   0  11   9    5.01    2.99 
   0 -11 -10  700.24   28.47 
   0 -11 -10  751.57   25.17 
   0  11  10  752.28   23.37 
   0  11  10  716.48   28.45 
   0 -11 -11   29.00    6.19 
   0  11  11   30.45    4.99 
   0 -11 -11   28.62    5.34 
   0  11  11   28.50    5.97 
   0 -11 -12  120.86   11.78 
   0 -11 -12  129.50   10.64 
   0  11  12  128.18    9.96 
   0  11  12  111.54   11.43 
   0 -11 -13   32.05    6.20 
   0  11  13   23.96    4.82 
   0 -11 -13   23.14    4.55 
   0  11  13   33.87    6.71 
   0 -11 -14    7.47    3.04 
   0  11  14    6.83    2.66 
   0  11  14    8.92    2.86 
   0 -11 -14    3.16    2.96 
   0 -11 -15    4.84    1.99 
   0 -11 -15    2.70    2.18 
   0 -11 -15    2.37    2.27 
   0  11  15    3.50    2.25 
   0  11  15    1.37    2.58 
   0 -11 -15    1.91    1.84 
   0 -11 -16   31.68    4.63 
   0 -11 -16   34.02    5.31 
   0  11  16   25.15    4.75 
   0  11  16   29.59    5.87 
   0 -11 -16   31.15    5.51 
   0 -11 -17   33.22    4.28 
   0 -11 -17   32.96    4.86 
   0  11  17   34.52    4.96 
   0  11  17   29.39    5.40 
   0 -11 -17   20.09    4.61 
   0 -11 -18    3.90    2.00 
   0  11  18    7.53    2.75 
   0 -11 -18    8.32    3.03 
   0  11  18    2.89    2.21 
   0 -11 -19  134.05    8.75 
   0  11  19  128.54    9.82 
   0 -11 -19  114.55    8.66 
   0  11  20   -0.72    1.60 
   0 -11 -20   -1.98    1.86 
   0  11  20   -0.28    1.58 
   0 -11 -21   78.06    5.77 
   0  11  21   95.29    6.43 
   0  11  21   77.19    6.45 
   0  11  22    3.30    1.47 
   0 -11 -22    2.77    1.41 
   0  11  22   -1.14    1.45 
   0  12 -17   33.39    3.50 
   0 -12  17   43.89    4.25 
   0 -12  17   33.15    3.67 
   0  12 -16   18.60    2.97 
   0 -12  16   22.69    3.42 
   0  12 -16   16.58    2.58 
   0 -12  16   23.37    3.42 
   0  12 -15    3.45    1.87 
   0 -12  15   -0.37    1.56 
   0 -12  15    1.10    1.39 
   0  12 -15    0.90    1.35 
   0  12 -14  165.01    9.91 
   0 -12  14  204.38   11.38 
   0  12 -14  174.48    9.57 
   0 -12  14  203.50   10.72 
   0  12 -13  175.50   10.52 
   0  12 -13  154.57   10.13 
   0 -12  13  190.55   11.55 
   0  12 -13  165.51   10.00 
   0 -12  13  197.64   11.02 
   0  12 -12   92.94    8.27 
   0 -12  12  110.25    9.17 
   0  12 -12   97.66    8.19 
   0  12 -12   90.85    7.88 
   0 -12  12  109.45    8.47 
   0 -12  11   92.75    8.64 
   0  12 -11   77.12    7.55 
   0  12 -11   86.15    8.08 
   0  12 -11   77.11    7.44 
   0 -12  11   97.07    8.15 
   0  12 -10   17.23    3.79 
   0 -12  10   24.44    4.26 
   0 -12  10   17.77    4.37 
   0  12 -10   23.16    4.53 
   0  12 -10   18.64    4.10 
   0  12  -9   10.03    3.21 
   0 -12   9   13.60    3.58 
   0  12  -9   11.62    3.54 
   0  12  -9   11.27    3.35 
   0 -12   9   16.40    3.77 
   0  12  -8    1.70    2.84 
   0  12  -8   -0.48    1.99 
   0 -12   8    1.25    1.78 
   0  12  -8   -0.13    1.70 
   0  12  -8   -1.46    2.15 
   0 -12   8    1.71    1.64 
   0  12  -7   10.50    3.09 
   0 -12   7    9.94    3.22 
   0  12  -7    6.95    2.68 
   0  12  -7    9.59    3.04 
   0  12  -7    7.45    2.50 
   0  12  -7    5.75    1.96 
   0 -12   7    6.61    2.14 
   0  12  -6  103.25    8.74 
   0 -12   6  104.22    9.94 
   0  12  -6   90.69    8.40 
   0  12  -6   96.41    9.00 
   0  12  -6   89.80    7.66 
   0 -12   6  112.81    9.13 
   0 -12   5  134.81   11.42 
   0  12  -5  147.43   11.16 
   0 -12   5  122.91    9.17 
   0  12  -5  130.65   10.32 
   0 -12   4   32.18    5.85 
   0 -12   4   21.21    4.04 
   0  12  -4   27.63    5.07 
   0  12  -4   23.62    4.86 
   0 -12   3  264.85   15.92 
   0  12  -3  259.60   14.45 
   0 -12   3  240.34   13.02 
   0  12  -3  243.70   14.45 
   0 -12   2   -1.86    2.75 
   0  12  -2    2.55    2.21 
   0 -12   2   -0.66    1.87 
   0  12  -2   -1.09    1.86 
   0 -12   1   84.41    9.25 
   0  12  -1   88.52    8.22 
   0 -12   1   80.40    7.71 
   0  12  -1   80.72    8.33 
   0 -12   0  284.96   16.82 
   0  12   0  278.50   14.37 
   0 -12   0  265.21   13.92 
   0  12   0  281.71   15.46 
   0 -12  -1  180.44   13.48 
   0 -12  -1  165.76   11.04 
   0  12   1  171.31   12.12 
   0 -12  -2  332.08   18.39 
   0 -12  -2  332.86   15.74 
   0  12   2  356.54   15.93 
   0  12   2  346.34   17.13 
   0 -12  -3   35.72    6.18 
   0 -12  -3   42.61    5.93 
   0  12   3   49.78    6.36 
   0  12   3   41.96    6.10 
   0 -12  -4   80.12    9.28 
   0 -12  -4   80.44    8.00 
   0  12   4   73.05    7.26 
   0  12   4   77.76    8.19 
   0 -12  -5   55.88    7.68 
   0 -12  -5   53.65    6.77 
   0  12   5   54.12    6.98 
   0 -12  -6   50.67    7.60 
   0 -12  -6   56.06    6.84 
   0  12   6   54.78    6.76 
   0 -12  -7    0.59    2.45 
   0  12   7    0.63    1.93 
   0 -12  -7   -0.41    2.39 
   0 -12  -8   48.97    7.60 
   0  12   8   63.08    7.06 
   0 -12  -8   54.00    6.72 
   0  12   8   51.39    7.39 
   0 -12  -9   -0.93    2.97 
   0  12   9   -2.27    1.97 
   0 -12  -9    0.47    1.92 
   0  12   9   -3.44    3.76 
   0 -12 -10  247.25   16.41 
   0 -12 -10  274.56   14.74 
   0  12  10  226.92   15.53 
   0 -12 -11   64.17    8.57 
   0  12  11   93.79    7.74 
   0 -12 -11   70.47    7.64 
   0  12  11   77.68    7.06 
   0  12  11   62.63    8.51 
   0 -12 -12  173.09   13.56 
   0 -12 -12  203.59   12.57 
   0  12  12  201.94   11.43 
   0  12  12  178.33   13.66 
   0 -12 -13   29.46    5.51 
   0  12  13   31.96    4.81 
   0 -12 -13   33.24    5.23 
   0  12  13   22.81    4.99 
   0 -12 -14   72.83    6.95 
   0 -12 -14   54.25    7.30 
   0 -12 -14   63.04    6.89 
   0  12  14   65.72    6.76 
   0 -12 -14   52.77    7.08 
   0  12  14   63.83    7.95 
   0 -12 -15   59.70    7.42 
   0 -12 -15   68.78    6.45 
   0 -12 -15   60.15    6.60 
   0  12  15   61.43    6.31 
   0  12  15   61.47    7.57 
   0 -12 -15   54.14    6.78 
   0 -12 -16   13.92    2.66 
   0  12  16   19.54    3.70 
   0 -12 -16   14.63    3.20 
   0 -12 -16   14.24    3.37 
   0  12  16   13.50    3.68 
   0 -12 -17    0.15    1.50 
   0 -12 -17   -0.87    1.86 
   0  12  17   -0.34    1.38 
   0  12  17    0.64    2.16 
   0 -12 -18   -0.02    1.80 
   0  12  18   -0.48    1.40 
   0  12  18   -1.70    2.08 
   0  12  19    0.02    1.34 
   0 -12 -19    0.22    1.23 
   0  12  19   -1.78    2.05 
   0 -12 -20   53.70    4.47 
   0  12  20   66.00    4.94 
   0  12  20   66.05    5.62 
   0  13 -15  289.52   10.48 
   0  13 -15  307.95    9.74 
   0 -13  14  159.09    8.47 
   0  13 -14  136.92    7.84 
   0  13 -14  131.41    7.19 
   0 -13  14  155.30    7.68 
   0  13 -13  280.08   11.99 
   0 -13  13  313.47   12.82 
   0  13 -13  282.19   11.46 
   0  13 -12   45.85    5.19 
   0 -13  12   55.30    5.88 
   0 -13  12   44.53    4.33 
   0  13 -12   42.45    4.84 
   0 -13  12   54.80    5.31 
   0 -13  11   46.45    5.57 
   0  13 -11   43.70    5.45 
   0  13 -11   44.96    5.22 
   0 -13  11   40.37    4.30 
   0 -13  11   53.35    5.36 
   0  13 -10  177.88   11.01 
   0 -13  10  180.95   11.36 
   0 -13  10  155.14    8.73 
   0  13 -10  170.65   10.41 
   0 -13  10  191.01   10.31 
   0 -13   9   52.00    6.39 
   0  13  -9   43.69    5.74 
   0 -13   9   46.85    5.24 
   0  13  -9   45.18    5.72 
   0  13  -8  195.99   12.16 
   0 -13   8  199.15   12.56 
   0  13  -8  204.52   11.95 
   0 -13   8  189.53   10.37 
   0  13  -8  192.88   10.62 
   0 -13   7    9.27    3.13 
   0  13  -7    5.60    2.30 
   0  13  -7    6.50    2.38 
   0 -13   7    8.57    2.86 
   0  13  -7    6.85    2.98 
   0  13  -6   35.31    5.33 
   0 -13   6   41.47    6.06 
   0  13  -6   38.76    5.33 
   0 -13   6   40.89    5.15 
   0  13  -6   40.61    5.59 
   0  13  -6   34.81    4.36 
   0  13  -5    0.93    1.88 
   0 -13   5    0.06    1.74 
   0  13  -5   -0.33    1.80 
   0  13  -5    1.58    2.26 
   0 -13   5   -1.58    1.49 
   0  13  -5    0.26    1.31 
   0 -13   4   62.88    7.62 
   0  13  -4   61.51    6.90 
   0  13  -4   59.14    6.84 
   0 -13   4   50.50    5.79 
   0  13  -4   63.78    6.41 
   0 -13   3   52.62    7.24 
   0 -13   3   54.04    6.14 
   0  13  -3   54.42    6.59 
   0  13  -3   45.54    6.12 
   0 -13   2   73.14    8.39 
   0 -13   2   72.46    7.03 
   0  13  -2   68.27    7.38 
   0  13  -2   76.30    7.95 
   0 -13   1  448.79   20.52 
   0 -13   1  468.18   17.91 
   0  13  -1  490.95   18.89 
   0  13  -1  464.15   19.42 
   0 -13   0  395.85   19.48 
   0 -13   0  394.61   16.51 
   0  13   0  437.52   17.49 
   0  13   0  410.77   18.45 
   0 -13  -1   51.07    7.31 
   0  13   1   54.32    6.32 
   0 -13  -1   45.14    5.75 
   0  13   1   58.76    7.13 
   0 -13  -2   56.61    7.62 
   0 -13  -2   57.36    6.36 
   0  13   2   65.09    6.77 
   0  13   2   51.97    6.59 
   0 -13  -3   36.85    5.99 
   0  13   3   47.17    6.30 
   0 -13  -3   35.69    5.29 
   0  13   3   31.93    4.82 
   0 -13  -4    5.93    3.06 
   0  13   4   10.53    3.34 
   0 -13  -4    8.88    2.63 
   0  13   4   14.54    4.15 
   0 -13  -5   36.19    6.23 
   0  13   5   28.75    4.81 
   0 -13  -5   30.93    4.77 
   0  13   5   28.52    5.17 
   0 -13  -6   -0.24    2.40 
   0  13   6   -1.72    2.88 
   0 -13  -6   -1.88    2.40 
   0  13   6   -1.81    1.82 
   0 -13  -7   23.70    5.17 
   0  13   7   27.33    4.80 
   0 -13  -7   25.81    4.51 
   0  13   7   18.53    4.76 
   0 -13  -8   11.47    3.66 
   0  13   8   11.58    3.33 
   0 -13  -8   12.97    3.22 
   0  13   8   11.42    3.26 
   0 -13  -9    5.89    3.16 
   0  13   9    4.01    2.15 
   0 -13  -9    3.79    1.85 
   0  13   9    2.70    2.07 
   0 -13 -10    3.17    1.91 
   0  13  10    0.42    1.57 
   0 -13 -10    0.93    1.99 
   0  13  10    1.53    1.93 
   0 -13 -11   68.11    8.22 
   0 -13 -11   70.43    7.02 
   0  13  11   63.09    7.67 
   0 -13 -12  280.80   15.86 
   0 -13 -12  309.60   14.13 
   0  13  12  270.98   15.50 
   0 -13 -13    7.89    3.25 
   0 -13 -13   11.65    2.85 
   0  13  13   12.39    3.51 
   0 -13 -13   13.75    3.24 
   0 -13 -14  175.51   11.83 
   0 -13 -14  215.38   10.58 
   0  13  14  187.77    9.26 
   0 -13 -14  189.43   10.41 
   0  13  14  182.01   11.93 
   0 -13 -15   12.84    2.80 
   0  13  15   13.53    2.82 
   0 -13 -15   10.89    2.60 
   0  13  15   15.07    3.45 
   0 -13 -16   49.97    4.41 
   0  13  16   48.45    4.44 
   0 -13 -16   39.75    4.53 
   0  13  16   41.26    5.18 
   0 -13 -17   26.99    3.47 
   0  13  17   32.86    3.50 
   0  13  17   34.97    4.55 
   0 -13 -18   70.72    5.03 
   0  13  18   79.71    6.15 
   0  14 -13  305.13   10.42 
   0  14 -13  312.00    9.89 
   0  14 -12   -1.46    1.23 
   0  14 -12   -0.24    1.09 
   0 -14  11   11.41    2.49 
   0  14 -11   10.05    2.43 
   0  14 -11   12.16    2.39 
   0 -14  10   55.58    5.45 
   0  14 -10   51.59    5.16 
   0  14 -10   49.36    4.94 
   0  14  -9   19.62    3.55 
   0 -14   9   17.68    3.49 
   0  14  -9   18.47    3.38 
   0 -14   9   15.95    2.66 
   0  14  -8  121.88    8.57 
   0 -14   8  126.68    8.95 
   0 -14   8  123.99    7.28 
   0  14  -8  120.82    8.28 
   0  14  -8  115.37    7.04 
   0  14  -7    1.17    1.91 
   0 -14   7    0.56    1.61 
   0  14  -7   -2.41    2.10 
   0  14  -7   -0.84    2.08 
   0 -14   7    1.68    1.13 
   0 -14   6   31.04    4.90 
   0  14  -6   36.21    5.04 
   0  14  -6   36.40    4.61 
   0 -14   6   34.70    4.21 
   0  14  -6   33.19    4.71 
   0  14  -6   34.72    3.87 
   0 -14   5   11.56    3.34 
   0  14  -5    8.84    2.67 
   0  14  -5    7.09    2.59 
   0  14  -5   12.46    3.14 
   0 -14   5   14.68    2.89 
   0  14  -5    9.77    2.25 
   0 -14   4   58.73    6.77 
   0  14  -4   61.38    6.57 
   0  14  -4   57.66    6.23 
   0 -14   4   53.81    5.41 
   0  14  -4   53.56    6.12 
   0  14  -4   49.26    5.16 
   0 -14   3    5.52    3.00 
   0  14  -3    6.47    2.52 
   0  14  -3    3.03    2.10 
   0 -14   3    5.17    2.23 
   0  14  -3    2.10    1.75 
   0  14  -3    4.23    1.90 
   0 -14   2   19.69    4.36 
   0  14  -2   20.80    4.18 
   0  14  -2   23.07    4.32 
   0 -14   2   24.05    3.95 
   0  14  -2   19.26    3.55 
   0  14  -2   20.20    3.62 
   0 -14   1   12.56    3.60 
   0  14  -1   14.97    3.40 
   0  14  -1   13.19    2.99 
   0 -14   1   12.81    3.23 
   0  14  -1   17.27    3.69 
   0  14   0  239.36   12.46 
   0 -14   0  212.99   13.39 
   0  14   0  237.60   12.07 
   0 -14   0  203.94   11.16 
   0  14   0  232.78   12.90 
   0  14   1   53.40    5.80 
   0 -14  -1   39.42    6.03 
   0 -14  -1   43.76    5.41 
   0  14   1   45.36    5.33 
   0  14   1   39.84    5.76 
   0  14   2   16.59    3.22 
   0 -14  -2   13.29    3.71 
   0  14   2   18.06    3.34 
   0 -14  -2   16.41    3.44 
   0  14   2   16.49    3.91 
   0 -14  -3    4.91    2.20 
   0 -14  -3   10.99    2.94 
   0  14   3   13.17    3.12 
   0  14   3    7.47    2.73 
   0 -14  -4   59.53    7.29 
   0  14   4   67.50    7.26 
   0 -14  -4   62.05    6.27 
   0 -14  -5   35.85    5.87 
   0  14   5   37.46    5.34 
   0 -14  -5   49.94    5.69 
   0  14   5   29.20    4.90 
   0 -14  -6    4.21    2.19 
   0  14   6    2.18    1.96 
   0 -14  -6    1.42    1.65 
   0  14   6   -2.18    1.96 
   0 -14  -7   59.11    7.24 
   0  14   7   69.22    6.70 
   0 -14  -7   72.76    6.80 
   0  14   7   55.96    6.56 
   0 -14  -8    5.87    2.33 
   0  14   8    3.06    2.04 
   0 -14  -8    4.65    1.99 
   0  14   8    8.98    3.33 
   0 -14  -9   74.44    7.92 
   0  14   9   92.75    7.03 
   0 -14  -9   75.26    6.56 
   0  14   9   75.09    7.58 
   0 -14 -10   35.13    5.20 
   0  14  10   34.23    4.16 
   0 -14 -10   33.24    4.63 
   0  14  10   32.62    5.00 
   0 -14 -11    3.67    2.45 
   0 -14 -11    1.94    1.47 
   0  14  11    1.49    1.55 
   0 -14 -12   35.03    5.02 
   0 -14 -12   37.78    4.38 
   0 -14 -12   25.83    3.58 
   0  14  12   29.20    4.50 
   0 -14 -13   29.69    3.72 
   0 -14 -13   27.96    3.69 
   0  14  13   30.05    4.55 
   0 -14 -14  122.15    6.75 
   0 -14 -14   99.91    6.51 
   0  14  14  109.95    7.92 
   0 -14 -15    6.34    1.71 
   0 -14 -15    3.16    1.32 
   0  14  15    3.79    1.86 
   0 -14 -16   -0.02    1.07 
   0  14  16   -0.81    1.37 
   0  15 -10   22.69    2.87 
   0  15 -10   18.97    2.67 
   0  15  -9   15.97    2.59 
   0  15  -9   13.10    2.48 
   0  15  -8   11.12    2.28 
   0 -15   8   12.08    2.54 
   0  15  -8   13.74    2.60 
   0  15  -7   52.17    4.90 
   0 -15   7   48.77    4.79 
   0  15  -7   57.69    5.10 
   0  15  -7   42.47    3.76 
   0 -15   6   10.63    2.43 
   0  15  -6   13.25    2.69 
   0  15  -6   14.99    2.53 
   0 -15   6   13.19    2.38 
   0  15  -6   12.96    2.68 
   0  15  -5    3.46    1.53 
   0 -15   5    7.28    2.31 
   0  15  -5    3.17    1.49 
   0 -15   5    4.53    1.62 
   0  15  -5    5.57    1.93 
   0  15  -5    0.94    1.31 
   0  15  -4   -0.94    1.49 
   0 -15   4    2.73    1.95 
   0  15  -4   -1.44    1.47 
   0  15  -4    3.04    1.70 
   0 -15   4    1.04    1.18 
   0  15  -4    1.02    1.22 
   0  15  -3   28.81    3.95 
   0 -15   3   20.95    3.81 
   0  15  -3   23.40    3.73 
   0  15  -3   23.51    3.84 
   0 -15   3   25.81    3.41 
   0  15  -3   23.55    3.18 
   0  15  -2   18.57    3.24 
   0 -15   2   10.03    2.79 
   0  15  -2   10.57    2.52 
   0 -15   2   10.79    2.41 
   0  15  -2   10.86    2.65 
   0  15  -2   14.05    2.74 
   0  15  -1   74.83    6.29 
   0 -15   1   58.84    6.22 
   0  15  -1   63.40    5.98 
   0 -15   1   59.45    5.23 
   0  15  -1   68.60    5.94 
   0  15  -1   60.69    5.32 
   0 -15   0   50.60    5.85 
   0  15   0   66.08    5.78 
   0  15   0   72.87    6.48 
   0 -15   0   61.28    5.45 
   0  15   0   65.39    5.87 
   0  15   0   62.35    5.57 
   0 -15  -1   31.72    4.56 
   0  15   1   36.86    4.33 
   0  15   1   40.26    5.03 
   0 -15  -1   34.97    4.14 
   0  15   1   40.83    4.58 
   0  15   1   36.51    4.46 
   0 -15  -2    5.27    2.43 
   0 -15  -2    6.16    1.74 
   0  15   2    6.26    2.11 
   0  15   2    7.21    2.65 
   0 -15  -3  193.48   11.50 
   0 -15  -3  209.81   10.05 
   0 -15  -4   57.21    6.42 
   0 -15  -4   61.65    5.49 
   0  15   4   66.82    6.24 
   0 -15  -5   31.54    4.77 
   0 -15  -5   32.60    4.00 
   0  15   5   36.34    4.61 
   0 -15  -6   37.18    5.00 
   0 -15  -6   45.13    4.62 
   0  15   6   53.87    5.29 
   0 -15  -7    9.87    2.67 
   0  15   7   14.20    2.89 
   0 -15  -7   10.38    2.36 
   0 -15  -8   15.28    3.10 
   0  15   8   13.24    2.66 
   0 -15  -8   12.01    2.38 
   0  15   8   15.66    3.25 
   0 -15  -9   30.67    4.26 
   0  15   9   33.52    3.78 
   0 -15  -9   25.03    3.42 
   0  15   9   25.20    3.67 
   0 -15 -10    2.10    1.54 
   0  15  10    1.56    1.78 
   0 -15 -11    8.03    1.89 
   0 -15 -11    8.39    2.18 
   0 -15 -11    9.33    1.90 
   0  15  11    7.94    2.35 
   0 -15 -12   24.77    3.07 
   0 -15 -12   25.21    3.01 
   0  16  -5   11.01    2.06 
   0  16  -5    4.61    1.54 
   0  16  -4    0.33    0.97 
   0  16  -4    0.85    0.92 
   0  16  -3    1.42    1.04 
   0  16  -3    0.25    1.19 
   0  16  -3    0.12    0.97 
   0  16  -2  156.88    7.51 
   0  16  -2  147.69    6.73 
   0  16  -1    8.25    1.93 
   0  16  -1    5.51    1.81 
   0  16  -1    7.77    1.82 
   0  16   0   73.69    5.54 
   0 -16   0   67.79    5.26 
   0  16   0   66.45    4.63 
   0 -16  -1   35.43    3.99 
   0  16   1   45.92    4.44 
   0 -16  -1   30.08    3.01 
   0  16   1   40.40    3.76 
   0 -16  -2    9.62    2.35 
   0  16   2   10.33    2.37 
   0 -16  -2    7.48    1.54 
   0  16   2    9.04    2.03 
   0 -16  -3   -0.36    1.48 
   0  16   3    2.70    1.35 
   0 -16  -3    0.42    0.82 
   0  16   3    2.94    1.44 
   0 -16  -4   11.01    2.73 
   0  16   4   10.10    2.09 
   0 -16  -4    3.13    0.97 
   0  16   4    8.71    1.93 
   0  16   5   19.77    2.74 
   0 -16  -5   12.65    2.10 
   0  16   5   17.13    2.61 
   0  16   6   -1.25    1.35 
   0  16   6   -0.12    0.94 
   0  16   7   47.98    3.80 
   0  16   7   55.78    4.21 
   0 -16  -8    8.85    1.89 
   0  16   8    6.97    1.63 
   0 -16  -9    2.69    1.17 
   1 -16  -5    2.01    1.27 
  -1  16   4   29.91    3.17 
  -1  16   4   28.75    2.97 
  -1  16   3   62.02    4.47 
  -1  16   3   45.58    3.64 
  -1  16   2   55.91    4.36 
  -1  16   1    1.42    1.27 
  -1  16   0    5.53    1.72 
  -1  16  -1   57.16    4.20 
   1 -15 -11   56.23    4.12 
   1 -15 -10   57.66    4.42 
   1 -15 -10   39.68    4.11 
   1 -15  -9    1.47    1.44 
   1 -15  -9    4.66    1.69 
   1 -15  -9    4.49    1.68 
  -1  15   9    5.91    2.10 
   1 -15  -8   20.21    3.41 
  -1  15   8   19.04    2.72 
   1 -15  -8   15.18    2.18 
  -1  15   8   23.52    3.34 
   1 -15  -7   75.29    6.58 
  -1  15   7   86.45    5.74 
   1 -15  -7   57.22    4.46 
  -1  15   7   65.01    5.39 
   1 -15  -6    2.25    1.69 
   1 -15  -6    1.11    1.26 
  -1  15   6    0.30    1.20 
   1 -15  -5  211.58   11.33 
   1 -15  -5  184.68    8.13 
   1 -15  -4  170.81   10.34 
  -1  15   4  192.09    9.53 
   1 -15  -3   12.31    3.06 
   1 -15  -3   11.27    2.04 
  -1  15   3   16.80    3.13 
   1 -15  -2  138.70    9.29 
   1 -15  -2  127.41    6.78 
  -1  15   1    8.59    2.25 
   1 -15  -1    4.57    2.10 
  -1  15   1    9.56    2.45 
   1 -15  -1    4.79    1.84 
  -1  15   1    8.59    2.21 
  -1  15   0    7.77    1.89 
   1 -15   0    3.16    1.52 
  -1  15   0    9.99    2.53 
  -1  15   0    2.40    1.37 
  -1  15   0    5.78    1.80 
   1 -15   1  228.20   11.72 
  -1  15  -1  252.17   10.54 
  -1  15  -1  271.12   11.48 
  -1  15  -1  246.35    9.92 
  -1  15  -1  219.02    9.27 
   1 -15   2   -0.69    1.54 
  -1  15  -2   -1.00    1.41 
  -1  15  -2    0.33    1.22 
  -1  15  -2    2.41    1.66 
  -1  15  -2    1.05    1.09 
  -1  15  -3  132.10    7.71 
   1 -15   3  126.19    8.45 
  -1  15  -3  134.91    7.82 
  -1  15  -3  135.84    7.52 
  -1  15  -3  115.53    6.12 
   1 -15   4    4.69    2.33 
  -1  15  -4    2.79    1.64 
  -1  15  -4    3.74    1.78 
  -1  15  -4    2.12    1.67 
  -1  15  -5    7.11    2.12 
   1 -15   5   10.33    2.79 
  -1  15  -5    9.10    2.28 
  -1  15  -5    7.90    1.97 
  -1  15  -6    2.34    1.46 
   1 -15   6    0.75    1.48 
  -1  15  -6   -1.13    1.12 
  -1  15  -6   -1.12    1.23 
  -1  15  -7    8.17    2.07 
   1 -15   7    8.82    2.27 
  -1  15  -7   10.58    2.11 
  -1  15  -8    5.56    1.58 
  -1  15  -8    7.31    1.92 
  -1  15  -9    8.55    1.74 
  -1  15  -9    8.63    1.95 
   1 -14 -14   13.15    2.17 
  -1  14  14   18.99    2.98 
   1 -14 -13    1.84    1.32 
   1 -14 -13    3.05    1.56 
  -1  14  13    3.82    1.99 
   1 -14 -12  166.26    9.92 
   1 -14 -12  185.74    8.72 
   1 -14 -12  133.42    7.11 
  -1  14  12  152.11    9.27 
   1 -14 -11   95.96    6.58 
   1 -14 -11   84.34    7.41 
   1 -14 -11   72.11    5.56 
   1 -14 -11   77.15    6.35 
  -1  14  11   73.24    6.72 
   1 -14 -10   14.54    3.52 
   1 -14 -10   14.46    2.74 
  -1  14  10   17.32    3.68 
   1 -14  -9   27.79    4.67 
  -1  14   9   34.79    4.11 
   1 -14  -9   31.38    3.92 
  -1  14   9   32.79    4.98 
   1 -14  -8    0.69    1.74 
  -1  14   8    1.69    1.60 
   1 -14  -8    3.81    1.83 
  -1  14   8    4.21    2.29 
   1 -14  -7   18.05    4.23 
  -1  14   7   19.03    3.46 
   1 -14  -7   15.11    2.97 
  -1  14   7   16.45    3.79 
   1 -14  -6  130.42   10.38 
  -1  14   6  156.98    9.61 
   1 -14  -6  132.94    8.29 
  -1  14   6  121.24    9.27 
   1 -14  -5   33.33    5.36 
  -1  14   5   50.24    5.66 
   1 -14  -5   41.02    4.81 
  -1  14   5   38.36    5.38 
   1 -14  -4   12.37    3.41 
  -1  14   4   17.93    3.86 
   1 -14  -4   20.80    3.40 
  -1  14   4   19.95    3.95 
   1 -14  -3  126.97   10.38 
   1 -14  -3  134.57    8.48 
  -1  14   3  153.80   10.11 
   1 -14  -2   48.69    6.55 
   1 -14  -2   44.95    4.99 
  -1  14   2   55.55    6.32 
   1 -14  -1   56.46    7.09 
   1 -14  -1   62.79    5.84 
  -1  14   1   66.42    6.13 
  -1  14   1   63.04    6.66 
   1 -14   0   -2.14    2.47 
   1 -14   0   -0.31    1.52 
  -1  14   0   -0.72    1.43 
  -1  14   0   -2.90    2.59 
  -1  14  -1   -1.86    1.91 
   1 -14   1   -1.75    2.43 
  -1  14  -1   -2.41    2.21 
  -1  14  -1    0.11    1.35 
   1 -14   1    1.02    1.64 
   1 -14   2   88.72    8.54 
  -1  14  -2  103.30    8.10 
  -1  14  -2   93.00    7.76 
   1 -14   2   95.24    6.90 
  -1  14  -2  101.98    7.61 
  -1  14  -2   90.26    6.84 
  -1  14  -3   21.78    3.77 
   1 -14   3   23.46    4.67 
  -1  14  -3   23.99    4.05 
   1 -14   3   31.88    4.12 
  -1  14  -3   21.66    3.65 
  -1  14  -3   22.95    3.55 
  -1  14  -4    8.79    2.69 
   1 -14   4    9.95    3.22 
  -1  14  -4    9.98    2.80 
  -1  14  -4    6.49    2.16 
   1 -14   4   11.01    2.50 
  -1  14  -4    9.01    2.40 
   1 -14   5   46.88    6.02 
  -1  14  -5   48.80    5.61 
  -1  14  -5   48.80    5.34 
  -1  14  -5   48.74    5.22 
  -1  14  -5   43.10    4.22 
   1 -14   6   91.05    7.87 
  -1  14  -6   86.76    7.30 
  -1  14  -6   92.06    7.20 
  -1  14  -6   84.79    6.57 
  -1  14  -7  141.77    8.98 
   1 -14   7  133.03    9.42 
  -1  14  -7  135.72    8.52 
  -1  14  -7  125.43    7.51 
   1 -14   8   17.74    3.54 
  -1  14  -8   19.25    3.39 
  -1  14  -8   21.45    3.58 
  -1  14  -8   15.59    2.50 
  -1  14  -9   37.13    4.39 
   1 -14   9   36.36    4.61 
  -1  14  -9   34.01    4.17 
  -1  14 -10    4.64    1.79 
   1 -14  10    5.15    2.13 
  -1  14 -10    3.72    1.67 
  -1  14 -11    5.07    1.66 
   1 -14  11    0.41    1.14 
  -1  14 -11    5.85    1.86 
  -1  14 -12   80.99    5.41 
  -1  14 -12   88.23    5.46 
   1 -13 -17   -3.78    1.41 
  -1  13  17    1.38    1.37 
   1 -13 -16   10.30    2.01 
   1 -13 -16    9.42    1.90 
   1 -13 -15   43.73    4.27 
  -1  13  15   45.20    5.25 
   1 -13 -14    0.58    1.30 
   1 -13 -14    4.33    1.94 
  -1  13  14    0.02    1.90 
   1 -13 -14    0.63    1.94 
   1 -13 -13  385.61   17.23 
   1 -13 -13  346.15   13.28 
   1 -13 -13  338.91   14.82 
  -1  13  13  331.28   15.65 
   1 -13 -12   80.26    6.89 
   1 -13 -12   85.05    8.60 
   1 -13 -12   72.76    6.38 
  -1  13  12   74.63    7.78 
   1 -13 -12   79.64    7.80 
   1 -13 -11   33.27    5.65 
   1 -13 -11   36.03    4.65 
  -1  13  11   35.69    5.50 
   1 -13 -10   68.90    8.08 
  -1  13  10   73.38    6.40 
   1 -13 -10   69.94    6.57 
  -1  13  10   71.24    8.02 
   1 -13  -9    6.90    3.28 
  -1  13   9    5.55    2.18 
   1 -13  -9    5.00    2.17 
  -1  13   9    3.24    1.90 
   1 -13  -8   27.50    5.28 
  -1  13   8   32.39    4.62 
   1 -13  -8   22.39    3.95 
  -1  13   8   30.29    5.43 
   1 -13  -7   13.03    3.60 
  -1  13   7   20.89    4.16 
   1 -13  -7   13.78    3.26 
  -1  13   7   14.51    4.11 
   1 -13  -6    3.14    2.59 
  -1  13   6    2.98    2.26 
   1 -13  -6    3.38    2.20 
  -1  13   6    4.38    2.61 
   1 -13  -5   52.72    7.42 
   1 -13  -5   63.79    6.57 
  -1  13   5   57.70    6.60 
   1 -13  -4   24.44    5.22 
   1 -13  -4   22.56    3.90 
  -1  13   4   30.62    5.12 
   1 -13  -3   28.04    5.45 
   1 -13  -3   15.09    3.49 
  -1  13   3   25.80    4.93 
   1 -13  -2    3.95    1.98 
  -1  13   2    6.00    2.24 
   1 -13  -2    6.89    2.22 
  -1  13   2    6.02    2.47 
   1 -13  -1   26.71    5.54 
   1 -13  -1   26.07    4.26 
  -1  13   1   25.34    4.35 
  -1  13   1   22.64    4.41 
   1 -13   0   60.83    7.77 
   1 -13   0   53.62    6.01 
  -1  13   0   69.89    6.84 
  -1  13   0   74.59    7.88 
   1 -13   1   21.70    4.84 
  -1  13  -1   26.39    4.47 
   1 -13   1   11.86    3.10 
  -1  13  -1   21.61    4.64 
   1 -13   2    8.32    3.33 
   1 -13   2   11.50    3.03 
  -1  13  -2    7.26    2.26 
  -1  13  -2    7.27    3.19 
   1 -13   3   12.09    3.71 
  -1  13  -3   14.28    3.78 
   1 -13   3   22.34    3.85 
  -1  13  -3   13.42    3.36 
   1 -13   4    4.69    2.64 
  -1  13  -4    7.15    2.91 
  -1  13  -4    4.93    1.98 
   1 -13   4    4.26    1.44 
  -1  13  -4    8.23    2.66 
   1 -13   5  148.19   11.48 
  -1  13  -5  150.17   10.32 
  -1  13  -5  154.62   10.69 
   1 -13   5  147.23    9.04 
  -1  13  -5  126.84    8.29 
   1 -13   6   99.22    9.42 
  -1  13  -6  102.43    8.92 
  -1  13  -6  100.40    8.18 
  -1  13  -6   98.76    8.50 
   1 -13   6  101.95    7.34 
   1 -13   6  112.75    8.50 
  -1  13  -7  107.69    8.94 
   1 -13   7  110.18    9.64 
  -1  13  -7   99.85    7.93 
   1 -13   7   98.80    7.09 
  -1  13  -7  122.50    9.13 
   1 -13   7  119.99    8.64 
  -1  13  -8   12.55    3.12 
   1 -13   8   14.01    3.68 
  -1  13  -8   15.07    2.92 
  -1  13  -8   11.14    3.09 
   1 -13   8   19.47    3.49 
   1 -13   9  142.39   10.36 
  -1  13  -9  136.29    9.48 
  -1  13  -9  133.80    9.04 
   1 -13   9  158.71    9.66 
   1 -13  10    0.62    1.62 
  -1  13 -10    0.46    1.37 
  -1  13 -10   -0.38    1.83 
   1 -13  10   -2.38    1.96 
  -1  13 -11    0.67    1.34 
   1 -13  11    1.11    1.36 
  -1  13 -11    0.01    2.01 
   1 -13  11   -0.62    1.80 
  -1  13 -12   85.13    6.65 
   1 -13  12  107.27    7.93 
  -1  13 -12   99.84    7.05 
   1 -13  12  104.66    6.99 
  -1  13 -13   38.10    4.27 
   1 -13  13   40.94    4.75 
  -1  13 -13   37.30    4.15 
   1 -13  13   41.56    4.31 
  -1  13 -14  483.63   13.90 
   1 -13  14  557.72   15.74 
  -1  13 -14  485.75   13.31 
   1 -13  14  544.82   14.06 
  -1  13 -15    3.49    1.23 
   1 -12 -19    0.27    1.17 
  -1  12  19    3.00    1.41 
  -1  12  19    2.23    1.49 
   1 -12 -18   -0.37    1.34 
  -1  12  18    0.84    0.99 
  -1  12  18    2.71    1.92 
   1 -12 -17    0.81    1.46 
   1 -12 -17   -0.11    1.48 
  -1  12  17    0.55    1.27 
   1 -12 -17    1.43    1.51 
  -1  12  17    0.05    1.83 
   1 -12 -16   -4.88    2.07 
  -1  12  16   -0.50    1.49 
   1 -12 -16   -0.30    1.87 
  -1  12  16   -2.01    1.87 
   1 -12 -16   -1.47    1.75 
   1 -12 -15   28.96    4.02 
   1 -12 -15   24.66    4.03 
  -1  12  15   18.57    3.57 
  -1  12  15   24.40    4.65 
   1 -12 -15   25.80    4.65 
   1 -12 -14  199.41   10.91 
   1 -12 -14  182.52   12.97 
   1 -12 -14  168.47   10.20 
  -1  12  14  192.98   10.21 
   1 -12 -14  164.72   11.62 
  -1  12  14  186.28   12.89 
   1 -12 -13  159.16   12.60 
   1 -12 -13  190.44   11.08 
   1 -12 -13  168.38   10.61 
  -1  12  13  187.73   10.21 
   1 -12 -13  176.47   12.33 
  -1  12  13  179.01   13.02 
   1 -12 -12  118.89   11.07 
   1 -12 -12  133.36    9.69 
  -1  12  12  125.15    8.58 
  -1  12  12  125.12   11.29 
   1 -12 -11  145.24   12.44 
   1 -12 -11  157.51   10.75 
  -1  12  11  166.15   13.07 
   1 -12 -10  145.46   12.63 
   1 -12 -10  134.90    9.86 
  -1  12  10  121.43   11.28 
   1 -12  -9   12.47    4.02 
  -1  12   9   13.05    3.17 
   1 -12  -9   10.51    3.14 
  -1  12   9    7.89    3.41 
   1 -12  -8   72.65    9.01 
   1 -12  -8   88.08    8.24 
  -1  12   8   89.46    8.03 
   1 -12  -7    8.61    3.33 
   1 -12  -7    8.07    3.03 
  -1  12   7   12.55    3.53 
   1 -12  -6   52.28    7.74 
   1 -12  -6   52.38    6.35 
  -1  12   6   66.48    7.35 
   1 -12  -5    5.08    2.77 
   1 -12  -5    4.29    2.42 
  -1  12   5    5.70    2.87 
   1 -12  -4   -2.35    2.65 
   1 -12  -4    2.44    2.25 
  -1  12   4    1.73    1.96 
   1 -12  -3   54.57    7.85 
   1 -12  -3   51.42    6.21 
  -1  12   3   45.76    5.86 
  -1  12   3   51.61    6.82 
   1 -12  -2   22.91    5.16 
  -1  12   2   20.08    4.00 
   1 -12  -2   25.74    4.68 
  -1  12   2   25.97    5.43 
   1 -12  -1  166.91   13.25 
   1 -12  -1  176.62   11.19 
  -1  12   1  184.54   11.42 
  -1  12   1  177.31   12.42 
   1 -12   0   -2.35    2.50 
   1 -12   0    1.39    1.75 
  -1  12   0    0.63    2.01 
  -1  12   0    3.06    3.08 
   1 -12   1   16.89    4.39 
  -1  12  -1   21.46    4.59 
  -1  12  -1   24.43    4.61 
   1 -12   1   19.64    3.90 
   1 -12   2    1.24    2.53 
  -1  12  -2   -0.39    2.49 
   1 -12   2    0.30    1.81 
  -1  12  -2   -5.88    2.60 
   1 -12   2   -2.44    2.39 
   1 -12   3   44.02    6.73 
  -1  12  -3   40.55    6.05 
  -1  12  -3   34.50    5.44 
   1 -12   3   40.00    5.14 
   1 -12   3   39.99    5.76 
   1 -12   4  134.52   11.62 
  -1  12  -4  126.85   10.25 
  -1  12  -4  142.63   10.76 
   1 -12   4  122.12    8.95 
   1 -12   4  149.20   10.78 
   1 -12   5  222.54   14.61 
  -1  12  -5  195.12   12.55 
  -1  12  -5  208.83   12.83 
   1 -12   5  192.17   11.12 
   1 -12   5  236.93   13.41 
   1 -12   6   88.92    9.14 
  -1  12  -6   85.90    7.69 
  -1  12  -6   87.95    8.27 
  -1  12  -6   85.12    8.33 
   1 -12   6   86.66    7.32 
   1 -12   6   94.06    8.58 
  -1  12  -6   85.28    7.12 
   1 -12   7   69.44    8.14 
  -1  12  -7   65.68    6.83 
  -1  12  -7   62.46    6.93 
   1 -12   7   59.41    6.04 
  -1  12  -7   67.35    7.44 
   1 -12   7   73.37    7.51 
  -1  12  -8   55.36    6.93 
   1 -12   8   44.38    6.53 
  -1  12  -8   53.83    6.12 
  -1  12  -8   31.88    4.80 
   1 -12   8   44.22    5.22 
  -1  12  -8   48.84    6.30 
   1 -12   8   47.05    6.20 
   1 -12   9  108.22    9.81 
  -1  12  -9  106.97    9.32 
  -1  12  -9  104.11    8.63 
  -1  12  -9   99.20    7.80 
  -1  12  -9   93.77    8.31 
   1 -12   9  104.33    7.62 
   1 -12   9  122.11    9.43 
  -1  12 -10    6.96    2.74 
  -1  12 -10    2.78    1.86 
   1 -12  10    3.62    2.32 
  -1  12 -10    4.22    2.22 
   1 -12  10    4.18    1.85 
   1 -12  10    5.24    2.40 
   1 -12  11   77.37    7.96 
  -1  12 -11   69.06    6.92 
  -1  12 -11   70.23    7.20 
  -1  12 -11   76.96    7.30 
   1 -12  11   89.08    7.83 
  -1  12 -12    1.54    1.80 
   1 -12  12    4.10    2.45 
  -1  12 -12   -3.09    2.27 
  -1  12 -12    0.78    1.60 
   1 -12  12    4.27    2.27 
  -1  12 -13  156.96    9.80 
  -1  12 -13  158.59    9.81 
   1 -12  13  169.38   10.87 
  -1  12 -13  161.17    9.61 
   1 -12  13  178.19   10.37 
  -1  12 -14   20.09    3.46 
   1 -12  14   24.98    4.19 
  -1  12 -14   20.06    3.59 
  -1  12 -14   21.49    3.51 
   1 -12  14   21.14    3.75 
  -1  12 -15  229.77   10.42 
   1 -12  15  276.19   12.40 
  -1  12 -15  231.20    9.97 
   1 -12  15  277.69   11.69 
  -1  12 -16   10.44    2.14 
   1 -12  16   16.63    2.88 
  -1  12 -16   12.43    2.30 
   1 -12  16   12.63    2.42 
   1 -12  17   26.64    3.27 
   1 -12  17   25.97    3.14 
  -1  11  21   70.78    4.82 
   1 -11 -21   57.66    4.35 
  -1  11  20   34.26    3.93 
   1 -11 -20   29.64    3.50 
  -1  11  20   34.54    4.41 
   1 -11 -19   13.34    2.92 
  -1  11  19   15.68    3.20 
   1 -11 -19   11.15    2.67 
  -1  11  19   11.44    2.92 
   1 -11 -18   22.05    3.10 
  -1  11  18   22.98    3.91 
   1 -11 -18   19.33    3.56 
  -1  11  18   24.59    4.50 
   1 -11 -18   24.93    4.06 
   1 -11 -17   45.74    4.91 
   1 -11 -17   38.19    4.88 
  -1  11  17   47.21    5.73 
  -1  11  17   36.13    5.51 
   1 -11 -17   33.80    5.53 
   1 -11 -16   10.65    2.74 
  -1  11  16    1.89    1.84 
   1 -11 -16    4.94    2.26 
   1 -11 -16    7.61    3.10 
  -1  11  16    8.34    3.24 
   1 -11 -15   34.19    4.80 
   1 -11 -15   29.88    5.86 
  -1  11  15   28.05    4.77 
   1 -11 -15   32.64    4.93 
  -1  11  15   26.28    5.76 
   1 -11 -15   31.10    5.42 
   1 -11 -14  150.28   10.26 
   1 -11 -14  124.90   11.72 
  -1  11  14  133.89    9.85 
   1 -11 -14  137.58   10.12 
   1 -11 -14  130.83   11.21 
  -1  11  14  131.75   11.91 
   1 -11 -13   55.19    8.01 
   1 -11 -13   51.28    6.59 
  -1  11  13   39.37    5.34 
  -1  11  13   52.49    7.75 
   1 -11 -12  198.83   15.16 
  -1  11  12  210.98   12.20 
   1 -11 -12  206.23   12.76 
  -1  11  12  199.38   14.96 
   1 -11 -11  287.84   18.34 
   1 -11 -11  292.79   15.36 
  -1  11  11  307.77   14.78 
  -1  11  11  282.39   17.92 
   1 -11 -10   81.98   10.04 
  -1  11  10   87.80    7.83 
   1 -11 -10   73.39    7.94 
  -1  11  10   81.35    7.67 
   1 -11  -9  208.10   15.65 
   1 -11  -9  212.25   13.00 
  -1  11   9  236.52   13.14 
   1 -11  -8   48.32    7.58 
   1 -11  -8   59.24    6.94 
  -1  11   8   66.63    7.21 
   1 -11  -7  108.26   11.15 
   1 -11  -7  109.71    9.34 
  -1  11   7  132.96   10.27 
   1 -11  -6    0.03    2.19 
   1 -11  -6    2.70    2.28 
  -1  11   6    1.60    2.19 
   1 -11  -5   18.28    5.09 
   1 -11  -5   24.46    4.41 
  -1  11   5   26.94    4.98 
   1 -11  -4   -1.68    2.57 
   1 -11  -4    4.29    2.71 
   1 -11  -4    3.44    3.50 
  -1  11   4    1.67    1.89 
   1 -11  -3  252.57   16.39 
   1 -11  -3  263.07   17.45 
  -1  11   3  259.18   14.72 
  -1  11   3  258.27   16.66 
   1 -11  -3  266.76   16.42 
  -1  11   3  264.50   13.49 
   1 -11  -3  243.21   17.43 
   1 -11  -3  257.53   13.76 
   1 -11  -2    8.22    3.54 
  -1  11   2    4.02    2.71 
  -1  11   2    5.65    3.32 
   1 -11  -2   10.89    4.14 
  -1  11   2    6.60    2.59 
   1 -11  -2    1.62    3.28 
   1 -11  -2    4.42    2.41 
   1 -11  -2    5.59    2.66 
  -1  11   2    2.72    3.01 
   1 -11  -1  380.09   19.72 
  -1  11   1  332.14   16.91 
  -1  11   1  367.34   19.95 
   1 -11  -1  366.13   20.49 
  -1  11   1  346.38   15.77 
   1 -11  -1  336.69   15.38 
   1 -11  -1  355.97   18.58 
  -1  11   1  350.29   21.19 
   1 -11   0    5.28    2.68 
  -1  11   0   -4.16    3.07 
   1 -11   0    3.36    2.92 
  -1  11   0    7.40    4.19 
   1 -11   0    0.20    2.30 
   1 -11   0    1.90    1.68 
   1 -11   0    1.51    2.09 
  -1  11   0    3.52    2.48 
   1 -11   0   -0.72    2.56 
  -1  11   0    7.12    4.13 
   1 -11   1   -2.16    3.51 
  -1  11  -1    0.35    1.94 
  -1  11  -1   -1.25    2.89 
   1 -11   1    0.95    3.61 
  -1  11  -1    2.36    1.75 
   1 -11   1   -0.98    2.11 
   1 -11   1    2.16    2.68 
   1 -11   1   -2.53    3.48 
  -1  11  -1   -1.58    3.61 
   1 -11   1   -1.61    2.88 
   1 -11   2  166.82   12.96 
  -1  11  -2  173.29   13.51 
  -1  11  -2  155.81   11.60 
   1 -11   2  167.87   13.74 
   1 -11   2  158.29   13.84 
  -1  11  -2  168.98   11.30 
   1 -11   2  151.96   10.19 
   1 -11   2  140.67   11.57 
   1 -11   2  159.90   11.61 
  -1  11  -3  269.67   13.42 
   1 -11   3  276.25   16.41 
  -1  11  -3  263.04   14.95 
   1 -11   3  254.23   13.22 
   1 -11   3  270.42   16.06 
  -1  11  -3  269.64   14.62 
   1 -11   3  295.63   15.51 
   1 -11   4    7.70    3.17 
  -1  11  -4    2.05    1.72 
  -1  11  -4    3.31    2.82 
  -1  11  -4   -1.09    2.20 
   1 -11   4    1.81    2.04 
   1 -11   4    9.64    3.18 
  -1  11  -5  127.72    9.73 
   1 -11   5  143.58   11.81 
  -1  11  -5  119.14    9.97 
  -1  11  -5  124.68   10.22 
   1 -11   5  128.16    9.25 
   1 -11   5  140.76   10.82 
   1 -11   6  170.59   12.88 
  -1  11  -6  168.12   11.07 
  -1  11  -6  156.66   11.18 
  -1  11  -6  172.18   11.97 
   1 -11   6  186.25   12.27 
   1 -11   7   69.75    8.20 
  -1  11  -7   63.59    6.89 
  -1  11  -7   51.10    6.54 
  -1  11  -7   60.35    7.17 
   1 -11   7   64.87    7.36 
  -1  11  -8  282.07   14.59 
   1 -11   8  290.88   16.62 
  -1  11  -8  266.60   14.13 
  -1  11  -8  269.22   14.93 
   1 -11   8  282.19   15.21 
   1 -11   9   -1.48    2.36 
  -1  11  -9    1.28    1.65 
   1 -11   9   -1.85    2.54 
  -1  11  -9    0.57    1.89 
  -1  11  -9   -2.53    2.42 
   1 -11  10   64.91    7.92 
  -1  11 -10   56.19    7.04 
  -1  11 -10   58.76    6.74 
  -1  11 -10   59.54    7.03 
   1 -11  10   64.90    7.29 
   1 -11  11    2.00    2.50 
  -1  11 -11   -0.07    1.84 
   1 -11  11    0.40    2.12 
  -1  11 -11    2.07    2.49 
  -1  11 -11    0.29    1.83 
  -1  11 -12   40.68    5.80 
   1 -11  12   53.34    6.93 
  -1  11 -12   56.09    6.37 
  -1  11 -12   49.98    6.27 
   1 -11  12   45.62    5.87 
  -1  11 -13   13.27    3.51 
   1 -11  13   15.95    3.79 
  -1  11 -13   11.77    3.26 
   1 -11  13   17.96    3.80 
  -1  11 -13   10.69    3.17 
   1 -11  14  194.96   12.44 
  -1  11 -14  173.65   10.82 
  -1  11 -14  187.79   11.17 
  -1  11 -14  164.90   10.13 
   1 -11  14  190.27   11.61 
   1 -11  15   19.81    3.76 
  -1  11 -15   19.70    3.73 
   1 -11  15   23.67    4.15 
  -1  11 -15   20.49    3.77 
  -1  11 -15   21.13    3.55 
   1 -11  16    3.00    1.95 
  -1  11 -16    2.36    1.67 
   1 -11  16    5.40    2.21 
  -1  11 -16    2.74    2.00 
  -1  11 -16    1.49    1.38 
  -1  11 -17  114.29    7.12 
  -1  11 -17  122.01    7.89 
   1 -11  17  141.42    9.00 
  -1  11 -17  114.16    6.60 
   1 -11  17  137.55    8.60 
   1 -11  18    3.39    1.72 
   1 -11  18    4.23    1.83 
   1 -11  19    4.09    1.54 
   1 -11  19    5.02    1.68 
  -1  10  22    2.08    1.15 
   1 -10 -22   -1.47    1.52 
  -1  10  22   -1.82    1.73 
  -1  10  21    0.44    1.27 
   1 -10 -21    1.18    1.18 
  -1  10  21   -1.06    1.62 
   1 -10 -21    0.45    1.61 
  -1  10  20   27.17    4.27 
   1 -10 -20   24.82    3.76 
  -1  10  20   24.04    4.17 
   1 -10 -20   29.41    4.60 
  -1  10  19   42.48    5.30 
   1 -10 -19   36.15    4.77 
  -1  10  19   37.08    5.48 
   1 -10 -19   31.94    5.24 
   1 -10 -18    4.01    1.62 
   1 -10 -18    2.99    2.05 
  -1  10  18    5.45    2.75 
  -1  10  18    3.26    2.65 
   1 -10 -18    5.11    2.60 
   1 -10 -17  201.45   10.94 
  -1  10  17  211.86   12.48 
   1 -10 -17  192.97   11.84 
  -1  10  17  182.27   13.52 
   1 -10 -17  190.81   13.43 
   1 -10 -16  157.41   10.18 
  -1  10  16  160.85   11.16 
   1 -10 -16  145.35   10.56 
  -1  10  16  134.21   12.01 
   1 -10 -16  149.58   12.29 
   1 -10 -15   -0.64    1.64 
   1 -10 -15    2.95    3.28 
   1 -10 -15   -3.52    2.82 
  -1  10  15    0.56    2.23 
  -1  10  15   -0.37    3.38 
   1 -10 -15   -0.34    2.21 
   1 -10 -14   44.14    6.06 
   1 -10 -14   45.21    7.58 
  -1  10  14   46.36    6.14 
   1 -10 -14   43.28    6.08 
  -1  10  14   42.62    7.20 
   1 -10 -13   20.24    5.68 
   1 -10 -13   28.88    5.13 
  -1  10  13   20.94    4.42 
  -1  10  13   28.22    6.34 
   1 -10 -12   83.24   10.13 
  -1  10  12   87.67    8.28 
   1 -10 -12   73.78    7.92 
  -1  10  12   82.69   10.15 
   1 -10 -11  237.39   16.79 
   1 -10 -11  247.71   14.34 
  -1  10  11  253.88   14.19 
   1 -10 -10  320.88   19.63 
   1 -10 -10  325.20   16.37 
  -1  10  10  313.67   15.31 
  -1  10  10  367.86   15.93 
   1 -10  -9  314.60   19.16 
  -1  10   9  349.17   16.05 
  -1  10   9  362.46   18.15 
  -1  10   9  330.50   15.47 
   1 -10  -9  300.98   18.75 
   1 -10  -9  312.70   15.84 
   1 -10  -8  424.57   22.00 
   1 -10  -8  428.91   22.53 
   1 -10  -8  473.29   22.56 
  -1  10   8  456.16   18.57 
  -1  10   8  457.57   20.42 
   1 -10  -8  428.57   18.32 
   1 -10  -8  451.48   22.12 
  -1  10   8  434.59   17.28 
  -1  10   8  438.82   23.44 
   1 -10  -7   -2.14    2.83 
  -1  10   7    1.26    1.92 
   1 -10  -7   -4.16    4.19 
   1 -10  -7    2.86    2.44 
  -1  10   7    3.92    3.22 
   1 -10  -7    0.83    1.78 
   1 -10  -7    6.49    3.36 
   1 -10  -7    0.28    1.92 
  -1  10   7    0.32    2.81 
   1 -10  -6  658.28   26.56 
  -1  10   6  710.59   28.15 
  -1  10   6  697.60   23.40 
  -1  10   6  718.26   25.76 
   1 -10  -6  734.97   27.82 
   1 -10  -6  615.54   27.89 
   1 -10  -6  675.15   22.52 
   1 -10  -6  673.94   26.12 
  -1  10   6  659.56   28.47 
   1 -10  -5   48.50    7.26 
  -1  10   5   54.67    7.81 
   1 -10  -5   62.43    8.33 
  -1  10   5   53.74    6.58 
  -1  10   5   55.31    7.41 
   1 -10  -5   51.36    6.36 
   1 -10  -5   57.24    8.36 
   1 -10  -5   50.58    7.19 
  -1  10   5   57.44    8.71 
   1 -10  -4   41.03    6.50 
  -1  10   4   42.19    6.40 
  -1  10   4   39.64    6.54 
  -1  10   4   40.88    6.04 
   1 -10  -4   43.69    6.68 
   1 -10  -4   43.64    7.25 
   1 -10  -4   40.53    5.66 
   1 -10  -4   46.91    6.83 
  -1  10   4   41.29    7.32 
   1 -10  -3    2.90    2.62 
   1 -10  -3   -0.02    1.96 
  -1  10   3    1.77    2.64 
  -1  10   3   -3.73    2.81 
  -1  10   3    0.94    2.13 
   1 -10  -3    0.18    2.37 
   1 -10  -3    3.05    2.88 
   1 -10  -3    1.54    2.12 
  -1  10   3   -0.48    2.05 
  -1  10   3    4.50    3.49 
   1 -10  -2 1620.90   39.88 
  -1  10   2 1655.73   39.89 
   1 -10  -2 1650.41   41.27 
  -1  10   2 1603.19   36.49 
  -1  10   2 1679.16   43.76 
   1 -10  -2 1557.33   33.19 
  -1  10   2 1560.86   32.28 
   1 -10  -2 1584.28   38.43 
   1 -10  -2 1541.99   41.63 
  -1  10   2 1532.25   42.60 
   1 -10  -2 1713.28   36.89 
   1 -10  -1   -0.92    2.89 
  -1  10   1    5.81    3.14 
   1 -10  -1    2.87    3.05 
  -1  10   1   -0.83    2.53 
  -1  10   1   -2.67    1.99 
   1 -10  -1    4.89    2.66 
   1 -10  -1    2.30    2.63 
   1 -10  -1    2.17    2.30 
  -1  10   1    1.10    1.72 
   1 -10  -1   -1.48    2.42 
   1 -10  -1    5.29    2.28 
  -1  10   1   -0.23    2.86 
   1 -10   0  354.11   18.19 
  -1  10   0  352.61   19.93 
  -1  10   0  372.75   18.63 
   1 -10   0  380.17   19.57 
  -1  10   0  321.82   16.24 
   1 -10   0  310.50   14.44 
   1 -10   0  328.35   18.92 
  -1  10   0  360.90   15.76 
   1 -10   0  337.75   18.58 
   1 -10   0  334.84   17.13 
   1 -10   0  377.44   16.90 
  -1  10   0  335.66   19.78 
   1 -10   1   11.47    3.51 
  -1  10  -1   19.81    4.25 
  -1  10  -1   28.86    5.22 
   1 -10   1   27.62    5.69 
  -1  10  -1   24.05    5.13 
   1 -10   1   18.07    3.64 
  -1  10  -1   22.43    4.26 
   1 -10   1   22.29    4.58 
   1 -10   1   22.44    5.34 
   1 -10   1   27.00    5.60 
  -1  10  -1   26.17    5.80 
   1 -10   1   23.58    4.68 
  -1  10  -2  461.06   16.97 
   1 -10   2  464.37   20.61 
  -1  10  -2  480.76   21.25 
   1 -10   2  477.81   21.66 
  -1  10  -2  444.72   19.05 
  -1  10  -2  463.96   22.88 
   1 -10   2  445.39   19.57 
  -1  10  -2  474.82   18.44 
   1 -10   2  425.41   21.46 
   1 -10   2  448.95   21.38 
   1 -10   2  414.12   16.46 
  -1  10  -2  440.94   22.77 
   1 -10   2  462.89   18.97 
   1 -10   3   -0.62    2.21 
  -1  10  -3    2.71    1.98 
  -1  10  -3    0.56    1.88 
  -1  10  -3    3.70    2.70 
  -1  10  -3    5.03    2.09 
   1 -10   3   -1.89    3.91 
   1 -10   3   -0.54    2.18 
   1 -10   3   -2.01    2.04 
   1 -10   3    0.06    2.13 
  -1  10  -3    1.31    2.66 
   1 -10   3    0.56    2.46 
   1 -10   4  541.45   22.24 
  -1  10  -4  517.80   18.54 
  -1  10  -4  481.44   19.77 
  -1  10  -4  497.78   21.72 
   1 -10   4  534.12   22.88 
  -1  10  -4  494.31   23.79 
   1 -10   4  504.81   23.32 
  -1  10  -4  526.59   20.00 
   1 -10   4  509.70   21.06 
   1 -10   4  493.00   22.67 
   1 -10   4  542.54   20.60 
   1 -10   5   15.32    4.01 
  -1  10  -5   11.18    3.21 
   1 -10   5   19.38    3.86 
   1 -10   5    9.43    2.95 
   1 -10   5   16.72    4.37 
   1 -10   5   13.09    3.72 
  -1  10  -5   13.69    3.55 
  -1  10  -5   13.95    3.91 
  -1  10  -5   12.94    3.65 
   1 -10   5   12.84    3.77 
   1 -10   6   10.05    3.34 
   1 -10   6    6.33    2.75 
  -1  10  -6   10.19    3.00 
   1 -10   6    6.01    3.48 
   1 -10   6    7.62    3.30 
  -1  10  -6    5.85    3.37 
  -1  10  -6   10.37    3.31 
   1 -10   6    6.44    3.26 
   1 -10   6    4.85    2.88 
   1 -10   6    4.73    2.84 
  -1  10  -6    7.22    3.19 
   1 -10   7   53.52    7.26 
  -1  10  -7   52.47    6.25 
   1 -10   7   43.52    6.24 
  -1  10  -7   45.56    6.02 
  -1  10  -7   49.36    7.25 
   1 -10   7   49.36    7.49 
   1 -10   7   50.14    7.37 
   1 -10   7   49.84    7.29 
  -1  10  -7   51.26    6.60 
   1 -10   7   51.83    6.63 
   1 -10   7   47.45    6.36 
   1 -10   8  138.53   11.41 
  -1  10  -8  129.81   10.00 
  -1  10  -8  128.80    9.84 
   1 -10   8  138.44   11.37 
  -1  10  -8  123.51   10.06 
   1 -10   8  132.62   12.52 
   1 -10   8  141.45   10.96 
  -1  10  -9   11.15    3.29 
   1 -10   9   16.87    4.11 
   1 -10   9   15.18    3.83 
  -1  10  -9   16.70    4.17 
  -1  10  -9   13.81    3.32 
   1 -10  10    1.05    1.91 
   1 -10  10    0.35    1.97 
  -1  10 -10    0.93    1.76 
  -1  10 -10    2.19    2.08 
  -1  10 -11  265.57   14.58 
  -1  10 -11  255.08   14.95 
   1 -10  11  275.41   16.10 
  -1  10 -11  257.06   14.36 
   1 -10  11  270.04   15.08 
  -1  10 -12    2.63    2.09 
   1 -10  12   -2.51    2.54 
  -1  10 -12    1.31    2.29 
   1 -10  12   -0.30    1.80 
  -1  10 -12    0.93    1.80 
  -1  10 -13  418.51   18.21 
   1 -10  13  446.63   20.31 
  -1  10 -13  382.93   17.74 
  -1  10 -13  390.46   17.25 
   1 -10  13  430.63   18.93 
   1 -10  14   11.32    3.72 
  -1  10 -14   13.13    3.57 
   1 -10  14   11.92    3.57 
  -1  10 -14   15.13    3.80 
  -1  10 -14   10.39    3.17 
   1 -10  15    2.82    2.23 
  -1  10 -15   -0.74    1.85 
   1 -10  15   -1.76    2.68 
  -1  10 -15    0.64    1.88 
  -1  10 -15   -0.40    2.02 
  -1  10 -16  171.08   10.79 
   1 -10  16  164.71   11.37 
  -1  10 -16  151.28    9.96 
  -1  10 -16  160.44    9.82 
   1 -10  16  173.23   11.35 
   1 -10  17   -0.04    1.81 
  -1  10 -17    0.72    1.49 
  -1  10 -17    0.55    1.84 
   1 -10  17   -0.22    2.06 
  -1  10 -17    2.55    1.71 
   1 -10  18  429.23   16.69 
  -1  10 -18  372.44   13.18 
  -1  10 -18  407.18   15.18 
   1 -10  18  426.86   16.31 
  -1  10 -19  112.39    7.37 
   1 -10  19  129.09    8.54 
   1 -10  19  124.97    8.22 
   1 -10  20  137.27    8.00 
  -1  10 -20  128.78    7.25 
   1 -10  20  130.99    7.81 
   1 -10  21   17.48    2.63 
   1 -10  21   11.85    2.37 
  -1   9  23    6.19    1.88 
   1  -9 -23    6.89    1.71 
   1  -9 -23    7.03    2.50 
   1  -9 -22   58.44    5.43 
   1  -9 -22   53.40    5.77 
  -1   9  22   44.17    4.90 
   1  -9 -21   14.65    2.97 
  -1   9  21   14.36    3.20 
  -1   9  21   15.36    3.30 
   1  -9 -21   16.06    3.58 
  -1   9  20    4.69    2.12 
   1  -9 -20    1.38    1.69 
   1  -9 -20    5.69    3.02 
  -1   9  20    5.72    2.74 
   1  -9 -19   40.80    5.50 
  -1   9  19   34.68    5.48 
   1  -9 -19   30.50    5.55 
  -1   9  19   30.48    5.23 
   1  -9 -18   22.36    3.93 
   1  -9 -18   26.57    4.71 
  -1   9  18   28.13    4.94 
  -1   9  18   20.75    4.73 
   1  -9 -18   22.44    5.05 
   1  -9 -17   13.95    3.64 
  -1   9  17   14.77    4.06 
   1  -9 -17   13.17    3.66 
  -1   9  17   22.85    5.15 
   1  -9 -17   10.90    4.44 
   1  -9 -16    0.20    3.47 
   1  -9 -16    3.68    1.58 
   1  -9 -16    2.82    2.73 
  -1   9  16    5.45    2.62 
  -1   9  16    0.43    2.72 
   1  -9 -16    4.21    3.32 
   1  -9 -15   89.50   10.55 
   1  -9 -15  106.38    9.02 
   1  -9 -15  101.03    9.23 
  -1   9  15  107.20    9.59 
  -1   9  15   95.35   10.53 
   1  -9 -15   98.70   11.26 
   1  -9 -14   10.15    3.38 
   1  -9 -14    8.13    3.49 
   1  -9 -14   12.03    3.84 
  -1   9  14   12.64    3.97 
  -1   9  14    6.26    3.08 
   1  -9 -13  127.52   12.44 
   1  -9 -13  133.61   10.65 
  -1   9  13  127.49   10.66 
  -1   9  13  122.23   12.11 
   1  -9 -12   55.87    8.46 
   1  -9 -12   59.43    8.33 
  -1   9  12   49.95    6.55 
   1  -9 -12   56.96    6.96 
   1  -9 -11  194.28   15.08 
   1  -9 -11  235.23   16.33 
   1  -9 -11  195.17   14.39 
  -1   9  11  176.90   11.99 
   1  -9 -11  195.31   12.66 
   1  -9 -11  209.65   15.40 
  -1   9  11  175.12   14.50 
   1  -9 -10    8.10    4.10 
  -1   9  10   11.17    3.67 
   1  -9 -10   17.51    4.05 
   1  -9 -10   14.46    4.21 
  -1   9  10    6.86    3.98 
   1  -9  -9  197.69   14.80 
   1  -9  -9  258.28   16.59 
  -1   9   9  311.74   15.89 
  -1   9   9  261.86   13.48 
   1  -9  -9  308.49   17.17 
   1  -9  -9  258.20   14.03 
   1  -9  -9  260.55   16.41 
  -1   9   9  261.10   17.46 
   1  -9  -8    5.68    2.96 
  -1   9   8    4.10    2.54 
  -1   9   8    1.58    1.67 
  -1   9   8   10.39    3.58 
   1  -9  -8    4.80    1.84 
   1  -9  -8    6.81    2.88 
   1  -9  -8    8.76    2.86 
  -1   9   8    7.28    3.66 
   1  -9  -7  279.43   16.82 
  -1   9   7  300.08   14.86 
  -1   9   7  307.19   15.95 
  -1   9   7  301.37   17.13 
   1  -9  -7  309.16   16.98 
   1  -9  -7  296.13   14.64 
   1  -9  -7  249.59   17.06 
   1  -9  -7  290.23   16.79 
  -1   9   7  267.82   17.21 
   1  -9  -6  219.98   14.69 
   1  -9  -6  216.10   14.13 
  -1   9   6  222.47   13.44 
  -1   9   6  219.71   12.64 
  -1   9   6  215.16   14.63 
   1  -9  -6  195.76   14.58 
   1  -9  -6  216.11   14.04 
   1  -9  -6  204.66   12.00 
  -1   9   6  202.78   14.84 
   1  -9  -5  232.04   14.78 
  -1   9   5  225.34   13.03 
   1  -9  -5  236.25   14.62 
  -1   9   5  236.16   13.99 
  -1   9   5  215.52   14.59 
   1  -9  -5  237.26   14.57 
   1  -9  -5  215.39   14.93 
   1  -9  -5  226.29   12.43 
  -1   9   5  213.02   14.91 
   1  -9  -4   81.80    8.79 
   1  -9  -4   86.27    8.88 
  -1   9   4   77.80    8.92 
  -1   9   4   85.92    8.08 
  -1   9   4   82.26    8.35 
   1  -9  -4   72.82    7.05 
   1  -9  -4   68.11    8.37 
   1  -9  -4   72.66    7.94 
  -1   9   4   69.98    8.72 
   1  -9  -3  444.31   19.97 
  -1   9   3  427.39   17.94 
   1  -9  -3  443.29   19.88 
  -1   9   3  430.93   18.75 
  -1   9   3  416.14   20.36 
   1  -9  -3  427.10   16.52 
   1  -9  -3  411.64   20.14 
   1  -9  -3  440.76   19.03 
  -1   9   3  405.67   20.58 
   1  -9  -2   11.52    2.91 
   1  -9  -2   16.80    4.05 
  -1   9   2   13.18    3.62 
  -1   9   2   17.39    4.23 
  -1   9   2   15.01    3.96 
  -1   9   2   10.63    2.87 
   1  -9  -2   14.35    4.17 
   1  -9  -2   13.08    3.75 
   1  -9  -2    8.78    2.40 
   1  -9  -2   14.57    3.84 
  -1   9   2   12.37    3.60 
   1  -9  -1 1278.06   33.49 
   1  -9  -1 1252.06   33.46 
  -1   9   1 1263.28   30.59 
  -1   9   1 1260.55   32.21 
  -1   9   1 1286.60   35.71 
   1  -9  -1 1163.82   27.15 
   1  -9  -1 1246.60   31.74 
   1  -9  -1 1193.77   33.92 
  -1   9   1 1342.17   28.73 
   1  -9  -1 1191.17   33.34 
  -1   9   1 1192.94   35.22 
   1  -9   0   96.92    8.97 
  -1   9   0  104.98    8.67 
  -1   9   0  109.17    9.42 
  -1   9   0  114.72   10.71 
   1  -9   0  102.54    9.54 
   1  -9   0   85.46    7.16 
   1  -9   0   96.70    9.45 
  -1   9   0   87.01    7.27 
   1  -9   0   99.71    8.82 
   1  -9   0  106.82    9.89 
  -1   9   0  106.39   10.63 
   1  -9   1    8.10    2.85 
  -1   9  -1   10.71    3.11 
   1  -9   1    7.77    2.61 
  -1   9  -1    7.52    3.13 
  -1   9  -1    8.82    3.08 
   1  -9   1    6.38    2.77 
  -1   9  -1    6.47    2.05 
   1  -9   1    9.97    2.73 
   1  -9   1    9.21    2.79 
   1  -9   1    2.98    1.96 
   1  -9   1    8.15    2.99 
  -1   9  -1    7.82    2.55 
   1  -9   2  402.14   18.30 
  -1   9  -2  379.89   17.64 
  -1   9  -2  350.43   16.17 
   1  -9   2  370.33   17.90 
  -1   9  -2  372.23   19.33 
   1  -9   2  359.95   18.24 
  -1   9  -2  387.99   15.90 
   1  -9   2  364.52   16.69 
   1  -9   2  360.45   17.99 
   1  -9   2  402.06   16.77 
  -1   9  -2  346.01   18.87 
   1  -9   3  772.51   25.26 
  -1   9  -3  733.35   21.06 
   1  -9   3  725.92   25.08 
  -1   9  -3  721.46   27.03 
  -1   9  -3  714.37   24.40 
  -1   9  -3  688.81   22.82 
   1  -9   3  676.05   25.24 
   1  -9   3  680.39   24.94 
  -1   9  -3  753.92   22.70 
   1  -9   3  699.35   23.23 
  -1   9  -3  721.98   27.71 
   1  -9   3  665.19   21.79 
   1  -9   4   36.63    5.90 
  -1   9  -4   29.35    4.46 
   1  -9   4   34.45    5.60 
  -1   9  -4   28.87    5.09 
  -1   9  -4   32.28    5.42 
  -1   9  -4   38.06    6.20 
   1  -9   4   27.20    4.82 
  -1   9  -4   39.34    5.40 
   1  -9   4   32.93    5.26 
   1  -9   4   35.06    5.85 
   1  -9   4   37.20    5.28 
  -1   9  -5  361.54   15.39 
   1  -9   5  367.45   17.68 
  -1   9  -5  360.25   19.04 
  -1   9  -5  369.22   17.58 
   1  -9   5  373.40   17.83 
  -1   9  -5  322.58   15.48 
   1  -9   5  336.31   17.75 
   1  -9   5  352.38   16.67 
   1  -9   5  333.09   18.12 
  -1   9  -5  365.18   16.18 
   1  -9   5  367.21   16.54 
  -1   9  -6    1.38    1.70 
   1  -9   6   -0.54    1.94 
   1  -9   6   -0.51    2.26 
  -1   9  -6   -0.69    2.15 
   1  -9   6    3.94    2.43 
  -1   9  -6    2.16    2.12 
  -1   9  -6    2.01    1.92 
   1  -9   6   -0.74    2.07 
   1  -9   6    0.67    1.51 
   1  -9   6    4.95    2.64 
  -1   9  -6    1.58    1.47 
   1  -9   7  120.81   10.28 
  -1   9  -7  112.96    9.03 
  -1   9  -7  112.05   10.60 
   1  -9   7   98.62    9.25 
  -1   9  -7  102.46    8.57 
  -1   9  -7  104.45    9.36 
   1  -9   7  112.48    9.57 
   1  -9   7  108.55   10.34 
   1  -9   7  117.22   10.74 
  -1   9  -7  105.12    8.94 
   1  -9   7  107.63    9.14 
   1  -9   8  292.11   16.02 
  -1   9  -8  292.65   14.66 
  -1   9  -8  290.42   15.51 
  -1   9  -8  265.10   13.80 
   1  -9   8  251.40   15.58 
   1  -9   8  258.41   15.04 
  -1   9  -8  275.61   14.52 
   1  -9   8  288.79   17.19 
   1  -9   8  280.96   15.35 
   1  -9   8  268.37   16.87 
  -1   9  -8  264.23   17.03 
   1  -9   8  299.60   15.47 
  -1   9  -9   41.50    5.82 
   1  -9   9   40.98    6.25 
   1  -9   9   46.41    6.41 
   1  -9   9   52.68    7.59 
   1  -9   9   47.72    7.36 
  -1   9  -9   37.05    5.52 
   1  -9   9   38.89    5.74 
  -1   9  -9   37.12    6.51 
  -1   9 -10   36.33    5.49 
   1  -9  10   42.87    6.42 
   1  -9  10   32.28    6.81 
  -1   9 -10   31.35    5.04 
   1  -9  10   43.37    6.87 
   1  -9  10   40.52    6.13 
  -1   9 -10   32.35    6.27 
   1  -9  10   42.05    6.23 
   1  -9  11   10.03    3.07 
   1  -9  11    4.89    2.60 
  -1   9 -11   12.85    3.58 
   1  -9  11   11.25    4.05 
  -1   9 -11   10.36    3.04 
  -1   9 -11   12.40    4.09 
  -1   9 -12  647.18   22.74 
   1  -9  12  632.96   24.66 
  -1   9 -12  584.04   22.62 
  -1   9 -12  603.40   21.98 
   1  -9  12  617.53   23.26 
  -1   9 -12  566.27   25.79 
   1  -9  13    5.65    3.27 
  -1   9 -13    1.10    2.17 
   1  -9  13    4.14    2.21 
  -1   9 -13    5.74    2.78 
  -1   9 -13    3.54    2.27 
  -1   9 -13    4.16    3.45 
   1  -9  14   91.85    9.49 
  -1   9 -14   94.47    8.96 
  -1   9 -14   84.28    8.26 
  -1   9 -14   90.61    8.30 
  -1   9 -14   86.17   10.18 
   1  -9  14   95.09    9.17 
  -1   9 -15   10.44    3.22 
   1  -9  15    7.06    2.94 
   1  -9  15   12.34    3.86 
  -1   9 -15    8.19    2.70 
  -1   9 -15    8.23    2.82 
  -1   9 -15   10.47    3.60 
  -1   9 -16    3.69    1.96 
   1  -9  16    4.44    2.63 
   1  -9  16    2.39    2.41 
  -1   9 -16    4.59    2.62 
  -1   9 -16    3.46    1.57 
  -1   9 -16    4.67    3.28 
  -1   9 -17   73.19    7.43 
   1  -9  17   78.48    8.16 
  -1   9 -17   58.73    6.36 
  -1   9 -17   72.23    8.91 
   1  -9  17   78.04    7.99 
  -1   9 -18  360.95   15.52 
   1  -9  18  366.51   17.03 
   1  -9  18  359.49   16.34 
  -1   9 -18  339.19   18.05 
   1  -9  19   80.39    7.73 
  -1   9 -19   79.06    6.88 
   1  -9  19   77.14    7.36 
  -1   9 -19   78.05    8.48 
   1  -9  20  148.84    9.62 
  -1   9 -20  146.02    8.74 
  -1   9 -20  143.44   10.52 
   1  -9  20  152.14    9.61 
  -1   9 -21   86.09    6.10 
   1  -9  21  102.78    7.40 
   1  -9  21  100.65    7.33 
   1  -9  22   78.77    5.80 
   1  -9  22   79.71    5.78 
   1  -8 -24   83.94    5.90 
  -1   8  24   87.01    5.79 
   1  -8 -23   83.43    5.60 
   1  -8 -23   69.35    5.93 
  -1   8  23   75.60    6.29 
   1  -8 -23   74.71    7.00 
   1  -8 -22   65.83    5.55 
   1  -8 -22   53.44    5.70 
  -1   8  22   61.57    6.22 
  -1   8  22   45.77    5.42 
   1  -8 -22   52.07    6.44 
   1  -8 -21   30.42    4.13 
  -1   8  21   23.06    4.52 
   1  -8 -21   31.90    4.72 
  -1   8  21   20.62    4.06 
   1  -8 -21   25.29    5.04 
   1  -8 -20  108.69    8.34 
   1  -8 -20  105.20    8.89 
  -1   8  20  100.57    8.80 
   1  -8 -20   98.39    9.84 
  -1   8  20   81.35    8.37 
   1  -8 -19   10.09    3.41 
  -1   8  19    7.37    2.85 
   1  -8 -19    4.86    2.32 
   1  -8 -19    8.00    3.50 
  -1   8  19    5.06    2.09 
   1  -8 -18    4.43    2.29 
   1  -8 -18    6.01    3.12 
  -1   8  18    0.46    2.15 
  -1   8  18    0.13    3.00 
   1  -8 -18    5.25    3.52 
   1  -8 -17   42.79    5.60 
   1  -8 -17   39.59    5.99 
  -1   8  17   41.39    6.55 
   1  -8 -17   39.38    7.60 
  -1   8  17   44.47    7.20 
   1  -8 -16   20.01    3.95 
   1  -8 -16   14.91    4.35 
   1  -8 -16   19.97    4.52 
  -1   8  16   20.03    4.87 
  -1   8  16   18.86    4.93 
   1  -8 -16   11.40    4.77 
   1  -8 -15   -2.54    3.13 
   1  -8 -15    1.36    2.10 
  -1   8  15   -0.29    2.59 
   1  -8 -15    0.58    2.03 
   1  -8 -15   -1.22    2.98 
  -1   8  15    1.18    2.64 
   1  -8 -14  449.56   18.27 
   1  -8 -14  414.68   22.31 
   1  -8 -14  417.23   21.43 
   1  -8 -14  413.55   18.65 
  -1   8  14  378.63   22.44 
  -1   8  14  397.08   18.58 
  -1   8  14  412.67   21.84 
   1  -8 -13  251.81   17.28 
   1  -8 -13  287.79   17.29 
  -1   8  13  264.00   18.30 
   1  -8 -13  267.82   14.80 
  -1   8  13  267.28   17.59 
  -1   8  13  261.13   17.20 
   1  -8 -12   43.59    7.30 
   1  -8 -12   50.78    7.18 
   1  -8 -12   58.46    8.52 
  -1   8  12   40.99    7.61 
   1  -8 -12   46.46    6.19 
  -1   8  12   40.50    7.15 
   1  -8 -11  113.99   11.24 
   1  -8 -11  135.98   11.91 
   1  -8 -11  109.99   10.44 
   1  -8 -11  113.38    9.52 
   1  -8 -11  110.93   10.81 
  -1   8  11  106.83   11.12 
  -1   8  11  116.10   11.23 
   1  -8 -10  372.56   19.85 
  -1   8  10  352.25   19.59 
   1  -8 -10  385.87   16.90 
   1  -8 -10  404.45   20.01 
  -1   8  10  361.73   19.49 
   1  -8  -9  221.73   14.92 
  -1   8   9  235.57   12.92 
  -1   8   9  235.14   14.19 
   1  -8  -9  221.10   13.53 
   1  -8  -9  229.35   14.47 
  -1   8   9  197.36   14.14 
   1  -8  -9  225.52   12.65 
   1  -8  -9  210.94   14.09 
  -1   8   9  192.45   13.99 
   1  -8  -8  716.84   26.21 
   1  -8  -8  797.66   25.56 
  -1   8   8  785.51   23.65 
  -1   8   8  756.40   22.07 
  -1   8   8  798.42   26.17 
   1  -8  -8  660.20   26.15 
   1  -8  -8  735.85   22.40 
   1  -8  -8  740.93   25.71 
  -1   8   8  673.89   25.65 
  -1   8   8  698.10   26.18 
   1  -8  -7    2.60    1.99 
  -1   8   7    0.15    1.62 
  -1   8   7    0.06    1.71 
   1  -8  -7    1.27    1.60 
   1  -8  -7   -1.12    2.14 
  -1   8   7    1.56    1.76 
   1  -8  -7    3.08    2.13 
  -1   8   7   -0.76    2.37 
   1  -8  -6  148.86   11.65 
  -1   8   6  160.10   10.57 
  -1   8   6  154.07   11.51 
   1  -8  -6  166.25   11.49 
   1  -8  -6  143.29   11.85 
   1  -8  -6  153.38   11.23 
  -1   8   6  136.80   11.32 
  -1   8   5   68.42    7.02 
   1  -8  -5   73.70    7.61 
  -1   8   5   65.68    7.76 
   1  -8  -5   75.29    7.74 
   1  -8  -5   70.23    8.13 
  -1   8   5   64.83    7.80 
  -1   8   4  244.89   14.38 
   1  -8  -4  251.63   13.90 
  -1   8   4  245.28   13.00 
   1  -8  -4  219.34   13.92 
   1  -8  -4  227.36   13.01 
  -1   8   4  212.25   13.80 
  -1   8   3  195.83   11.64 
  -1   8   3  202.35   13.08 
   1  -8  -3  190.21   11.97 
   1  -8  -3  203.99   13.24 
   1  -8  -3  199.70   11.99 
  -1   8   3  198.49   13.17 
  -1   8   2  466.42   19.86 
   1  -8  -2  459.41   18.55 
   1  -8  -2  465.24   19.62 
   1  -8  -2  475.22   18.17 
   1  -8  -2  455.37   19.01 
  -1   8   2  431.49   19.59 
  -1   8   1  372.98   17.78 
   1  -8  -1  365.16   16.53 
   1  -8  -1  348.38   15.39 
   1  -8  -1  369.31   16.96 
   1  -8  -1  350.20   16.85 
  -1   8   1  358.04   17.70 
   1  -8   0  184.16   11.66 
  -1   8   0  183.50   12.52 
   1  -8   0  179.58   11.94 
   1  -8   0  187.51   11.24 
   1  -8   0  190.52   12.24 
  -1   8   0  187.65   12.89 
   1  -8   1    3.19    1.90 
  -1   8  -1    3.08    1.91 
   1  -8   1    4.34    1.80 
   1  -8   1    4.17    2.17 
   1  -8   1   -2.30    2.59 
  -1   8  -1    5.08    2.65 
  -1   8  -2   90.54    8.85 
   1  -8   2   93.83    8.29 
  -1   8  -2   95.60    8.18 
   1  -8   2   82.96    8.18 
   1  -8   2   93.31    7.82 
   1  -8   2   87.33    8.48 
  -1   8  -2   96.02    9.25 
  -1   8  -3  314.03   14.91 
   1  -8   3  316.82   15.31 
  -1   8  -3  318.21   16.68 
   1  -8   3  315.42   14.49 
   1  -8   3  289.34   15.18 
   1  -8   3  308.25   15.72 
  -1   8  -3  319.48   17.20 
  -1   8  -4 2002.39   42.52 
  -1   8  -4 2015.77   38.64 
   1  -8   4 2005.39   39.29 
   1  -8   4 1948.15   40.92 
   1  -8   4 1971.45   40.81 
   1  -8   4 1974.13   37.47 
  -1   8  -4 2056.39   44.46 
   1  -8   5  458.97   18.33 
  -1   8  -5  444.15   19.80 
  -1   8  -5  458.42   18.19 
   1  -8   5  440.07   19.09 
   1  -8   5  459.65   18.00 
  -1   8  -5  475.14   17.41 
   1  -8   5  429.03   18.98 
  -1   8  -6 1518.05   31.28 
   1  -8   6 1488.07   34.27 
   1  -8   6 1427.50   32.78 
  -1   8  -6 1380.90   35.31 
  -1   8  -6 1417.66   32.41 
  -1   8  -6 1398.95   30.85 
   1  -8   6 1434.05   32.65 
   1  -8   6 1362.02   34.52 
   1  -8   6 1292.92   34.19 
  -1   8  -6 1309.44   35.91 
   1  -8   6 1539.33   33.25 
   1  -8   7   -0.46    1.73 
   1  -8   7    2.52    1.76 
  -1   8  -7    1.32    1.65 
  -1   8  -7    1.16    2.23 
   1  -8   7   -0.15    2.29 
  -1   8  -7    2.23    1.87 
  -1   8  -7    5.41    2.40 
   1  -8   7    4.04    2.37 
   1  -8   7    0.18    1.71 
   1  -8   7    0.24    1.67 
  -1   8  -7    8.19    2.73 
  -1   8  -7    0.94    1.91 
  -1   8  -8  748.60   22.50 
   1  -8   8  721.40   24.44 
  -1   8  -8  686.50   24.81 
  -1   8  -8  692.10   22.58 
   1  -8   8  682.39   22.50 
   1  -8   8  659.48   24.74 
   1  -8   8  658.71   24.77 
  -1   8  -8  699.25   22.21 
   1  -8   8  699.66   23.48 
  -1   8  -8  655.37   26.08 
   1  -8   8  718.94   23.38 
   1  -8   9    1.43    1.94 
   1  -8   9    2.02    1.81 
  -1   8  -9   -0.27    2.14 
   1  -8   9    3.13    1.77 
   1  -8   9    1.02    2.04 
  -1   8  -9   -0.31    1.83 
   1  -8   9    2.38    2.21 
   1  -8   9    5.94    2.86 
  -1   8  -9    1.55    2.18 
   1  -8  10  132.70   10.86 
  -1   8 -10  149.91   10.44 
   1  -8  10  143.59   12.02 
   1  -8  10  136.55   10.89 
   1  -8  10  134.34   11.64 
  -1   8 -10  134.71    9.96 
   1  -8  10  136.95   10.52 
  -1   8 -10  130.59   11.97 
  -1   8 -11   81.22    7.89 
   1  -8  11   80.50    8.62 
   1  -8  11   81.30    9.12 
   1  -8  11   80.55    9.19 
  -1   8 -11   70.28    7.22 
   1  -8  11   75.52    8.38 
   1  -8  11   65.99    8.29 
   1  -8  11   79.96    8.25 
  -1   8 -11   80.70    9.69 
   1  -8  12  246.77   15.13 
  -1   8 -12  246.33   13.97 
   1  -8  12  225.50   15.70 
  -1   8 -12  247.23   13.67 
   1  -8  12  210.82   14.09 
   1  -8  12  244.40   16.32 
   1  -8  12  234.12   15.90 
   1  -8  12  238.54   14.37 
  -1   8 -12  240.19   16.72 
   1  -8  13   66.48    8.00 
  -1   8 -13   70.79    7.68 
  -1   8 -13   59.94    7.25 
   1  -8  13   73.44    9.38 
   1  -8  13   50.12    7.66 
  -1   8 -13   68.35    7.30 
   1  -8  13   60.55    7.82 
   1  -8  13   74.81    9.33 
   1  -8  13   73.49    8.29 
  -1   8 -13   62.61    8.55 
  -1   8 -14    0.16    1.86 
  -1   8 -14   -0.81    1.96 
   1  -8  14   -2.24    2.48 
   1  -8  14   -1.18    3.10 
  -1   8 -14    0.98    2.28 
  -1   8 -14    1.01    3.35 
   1  -8  15   28.51    5.38 
  -1   8 -15   18.74    4.14 
  -1   8 -15   19.98    4.03 
   1  -8  15   21.44    4.43 
  -1   8 -15   22.15    4.40 
  -1   8 -15   18.33    4.64 
  -1   8 -16   50.10    6.32 
   1  -8  16   58.46    7.51 
  -1   8 -16   55.69    6.89 
  -1   8 -16   50.35    5.89 
   1  -8  16   54.59    7.21 
  -1   8 -16   53.72    8.04 
   1  -8  17    0.53    1.91 
   1  -8  17   -1.24    2.74 
  -1   8 -17    2.72    1.96 
  -1   8 -17    0.22    1.74 
  -1   8 -17    1.14    2.16 
   1  -8  18    6.93    2.99 
   1  -8  18    3.82    2.09 
  -1   8 -18    2.39    1.86 
  -1   8 -18   -0.79    2.36 
  -1   8 -19   14.16    3.49 
   1  -8  19    8.02    3.03 
   1  -8  19   14.16    3.62 
  -1   8 -19    8.39    3.71 
   1  -8  20   19.88    4.04 
   1  -8  20   19.03    3.96 
  -1   8 -20   23.77    3.94 
  -1   8 -20   18.34    4.34 
   1  -8  21    6.68    2.64 
  -1   8 -21    7.19    2.28 
   1  -8  21    4.86    1.91 
  -1   8 -21    5.26    2.36 
  -1   8 -22   12.69    2.48 
   1  -8  22   14.72    3.09 
   1  -8  22   14.46    2.86 
  -1   8 -22   13.35    3.32 
   1  -8  23    2.30    1.15 
   1  -8  23    2.79    1.33 
  -1   8 -23    2.41    1.71 
   1  -8  24   99.40    5.92 
   1  -7 -25    5.46    1.85 
  -1   7  25    1.15    1.06 
   1  -7 -25    3.49    1.31 
   1  -7 -24  176.45    8.55 
   1  -7 -24  153.31    8.70 
  -1   7  24  179.44    9.01 
   1  -7 -24  137.85    9.52 
   1  -7 -23   43.19    4.72 
  -1   7  23   40.16    5.20 
   1  -7 -23   41.10    4.96 
   1  -7 -23   39.52    5.87 
   1  -7 -22   65.38    6.29 
  -1   7  22   63.36    6.69 
   1  -7 -22   58.63    6.25 
  -1   7  22   45.47    5.40 
   1  -7 -22   53.86    7.19 
   1  -7 -21    0.52    1.75 
   1  -7 -21    0.61    2.17 
  -1   7  21    1.28    2.29 
   1  -7 -21   -0.18    2.90 
  -1   7  21    1.07    1.97 
   1  -7 -20    3.66    2.46 
   1  -7 -20    1.34    2.05 
  -1   7  20    1.29    2.33 
   1  -7 -20    1.37    3.04 
  -1   7  20    3.73    2.59 
   1  -7 -19   -2.28    1.80 
  -1   7  19    1.19    2.35 
   1  -7 -19   -0.59    2.04 
   1  -7 -19    3.37    2.94 
  -1   7  19    2.81    1.98 
   1  -7 -18  218.12   11.78 
   1  -7 -18  208.48   13.31 
  -1   7  18  227.00   14.16 
   1  -7 -18  181.33   15.23 
  -1   7  18  193.76   14.23 
   1  -7 -17  142.85    9.88 
  -1   7  17  143.13   11.36 
   1  -7 -17  137.84   10.81 
   1  -7 -17  133.21   12.91 
  -1   7  17  131.43   12.04 
   1  -7 -16   39.63    6.98 
   1  -7 -16   48.70    6.00 
   1  -7 -16   39.23    6.08 
  -1   7  16   30.18    5.64 
   1  -7 -16   52.36    8.25 
  -1   7  16   37.28    6.66 
   1  -7 -15  249.17   17.24 
   1  -7 -15  271.21   13.72 
   1  -7 -15  293.06   18.19 
   1  -7 -15  246.63   16.05 
  -1   7  15  214.92   17.12 
   1  -7 -15  255.75   14.42 
  -1   7  15  248.67   14.72 
  -1   7  15  239.69   16.32 
   1  -7 -15  264.76   17.31 
  -1   7  15  237.47   16.27 
   1  -7 -14   -1.98    2.06 
   1  -7 -14   -0.60    1.54 
   1  -7 -14   -1.63    2.52 
   1  -7 -14   -4.24    3.15 
  -1   7  14   -1.70    2.98 
   1  -7 -14   -0.50    1.88 
  -1   7  14   -0.63    2.57 
  -1   7  14    0.47    2.13 
   1  -7 -14    1.03    2.49 
   1  -7 -13  217.14   15.62 
   1  -7 -13  208.75   14.13 
   1  -7 -13  257.45   16.20 
   1  -7 -13  221.42   12.93 
  -1   7  13  225.97   16.52 
  -1   7  13  200.06   14.76 
   1  -7 -13  175.92   12.64 
  -1   7  13  216.29   14.85 
   1  -7 -12  150.07   12.59 
   1  -7 -12  147.14   11.50 
   1  -7 -12  177.80   13.09 
  -1   7  12  150.43   13.23 
   1  -7 -12  164.28   10.95 
   1  -7 -12  130.18   10.66 
  -1   7  12  135.81   11.65 
   1  -7 -11  448.93   21.13 
   1  -7 -11  563.24   22.68 
   1  -7 -11  519.84   20.97 
   1  -7 -11  501.29   18.77 
  -1   7  11  494.64   23.46 
   1  -7 -11  510.17   21.83 
  -1   7  11  489.33   21.50 
   1  -7 -10    6.08    2.32 
  -1   7  10    6.18    2.42 
   1  -7 -10    5.29    2.55 
  -1   7  10    6.29    2.45 
   1  -7 -10    4.39    2.18 
   1  -7 -10    2.72    2.12 
   1  -7 -10    5.27    2.34 
  -1   7  10   -1.21    2.50 
  -1   7  10    3.55    2.52 
   1  -7  -9 1169.19   32.77 
   1  -7  -9 1246.99   29.80 
  -1   7   9 1311.94   30.85 
  -1   7   9 1233.83   27.80 
  -1   7   9 1162.75   33.56 
   1  -7  -9 1198.34   31.70 
  -1   7   9 1154.91   31.60 
   1  -7  -8   38.53    5.58 
  -1   7   8   44.41    5.29 
  -1   7   8   42.46    5.56 
  -1   7   8   40.46    6.03 
   1  -7  -8   46.04    6.22 
  -1   7   8   47.64    6.41 
  -1   7   7  548.95   18.12 
   1  -7  -7  540.77   19.11 
  -1   7   7  519.55   19.39 
  -1   7   7  489.87   20.26 
   1  -7  -7  491.65   19.01 
   1  -7  -7  484.07   20.51 
  -1   7   7  495.53   19.86 
  -1   7   6   10.71    3.23 
  -1   7   6   14.88    3.19 
   1  -7  -6    9.83    2.78 
   1  -7  -6   11.13    3.20 
   1  -7  -6   13.73    3.43 
  -1   7   6   10.82    3.02 
   1  -7  -5  129.42    9.18 
  -1   7   5  142.07   10.18 
   1  -7  -5  119.28    9.62 
   1  -7  -5  126.19    9.27 
  -1   7   5  124.64    9.78 
  -1   7   4  450.51   18.03 
   1  -7  -4  450.15   17.10 
   1  -7  -4  431.30   16.45 
   1  -7  -4  417.84   17.62 
  -1   7   4  431.94   17.95 
   1  -7  -3  584.78   19.39 
  -1   7   3  583.59   20.49 
   1  -7  -3  588.73   19.97 
   1  -7  -3  570.40   20.18 
   1  -7  -3  574.28   18.60 
  -1   7   3  551.67   20.30 
   1  -7  -2  863.13   23.65 
  -1   7   2  865.91   24.95 
   1  -7  -2  843.05   23.75 
   1  -7  -2  847.27   24.36 
   1  -7  -2  886.16   22.76 
  -1   7   2  827.50   24.92 
  -1   7   1 1570.20   33.86 
   1  -7  -1 1558.18   31.92 
   1  -7  -1 1495.15   32.35 
   1  -7  -1 1549.84   32.51 
   1  -7  -1 1572.68   30.36 
  -1   7   1 1569.81   34.65 
   1  -7   0 1686.64   33.11 
  -1   7   0 1723.29   35.77 
   1  -7   0 1730.33   31.65 
   1  -7   0 1662.64   34.08 
   1  -7   0 1604.45   33.19 
  -1   7   0 1737.00   36.60 
   1  -7   1   41.34    5.17 
  -1   7  -1   36.91    5.24 
   1  -7   1   33.72    4.86 
   1  -7   1   28.85    4.40 
   1  -7   1   35.01    4.45 
  -1   7  -1   37.00    5.46 
   1  -7   2   82.67    7.18 
  -1   7  -2   73.91    7.49 
   1  -7   2   77.17    6.63 
   1  -7   2   73.19    7.02 
   1  -7   2   81.65    7.31 
  -1   7  -2   78.74    7.81 
   1  -7   3  803.01   22.45 
  -1   7  -3  770.55   24.01 
   1  -7   3  797.25   23.44 
   1  -7   3  784.49   23.11 
   1  -7   3  811.40   21.76 
  -1   7  -3  823.08   25.45 
  -1   7  -4   87.27    8.02 
   1  -7   4   89.72    7.44 
   1  -7   4   84.07    7.83 
   1  -7   4   86.94    7.75 
   1  -7   4   97.93    7.60 
  -1   7  -4   90.51    8.64 
   1  -7   5  706.66   21.13 
  -1   7  -5  692.02   22.92 
   1  -7   5  683.09   22.30 
   1  -7   5  712.00   22.64 
   1  -7   5  722.84   21.20 
  -1   7  -6    5.69    2.26 
   1  -7   6    4.55    2.06 
  -1   7  -6    7.93    1.98 
   1  -7   6    4.98    2.18 
   1  -7   6    3.55    2.13 
   1  -7   6    8.14    2.58 
   1  -7   7  566.07   18.78 
  -1   7  -7  542.23   18.39 
  -1   7  -7  535.06   20.11 
   1  -7   7  525.55   20.21 
   1  -7   7  530.49   19.05 
   1  -7   7  495.98   19.78 
  -1   7  -8  176.81   11.53 
  -1   7  -8  186.93   10.73 
   1  -7   8  188.97   10.81 
   1  -7   8  163.54   10.84 
   1  -7   8  181.59   12.19 
   1  -7   8  157.90   11.26 
  -1   7  -9   31.74    4.63 
   1  -7   9   34.02    4.83 
   1  -7   9   25.21    4.41 
   1  -7   9   23.85    4.24 
   1  -7   9   24.22    3.81 
  -1   7  -9   28.13    4.71 
  -1   7  -9   27.48    4.26 
  -1   7  -9   26.50    5.04 
   1  -7   9   27.92    5.00 
  -1   7  -9   23.04    3.87 
   1  -7   9   29.68    5.17 
   1  -7   9   30.08    4.78 
  -1   7  -9   27.98    5.37 
   1  -7  10    8.77    2.81 
  -1   7 -10    7.11    2.01 
  -1   7 -10    7.52    2.60 
   1  -7  10    8.97    2.97 
   1  -7  10    3.99    1.96 
  -1   7 -10    8.55    2.45 
   1  -7  10    6.51    2.57 
  -1   7 -10    6.54    2.91 
  -1   7 -11    6.25    2.27 
   1  -7  11    8.46    3.14 
   1  -7  11    3.15    2.01 
  -1   7 -11    6.96    2.68 
   1  -7  11    5.43    2.56 
   1  -7  11    7.48    2.86 
   1  -7  11    5.89    2.67 
  -1   7 -11    4.48    1.77 
  -1   7 -11    9.50    3.59 
  -1   7 -12  854.65   25.41 
  -1   7 -12  735.57   27.88 
   1  -7  12  759.66   27.60 
  -1   7 -12  791.98   23.88 
   1  -7  12  791.76   28.43 
   1  -7  12  760.36   26.28 
   1  -7  12  780.63   28.22 
  -1   7 -12  765.26   28.77 
   1  -7  12  785.06   25.55 
  -1   7 -13  215.97   12.97 
  -1   7 -13  191.25   14.55 
  -1   7 -13  190.42   12.39 
   1  -7  13  203.73   14.52 
  -1   7 -13  205.03   12.25 
   1  -7  13  213.11   14.79 
   1  -7  13  199.57   14.66 
   1  -7  13  201.61   13.71 
  -1   7 -13  203.16   15.07 
  -1   7 -14   34.20    5.39 
  -1   7 -14   15.84    3.68 
  -1   7 -14   22.02    5.30 
   1  -7  14   35.37    6.23 
   1  -7  14   33.42    6.24 
   1  -7  14   32.55    6.24 
   1  -7  14   36.53    6.27 
  -1   7 -14   28.94    4.55 
  -1   7 -14   26.50    5.68 
  -1   7 -15   54.40    6.62 
  -1   7 -15   57.72    6.72 
  -1   7 -15   64.23    6.66 
  -1   7 -15   54.18    8.02 
  -1   7 -16    9.44    2.80 
  -1   7 -16   12.53    3.31 
   1  -7  16    9.18    3.25 
  -1   7 -16    8.65    4.06 
  -1   7 -17  112.64    9.49 
   1  -7  17  111.25   10.25 
  -1   7 -17  110.06   11.50 
  -1   7 -18   38.37    5.57 
   1  -7  18   34.93    6.05 
  -1   7 -18   32.67    6.42 
  -1   7 -19    6.04    2.55 
   1  -7  19    5.80    2.34 
  -1   7 -19    2.72    3.08 
  -1   7 -20    5.27    2.29 
   1  -7  20    8.85    2.56 
   1  -7  20   12.97    3.60 
  -1   7 -20    6.72    3.56 
  -1   7 -21   81.59    7.00 
   1  -7  21   66.36    7.28 
  -1   7 -21   63.82    7.89 
   1  -7  21   65.69    7.24 
   1  -7  22   -0.06    1.68 
  -1   7 -22   -1.06    1.66 
   1  -7  22   -1.13    2.18 
  -1   7 -22   -1.09    2.17 
  -1   7 -23   38.32    4.00 
   1  -7  23   33.99    4.68 
  -1   7 -23   29.94    4.81 
   1  -7  23   32.12    4.45 
   1  -7  24   63.33    5.55 
   1  -7  24   78.58    6.13 
  -1   7 -24   74.72    6.77 
   1  -7  25  270.37    9.85 
  -1   7 -25  274.53   11.23 
   1  -6 -26   -0.20    1.35 
  -1   6  26   -0.49    0.98 
   1  -6 -26    1.88    1.73 
   1  -6 -25   75.57    5.68 
   1  -6 -25   65.15    5.57 
  -1   6  25   60.66    4.86 
   1  -6 -25   57.03    6.08 
   1  -6 -24   32.25    4.13 
   1  -6 -24   27.51    4.04 
  -1   6  24   30.98    4.01 
   1  -6 -24   26.02    4.62 
   1  -6 -23   33.43    4.67 
  -1   6  23   29.92    4.64 
   1  -6 -23   32.90    4.62 
   1  -6 -23   23.42    4.77 
   1  -6 -22   72.93    7.11 
  -1   6  22   68.74    7.05 
   1  -6 -22   73.04    7.39 
   1  -6 -22   57.80    7.69 
  -1   6  22   48.23    5.71 
   1  -6 -21   21.08    4.33 
   1  -6 -21   18.25    4.06 
  -1   6  21   20.10    4.35 
   1  -6 -21   12.96    4.26 
  -1   6  21   13.82    3.55 
   1  -6 -20   -0.15    1.89 
   1  -6 -20    3.12    2.33 
  -1   6  20    1.67    2.43 
   1  -6 -20   -0.46    2.12 
  -1   6  20    0.23    2.07 
   1  -6 -19  247.49   14.49 
  -1   6  19  239.12   14.47 
  -1   6  19  213.33   14.51 
   1  -6 -19  233.82   16.24 
   1  -6 -18   19.50    4.44 
  -1   6  18   15.78    4.21 
   1  -6 -18   13.79    4.93 
  -1   6  18   15.10    4.17 
   1  -6 -17  149.18    9.72 
  -1   6  17  139.32   11.23 
   1  -6 -17  139.93   10.85 
  -1   6  17  133.28   11.82 
   1  -6 -17  163.50   13.74 
   1  -6 -16  115.26    8.75 
   1  -6 -16  132.81   11.65 
   1  -6 -16  130.21   12.06 
   1  -6 -16  129.43   10.25 
  -1   6  16  119.25   12.60 
  -1   6  16  113.72   10.79 
   1  -6 -16  133.82   12.15 
  -1   6  16  120.22   11.36 
   1  -6 -15  518.10   18.35 
   1  -6 -15  470.59   23.08 
  -1   6  15  427.72   21.18 
   1  -6 -15  583.69   24.66 
   1  -6 -15  573.53   23.45 
  -1   6  15  500.76   25.29 
   1  -6 -15  516.65   20.10 
  -1   6  15  520.37   23.04 
  -1   6  15  465.29   22.07 
   1  -6 -15  585.54   25.08 
   1  -6 -14  963.27   32.33 
   1  -6 -14 1042.25   25.83 
   1  -6 -14 1077.33   31.33 
  -1   6  14  962.65   31.08 
  -1   6  14  992.80   35.06 
   1  -6 -14 1033.36   27.76 
  -1   6  14  999.00   30.78 
  -1   6  14  961.34   31.49 
   1  -6 -13   90.27    9.65 
   1  -6 -13  111.36    9.73 
   1  -6 -13  111.33   10.15 
  -1   6  13   89.81    9.13 
  -1   6  13  100.57   10.85 
   1  -6 -13  101.01    8.37 
  -1   6  13   91.60    9.27 
   1  -6 -13   83.50    8.71 
  -1   6  13   94.10    9.86 
   1  -6 -12  310.44   17.41 
   1  -6 -12  355.69   17.53 
  -1   6  12  287.21   15.97 
   1  -6 -12  350.74   16.86 
   1  -6 -12  321.59   14.66 
  -1   6  12  324.49   18.76 
  -1   6  12  316.59   16.54 
   1  -6 -11    2.90    2.24 
   1  -6 -11    2.39    1.79 
  -1   6  11    1.52    1.66 
   1  -6 -11    0.97    1.70 
   1  -6 -11    0.50    1.79 
  -1   6  11   -1.19    2.48 
  -1   6  11   -0.38    1.71 
   1  -6 -10 1227.16   26.75 
  -1   6  10 1177.95   24.45 
  -1   6  10 1167.55   26.41 
   1  -6 -10 1160.70   27.36 
   1  -6 -10 1090.44   28.11 
   1  -6 -10 1063.29   28.72 
  -1   6  10 1076.59   32.26 
  -1   6  10 1073.94   28.70 
   1  -6  -9   37.69    4.88 
  -1   6   9   33.21    4.53 
  -1   6   9   32.28    4.12 
  -1   6   9   27.98    5.20 
   1  -6  -9   34.66    5.14 
  -1   6   9   26.57    4.64 
   1  -6  -8  241.51   11.84 
  -1   6   8  254.84   12.32 
  -1   6   8  239.69   11.01 
   1  -6  -8  246.81   12.84 
  -1   6   8  222.48   13.52 
  -1   6   8  236.85   12.86 
  -1   6   7   -0.30    1.43 
   1  -6  -7    0.64    1.37 
   1  -6  -7    1.96    1.53 
   1  -6  -7   -0.41    1.75 
  -1   6   7   -1.44    1.79 
   1  -6  -6  155.60    9.22 
  -1   6   6  165.21   10.00 
   1  -6  -6  155.34    9.54 
   1  -6  -6  144.63   10.06 
  -1   6   6  152.99    9.87 
  -1   6   5    1.56    1.55 
   1  -6  -5    1.74    1.65 
   1  -6  -5    1.67    1.58 
   1  -6  -5    2.43    1.97 
  -1   6   5    4.84    2.43 
  -1   6   4  329.01   13.99 
   1  -6  -4  317.18   13.03 
   1  -6  -4  312.55   12.78 
   1  -6  -4  325.69   14.08 
  -1   6   4  314.18   13.93 
   1  -6  -3  135.38    8.53 
  -1   6   3  136.08    9.09 
   1  -6  -3  131.84    8.74 
   1  -6  -3  125.91    8.67 
   1  -6  -3  129.65    8.07 
  -1   6   3  125.75    8.89 
   1  -6  -2  688.95   19.20 
  -1   6   2  697.96   20.51 
   1  -6  -2  691.86   18.31 
   1  -6  -2  706.89   19.93 
   1  -6  -2  732.11   20.49 
  -1   6   2  706.38   20.83 
  -1   6   2  726.87   13.02 
  -1   6   1   80.24    7.06 
   1  -6  -1   77.94    6.52 
   1  -6  -1   86.93    7.07 
   1  -6  -1   66.21    6.24 
   1  -6  -1   68.31    5.62 
  -1   6   1   74.12    6.98 
  -1   6   1   77.13    3.96 
  -1   6   0 1296.17   28.32 
   1  -6   0 1274.45   26.24 
   1  -6   0 1301.52   27.34 
   1  -6   0 1324.05   25.14 
   1  -6   0 1277.31   26.86 
  -1   6   0 1327.46   29.18 
  -1   6  -1  240.99   12.05 
   1  -6   1  259.34   11.60 
   1  -6   1  243.10   10.66 
   1  -6   1  249.71   11.68 
   1  -6   1  249.48   11.77 
  -1   6  -1  255.03   12.72 
  -1   6  -2  605.18   19.14 
   1  -6   2  599.77   17.55 
   1  -6   2  572.00   18.02 
   1  -6   2  579.55   18.21 
   1  -6   2  605.60   16.93 
  -1   6  -2  597.57   19.71 
   1  -6   3  391.48   14.09 
  -1   6  -3  392.21   15.45 
   1  -6   3  407.99   15.24 
   1  -6   3  387.42   14.96 
   1  -6   3  399.13   13.84 
  -1   6  -3  401.06   16.23 
  -1   6  -4  178.08   10.53 
   1  -6   4  180.29    9.60 
   1  -6   4  184.57    9.68 
   1  -6   4  184.20   10.47 
   1  -6   4  177.87   10.24 
  -1   6  -4  186.77   11.29 
   1  -6   5  437.05   15.27 
   1  -6   5  429.11   16.18 
   1  -6   5  441.25   16.31 
   1  -6   5  446.93   15.14 
  -1   6  -5  429.87   16.42 
  -1   6  -6  728.17   21.86 
   1  -6   6  773.70   22.38 
   1  -6   6  759.55   22.22 
   1  -6   6  737.05   20.61 
   1  -6   6  791.36   20.39 
  -1   6  -6  781.85   22.43 
  -1   6  -7 1296.19   30.26 
   1  -6   7 1382.03   30.81 
   1  -6   7 1348.60   30.67 
   1  -6   7 1339.63   28.79 
   1  -6   7 1383.56   27.09 
  -1   6  -7 1394.98   27.36 
  -1   6  -7 1407.28   30.29 
  -1   6  -8   32.13    4.98 
   1  -6   8   35.24    4.85 
   1  -6   8   31.30    4.56 
   1  -6   8   30.48    4.72 
   1  -6   8   27.99    4.00 
  -1   6  -8   32.61    4.74 
  -1   6  -8   36.58    4.22 
  -1   6  -9  414.58   17.66 
   1  -6   9  427.90   17.73 
   1  -6   9  413.30   16.81 
   1  -6   9  403.40   17.67 
  -1   6  -9  450.74   16.87 
   1  -6   9  438.75   15.01 
  -1   6  -9  453.35   15.41 
  -1   6 -10  293.76   15.35 
   1  -6  10  295.80   15.54 
   1  -6  10  287.84   15.24 
   1  -6  10  294.31   14.60 
  -1   6 -11    2.68    2.53 
  -1   6 -11    0.14    1.37 
   1  -6  11    1.29    1.75 
  -1   6 -11    0.94    1.61 
   1  -6  11    2.83    1.42 
   1  -6  11    3.25    1.92 
   1  -6  11    3.97    2.49 
  -1   6 -11    2.00    2.27 
  -1   6 -12   34.96    5.15 
  -1   6 -12   31.45    4.85 
  -1   6 -12   23.39    4.48 
   1  -6  12   25.26    4.69 
   1  -6  12   30.15    5.31 
   1  -6  12   28.04    5.06 
  -1   6 -12   28.73    4.40 
   1  -6  12   39.23    5.82 
  -1   6 -12   32.27    5.71 
  -1   6 -13   69.28    7.13 
  -1   6 -13   70.03    7.15 
  -1   6 -13   69.37    7.46 
  -1   6 -13   67.04    8.22 
   1  -6  13   68.16    8.11 
   1  -6  13   71.30    8.18 
   1  -6  13   62.91    7.41 
   1  -6  13   62.18    7.84 
  -1   6 -13   69.57    6.74 
  -1   6 -13   65.86    8.37 
  -1   6 -14  181.85   11.59 
  -1   6 -14  211.52   13.11 
  -1   6 -14  206.92   12.43 
  -1   6 -14  182.69   13.67 
   1  -6  14  204.05   14.30 
   1  -6  14  195.54   14.37 
  -1   6 -14  192.90   11.44 
   1  -6  14  208.97   14.55 
   1  -6  14  188.49   13.24 
  -1   6 -14  207.82   15.10 
  -1   6 -15  199.93   12.56 
  -1   6 -15  203.63   13.12 
  -1   6 -15  186.08   11.69 
  -1   6 -15  191.56   14.53 
   1  -6  15  194.06   14.28 
   1  -6  15  188.54   13.73 
   1  -6  15  190.67   14.60 
   1  -6  15  206.80   14.82 
  -1   6 -15  194.38   15.02 
  -1   6 -16    4.46    2.45 
  -1   6 -16    7.26    2.72 
  -1   6 -16    9.78    3.44 
   1  -6  16    4.81    3.02 
   1  -6  16    8.69    4.08 
   1  -6  16    8.98    3.84 
   1  -6  16    4.26    2.95 
  -1   6 -16    8.64    3.56 
  -1   6 -17   -1.24    2.21 
  -1   6 -17    2.62    2.45 
  -1   6 -17   -0.87    3.42 
  -1   6 -18  150.80   10.86 
  -1   6 -18  143.28   13.17 
  -1   6 -19    6.17    2.72 
  -1   6 -19    8.82    3.99 
  -1   6 -20   68.21    7.16 
  -1   6 -20   64.77    8.63 
   1  -6  21   13.14    3.42 
  -1   6 -21   15.42    3.18 
  -1   6 -21   14.64    4.39 
   1  -6  22    0.74    1.79 
  -1   6 -22   -1.55    1.61 
  -1   6 -22   -1.29    2.14 
  -1   6 -23    2.07    1.27 
   1  -6  23   -1.38    1.69 
  -1   6 -23   -0.78    2.09 
   1  -6  24  158.29    9.73 
   1  -6  24  167.63    9.80 
  -1   6 -24  168.68   11.19 
   1  -6  25   77.06    6.13 
  -1   6 -25   79.86    7.00 
   1  -6  25   78.63    6.07 
   1  -6  26  111.13    6.26 
  -1   6 -26  111.66    7.11 
  -1   5  27   10.18    2.06 
   1  -5 -26   80.58    5.85 
   1  -5 -26   70.32    5.61 
  -1   5  26   53.63    4.90 
   1  -5 -26   58.72    6.02 
   1  -5 -25   -1.53    1.98 
   1  -5 -25    1.01    1.88 
  -1   5  25    2.00    1.43 
   1  -5 -25    1.64    2.24 
   1  -5 -24   55.93    5.94 
   1  -5 -24   52.39    5.77 
  -1   5  24   59.83    5.77 
   1  -5 -24   40.34    5.98 
   1  -5 -23   25.14    4.23 
   1  -5 -23   18.54    3.87 
  -1   5  23   21.17    3.93 
   1  -5 -23   19.72    4.65 
   1  -5 -22   86.25    7.90 
  -1   5  22   73.53    7.40 
   1  -5 -22   76.99    7.77 
   1  -5 -22   69.28    8.50 
   1  -5 -21   -0.29    2.27 
  -1   5  21    4.50    2.80 
   1  -5 -21    5.46    2.90 
  -1   5  21    3.39    2.02 
   1  -5 -21    3.72    2.57 
   1  -5 -20  193.99   12.55 
  -1   5  20  168.45   12.00 
   1  -5 -20  202.58   12.87 
  -1   5  20  169.89   12.18 
   1  -5 -20  176.42   14.32 
   1  -5 -19   73.04    8.05 
  -1   5  19   73.85    8.13 
   1  -5 -19   72.09    9.35 
  -1   5  19   62.34    7.58 
   1  -5 -18  265.72   14.69 
  -1   5  18  266.38   15.16 
  -1   5  18  239.43   15.31 
   1  -5 -18  271.34   17.49 
   1  -5 -17   13.80    4.33 
   1  -5 -17    3.79    2.04 
  -1   5  17    7.20    2.86 
   1  -5 -17    6.35    3.00 
  -1   5  17    8.73    4.05 
  -1   5  17    2.11    2.04 
   1  -5 -17    3.55    2.82 
  -1   5  17    9.13    3.69 
   1  -5 -16  547.80   18.18 
   1  -5 -16  608.48   23.98 
   1  -5 -16  648.25   25.63 
  -1   5  16  469.79   22.15 
  -1   5  16  571.31   27.02 
   1  -5 -16  594.88   21.32 
  -1   5  16  495.97   22.17 
   1  -5 -16  587.45   25.10 
  -1   5  16  585.27   23.80 
   1  -5 -15  186.06   14.00 
   1  -5 -15  198.00   10.82 
   1  -5 -15  211.17   13.63 
   1  -5 -15  219.55   14.49 
  -1   5  15  200.78   13.95 
   1  -5 -15  199.49   12.10 
  -1   5  15  206.21   15.89 
  -1   5  15  213.20   13.88 
   1  -5 -15  208.70   14.88 
  -1   5  15  181.50   13.13 
   1  -5 -14   74.21    6.58 
   1  -5 -14   76.55    8.82 
   1  -5 -14   83.98    8.69 
   1  -5 -14   82.99    8.42 
  -1   5  14   81.78    8.72 
  -1   5  14   82.08    9.89 
   1  -5 -14   79.41    7.49 
  -1   5  14   69.00    8.14 
   1  -5 -14   52.83    8.09 
  -1   5  14   83.44    8.51 
   1  -5 -13   32.55    5.46 
  -1   5  13   38.29    5.81 
   1  -5 -13   34.79    5.18 
   1  -5 -13   37.14    5.68 
  -1   5  13   37.98    6.66 
   1  -5 -13   36.05    5.10 
  -1   5  13   33.98    5.31 
  -1   5  13   40.35    6.35 
  -1   5  12  331.71   16.23 
   1  -5 -12  345.20   15.73 
   1  -5 -12  353.92   16.46 
  -1   5  12  324.79   18.17 
  -1   5  12  317.68   15.24 
   1  -5 -11  174.55   11.23 
   1  -5 -11  168.83   10.70 
  -1   5  11  177.94   11.46 
  -1   5  11  155.14   12.54 
  -1   5  11  174.36   10.95 
  -1   5  10   68.80    5.75 
  -1   5  10   56.42    6.38 
   1  -5 -10   59.54    5.56 
  -1   5  10   61.01    5.07 
   1  -5 -10   69.15    5.67 
   1  -5 -10   65.34    6.62 
   1  -5 -10   59.43    6.32 
  -1   5  10   51.51    6.78 
   1  -5 -10   59.64    6.34 
  -1   5  10   52.68    5.94 
   1  -5  -9   83.17    6.19 
  -1   5   9   77.46    5.74 
  -1   5   9   80.86    6.31 
  -1   5   9   65.54    6.57 
   1  -5  -9   73.09    6.78 
  -1   5   9   63.72    7.32 
  -1   5   9   73.46    6.79 
  -1   5   8   18.64    3.21 
   1  -5  -8   18.90    3.12 
  -1   5   8   10.75    3.00 
   1  -5  -8   13.32    3.06 
  -1   5   8   16.88    3.96 
  -1   5   8   15.74    3.18 
  -1   5   7    4.38    2.11 
  -1   5   7    4.75    1.95 
   1  -5  -7    6.25    1.93 
   1  -5  -7    4.59    2.29 
   1  -5  -7    5.44    2.07 
  -1   5   7    4.95    2.16 
  -1   5   6   96.96    6.99 
   1  -5  -6   94.56    6.61 
   1  -5  -6   97.05    7.47 
   1  -5  -6   93.11    6.75 
  -1   5   6   84.54    6.82 
   1  -5  -5  145.84    7.99 
  -1   5   5  147.03    8.47 
   1  -5  -5  123.94    8.18 
   1  -5  -5  140.81    8.04 
  -1   5   5  136.02    8.26 
   1  -5  -4   13.23    2.63 
  -1   5   4   11.11    2.65 
   1  -5  -4   10.80    2.52 
   1  -5  -4    9.05    2.47 
  -1   5   4    9.69    2.52 
  -1   5   3  178.33    9.24 
   1  -5  -3  173.77    8.67 
   1  -5  -3  173.61    8.94 
   1  -5  -3  174.87    9.15 
   1  -5  -3  160.45    8.09 
  -1   5   3  162.23    8.89 
  -1   5   2   10.30    2.44 
   1  -5  -2   10.60    2.26 
   1  -5  -2    9.56    2.19 
   1  -5  -2   11.19    2.32 
   1  -5  -2   12.76    2.60 
  -1   5   2   11.40    2.66 
   1  -5  -1 1330.17   24.12 
  -1   5   1 1395.00   26.59 
   1  -5  -1 1341.32   25.13 
   1  -5  -1 1323.64   22.99 
   1  -5  -1 1315.84   24.78 
  -1   5   1 1336.01   26.19 
  -1   5   1 1344.33   16.86 
   1  -5   0    6.26    2.09 
  -1   5   0    6.03    2.30 
   1  -5   0    4.42    1.64 
   1  -5   0    6.98    2.13 
   1  -5   0   11.44    2.63 
  -1   5   0    5.96    2.16 
  -1   5   0    8.49    1.32 
  -1   5  -1   90.15    6.77 
   1  -5   1  108.86    6.84 
   1  -5   1   95.51    6.67 
   1  -5   1   93.89    5.95 
   1  -5   1   98.83    6.71 
  -1   5  -1  102.15    7.32 
  -1   5  -1   99.63    4.04 
  -1   5  -2 2081.42   33.03 
   1  -5   2 2021.51   30.18 
   1  -5   2 2147.52   29.95 
   1  -5   2 2145.00   32.49 
   1  -5   2 1992.29   31.62 
  -1   5  -2 2221.25   20.94 
  -1   5  -2 2109.46   34.44 
   1  -5   3   51.91    4.60 
  -1   5  -3   54.85    5.35 
   1  -5   3   58.16    5.26 
   1  -5   3   58.91    4.93 
   1  -5   3   58.12    5.21 
  -1   5  -3   63.07    3.38 
  -1   5  -3   59.38    5.64 
  -1   5  -4   80.54    6.36 
   1  -5   4   78.85    5.68 
  -1   5  -4   84.90    6.59 
   1  -5   4   89.68    6.55 
   1  -5   4   88.96    6.64 
   1  -5   4   80.92    5.91 
  -1   5  -4   86.02    7.03 
  -1   5  -4   88.54    4.14 
  -1   5  -5   62.10    5.72 
  -1   5  -5   75.93    6.31 
   1  -5   5   61.95    5.09 
   1  -5   5   65.11    5.86 
   1  -5   5   62.01    5.38 
   1  -5   5   67.63    5.74 
  -1   5  -5   68.21    3.89 
  -1   5  -6   16.02    3.22 
  -1   5  -6   12.16    2.84 
   1  -5   6   15.87    2.79 
   1  -5   6   12.36    2.75 
   1  -5   6   15.95    2.97 
   1  -5   6   16.50    2.91 
  -1   5  -6   13.89    1.98 
  -1   5  -7    5.58    2.18 
   1  -5   7    3.40    1.44 
  -1   5  -7    1.59    1.47 
   1  -5   7    4.87    2.23 
   1  -5   7    3.13    1.40 
   1  -5   7    4.15    2.04 
   1  -5   7    2.05    1.00 
  -1   5  -7    4.73    1.45 
  -1   5  -8   88.23    6.89 
  -1   5  -8   84.14    7.12 
   1  -5   8   87.17    5.99 
  -1   5  -8   86.81    6.04 
   1  -5   8   81.00    6.73 
   1  -5   8   88.87    6.14 
   1  -5   8   91.10    7.40 
   1  -5   8   83.89    7.34 
  -1   5  -9    9.78    2.22 
  -1   5  -9   10.04    2.47 
   1  -5   9   11.47    2.48 
  -1   5  -9   13.28    3.07 
   1  -5   9   10.01    2.95 
   1  -5   9   13.63    3.11 
   1  -5   9   16.20    2.89 
   1  -5   9   11.72    2.84 
  -1   5 -10   25.00    4.39 
   1  -5  10   30.77    4.75 
   1  -5  10   30.72    4.58 
   1  -5  10   31.79    4.03 
   1  -5  10   35.73    4.85 
  -1   5 -11  191.61   11.96 
   1  -5  11  184.47   11.67 
   1  -5  11  215.73   13.01 
   1  -5  11  198.26   10.50 
   1  -5  11  208.57   12.38 
   1  -5  11  197.18   11.90 
   1  -5  12   36.29    5.27 
  -1   5 -12   37.18    5.62 
   1  -5  12   45.74    6.37 
   1  -5  12   41.71    5.08 
   1  -5  12   44.71    5.93 
   1  -5  12   34.59    5.44 
  -1   5 -13  107.54    8.36 
  -1   5 -13  107.08    8.66 
  -1   5 -13   93.29    8.95 
   1  -5  13   99.33    9.24 
   1  -5  13   95.14    9.13 
   1  -5  13   94.78    7.86 
   1  -5  13   99.93    9.57 
   1  -5  13   98.85    9.00 
  -1   5 -13  111.47   10.29 
  -1   5 -14  209.09   12.49 
  -1   5 -14  205.35   12.00 
  -1   5 -14  196.02   13.51 
   1  -5  14  197.53   13.51 
   1  -5  14  190.60   13.40 
   1  -5  14  195.63   11.80 
   1  -5  14  187.32   12.83 
   1  -5  14  193.35   13.86 
  -1   5 -14  212.53   14.78 
  -1   5 -15   77.38    7.90 
  -1   5 -15   92.28    8.34 
  -1   5 -15   67.06    8.18 
   1  -5  15   82.81    9.15 
   1  -5  15   78.15    8.52 
   1  -5  15   79.81    8.92 
   1  -5  15   80.07    9.21 
  -1   5 -15   78.43    9.40 
  -1   5 -16  163.30   11.11 
  -1   5 -16  158.32   11.42 
   1  -5  16  163.85   13.28 
  -1   5 -16  152.28   12.79 
   1  -5  16  154.83   12.39 
   1  -5  16  162.67   13.49 
   1  -5  16  138.44   12.37 
  -1   5 -16  159.65   13.40 
  -1   5 -17   28.04    4.86 
  -1   5 -17   19.47    4.15 
   1  -5  17   15.36    4.58 
  -1   5 -17   23.68    5.26 
   1  -5  17   24.53    5.39 
   1  -5  17   21.14    3.78 
   1  -5  17   18.85    4.55 
   1  -5  17   20.22    5.04 
  -1   5 -17   18.13    4.87 
  -1   5 -18   -0.90    1.88 
  -1   5 -18   -1.45    2.15 
  -1   5 -18    0.13    1.66 
   1  -5  18    2.32    2.05 
  -1   5 -18   -3.05    3.17 
  -1   5 -19   46.04    6.58 
  -1   5 -19   55.15    6.54 
  -1   5 -19   54.01    6.05 
   1  -5  19   54.42    6.19 
  -1   5 -19   49.09    7.80 
  -1   5 -20   -0.75    1.74 
  -1   5 -20    1.25    1.83 
  -1   5 -20   -2.74    2.25 
  -1   5 -20   -0.73    3.04 
  -1   5 -21   10.29    2.79 
  -1   5 -21   14.77    3.07 
  -1   5 -21   13.88    3.96 
  -1   5 -22   43.34    5.12 
  -1   5 -22   42.13    7.01 
  -1   5 -23  201.68   13.95 
   1  -5  24   24.19    4.25 
  -1   5 -24   28.20    5.23 
  -1   5 -25  160.10   10.77 
   1  -5  25  158.29    9.41 
   1  -5  26   31.89    3.98 
  -1   5 -26   38.45    4.87 
   1  -5  26   34.42    4.04 
  -1   4  27  193.43    8.58 
   1  -4 -27  152.15    8.87 
   1  -4 -26    2.05    1.96 
  -1   4  26    1.88    1.66 
   1  -4 -26    0.91    1.67 
   1  -4 -25  745.60   20.85 
   1  -4 -25  758.44   20.76 
   1  -4 -24    2.42    1.90 
  -1   4  24    2.40    1.96 
   1  -4 -24    1.33    1.60 
   1  -4 -24   -1.39    2.70 
   1  -4 -23    9.19    3.09 
  -1   4  23    9.46    2.75 
   1  -4 -23   11.54    3.36 
   1  -4 -23    5.48    2.82 
   1  -4 -22   29.94    5.28 
   1  -4 -22   34.46    5.41 
  -1   4  22   36.42    5.25 
   1  -4 -22   30.86    6.37 
   1  -4 -21   31.20    5.38 
  -1   4  21   23.53    4.69 
   1  -4 -21   28.11    4.80 
   1  -4 -21   23.41    5.53 
   1  -4 -20  338.77   16.72 
   1  -4 -20  314.85   16.05 
  -1   4  20  304.27   15.75 
   1  -4 -20  295.15   18.51 
   1  -4 -19    2.49    2.19 
  -1   4  19    2.66    2.58 
   1  -4 -19    1.09    2.23 
   1  -4 -19    2.07    2.43 
  -1   4  19   -1.29    2.64 
   1  -4 -18  183.15   13.76 
   1  -4 -18  187.29   14.22 
  -1   4  18  230.63   17.62 
  -1   4  18  209.49   13.32 
   1  -4 -18  240.94   13.76 
  -1   4  18  226.97   15.12 
   1  -4 -18  226.99   16.07 
  -1   4  18  195.93   13.30 
   1  -4 -17  152.50   12.23 
   1  -4 -17  153.79   12.39 
  -1   4  17  136.35   11.88 
  -1   4  17  144.72   13.42 
   1  -4 -17  144.57   10.49 
  -1   4  17  115.44   10.07 
   1  -4 -17  137.48   12.17 
  -1   4  17  145.94   11.62 
   1  -4 -16  270.40   15.57 
  -1   4  16  237.01   15.17 
   1  -4 -16  272.67   15.99 
  -1   4  16  247.44   17.47 
   1  -4 -16  250.11   13.40 
  -1   4  16  256.38   14.96 
   1  -4 -16  237.65   15.69 
  -1   4  16  216.13   13.82 
  -1   4  15  454.49   20.28 
   1  -4 -15  500.93   20.43 
   1  -4 -15  535.81   21.57 
  -1   4  15  485.97   23.68 
   1  -4 -15  495.43   18.38 
   1  -4 -15  496.01   21.85 
  -1   4  15  479.91   19.77 
   1  -4 -14   26.06    5.19 
   1  -4 -14   34.85    5.22 
   1  -4 -14   38.31    5.72 
  -1   4  14   35.25    5.50 
  -1   4  14   30.01    5.90 
   1  -4 -14   42.50    5.48 
  -1   4  14   29.82    4.90 
   1  -4 -14   21.94    5.41 
   1  -4 -13  109.72    8.87 
   1  -4 -13  109.55    9.07 
  -1   4  13  104.66    8.94 
  -1   4  13  102.54   10.17 
  -1   4  13   96.43    8.19 
   1  -4 -12   96.89    7.98 
  -1   4  12  101.25    8.49 
   1  -4 -12  102.94    8.50 
  -1   4  12   98.29    9.73 
  -1   4  12   98.58    7.94 
   1  -4 -11  437.72   16.26 
  -1   4  11  425.48   16.63 
   1  -4 -11  438.46   16.80 
  -1   4  11  427.06   19.51 
  -1   4  11  433.78   16.02 
   1  -4 -10  416.76   15.65 
  -1   4  10  397.72   15.41 
   1  -4 -10  412.49   15.15 
  -1   4  10  395.22   17.88 
  -1   4  10  403.11   14.81 
   1  -4  -9    3.13    1.51 
   1  -4  -9    2.55    1.25 
  -1   4   9    0.58    0.84 
  -1   4   9   -0.67    1.08 
  -1   4   9    1.41    1.20 
   1  -4  -9   -0.57    1.32 
   1  -4  -9    1.56    1.37 
  -1   4   9    0.98    1.66 
  -1   4   9    0.54    1.35 
  -1   4   8  276.49   11.68 
   1  -4  -8  278.82    9.95 
  -1   4   8  277.27   10.40 
   1  -4  -8  277.71   11.60 
  -1   4   8  263.94   13.23 
  -1   4   8  267.40   11.19 
  -1   4   7    1.68    1.14 
  -1   4   7    2.93    1.41 
   1  -4  -7    2.31    1.58 
   1  -4  -7    2.65    1.68 
  -1   4   7    3.13    1.73 
  -1   4   6  775.04   17.64 
  -1   4   6  729.15   18.07 
   1  -4  -6  761.57   16.57 
   1  -4  -6  737.56   18.71 
   1  -4  -6  740.65   17.56 
  -1   4   6  753.45   17.73 
   1  -4  -5   53.14    4.38 
  -1   4   5   54.77    4.65 
  -1   4   5   53.96    4.76 
   1  -4  -5   52.73    4.96 
   1  -4  -5   52.79    4.63 
  -1   4   5   60.21    5.00 
  -1   4   4  242.37    9.70 
   1  -4  -4  235.78    9.03 
   1  -4  -4  227.06    8.90 
   1  -4  -4  223.64    9.47 
  -1   4   4  238.79    9.60 
   1  -4  -3  286.70    9.87 
  -1   4   3  299.69   10.69 
   1  -4  -3  289.10   10.48 
   1  -4  -3  289.76   10.33 
   1  -4  -3  286.48    9.60 
  -1   4   3  284.44   10.37 
  -1   4   2 1243.10   22.32 
   1  -4  -2 1177.14   20.39 
   1  -4  -2 1215.18   19.72 
   1  -4  -2 1242.62   21.53 
   1  -4  -2 1152.91   20.93 
  -1   4   2 1226.58   21.89 
   1  -4  -1  103.56    5.92 
  -1   4   1  119.07    6.75 
   1  -4  -1  108.86    6.27 
   1  -4  -1  109.07    5.71 
   1  -4  -1  113.87    6.34 
  -1   4   1  111.46    6.53 
   1  -4   0  280.77    9.63 
  -1   4   0  272.36   10.28 
   1  -4   0  281.83    9.09 
   1  -4   0  283.54   10.01 
   1  -4   0  278.38   10.00 
  -1   4   0  288.53   10.65 
  -1   4   0  281.63    6.69 
   1  -4   1   30.55    3.31 
  -1   4  -1   25.81    3.21 
   1  -4   1   24.12    3.08 
   1  -4   1   38.35    3.44 
   1  -4   1   32.00    3.43 
  -1   4  -1   29.76    2.14 
  -1   4  -1   30.00    3.61 
  -1   4  -2 3804.51   41.70 
   1  -4   2 3773.54   38.46 
   1  -4   2 3709.95   40.14 
   1  -4   2 3683.01   37.75 
   1  -4   2 3780.20   40.76 
  -1   4  -2 3844.65   29.14 
  -1   4  -2 3919.16   43.42 
  -1   4  -3  308.65   10.70 
  -1   4  -3  302.99   10.93 
   1  -4   3  290.63    9.82 
  -1   4  -3  316.33    9.41 
   1  -4   3  326.86   11.07 
   1  -4   3  295.70    9.98 
   1  -4   3  310.62   11.00 
  -1   4  -3  319.85    7.42 
  -1   4  -3  313.20   11.75 
  -1   4  -4  515.29   14.19 
  -1   4  -4  513.22   14.40 
   1  -4   4  493.95   12.74 
   1  -4   4  522.56   14.42 
   1  -4   4  499.99   13.50 
  -1   4  -4  522.97   12.81 
   1  -4   4  520.51   14.68 
  -1   4  -4  528.20   10.20 
  -1   4  -4  507.50   15.23 
  -1   4  -5  135.33    7.41 
   1  -4   5  135.18    6.73 
  -1   4  -5  146.35    7.68 
   1  -4   5  138.64    7.80 
   1  -4   5  148.44    6.69 
   1  -4   5  142.25    7.62 
   1  -4   5  146.45    7.39 
  -1   4  -5  140.48    6.86 
  -1   4  -5  149.09    5.79 
  -1   4  -6  567.03   15.27 
  -1   4  -6  563.11   15.60 
   1  -4   6  536.99   13.45 
   1  -4   6  570.78   13.87 
   1  -4   6  552.65   16.17 
   1  -4   6  544.92   14.96 
  -1   4  -6  565.70   14.71 
   1  -4   6  561.86   15.80 
  -1   4  -6  566.98   12.47 
  -1   4  -7  170.79    8.84 
   1  -4   7  151.89    7.08 
  -1   4  -7  163.69    8.26 
   1  -4   7  171.92    9.39 
   1  -4   7  164.69    8.50 
   1  -4   7  162.13    8.71 
   1  -4   7  169.30    7.82 
  -1   4  -7  163.05    8.22 
  -1   4  -7  167.20    7.23 
  -1   4  -8  247.22   11.18 
   1  -4   8  247.07    9.17 
  -1   4  -8  267.92   10.55 
   1  -4   8  275.40   12.21 
   1  -4   8  258.59   11.55 
   1  -4   8  259.57   11.25 
   1  -4   8  278.74   10.55 
  -1   4  -8  272.85    9.97 
  -1   4  -9  107.85    7.67 
   1  -4   9  109.22    6.27 
  -1   4  -9  111.71    6.81 
   1  -4   9  116.61    6.04 
  -1   4  -9  122.18    6.32 
   1  -4   9  114.97    8.11 
   1  -4   9  116.00    8.38 
   1  -4   9  122.21    7.33 
   1  -4   9  111.83    7.64 
  -1   4  -9  123.46    7.13 
   1  -4  10    1.32    1.26 
  -1   4 -10    0.34    1.71 
   1  -4  10    0.39    1.30 
   1  -4  10    4.85    1.81 
   1  -4  10    2.54    1.79 
   1  -4  10    2.85    1.77 
  -1   4 -10    0.87    1.31 
   1  -4  11  136.22    9.41 
  -1   4 -11  139.49    9.46 
   1  -4  11  139.42    8.69 
   1  -4  11  149.29   10.26 
   1  -4  11  144.95    9.81 
   1  -4  11  138.77    9.35 
  -1   4 -11  144.40    8.86 
   1  -4  12    0.59    1.56 
  -1   4 -12   -0.93    2.08 
   1  -4  12    5.40    2.36 
   1  -4  12    4.26    1.99 
   1  -4  12    1.09    1.47 
   1  -4  12    1.82    1.36 
   1  -4  13    4.67    1.93 
  -1   4 -13    2.61    1.81 
   1  -4  13    5.48    1.90 
   1  -4  13    4.66    1.95 
   1  -4  13    2.78    1.83 
   1  -4  13    4.33    1.54 
  -1   4 -14  495.52   18.51 
  -1   4 -14  498.07   17.91 
  -1   4 -14  438.93   19.18 
   1  -4  14  474.53   20.00 
   1  -4  14  447.73   19.23 
   1  -4  14  455.00   20.01 
   1  -4  14  464.47   18.22 
   1  -4  14  462.89   20.55 
  -1   4 -14  482.95   21.48 
  -1   4 -15    6.15    1.79 
  -1   4 -15    5.67    2.39 
  -1   4 -15    9.45    2.81 
   1  -4  15    8.71    2.78 
  -1   4 -15    6.64    2.35 
   1  -4  15    8.24    3.13 
   1  -4  15    7.43    3.01 
   1  -4  15    6.32    2.67 
   1  -4  15    9.37    2.83 
   1  -4  15   11.15    3.23 
  -1   4 -15    7.60    3.23 
  -1   4 -16  681.58   22.97 
  -1   4 -16  686.92   22.21 
  -1   4 -16  648.25   25.23 
   1  -4  16  668.44   25.86 
   1  -4  16  680.97   26.89 
   1  -4  16  639.12   24.78 
   1  -4  16  508.34   18.85 
   1  -4  16  641.80   23.18 
   1  -4  16  654.57   26.06 
  -1   4 -16  726.34   27.97 
  -1   4 -17   42.01    5.13 
  -1   4 -17   46.58    6.24 
  -1   4 -17   46.17    5.93 
  -1   4 -17   42.61    7.05 
   1  -4  17   44.17    7.09 
   1  -4  17   40.07    5.41 
   1  -4  17   38.35    6.64 
   1  -4  17   50.25    7.55 
   1  -4  17   36.65    6.51 
   1  -4  17   41.72    5.97 
  -1   4 -17   50.90    7.72 
  -1   4 -18   35.03    4.99 
  -1   4 -18   43.74    6.11 
  -1   4 -18   47.55    6.09 
   1  -4  18   45.46    7.54 
  -1   4 -18   51.57    7.80 
   1  -4  18   36.30    6.52 
   1  -4  18   33.53    6.27 
   1  -4  18   44.82    7.61 
   1  -4  18   42.94    5.77 
  -1   4 -18   52.22    7.98 
  -1   4 -19   65.62    7.05 
  -1   4 -19   62.69    6.53 
  -1   4 -19   62.71    7.42 
   1  -4  19   62.04    6.70 
  -1   4 -19   61.62    8.75 
  -1   4 -20  113.27    8.86 
  -1   4 -20  119.52   10.12 
  -1   4 -20  128.06    9.67 
   1  -4  20  114.65    9.23 
  -1   4 -20  124.59   12.38 
  -1   4 -21  133.04   10.60 
  -1   4 -21  129.33    9.36 
  -1   4 -21  146.23    9.92 
   1  -4  21  142.04    9.96 
  -1   4 -21  129.22   12.35 
  -1   4 -22   86.26    8.23 
  -1   4 -22   89.31    7.60 
   1  -4  22   94.87    8.12 
  -1   4 -22  100.85   10.69 
  -1   4 -23    0.36    1.63 
   1  -4  23   -0.17    1.46 
  -1   4 -23    1.98    2.48 
  -1   4 -24  199.35   10.05 
   1  -4  24  191.26    9.95 
  -1   4 -24  216.37   14.28 
   1  -4  25   12.78    3.28 
  -1   4 -25   12.32    3.64 
   1  -4  26   40.14    4.67 
  -1   4 -26   33.84    4.95 
   1  -4  27    7.24    1.95 
   1  -4  27    5.87    1.76 
  -1   4 -27    7.02    2.23 
   1  -3 -27   13.13    2.49 
  -1   3  27   13.60    2.59 
   1  -3 -27   11.35    2.82 
  -1   3  26  238.76   11.29 
   1  -3 -26  272.31   14.20 
   1  -3 -25  173.61   10.46 
   1  -3 -25  172.73   10.20 
   1  -3 -24  258.25   13.50 
   1  -3 -24  264.55   13.39 
   1  -3 -23   31.87    4.86 
   1  -3 -23   30.23    4.88 
   1  -3 -23   25.28    5.60 
   1  -3 -22   11.17    3.24 
  -1   3  22    6.96    2.40 
   1  -3 -22    5.01    2.63 
   1  -3 -22    5.27    3.06 
   1  -3 -21   31.03    5.22 
  -1   3  21   24.22    4.27 
   1  -3 -21   21.09    4.27 
   1  -3 -21   19.13    5.11 
   1  -3 -20   94.13    8.93 
   1  -3 -20   90.21    8.60 
  -1   3  20   86.47    8.33 
   1  -3 -20   85.95   10.11 
   1  -3 -19  140.56   10.67 
   1  -3 -19  130.57   10.14 
  -1   3  19  121.21    9.95 
   1  -3 -19  130.93   12.25 
  -1   3  18  366.41   19.69 
   1  -3 -18  433.08   20.82 
   1  -3 -18  399.49   17.40 
  -1   3  18  384.08   22.50 
  -1   3  18  359.78   16.75 
   1  -3 -18  385.83   20.76 
  -1   3  18  403.79   19.47 
  -1   3  17   25.08    5.54 
   1  -3 -17   29.20    5.52 
   1  -3 -17   30.01    5.21 
   1  -3 -17   25.35    4.41 
  -1   3  17   21.89    5.53 
   1  -3 -17   30.28    5.98 
  -1   3  17   27.86    5.17 
   1  -3 -16   58.77    7.06 
   1  -3 -16   68.63    7.69 
  -1   3  16   64.82    7.70 
  -1   3  16   54.02    7.97 
   1  -3 -16   57.85    6.26 
  -1   3  16   56.34    6.81 
  -1   3  16   52.50    6.62 
   1  -3 -16   62.33    8.01 
   1  -3 -15  336.22   16.35 
   1  -3 -15  336.56   16.21 
  -1   3  15  307.27   15.99 
   1  -3 -15  306.86   14.04 
  -1   3  15  321.58   18.70 
   1  -3 -15  329.09   17.46 
  -1   3  15  294.09   14.81 
   1  -3 -14  210.04   12.27 
   1  -3 -14  199.21   12.18 
  -1   3  14  179.43   11.72 
  -1   3  14  200.98   14.23 
  -1   3  14  194.78   11.60 
   1  -3 -13  624.97   20.36 
   1  -3 -13  650.83   21.04 
  -1   3  13  622.42   20.87 
  -1   3  13  621.05   24.01 
  -1   3  13  616.44   19.77 
  -1   3  12  256.25   12.71 
   1  -3 -12  245.76   12.13 
   1  -3 -12  271.08   13.04 
  -1   3  12  259.83   15.07 
  -1   3  12  261.96   12.23 
  -1   3  11  220.72   11.17 
   1  -3 -11  199.24   10.61 
   1  -3 -11  202.37   10.50 
  -1   3  11  197.12   12.49 
  -1   3  11  192.79   10.03 
   1  -3 -10   30.24    4.16 
   1  -3 -10   25.34    3.68 
  -1   3  10   21.14    3.38 
  -1   3  10   33.07    5.09 
  -1   3  10   26.08    3.60 
   1  -3  -9  814.48   15.12 
  -1   3   9  820.48   14.04 
   1  -3  -9  815.51   19.76 
   1  -3  -9  812.99   19.11 
   1  -3  -9  830.69   14.75 
  -1   3   9  838.82   15.29 
  -1   3   9  826.27   19.73 
  -1   3   9  808.60   23.25 
  -1   3   9  805.32   18.80 
   1  -3  -8  992.10   16.58 
   1  -3  -8 1017.88   21.03 
  -1   3   8 1006.09   17.21 
  -1   3   8  957.80   20.34 
   1  -3  -8  974.25   17.20 
   1  -3  -8  960.21   19.85 
  -1   3   8  929.89   23.97 
   1  -3  -8  980.52   20.57 
  -1   3   8  951.87   19.81 
  -1   3   7    0.47    0.86 
   1  -3  -7    0.53    0.85 
  -1   3   7    0.68    0.98 
   1  -3  -7    0.93    1.21 
  -1   3   7    0.15    1.07 
  -1   3   6  212.41    7.93 
  -1   3   6  205.58    8.52 
   1  -3  -6  209.82    7.43 
   1  -3  -6  195.45    8.22 
  -1   3   6  202.36    8.15 
  -1   3   5  110.22    5.71 
  -1   3   5  110.07    5.93 
   1  -3  -5  108.29    5.32 
   1  -3  -5  107.93    5.78 
   1  -3  -5  103.87    6.05 
  -1   3   5  113.15    5.83 
  -1   3   4   30.41    3.04 
  -1   3   4   25.30    2.78 
   1  -3  -4   26.49    2.71 
   1  -3  -4   23.35    2.84 
   1  -3  -4   25.69    2.76 
  -1   3   4   24.29    2.80 
  -1   3   3  112.98    5.81 
   1  -3  -3  112.74    5.40 
   1  -3  -3  111.92    5.70 
   1  -3  -3  115.37    5.34 
  -1   3   3  118.41    5.70 
   1  -3  -2 5424.11   43.47 
  -1   3   2 5496.86   45.74 
   1  -3  -2 5274.16   44.05 
   1  -3  -2 5225.95   41.41 
  -1   3   2 5368.76   44.29 
   1  -3  -1 1398.50   19.58 
   1  -3  -1 1382.13   19.83 
   1  -3  -1 1387.82   18.33 
  -1   3   1 1404.26   20.51 
   1  -3   0  280.11    8.44 
   1  -3   0  277.82    8.62 
   1  -3   0  270.20    7.71 
  -1   3   0  282.18    6.47 
  -1   3   0  281.73    6.23 
  -1   3   0  280.25    9.10 
   1  -3   1 1119.47   17.28 
   1  -3   1 1168.71   16.77 
  -1   3  -1 1169.15   14.80 
   1  -3   1 1132.29   17.93 
  -1   3  -1 1106.85   18.96 
  -1   3  -1 1106.96   13.01 
  -1   3  -2  269.72    8.49 
  -1   3  -2  267.40    8.89 
   1  -3   2  268.68    8.21 
  -1   3  -2  287.38    7.56 
   1  -3   2  298.51    9.01 
   1  -3   2  279.77    8.21 
  -1   3  -2  284.41    9.63 
  -1   3  -2  277.99    6.25 
  -1   3  -3   67.74    4.54 
   1  -3   3   65.67    4.03 
  -1   3  -3   66.11    4.25 
   1  -3   3   67.96    4.20 
  -1   3  -3   67.83    3.94 
   1  -3   3   66.31    3.85 
   1  -3   3   80.24    4.78 
  -1   3  -3   71.65    4.90 
  -1   3  -3   63.81    3.19 
   1  -3   4  238.20    7.68 
  -1   3  -4  250.14    8.53 
  -1   3  -4  237.41    8.50 
   1  -3   4  256.80    7.95 
   1  -3   4  242.56    8.67 
  -1   3  -4  254.78    8.00 
   1  -3   4  246.58    8.33 
  -1   3  -4  246.72    6.80 
  -1   3  -4  257.26    9.47 
  -1   3  -5 2410.77   28.99 
   1  -3   5 2431.95   26.40 
  -1   3  -5 2492.60   29.86 
   1  -3   5 2445.22   29.13 
  -1   3  -5 2530.60   28.63 
   1  -3   5 2524.24   31.63 
   1  -3   5 2458.62   30.24 
   1  -3   5 2536.78   27.79 
  -1   3  -5 2407.68   25.30 
  -1   3  -6   35.83    3.35 
  -1   3  -6   38.30    3.61 
   1  -3   6   40.06    3.14 
   1  -3   6   39.28    3.67 
   1  -3   6   38.71    3.40 
   1  -3   6   37.09    3.67 
   1  -3   6   39.08    3.95 
  -1   3  -6   40.19    3.62 
  -1   3  -6   38.58    3.21 
   1  -3   7  264.88    8.14 
  -1   3  -7  277.79   10.17 
  -1   3  -7  277.25    9.28 
  -1   3  -7  268.11    9.68 
   1  -3   7  279.96   11.00 
   1  -3   7  277.96   10.52 
   1  -3   7  281.86    9.78 
  -1   3  -7  285.25    9.54 
  -1   3  -8   28.77    3.45 
   1  -3   8   27.41    2.75 
  -1   3  -8   25.78    2.94 
   1  -3   8   27.44    2.56 
  -1   3  -8   28.10    3.10 
   1  -3   8   26.85    3.67 
   1  -3   8   27.71    3.68 
  -1   3  -8   26.49    3.30 
   1  -3   8   31.59    3.49 
  -1   3  -8   26.68    3.36 
  -1   3  -9  174.24    6.42 
   1  -3   9  167.60    6.26 
  -1   3  -9  164.14    8.63 
  -1   3  -9  174.23    7.15 
  -1   3  -9  173.98    8.12 
   1  -3   9  167.16    6.60 
   1  -3   9  169.31    8.93 
   1  -3   9  154.78    8.71 
  -1   3  -9  170.60    8.46 
   1  -3   9  175.13    8.60 
   1  -3   9  169.27    9.56 
  -1   3  -9  177.13    8.74 
   1  -3  10   78.62    6.41 
  -1   3 -10   72.62    5.98 
  -1   3 -10   75.32    5.64 
  -1   3 -10   74.76    5.90 
   1  -3  10   81.75    6.92 
   1  -3  10   73.74    6.33 
   1  -3  10   79.48    6.15 
  -1   3 -10   70.90    5.91 
  -1   3 -11  161.64    9.56 
   1  -3  11  163.22    9.67 
  -1   3 -11  173.37    8.91 
   1  -3  11  165.25   10.00 
   1  -3  11  172.42   10.52 
   1  -3  11  167.96    9.33 
  -1   3 -11  152.83    9.31 
   1  -3  12   43.14    5.24 
  -1   3 -12   45.91    5.43 
  -1   3 -12   39.28    4.47 
   1  -3  12   42.39    5.37 
   1  -3  12   46.03    5.26 
   1  -3  12   48.52    5.89 
  -1   3 -12   33.35    4.64 
  -1   3 -13   12.44    2.92 
  -1   3 -13   10.86    2.53 
   1  -3  13   13.08    3.17 
   1  -3  13   12.19    3.21 
   1  -3  13   13.19    3.01 
   1  -3  13   14.12    3.36 
  -1   3 -14  958.97   27.22 
   1  -3  14  970.60   27.65 
  -1   3 -14 1007.78   24.63 
   1  -3  14 1015.55   29.65 
   1  -3  14  983.73   28.38 
   1  -3  14  982.59   26.65 
  -1   3 -15  387.79   15.67 
  -1   3 -15  420.34   16.92 
   1  -3  15  377.51   17.96 
  -1   3 -15  396.69   15.97 
  -1   3 -15  376.72   17.67 
   1  -3  15  390.17   19.07 
   1  -3  15  369.46   16.98 
   1  -3  15  378.18   18.41 
   1  -3  15  403.47   15.87 
  -1   3 -15  433.11   20.44 
  -1   3 -16  169.96   11.21 
  -1   3 -16  168.61   10.50 
   1  -3  16  148.42   11.84 
  -1   3 -16  140.18   11.18 
   1  -3  16  157.52   10.39 
   1  -3  16  165.17   13.02 
   1  -3  16  140.55   11.62 
   1  -3  16  149.50   11.35 
  -1   3 -16  166.28   13.03 
  -1   3 -17   -3.04    2.44 
  -1   3 -17    8.72    2.52 
  -1   3 -17    2.06    1.50 
  -1   3 -17    2.22    2.29 
   1  -3  17    4.22    3.00 
   1  -3  17    0.76    1.53 
   1  -3  17    0.95    2.10 
   1  -3  17    1.06    1.83 
   1  -3  17    2.02    2.07 
  -1   3 -17   -0.48    2.21 
  -1   3 -18  288.78   15.33 
  -1   3 -18  309.17   14.89 
  -1   3 -18  254.99   12.94 
  -1   3 -18  255.45   16.41 
   1  -3  18  285.43   17.89 
   1  -3  18  267.38   17.34 
   1  -3  18  243.56   15.31 
   1  -3  18  280.17   18.18 
   1  -3  18  269.42   14.18 
  -1   3 -18  310.38   18.76 
  -1   3 -19   20.11    4.06 
  -1   3 -19   14.81    3.94 
  -1   3 -19   18.43    3.89 
  -1   3 -19   11.44    4.20 
   1  -3  19   18.37    5.48 
   1  -3  19   16.27    5.72 
   1  -3  19   -1.60    3.71 
   1  -3  19   13.96    4.00 
  -1   3 -19   18.68    4.99 
  -1   3 -20   66.77    6.83 
  -1   3 -20   66.49    7.51 
   1  -3  20   66.36    7.41 
  -1   3 -20   63.67    9.09 
  -1   3 -21    5.37    2.25 
  -1   3 -21    7.40    2.71 
   1  -3  21    5.74    2.48 
  -1   3 -21    5.87    3.28 
  -1   3 -22   81.14    7.66 
  -1   3 -22   78.33    7.89 
   1  -3  22   78.26    7.68 
  -1   3 -22   81.07   10.01 
  -1   3 -23   86.32    7.50 
  -1   3 -23   93.36    8.47 
   1  -3  23   77.05    7.53 
  -1   3 -23   85.79    9.87 
  -1   3 -24    8.18    2.86 
  -1   3 -24   10.18    2.93 
   1  -3  24   11.39    2.95 
  -1   3 -24    8.49    2.67 
  -1   3 -25   47.71    4.90 
   1  -3  25   51.92    5.56 
  -1   3 -25   47.15    6.67 
  -1   3 -26   57.02    4.97 
   1  -3  26   49.79    4.50 
  -1   3 -26   54.85    6.68 
   1  -3  27   -1.14    1.14 
  -1   3 -27    1.28    1.55 
   1  -2 -28   11.53    2.30 
  -1   2  27   76.08    5.70 
   1  -2 -27   84.15    7.39 
   1  -2 -26    2.93    2.28 
  -1   2  26    0.87    1.43 
   1  -2 -26    0.59    1.84 
   1  -2 -25  226.67   12.09 
   1  -2 -25  185.25   13.16 
   1  -2 -24   31.31    4.97 
   1  -2 -24   25.09    4.51 
   1  -2 -24   24.87    5.35 
   1  -2 -23   19.68    3.77 
   1  -2 -23   15.87    3.90 
   1  -2 -23    8.89    3.83 
   1  -2 -22   62.63    7.38 
   1  -2 -22   58.90    7.09 
   1  -2 -22   63.08    8.82 
   1  -2 -21   43.53    6.00 
   1  -2 -21   43.19    6.05 
   1  -2 -21   31.56    6.57 
   1  -2 -20   14.96    3.71 
   1  -2 -20   20.58    4.38 
  -1   2  20   16.91    3.81 
   1  -2 -20   20.35    5.37 
   1  -2 -19  700.60   23.80 
   1  -2 -19  647.05   25.87 
  -1   2  19  642.69   26.67 
  -1   2  19  627.98   28.52 
   1  -2 -19  720.51   23.49 
  -1   2  19  699.46   22.44 
  -1   2  19  650.73   25.16 
   1  -2 -19  677.04   27.93 
   1  -2 -18  313.57   15.55 
   1  -2 -18  307.83   17.39 
   1  -2 -18  302.31   17.12 
   1  -2 -18  302.06   14.88 
  -1   2  18  267.48   14.00 
  -1   2  18  275.38   18.39 
   1  -2 -18  284.70   17.59 
  -1   2  18  302.99   16.66 
  -1   2  17  125.42   10.94 
   1  -2 -17  126.75   10.71 
   1  -2 -17  134.46   11.03 
  -1   2  17  116.88   11.82 
   1  -2 -17  116.11    9.01 
  -1   2  17  100.57    8.35 
   1  -2 -17  122.01   11.35 
  -1   2  17  118.22   10.00 
  -1   2  16  120.72   10.18 
   1  -2 -16  133.41   10.57 
   1  -2 -16  143.69   10.94 
   1  -2 -16  132.61    9.28 
  -1   2  16  121.58   11.56 
  -1   2  16  127.45    9.95 
   1  -2 -16  121.84   10.78 
   1  -2 -15  259.14   13.99 
  -1   2  15  255.43   14.09 
   1  -2 -15  252.69   13.78 
   1  -2 -15  253.33   12.41 
  -1   2  15  247.10   15.68 
  -1   2  15  253.72   13.34 
   1  -2 -15  241.90   14.73 
  -1   2  14  903.51   25.54 
   1  -2 -14  929.39   25.30 
   1  -2 -14  892.69   25.08 
  -1   2  14  896.51   28.92 
  -1   2  14  881.91   23.93 
   1  -2 -13  125.79    8.76 
   1  -2 -13  127.95    9.00 
  -1   2  13  119.58    8.73 
  -1   2  13  125.45   10.38 
  -1   2  13  119.13    8.36 
  -1   2  12 3304.69   45.71 
   1  -2 -12 3318.20   44.82 
   1  -2 -12 3224.06   45.21 
  -1   2  12 3249.53   52.38 
  -1   2  12 3250.35   43.40 
   1  -2 -11   98.82    7.07 
   1  -2 -11  106.49    7.39 
  -1   2  11  106.30    7.42 
  -1   2  11  102.77    8.78 
  -1   2  11  108.54    7.30 
   1  -2 -10  920.89   20.98 
  -1   2  10  952.11   21.07 
   1  -2 -10  940.03   20.58 
  -1   2  10  956.33   25.44 
  -1   2  10  937.84   20.33 
   1  -2  -9 1931.09   28.78 
  -1   2   9 1993.44   18.48 
   1  -2  -9 1970.71   18.99 
  -1   2   9 1982.66   19.51 
  -1   2   9 1903.04   28.71 
   1  -2  -9 2018.83   29.86 
  -1   2   9 1894.90   34.43 
  -1   2   9 1935.10   28.28 
   1  -2  -8 1024.06   19.84 
  -1   2   8 1022.42   14.40 
   1  -2  -8  996.48   14.04 
   1  -2  -8 1001.18   19.01 
  -1   2   8 1027.45   19.41 
  -1   2   8  991.58   23.31 
  -1   2   8 1007.76   18.97 
   1  -2  -7 1494.97   22.89 
   1  -2  -7 1393.00   17.59 
   1  -2  -7 1452.08   17.23 
  -1   2   7 1428.15   21.88 
   1  -2  -7 1441.36   21.85 
  -1   2   7 1449.21   18.00 
  -1   2   7 1395.97   26.55 
  -1   2   7 1460.99   21.84 
  -1   2   6  518.39   10.62 
   1  -2  -6  507.11   11.83 
  -1   2   6  518.62   12.13 
   1  -2  -6  509.27    9.97 
   1  -2  -6  517.60   12.37 
  -1   2   6  526.21   12.06 
  -1   2   5 1797.09   22.17 
  -1   2   5 1748.33   20.61 
   1  -2  -5 1762.27   19.70 
   1  -2  -5 1797.99   22.49 
  -1   2   5 1812.30   22.14 
   1  -2  -4  219.25    6.38 
  -1   2   4  214.95    6.72 
  -1   2   4  225.96    6.98 
   1  -2  -4  202.55    7.15 
   1  -2  -4  212.05    6.93 
  -1   2   4  213.70    6.85 
  -1   2   3  473.98    9.80 
  -1   2   3  454.25    9.81 
   1  -2  -3  442.57    9.11 
   1  -2  -3  456.45    9.41 
   1  -2  -3  446.15    9.96 
  -1   2   3  445.84    9.68 
  -1   2   2  599.18   11.32 
   1  -2  -2  590.64   10.59 
  -1   2   2  611.94   10.97 
   1  -2  -2  587.04   10.84 
   1  -2  -2  574.52   10.11 
  -1   2   2  617.63   11.03 
   1  -2  -1  139.84    5.06 
   1  -2  -1  139.42    4.57 
   1  -2  -1  138.95    5.06 
  -1   2   1  149.56    3.36 
  -1   2   1  146.79    5.23 
   1  -2   0  139.78    5.01 
   1  -2   0  131.01    4.92 
  -1   2   0  142.68    3.77 
   1  -2   0  133.34    4.39 
  -1   2   0  140.64    5.29 
  -1   2  -1 2987.93   24.46 
   1  -2   1 3195.06   25.48 
   1  -2   1 3085.27   23.87 
  -1   2  -1 3386.53   22.36 
  -1   2  -1 3253.18   21.05 
  -1   2  -1 3254.43   27.88 
  -1   2  -2   68.40    3.53 
   1  -2   2   65.01    3.46 
  -1   2  -2   65.02    3.78 
   1  -2   2   69.46    3.44 
   1  -2   2   68.50    3.61 
  -1   2  -2   70.33    3.27 
   1  -2   2   67.80    3.49 
  -1   2  -2   67.24    4.03 
  -1   2  -2   69.61    2.87 
  -1   2  -3 1398.44   17.40 
  -1   2  -3 1342.15   17.88 
   1  -2   3 1365.12   16.68 
   1  -2   3 1475.65   17.55 
   1  -2   3 1449.56   18.32 
   1  -2   3 1372.46   17.23 
  -1   2  -3 1392.54   19.19 
  -1   2  -3 1412.37   15.18 
   1  -2   4 1208.28   15.42 
  -1   2  -4 1253.15   17.22 
  -1   2  -4 1204.48   16.85 
   1  -2   4 1237.63   17.81 
   1  -2   4 1264.37   17.25 
  -1   2  -4 1252.29   15.51 
  -1   2  -5   62.69    3.50 
  -1   2  -5   61.91    3.86 
  -1   2  -5   62.72    3.70 
   1  -2   5   58.81    3.26 
   1  -2   5   63.70    4.07 
   1  -2   5   65.53    4.00 
  -1   2  -5   64.82    3.76 
  -1   2  -6  163.03    6.05 
  -1   2  -6  169.42    6.07 
   1  -2   6  168.96    5.48 
  -1   2  -6  165.62    6.78 
  -1   2  -6  175.95    6.72 
   1  -2   6  186.81    7.23 
   1  -2   6  170.61    7.57 
  -1   2  -6  174.88    6.77 
  -1   2  -7  164.46    7.14 
  -1   2  -7  161.95    6.38 
   1  -2   7  155.96    5.48 
   1  -2   7  162.16    7.28 
  -1   2  -7  160.86    5.93 
   1  -2   7  154.80    5.18 
   1  -2   7  165.31    7.24 
  -1   2  -7  154.16    6.75 
   1  -2   7  166.62    7.96 
  -1   2  -7  160.44    7.10 
  -1   2  -8    2.23    0.86 
   1  -2   8    2.16    0.99 
  -1   2  -8    5.82    1.46 
  -1   2  -8    1.90    1.25 
   1  -2   8    3.40    0.81 
   1  -2   8    3.22    1.45 
   1  -2   8    5.43    1.65 
  -1   2  -8    3.73    1.44 
  -1   2  -8    2.85    1.42 
  -1   2  -9  250.16   10.03 
  -1   2  -9  248.98    6.06 
   1  -2   9  250.53   10.20 
  -1   2  -9  246.02    6.76 
  -1   2  -9  241.47    8.88 
   1  -2   9  256.55    6.41 
   1  -2   9  258.15   10.35 
  -1   2  -9  248.08    9.64 
   1  -2   9  251.97   11.03 
  -1   2  -9  252.77   10.53 
  -1   2 -10    1.00    1.37 
  -1   2 -10    0.83    1.11 
   1  -2  10    0.64    1.44 
   1  -2  10    2.12    1.77 
   1  -2  10    1.45    1.49 
  -1   2 -10    1.42    1.55 
  -1   2 -10   -0.16    1.27 
  -1   2 -11  511.19   16.19 
  -1   2 -11  539.16   14.85 
   1  -2  11  539.00   16.86 
   1  -2  11  523.52   16.60 
   1  -2  11  518.33   17.65 
  -1   2 -11  542.60   15.64 
  -1   2 -11  492.96   16.73 
  -1   2 -12 1291.14   24.47 
   1  -2  12 1296.79   27.91 
  -1   2 -12 1237.91   26.76 
  -1   2 -12 1274.85   25.62 
   1  -2  12 1269.80   29.47 
   1  -2  12 1210.79   27.15 
  -1   2 -12 1174.93   27.98 
   1  -2  13 3738.86   51.66 
  -1   2 -13 3595.40   49.60 
  -1   2 -13 3669.31   45.37 
   1  -2  13 3656.55   50.79 
   1  -2  13 3690.15   54.30 
   1  -2  14  553.02   20.22 
  -1   2 -14  540.05   19.40 
  -1   2 -14  565.91   17.77 
   1  -2  14  556.23   21.32 
   1  -2  14  558.57   20.03 
  -1   2 -15 3072.40   45.18 
   1  -2  15 2977.41   50.62 
  -1   2 -15 3023.74   49.61 
   1  -2  15 2952.70   49.57 
   1  -2  15 3069.25   53.91 
  -1   2 -16  190.16   10.81 
  -1   2 -16  128.85    8.83 
  -1   2 -16  189.57   11.44 
  -1   2 -16  155.19   11.46 
  -1   2 -16  173.96   10.74 
   1  -2  16  170.51   12.32 
   1  -2  16  173.34   12.96 
   1  -2  16  167.10   11.98 
  -1   2 -16  118.58    8.27 
  -1   2 -16  196.49   13.95 
  -1   2 -17  582.15   20.92 
  -1   2 -17  615.76   20.00 
  -1   2 -17  506.61   17.96 
  -1   2 -17  548.01   22.41 
   1  -2  17  536.56   23.03 
   1  -2  17  511.48   21.70 
   1  -2  17  528.79   23.69 
  -1   2 -17  578.33   24.61 
  -1   2 -18    1.50    1.53 
  -1   2 -18    1.37    1.71 
  -1   2 -18    0.77    1.88 
   1  -2  18    3.58    3.18 
   1  -2  18    3.34    2.12 
   1  -2  18   -2.86    2.34 
   1  -2  18    0.61    2.12 
  -1   2 -18   -2.53    2.84 
  -1   2 -19  180.93   12.26 
  -1   2 -19  169.50   10.94 
   1  -2  19  172.86   14.10 
  -1   2 -19  183.29   13.94 
   1  -2  19  181.90   14.78 
   1  -2  19  164.13   13.87 
   1  -2  19  171.85   11.77 
  -1   2 -19  202.75   15.25 
   1  -2  19  167.12   12.31 
  -1   2 -20   26.74    4.59 
  -1   2 -20   36.35    5.58 
   1  -2  20   31.60    5.27 
  -1   2 -20   28.55    6.00 
  -1   2 -21    3.85    1.78 
  -1   2 -21    5.78    2.83 
   1  -2  21    4.08    2.51 
  -1   2 -21    3.76    3.39 
  -1   2 -22  119.01    9.86 
  -1   2 -22  102.81    8.69 
   1  -2  22  110.08    9.42 
  -1   2 -22  117.30   11.88 
  -1   2 -23    7.19    3.00 
  -1   2 -23    4.49    1.90 
   1  -2  23    4.01    2.29 
  -1   2 -23    7.57    4.00 
  -1   2 -24   74.43    6.88 
  -1   2 -24   93.15    8.15 
   1  -2  24   81.92    7.74 
  -1   2 -24   80.02    9.54 
  -1   2 -25    6.08    1.93 
  -1   2 -25    6.56    1.94 
   1  -2  25    5.28    2.56 
  -1   2 -25    6.45    3.11 
  -1   2 -26   38.26    4.28 
   1  -2  26   38.08    4.57 
  -1   2 -26   32.51    5.49 
  -1   2 -27  252.09    9.85 
   1  -2  27  223.86    9.19 
  -1   2 -27  239.19   12.65 
   1  -2  27  207.10    9.96 
  -1   2 -28   64.64    5.80 
   1  -1 -28    2.79    1.28 
   1  -1 -28   -1.49    1.82 
   1  -1 -27   60.29    5.32 
  -1   1  27   43.35    4.35 
   1  -1 -27   53.86    6.01 
   1  -1 -26   97.76    7.38 
  -1   1  26   83.27    6.78 
   1  -1 -26   79.08    8.15 
   1  -1 -25   -0.84    1.95 
  -1   1  25    0.18    2.37 
   1  -1 -25   -1.99    2.89 
   1  -1 -24   42.35    5.69 
   1  -1 -24   32.70    6.15 
   1  -1 -23   66.92    7.30 
   1  -1 -23   74.11    7.65 
   1  -1 -23   63.70    8.68 
   1  -1 -22   85.17    8.50 
   1  -1 -22  100.00    8.94 
   1  -1 -21   -1.68    2.00 
   1  -1 -21   -0.73    2.02 
   1  -1 -21    4.86    3.09 
   1  -1 -20  389.96   17.84 
   1  -1 -20  390.64   17.42 
   1  -1 -20  363.75   20.72 
   1  -1 -19    3.89    1.85 
   1  -1 -19    0.82    2.14 
  -1   1  19    1.29    2.89 
   1  -1 -19   -1.59    2.55 
   1  -1 -19   -2.44    2.38 
  -1   1  19   -0.49    2.71 
  -1   1  19    5.65    3.80 
   1  -1 -19    0.81    2.83 
  -1   1  19   -4.59    3.55 
   1  -1 -18  162.14   11.08 
  -1   1  18  124.76   11.34 
   1  -1 -18  150.79   11.86 
   1  -1 -18  162.61   12.54 
   1  -1 -18  163.62   10.87 
  -1   1  18  138.38   12.94 
  -1   1  18  133.81   12.92 
  -1   1  18  148.61   11.57 
   1  -1 -18  160.95   13.43 
   1  -1 -17  331.69   15.26 
  -1   1  17  312.19   16.91 
   1  -1 -17  338.44   17.04 
   1  -1 -17  340.09   17.39 
   1  -1 -17  333.40   15.04 
  -1   1  17  329.98   19.01 
  -1   1  17  335.08   16.64 
   1  -1 -17  321.56   18.44 
   1  -1 -16   15.14    3.51 
   1  -1 -16   11.88    3.01 
   1  -1 -16    9.24    3.03 
  -1   1  16    7.46    2.58 
  -1   1  16    8.33    3.69 
   1  -1 -16   11.77    3.03 
   1  -1 -16   13.39    4.21 
  -1   1  16   13.82    3.59 
   1  -1 -15  288.60   14.53 
  -1   1  15  275.39   14.42 
   1  -1 -15  270.56   13.99 
  -1   1  15  244.82   15.35 
   1  -1 -15  264.49   12.42 
   1  -1 -15  289.93   15.86 
  -1   1  15  264.23   13.46 
  -1   1  14  282.57   13.84 
   1  -1 -14  299.71   14.01 
   1  -1 -14  301.35   14.13 
  -1   1  14  282.84   15.70 
  -1   1  14  275.24   13.08 
   1  -1 -13   26.31    4.05 
  -1   1  13   24.26    3.98 
   1  -1 -13   25.92    4.08 
  -1   1  13   28.72    4.91 
  -1   1  13   22.83    3.71 
  -1   1  12  615.45   18.39 
   1  -1 -12  615.94   18.27 
   1  -1 -12  615.62   18.19 
  -1   1  12  583.74   20.87 
  -1   1  12  591.02   17.45 
   1  -1 -11  510.87   15.66 
   1  -1 -11  508.54   15.70 
  -1   1  11  511.06   15.65 
  -1   1  11  511.21   18.60 
  -1   1  11  507.18   15.28 
  -1   1  10  150.94    7.97 
   1  -1 -10  158.98    8.24 
   1  -1 -10  157.94    8.25 
  -1   1  10  151.37    9.49 
  -1   1  10  154.98    7.89 
   1  -1  -9   71.86    5.21 
  -1   1   9   67.01    4.97 
   1  -1  -9   68.57    5.17 
  -1   1   9   66.30    6.15 
  -1   1   9   70.27    5.11 
   1  -1  -8   62.71    2.07 
   1  -1  -8   54.19    4.26 
   1  -1  -8   54.79    4.27 
  -1   1   8   59.88    2.11 
  -1   1   8   50.04    4.07 
  -1   1   8   60.42    5.55 
  -1   1   8   58.14    4.33 
   1  -1  -7  602.66   13.04 
   1  -1  -7  628.67   13.83 
  -1   1   7  621.68    8.63 
   1  -1  -7  596.09    8.16 
  -1   1   7  638.00   13.37 
  -1   1   7  622.55   16.51 
  -1   1   7  613.05   13.22 
  -1   1   6 1630.29   20.43 
  -1   1   6 1603.13   15.72 
   1  -1  -6 1632.59   20.58 
  -1   1   6 1620.90   20.82 
   1  -1  -5  404.13    7.27 
   1  -1  -5  413.42    7.14 
  -1   1   5  420.72    7.62 
   1  -1  -5  411.37    9.19 
  -1   1   5  425.72    9.21 
  -1   1   5  423.77    9.50 
  -1   1   4 1208.46   13.66 
   1  -1  -4 1251.40   13.13 
  -1   1   4 1217.75   14.89 
   1  -1  -4 1230.07   15.03 
  -1   1   4 1238.63   15.55 
  -1   1   3 4722.15   31.63 
  -1   1   3 4723.58   31.71 
   1  -1  -3 4579.64   30.39 
   1  -1  -3 4456.32   32.50 
  -1   1   3 4572.38   32.62 
  -1   1   2 2116.48   19.05 
   1  -1  -2 2050.20   18.06 
   1  -1  -2 2079.86   18.84 
   1  -1  -2 2028.37   18.09 
  -1   1   2 2156.58   18.63 
   1  -1  -1  260.11    5.60 
  -1   1   1  277.52    5.38 
  -1   1   1  266.66    6.01 
   1  -1  -1  267.36    5.42 
   1  -1  -1  254.58    5.00 
   1  -1  -1  273.03    5.77 
  -1   1   1  271.86    3.43 
  -1   1   1  274.54    5.58 
   1  -1   0  817.90   10.40 
   1  -1   0  847.06   10.49 
   1  -1   0  840.77    9.79 
   1  -1   0  843.72    8.70 
  -1   1   0  827.83   10.32 
   1  -1   1  654.47    9.07 
  -1   1  -1  649.89    9.65 
  -1   1  -1  690.12    8.28 
   1  -1   1  692.90    9.02 
   1  -1   1  652.59    9.54 
  -1   1  -1  678.45    7.98 
   1  -1   1  706.79    9.51 
   1  -1   1  644.70    7.86 
  -1   1  -1  677.66    8.25 
  -1   1  -1  650.05    9.52 
  -1   1  -2 1594.89   14.52 
  -1   1  -2 1496.90   15.72 
   1  -1   2 1500.58   14.83 
   1  -1   2 1657.84   16.77 
   1  -1   2 1575.62   15.39 
   1  -1   2 1656.69   16.31 
   1  -1   2 1629.46   14.41 
  -1   1  -2 1603.95   14.78 
  -1   1  -2 1587.28   16.29 
  -1   1  -2 1542.39   14.36 
  -1   1  -3   36.80    2.31 
  -1   1  -3   41.26    2.02 
   1  -1   3   38.89    2.17 
  -1   1  -3   40.30    2.31 
   1  -1   3   42.90    2.76 
   1  -1   3   43.14    2.68 
  -1   1  -3   41.59    2.37 
  -1   1  -4    5.11    0.93 
  -1   1  -4    5.02    0.81 
  -1   1  -4    3.93    0.97 
   1  -1   4    3.66    0.81 
   1  -1   4    5.82    0.99 
   1  -1   4    4.37    1.20 
  -1   1  -4    4.32    1.20 
   1  -1   5  180.18    4.53 
  -1   1  -5  188.78    5.23 
  -1   1  -5  169.04    4.99 
   1  -1   5  176.25    4.72 
  -1   1  -5  184.59    6.04 
   1  -1   5  186.30    6.28 
   1  -1   5  191.02    6.63 
  -1   1  -5  188.13    6.34 
  -1   1  -6   96.81    4.07 
  -1   1  -6   92.99    4.62 
   1  -1   6   87.89    3.21 
  -1   1  -6   90.91    3.53 
   1  -1   6   90.94    4.75 
  -1   1  -6   92.38    4.44 
   1  -1   6   92.57    5.05 
  -1   1  -6   91.30    4.97 
   1  -1   7    5.29    1.53 
  -1   1  -7    4.41    1.19 
  -1   1  -7    3.72    1.03 
   1  -1   7    5.65    0.87 
  -1   1  -7    4.31    0.82 
   1  -1   7    3.63    1.18 
   1  -1   7    4.13    1.48 
  -1   1  -7    5.18    1.28 
  -1   1  -7    3.73    1.50 
   1  -1   8    1.86    1.27 
  -1   1  -8    3.21    0.61 
  -1   1  -8    1.99    0.92 
  -1   1  -8    2.96    0.96 
   1  -1   8    2.34    0.57 
   1  -1   8    3.27    1.43 
   1  -1   8    1.44    1.12 
  -1   1  -8    1.45    0.88 
  -1   1  -8    2.94    1.50 
   1  -1   9   92.63    2.02 
  -1   1  -9   99.44    5.97 
  -1   1  -9  102.28    5.31 
   1  -1   9  101.36    6.14 
   1  -1   9  107.65    6.77 
  -1   1  -9  102.17    5.65 
   1  -1   9  105.44    6.78 
  -1   1  -9   94.64    6.47 
  -1   1 -10  128.72    6.41 
  -1   1 -10  130.58    7.24 
   1  -1  10  125.21    7.38 
   1  -1  10  131.36    7.86 
  -1   1 -10  126.17    6.71 
   1  -1  10  122.44    7.86 
  -1   1 -10  120.25    7.80 
  -1   1 -11  121.25    6.66 
  -1   1 -11  115.08    7.26 
   1  -1  11  110.89    7.36 
   1  -1  11  109.88    7.92 
   1  -1  11  106.83    7.53 
  -1   1 -11  119.00    6.84 
  -1   1 -12  390.97   14.25 
   1  -1  12  432.49   15.50 
  -1   1 -12  405.22   13.05 
   1  -1  12  389.76   15.68 
   1  -1  12  389.44   15.25 
  -1   1 -12  395.92   13.21 
  -1   1 -12  369.94   15.76 
  -1   1 -13  527.97   15.70 
   1  -1  13  536.01   18.22 
  -1   1 -13  523.89   17.44 
   1  -1  13  516.93   19.15 
   1  -1  13  514.50   18.45 
  -1   1 -13  533.99   16.13 
  -1   1 -14 2532.70   41.78 
   1  -1  14 2558.61   43.37 
  -1   1 -14 2560.87   38.02 
   1  -1  14 2531.42   44.13 
   1  -1  14 2550.65   45.80 
  -1   1 -15  547.89   18.00 
   1  -1  15  530.16   20.35 
  -1   1 -15  542.37   19.85 
   1  -1  15  521.27   21.21 
   1  -1  15  514.63   20.32 
  -1   1 -16 1404.07   28.91 
  -1   1 -16 1519.91   32.64 
   1  -1  16 1387.06   34.74 
  -1   1 -16 1376.36   30.26 
  -1   1 -16 1352.91   33.28 
   1  -1  16 1333.58   36.08 
  -1   1 -16 1353.20   27.84 
   1  -1  16 1389.07   35.10 
  -1   1 -16 1514.40   37.69 
  -1   1 -17  270.21   14.01 
  -1   1 -17  242.21   12.23 
   1  -1  17  232.21   14.74 
  -1   1 -17  250.68   13.17 
  -1   1 -17  249.99   14.82 
   1  -1  17  233.58   14.88 
   1  -1  17  228.38   15.43 
  -1   1 -17  236.10   11.90 
  -1   1 -17  269.12   16.47 
  -1   1 -18  181.10   11.74 
  -1   1 -18  161.67   10.29 
  -1   1 -18  167.35   12.58 
   1  -1  18  167.43   13.20 
   1  -1  18  166.52   13.87 
  -1   1 -18  177.30   10.57 
   1  -1  18  169.55   13.12 
  -1   1 -18  185.21   14.22 
   1  -1  18  167.56   11.61 
  -1   1 -19  322.90   15.23 
  -1   1 -19  365.61   17.11 
  -1   1 -19  378.91   19.76 
   1  -1  19  350.90   19.93 
  -1   1 -19  351.69   15.37 
   1  -1  19  350.20   20.61 
   1  -1  19  323.98   18.50 
   1  -1  19  324.06   16.70 
  -1   1 -19  341.06   19.65 
  -1   1 -20  238.77   13.17 
  -1   1 -20  263.30   14.67 
   1  -1  20  221.97   13.86 
   1  -1  20  228.94   16.13 
   1  -1  20  217.83   14.36 
  -1   1 -20  254.55   17.34 
  -1   1 -21    7.44    2.79 
  -1   1 -21    7.51    2.86 
   1  -1  21    5.53    2.63 
  -1   1 -21    7.88    3.40 
  -1   1 -22   78.80    7.94 
  -1   1 -22   78.77    7.86 
   1  -1  22   70.94    7.85 
  -1   1 -22   79.47    9.83 
  -1   1 -23    1.13    1.70 
  -1   1 -23    0.63    1.60 
   1  -1  23   -0.70    2.40 
  -1   1 -23    1.95    2.67 
  -1   1 -24  130.36    9.77 
  -1   1 -24  108.05    8.64 
   1  -1  24  103.44    8.86 
  -1   1 -24  100.35   10.66 
  -1   1 -25    1.10    1.23 
  -1   1 -25   -1.13    1.71 
   1  -1  25    4.40    2.50 
  -1   1 -25   -1.32    2.49 
  -1   1 -26   -2.36    1.74 
   1  -1  26    2.23    1.71 
  -1   1 -26   -1.66    2.54 
  -1   1 -27    6.26    1.92 
   1  -1  27    4.94    1.89 
  -1   1 -27    6.77    2.42 
  -1   1 -28   60.51    4.50 
   1  -1  28   53.55    4.20 
  -1   1 -28   67.11    6.27 
   1   0 -28   33.91    3.55 
   1   0 -28   28.49    3.90 
   1   0 -27   49.69    4.92 
  -1   0  27   33.96    3.76 
   1   0 -27   40.62    5.19 
   1   0 -26    1.95    1.67 
  -1   0  26    1.29    1.58 
   1   0 -26    2.69    2.11 
  -1   0  25  112.51    8.52 
   1   0 -25  119.99   10.71 
   1   0 -24  111.88    9.21 
  -1   0  24  102.98    8.84 
   1   0 -24  116.44   10.97 
   1   0 -23   42.42    5.90 
   1   0 -23   41.85    6.98 
   1   0 -22  173.21   12.00 
   1   0 -22  173.02   11.58 
   1   0 -22  149.26   13.43 
   1   0 -21  329.29   16.46 
   1   0 -21  345.94   16.32 
   1   0 -21  309.66   19.31 
   1   0 -20    2.45    1.90 
   1   0 -20    4.93    2.73 
   1   0 -20    5.03    3.43 
   1   0 -19  426.89   18.29 
   1   0 -19  367.58   18.93 
   1   0 -19  437.39   21.52 
  -1   0  19  377.38   20.00 
  -1   0  19  370.49   21.63 
   1   0 -19  408.52   17.44 
   1   0 -19  407.42   21.53 
  -1   0  19  401.97   19.47 
   1   0 -18   57.86    6.60 
   1   0 -18   56.72    7.28 
   1   0 -18   53.69    7.40 
  -1   0  18   56.77    7.74 
  -1   0  18   40.09    7.11 
  -1   0  18   51.96    7.69 
   1   0 -18   46.75    5.67 
  -1   0  18   42.44    6.20 
   1   0 -18   50.89    7.62 
   1   0 -17    9.13    3.05 
  -1   0  17    3.66    2.16 
   1   0 -17    7.94    2.93 
   1   0 -17    4.72    2.30 
  -1   0  17    5.22    2.85 
   1   0 -17    7.20    2.45 
  -1   0  17    3.87    2.70 
  -1   0  17    5.88    2.57 
   1   0 -17    7.74    3.39 
   1   0 -16  707.29   21.34 
   1   0 -16  676.65   22.99 
  -1   0  16  660.16   23.50 
   1   0 -16  709.95   24.07 
  -1   0  16  634.36   25.32 
  -1   0  16  639.43   25.19 
   1   0 -16  671.16   20.53 
  -1   0  16  655.51   22.39 
   1   0 -16  673.36   25.23 
   1   0 -15  223.04   11.46 
   1   0 -15  206.43   12.09 
  -1   0  15  210.97   12.59 
   1   0 -15  212.94   12.50 
  -1   0  15  203.96   13.49 
   1   0 -15  216.55   11.12 
  -1   0  15  204.89   11.90 
   1   0 -15  235.08   14.30 
   1   0 -14    5.53    2.10 
   1   0 -14    4.25    1.39 
  -1   0  14    8.33    2.64 
  -1   0  14    8.69    3.12 
  -1   0  14    4.28    1.69 
  -1   0  13    0.53    1.63 
   1   0 -13   -2.26    1.76 
   1   0 -13    0.85    1.25 
  -1   0  13    0.02    1.54 
  -1   0  13    0.44    1.47 
   1   0 -12   56.65    5.47 
  -1   0  12   62.12    5.72 
   1   0 -12   52.61    5.27 
  -1   0  12   51.88    6.21 
   1   0 -11   10.61    2.34 
   1   0 -11    9.43    2.44 
  -1   0  11    8.46    2.14 
  -1   0  11    9.64    2.92 
  -1   0  10  493.99   14.25 
   1   0 -10  510.38   14.65 
   1   0 -10  515.86   14.70 
  -1   0  10  521.47   17.09 
  -1   0   9   53.49    4.43 
   1   0  -9   47.66    4.24 
   1   0  -9   52.18    4.35 
  -1   0   9   52.87    5.23 
   1   0  -8 2271.93   28.55 
   1   0  -8 2213.52   27.86 
  -1   0   8 2243.89   27.76 
   1   0  -7 1513.70   21.01 
   1   0  -7 1521.00   21.58 
  -1   0   7 1556.72   20.95 
  -1   0   7 1577.46   25.23 
  -1   0   6 5760.56   43.25 
  -1   0   6 5777.79   30.46 
   1   0  -6 5683.43   43.41 
  -1   0   6 5822.50   50.34 
   1   0  -5 1245.16   15.98 
   1   0  -5 1271.10   10.38 
  -1   0   5 1285.25   10.75 
  -1   0   5 1245.41   15.62 
  -1   0   4  147.35    4.52 
   1   0  -4  143.35    4.62 
  -1   0   4  148.30    3.35 
   1   0  -4  152.16    3.26 
  -1   0   4  147.57    5.94 
   1   0  -3   60.82    2.08 
  -1   0   3   60.06    2.47 
  -1   0   3   57.73    2.10 
   1   0  -3   55.06    2.54 
  -1   0   2  814.79    8.08 
   1   0  -2  810.67    8.38 
   1   0  -2  795.61    8.57 
   1   0  -2  813.59    7.96 
   1   0  -1 6318.22   34.61 
   1   0  -1 6329.87   33.63 
   1   0  -1 6296.12   31.67 
   1   0   0  767.55    8.14 
   1   0   1 7522.08   39.77 
  -1   0  -1 6960.03   36.50 
   1   0   2    8.95    0.76 
  -1   0  -2    9.58    0.78 
  -1   0  -2   10.37    0.91 
   1   0   2   10.28    0.93 
   1   0   2    9.42    0.83 
   1   0   2    9.18    0.91 
  -1   0  -2    9.20    0.96 
   1   0   3 1352.85   11.46 
  -1   0  -3 1368.24   11.75 
   1   0   3 1354.89   13.71 
  -1   0  -3 1362.46   12.81 
   1   0   3 1427.13   11.00 
  -1   0  -3 1408.72   10.55 
   1   0   3 1300.82   13.84 
  -1   0  -3 1321.54   12.90 
  -1   0  -3 1304.10   14.07 
  -1   0  -4  958.32    9.47 
  -1   0  -4  955.41   11.97 
   1   0   4  990.20   12.74 
   1   0   4 1007.82    9.35 
  -1   0  -4  958.91    9.95 
  -1   0  -4  942.63   11.58 
  -1   0  -4  977.27   13.31 
   1   0   5  166.63    5.58 
  -1   0  -5  159.92    4.40 
  -1   0  -5  160.26    3.51 
   1   0   5  165.85    3.38 
  -1   0  -5  157.29    4.84 
  -1   0  -5  159.00    5.84 
  -1   0  -6   79.47    3.44 
  -1   0  -6   74.92    2.25 
   1   0   6   72.63    4.06 
   1   0   6   77.12    2.19 
  -1   0  -6   73.07    3.58 
  -1   0  -6   74.01    4.54 
   1   0   7  926.11   15.98 
  -1   0  -7  912.75   13.38 
  -1   0  -7  906.42   13.79 
  -1   0  -7  909.87   17.22 
  -1   0  -8  659.01   13.97 
   1   0   8  626.18   14.13 
  -1   0  -8  626.38   12.19 
   1   0   8  660.42   15.78 
  -1   0  -8  649.21   12.50 
  -1   0  -8  646.73   15.73 
   1   0   9 1057.58   20.10 
  -1   0  -9 1088.99   19.48 
  -1   0  -9 1038.04   17.12 
   1   0   9 1078.62   21.79 
  -1   0  -9 1066.77   17.33 
  -1   0  -9 1021.68   21.79 
   1   0  10  637.70   16.36 
  -1   0 -10  655.32   15.98 
  -1   0 -10  627.89   14.14 
   1   0  10  645.31   17.73 
  -1   0 -10  624.88   13.95 
  -1   0 -10  617.94   17.82 
  -1   0 -11   50.18    4.18 
  -1   0 -11   46.88    4.61 
   1   0  11   49.31    4.92 
   1   0  11   46.78    5.09 
  -1   0 -11   48.88    4.19 
  -1   0 -11   47.41    5.24 
  -1   0 -12  119.99    6.94 
  -1   0 -12  114.42    7.53 
   1   0  12  112.60    7.75 
   1   0  12  115.57    8.41 
  -1   0 -12  112.48    6.53 
  -1   0 -12  105.70    8.27 
  -1   0 -13 1749.10   31.74 
   1   0  13 1772.81   33.35 
  -1   0 -13 1672.95   28.31 
   1   0  13 1679.83   34.45 
  -1   0 -13 1763.79   28.15 
   1   0  13 1710.69   34.51 
  -1   0 -14   77.89    6.88 
   1   0  14   78.10    7.29 
  -1   0 -14   74.52    6.17 
   1   0  14   70.11    7.28 
   1   0  14   77.91    7.64 
  -1   0 -15 1377.18   31.15 
   1   0  15 1310.65   31.79 
  -1   0 -15 1308.77   27.66 
   1   0  15 1318.21   33.47 
   1   0  15 1370.04   33.89 
  -1   0 -16  253.57   13.95 
  -1   0 -16  273.47   13.12 
   1   0  16  259.52   14.70 
   1   0  16  241.57   14.96 
   1   0  16  245.54   14.77 
   1   0  16  263.38   13.09 
  -1   0 -16  289.85   16.02 
  -1   0 -17    8.13    2.79 
  -1   0 -17    8.50    2.72 
   1   0  17    7.19    3.40 
  -1   0 -17    4.91    2.25 
  -1   0 -17    6.82    2.88 
   1   0  17    4.95    2.94 
   1   0  17    5.87    2.99 
  -1   0 -17    7.39    2.23 
  -1   0 -17    4.43    2.53 
   1   0  17    9.65    2.48 
  -1   0 -18   50.33    6.34 
  -1   0 -18   48.23    5.72 
  -1   0 -18   50.73    6.83 
   1   0  18   45.49    6.74 
  -1   0 -18   47.13    5.49 
   1   0  18   47.61    7.17 
   1   0  18   54.79    7.75 
   1   0  18   45.07    6.09 
  -1   0 -18   49.13    7.42 
  -1   0 -19   -0.71    2.37 
  -1   0 -19    0.79    1.93 
   1   0  19   -5.51    2.95 
  -1   0 -19    1.69    1.96 
   1   0  19    1.89    2.87 
   1   0  19    0.69    2.12 
  -1   0 -19    3.02    2.35 
  -1   0 -19   -2.05    2.63 
   1   0  19   -2.33    2.31 
  -1   0 -20   -0.77    2.20 
  -1   0 -20    0.81    2.01 
   1   0  20    1.71    2.35 
  -1   0 -20    5.79    3.11 
  -1   0 -20   -0.14    1.61 
   1   0  20    2.95    2.94 
   1   0  20   -1.23    3.20 
  -1   0 -20   -2.75    3.38 
   1   0  20   -1.50    2.61 
  -1   0 -21  232.26   13.32 
  -1   0 -21  244.74   14.16 
  -1   0 -21  223.78   12.58 
  -1   0 -21  240.05   16.81 
  -1   0 -22   58.50    6.92 
  -1   0 -22   67.28    7.55 
   1   0  22   48.51    6.81 
  -1   0 -22   67.71    7.05 
  -1   0 -22   55.02    8.50 
  -1   0 -23   10.88    3.31 
  -1   0 -23    8.50    2.89 
   1   0  23   10.74    3.38 
  -1   0 -23   10.50    4.34 
  -1   0 -24   35.79    5.19 
  -1   0 -24   43.36    5.74 
   1   0  24   39.12    5.86 
  -1   0 -24   33.07    6.53 
  -1   0 -25    2.04    1.80 
  -1   0 -25    2.44    1.88 
   1   0  25    2.31    2.21 
  -1   0 -25   -0.70    2.69 
  -1   0 -26  207.17   10.91 
   1   0  26  184.66   10.86 
  -1   0 -26  176.09   12.54 
  -1   0 -27  264.54   11.38 
   1   0  27  236.40   10.91 
  -1   0 -27  238.93   13.18 
  -1   0 -28  150.22    7.60 
   1   0  28  135.76    7.30 
   1   1 -28   10.16    2.57 
   1   1 -27   22.69    3.28 
   1   1 -27   23.47    3.96 
   1   1 -26   29.11    4.09 
  -1  -1  26   24.24    3.53 
   1   1 -26   25.13    4.79 
   1   1 -25   13.33    3.37 
  -1  -1  25    9.33    2.64 
   1   1 -25    9.72    3.23 
   1   1 -24    6.29    2.71 
  -1  -1  24    1.48    1.75 
   1   1 -24    2.44    2.27 
   1   1 -23    1.65    2.53 
  -1  -1  23    2.93    2.05 
   1   1 -23   -1.35    2.90 
   1   1 -22  322.73   16.17 
   1   1 -22  348.55   20.32 
   1   1 -21   65.17    7.48 
   1   1 -21   65.05    8.95 
   1   1 -20  827.38   25.98 
   1   1 -20  869.21   25.88 
   1   1 -19   77.82    7.63 
   1   1 -19   74.17    8.63 
  -1  -1  19   67.06    8.58 
   1   1 -19   82.77    9.46 
   1   1 -19   75.58    7.43 
  -1  -1  19   45.34    7.28 
  -1  -1  19   73.03    9.66 
   1   1 -19   69.74    9.12 
  -1  -1  19   72.64    8.46 
   1   1 -18  112.71    9.21 
   1   1 -18  111.74   10.53 
   1   1 -18  112.65   10.34 
  -1  -1  18  111.98   10.65 
  -1  -1  18  107.63   11.51 
   1   1 -18  108.17    8.84 
  -1  -1  18  100.46   10.31 
   1   1 -18  106.63   11.01 
  -1  -1  18  123.18   10.58 
   1   1 -17  263.12   13.55 
   1   1 -17  254.50   15.34 
  -1  -1  17  243.48   15.07 
   1   1 -17  231.75   13.93 
   1   1 -17  245.71   12.75 
  -1  -1  17  218.97   14.74 
  -1  -1  17  235.11   16.07 
  -1  -1  17  238.75   14.18 
   1   1 -17  256.98   16.35 
   1   1 -16    0.22    1.30 
  -1  -1  16   -1.95    2.11 
   1   1 -16    0.41    1.76 
   1   1 -16    1.89    1.71 
  -1  -1  16    0.88    1.93 
   1   1 -16    1.91    1.56 
  -1  -1  16    4.20    2.85 
   1   1 -16    1.35    2.13 
  -1  -1  16    0.64    1.62 
   1   1 -15   61.66    6.13 
  -1  -1  15   49.61    6.13 
   1   1 -15   52.78    6.42 
   1   1 -15   50.80    6.09 
   1   1 -15   53.56    5.56 
  -1  -1  15   48.85    6.47 
  -1  -1  15   47.44    6.67 
   1   1 -15   54.13    6.88 
   1   1 -14  149.95    9.93 
   1   1 -14  170.79   10.78 
  -1  -1  14  168.09   10.70 
  -1  -1  14  158.32   11.58 
  -1  -1  14  159.34   11.20 
   1   1 -13  148.71    9.30 
   1   1 -13  154.91    9.79 
  -1  -1  13  147.07    9.43 
  -1  -1  13  140.65    9.93 
  -1  -1  13  142.92   10.36 
   1   1 -12   44.21    4.86 
   1   1 -12   45.00    4.83 
  -1  -1  12   43.04    4.92 
  -1  -1  12   50.77    5.74 
  -1  -1  11  579.29   16.72 
   1   1 -11  542.26   16.05 
   1   1 -11  567.96   16.73 
  -1  -1  11  560.37   18.23 
   1   1 -10  197.08    9.06 
   1   1 -10  181.50    8.86 
  -1  -1  10  194.79    9.01 
  -1  -1  10  199.52   10.16 
  -1  -1   9 1586.36   24.79 
   1   1  -9 1593.45   25.23 
   1   1  -9 1578.27   25.07 
  -1  -1   9 1638.49   28.11 
  -1  -1   8 1228.04   20.11 
   1   1  -8 1217.43   20.51 
   1   1  -8 1206.95   20.46 
  -1  -1   8 1285.09   22.92 
   1   1  -7 1440.33   21.08 
  -1  -1   7 1496.48   20.82 
   1   1  -7 1450.76   21.10 
  -1  -1   7 1513.04   23.69 
   1   1  -6 2804.59   28.33 
  -1  -1   6 2843.96   16.89 
   1   1  -6 2869.92   28.75 
  -1  -1   6 2825.33   27.82 
  -1  -1   5  916.47   13.47 
  -1  -1   5  913.75    8.64 
  -1  -1   5  902.19   15.23 
  -1  -1   4  646.01   10.47 
   1   1  -4  645.84   10.64 
  -1  -1   4  710.85    7.68 
   1   1  -4  715.01    8.22 
  -1  -1   4  691.47   11.99 
   1   1  -3    4.64    0.69 
   1   1  -3    3.63    0.57 
   1   1  -3    5.29    0.96 
  -1  -1   3    5.60    1.08 
   1   1  -2    5.22    0.66 
   1   1  -2    6.69    0.92 
   1   1  -2    6.95    0.79 
  -1  -1   2    6.11    0.82 
   1   1  -1  330.25    5.40 
   1   1  -1  328.62    5.24 
   1   1   0 5673.92   32.35 
  -1  -1   0 5603.81   28.00 
  -1  -1   0 5694.01   31.54 
  -1  -1   0 5849.04   29.99 
  -1  -1   0 5656.01   28.71 
   1   1   1 3963.10   23.83 
   1   1   1 3946.65   24.67 
   1   1   1 3975.32   22.08 
   1   1   2 1756.21   14.28 
   1   1   2 1749.66   14.80 
   1   1   2 1676.81   13.13 
  -1  -1  -2 1732.55   13.16 
  -1  -1  -2 1769.65   13.74 
   1   1   2 1769.73   14.92 
  -1  -1  -2 1735.71   13.80 
  -1  -1  -2 1705.05   14.33 
   1   1   2 1805.69   11.68 
   1   1   3    4.65    0.86 
   1   1   3    5.12    0.73 
   1   1   3    7.35    0.73 
  -1  -1  -3    4.86    0.74 
   1   1   3    4.80    0.90 
  -1  -1  -3    5.03    0.90 
   1   1   3    4.85    0.66 
  -1  -1  -3    7.20    0.85 
  -1  -1  -4 1442.86   12.01 
  -1  -1  -4 1409.82   15.39 
   1   1   4 1410.81   16.05 
   1   1   4 1402.03   11.45 
   1   1   4 1452.06   12.75 
   1   1   4 1410.85   17.27 
  -1  -1  -4 1424.52   14.53 
  -1  -1  -4 1396.73   16.58 
  -1  -1  -4 1387.29   13.42 
   1   1   5   58.97    1.98 
  -1  -1  -5   59.10    2.15 
   1   1   5   62.53    2.35 
   1   1   5   54.29    3.29 
  -1  -1  -5   55.43    3.61 
  -1  -1  -5   54.61    2.64 
   1   1   6  520.18    6.02 
  -1  -1  -6  528.21    9.49 
  -1  -1  -6  529.99    6.52 
   1   1   6  522.23   11.20 
  -1  -1  -6  514.70   12.02 
  -1  -1  -6  502.02    8.81 
   1   1   7   54.89    1.64 
   1   1   7   60.16    4.10 
  -1  -1  -7   63.94    3.55 
  -1  -1  -7   57.62    1.79 
  -1  -1  -7   57.60    3.20 
  -1  -1  -7   63.85    4.64 
  -1  -1  -8  860.51   16.02 
  -1  -1  -8  836.07   14.40 
   1   1   8  831.28   16.51 
  -1  -1  -8  817.85   13.08 
   1   1   8  835.00   18.23 
  -1  -1  -8  808.97   17.99 
   1   1   9  282.54   10.27 
  -1  -1  -9  289.74    9.87 
  -1  -1  -9  290.96    8.90 
  -1  -1  -9  288.45    8.15 
   1   1   9  285.15   11.30 
  -1  -1  -9  282.05   11.28 
  -1  -1 -10 1909.68   28.09 
  -1  -1 -10 1933.10   25.91 
   1   1  10 1881.82   29.13 
  -1  -1 -10 1923.05   23.56 
   1   1  10 1943.99   32.05 
  -1  -1 -11 1449.19   25.72 
  -1  -1 -11 1495.70   23.73 
   1   1  11 1488.43   27.16 
   1   1  11 1461.00   29.31 
  -1  -1 -11 1484.57   21.66 
  -1  -1 -12  407.71   12.94 
  -1  -1 -12  398.68   14.01 
   1   1  12  404.29   14.77 
   1   1  12  390.41   15.60 
  -1  -1 -12  410.36   11.67 
   1   1  12  397.64   12.82 
  -1  -1 -13    0.27    1.16 
   1   1  13    1.90    1.43 
  -1  -1 -13    0.24    1.18 
  -1  -1 -13    1.12    1.10 
   1   1  13   -0.77    1.85 
  -1  -1 -14 2710.07   38.98 
  -1  -1 -14 2779.73   42.67 
   1   1  14 2740.14   44.25 
  -1  -1 -14 2838.04   35.71 
   1   1  14 2709.74   46.71 
   1   1  14 2751.60   39.30 
   1   1  15  388.94   17.15 
  -1  -1 -15  398.88   16.57 
  -1  -1 -15  400.74   15.21 
   1   1  15  400.64   18.40 
   1   1  15  388.43   14.95 
  -1  -1 -16   13.24    3.13 
  -1  -1 -16   10.45    3.47 
   1   1  16   10.47    3.20 
   1   1  16   15.06    3.86 
   1   1  16   10.87    3.12 
  -1  -1 -16   14.40    4.01 
   1   1  16   13.74    3.09 
  -1  -1 -17    4.11    2.25 
  -1  -1 -17   -1.07    1.39 
  -1  -1 -17    1.62    1.89 
   1   1  17   -0.14    1.84 
   1   1  17    0.26    2.13 
  -1  -1 -17   -1.21    1.72 
   1   1  17   -2.18    2.49 
  -1  -1 -17    0.65    2.29 
   1   1  17    3.88    2.13 
  -1  -1 -18   16.45    3.77 
   1   1  18   11.27    3.66 
  -1  -1 -18   12.17    3.43 
  -1  -1 -18   16.67    4.06 
  -1  -1 -18   15.34    3.31 
   1   1  18   14.58    4.69 
   1   1  18   13.38    3.66 
   1   1  18   12.23    3.08 
  -1  -1 -18   16.48    4.32 
  -1  -1 -19    0.51    1.52 
  -1  -1 -19   -0.13    1.50 
   1   1  19   -1.36    2.52 
  -1  -1 -19    1.50    2.35 
  -1  -1 -19   -0.61    1.43 
   1   1  19    0.30    2.08 
   1   1  19    6.08    3.89 
  -1  -1 -19   -0.48    2.52 
   1   1  19   -1.36    2.51 
  -1  -1 -20  350.37   16.85 
  -1  -1 -20  308.85   15.41 
   1   1  20  303.47   18.92 
  -1  -1 -20  331.75   18.88 
   1   1  20  292.16   19.00 
  -1  -1 -20  307.27   14.75 
   1   1  20  255.63   17.93 
  -1  -1 -20  299.04   18.50 
   1   1  20  288.72   16.01 
  -1  -1 -21  650.39   22.66 
  -1  -1 -21  719.46   24.40 
  -1  -1 -21  669.68   22.14 
  -1  -1 -21  676.75   28.12 
  -1  -1 -22    4.21    2.41 
  -1  -1 -22   11.57    3.50 
  -1  -1 -22    8.20    3.10 
  -1  -1 -22    5.71    3.04 
  -1  -1 -23  348.06   16.52 
  -1  -1 -23  358.79   15.88 
  -1  -1 -23  317.61   19.10 
  -1  -1 -24   11.96    3.32 
  -1  -1 -24   14.71    3.78 
   1   1  24    9.11    3.27 
  -1  -1 -24   10.70    3.81 
  -1  -1 -25   -3.11    2.65 
   1   1  25    1.11    1.95 
  -1  -1 -25   -2.54    3.37 
  -1  -1 -26  102.01    7.80 
   1   1  26   90.49    7.73 
  -1  -1 -26   76.89    8.26 
  -1  -1 -27    2.90    1.61 
   1   1  27    3.34    1.95 
  -1  -1 -27    4.22    2.43 
  -1  -1 -28  147.67    7.82 
   1   1  28  148.67    7.87 
  -1  -1 -28  128.75    8.58 
   1   2 -27  161.60    8.13 
   1   2 -27  140.89    9.21 
   1   2 -26   36.81    4.39 
  -1  -2  26   27.25    3.46 
   1   2 -26   29.93    5.05 
   1   2 -25   77.08    6.95 
  -1  -2  25   61.52    5.79 
   1   2 -25   72.67    8.28 
   1   2 -24   13.30    3.43 
  -1  -2  24   10.89    3.01 
   1   2 -24   11.89    3.94 
   1   2 -23   34.39    5.44 
  -1  -2  23   26.52    4.66 
   1   2 -23   24.92    5.86 
   1   2 -22   71.56    7.62 
  -1  -2  22   67.67    7.52 
   1   2 -22   71.94    9.12 
   1   2 -21   88.76    8.52 
  -1  -2  21   75.09    8.04 
   1   2 -21   79.27    9.88 
   1   2 -20  320.30   16.04 
   1   2 -20  345.79   20.30 
   1   2 -19   60.79    6.98 
   1   2 -19   50.91    6.34 
   1   2 -19   51.58    7.80 
   1   2 -19   45.63    6.73 
  -1  -2  19   50.10    7.75 
  -1  -2  19   43.05    7.66 
  -1  -2  19   54.95    7.52 
   1   2 -19   43.23    7.00 
  -1  -2  19   45.21    6.99 
   1   2 -18   90.63    8.30 
   1   2 -18   79.90    7.83 
  -1  -2  18   76.31    9.12 
   1   2 -18   91.45    9.84 
   1   2 -18   81.48    8.88 
  -1  -2  18   72.14    8.77 
  -1  -2  18   77.09    9.73 
   1   2 -18   83.17    7.79 
   1   2 -18   76.37    9.26 
  -1  -2  18   81.10    8.89 
   1   2 -17    4.31    1.97 
   1   2 -17    4.11    2.48 
   1   2 -17    2.17    2.30 
   1   2 -17    7.16    3.07 
  -1  -2  17    8.25    2.97 
  -1  -2  17    5.08    2.89 
  -1  -2  17    6.31    3.22 
   1   2 -17    6.28    2.34 
   1   2 -17    5.08    3.67 
   1   2 -16   13.32    4.72 
   1   2 -16    8.52    2.75 
   1   2 -16    6.06    2.12 
   1   2 -16    6.10    2.49 
  -1  -2  16    6.97    3.05 
  -1  -2  16    5.24    2.69 
  -1  -2  16    4.44    2.62 
   1   2 -16    6.72    2.54 
   1   2 -16    8.20    3.43 
   1   2 -15   58.54    5.96 
   1   2 -15   59.57    6.93 
  -1  -2  15   65.51    7.21 
   1   2 -15   59.16    6.74 
  -1  -2  15   59.79    7.72 
  -1  -2  15   54.72    6.82 
   1   2 -15   57.93    5.77 
   1   2 -15   57.39    7.27 
   1   2 -14   46.80    5.81 
  -1  -2  14   45.12    5.69 
   1   2 -14   42.11    5.46 
  -1  -2  14   41.39    6.25 
  -1  -2  14   43.01    5.70 
  -1  -2  13    2.46    1.15 
   1   2 -13    3.93    1.93 
   1   2 -13    2.09    1.61 
  -1  -2  13    1.24    1.80 
  -1  -2  13    3.93    2.12 
  -1  -2  12   76.31    6.53 
   1   2 -12   74.18    6.60 
   1   2 -12   65.67    6.02 
  -1  -2  12   79.66    7.57 
  -1  -2  12   74.43    6.85 
   1   2 -11   42.41    4.68 
   1   2 -11   45.96    5.00 
  -1  -2  11   46.10    4.91 
  -1  -2  11   48.48    5.22 
  -1  -2  11   45.04    5.48 
   1   2 -10  531.13   15.53 
   1   2 -10  516.36   15.66 
  -1  -2  10  531.16   15.40 
  -1  -2  10  550.63   16.44 
  -1  -2  10  515.22   17.07 
   1   2  -9 1670.41   27.00 
  -1  -2   9 1715.38   26.65 
   1   2  -9 1740.55   26.95 
  -1  -2   9 1730.47   30.03 
  -1  -2   9 1758.39   27.97 
   1   2  -8  397.76   12.00 
   1   2  -8  359.81    5.00 
  -1  -2   8  412.43   11.96 
   1   2  -8  415.43   12.11 
  -1  -2   8  380.57    5.35 
  -1  -2   8  434.32   13.69 
  -1  -2   8  404.14   12.28 
  -1  -2   7 1889.42   15.97 
   1   2  -7 1945.61   25.62 
   1   2  -7 1790.86   15.30 
  -1  -2   7 1965.58   25.61 
   1   2  -7 1894.04   25.72 
  -1  -2   7 1965.62   26.19 
  -1  -2   7 2036.14   28.58 
   1   2  -6  496.88   11.76 
   1   2  -6  499.01   11.82 
   1   2  -6  464.45    7.36 
  -1  -2   6  492.76    7.85 
  -1  -2   6  509.90   12.98 
  -1  -2   6  505.55   11.74 
  -1  -2   5 2925.18   22.67 
   1   2  -5 2916.61   29.02 
  -1  -2   5 3057.45   31.30 
  -1  -2   5 3003.70   28.27 
   1   2  -4  186.99    4.73 
  -1  -2   4  187.69    5.04 
  -1  -2   4  192.95    6.73 
  -1  -2   4  195.32    5.82 
   1   2  -3 3571.71   25.85 
  -1  -2   3 3596.37   26.88 
  -1  -2   3 3817.66   26.99 
  -1  -2   3 3814.60   31.26 
   1   2  -2    0.99    0.77 
  -1  -2   2    1.64    0.78 
   1   2  -2    0.56    0.47 
  -1  -2   2    3.59    0.66 
  -1  -2   2    0.88    0.73 
  -1  -2   2    4.24    0.93 
   1   2  -1    2.55    0.73 
  -1  -2   1    4.41    0.92 
   1   2  -1    2.93    0.87 
  -1  -2   1    2.99    0.79 
  -1  -2   1    3.90    0.79 
  -1  -2   1    3.97    0.43 
   1   2  -1    3.30    0.81 
  -1  -2   0  959.25   11.96 
  -1  -2   0  937.61   12.25 
   1   2   0  953.53   12.52 
  -1  -2  -1   80.07    3.30 
   1   2   1   84.19    3.61 
  -1  -2  -1   79.49    3.26 
   1   2   1   82.35    2.33 
  -1  -2  -1   83.20    2.79 
  -1  -2  -1   80.94    3.35 
  -1  -2  -1   78.34    2.10 
   1   2   1   76.70    3.27 
   1   2   2  417.66    7.36 
   1   2   2  449.22    8.53 
  -1  -2  -2  423.24    7.76 
   1   2   2  445.97    7.31 
  -1  -2  -2  426.36    7.55 
  -1  -2  -2  436.11    7.73 
  -1  -2  -2  429.47    6.65 
   1   2   2  433.46    7.43 
  -1  -2  -3  577.84    9.22 
   1   2   3  585.44   10.27 
   1   2   3  574.74    8.68 
  -1  -2  -3  582.28    9.30 
   1   2   3  596.62    9.98 
  -1  -2  -3  604.25    9.78 
  -1  -2  -3  586.95    9.27 
  -1  -2  -3  590.31    8.01 
   1   2   3  604.64    8.79 
   1   2   4  585.37   10.98 
   1   2   4  585.89    8.68 
  -1  -2  -4  578.98    9.29 
   1   2   4  587.63   11.39 
  -1  -2  -4  598.57   10.05 
  -1  -2  -4  597.58   10.60 
  -1  -2  -4  594.09   10.76 
  -1  -2  -4  597.13    8.28 
   1   2   4  613.65    9.31 
   1   2   5  173.53    4.53 
   1   2   5  175.41    6.33 
  -1  -2  -5  165.42    4.90 
   1   2   5  176.91    6.82 
  -1  -2  -5  167.09    6.34 
   1   2   5  175.05    5.23 
  -1  -2  -5  171.67    4.48 
  -1  -2  -6 3280.88   25.16 
   1   2   6 3233.45   23.50 
   1   2   6 3217.10   32.02 
   1   2   6 3326.85   34.81 
  -1  -2  -6 3367.97   30.35 
  -1  -2  -6 3135.61   24.44 
  -1  -2  -6 3145.83   32.79 
   1   2   6 3287.68   28.10 
   1   2   7  245.69    8.63 
  -1  -2  -7  245.82    5.72 
   1   2   7  250.68    5.27 
  -1  -2  -7  253.98    8.05 
   1   2   7  249.92    9.51 
   1   2   7  240.82    7.31 
  -1  -2  -7  233.14    5.90 
  -1  -2  -7  235.00    8.92 
   1   2   8  304.25    5.62 
   1   2   8  306.92   10.34 
  -1  -2  -8  319.85    9.29 
  -1  -2  -8  319.20    9.97 
  -1  -2  -8  301.75    6.08 
  -1  -2  -8  303.15    7.18 
   1   2   8  306.33   11.32 
  -1  -2  -8  293.83   10.89 
   1   2   8  317.75    9.00 
  -1  -2  -9  293.99    5.12 
  -1  -2  -9  291.79   10.25 
  -1  -2  -9  302.95    9.64 
   1   2   9  282.33   10.54 
   1   2   9  290.50   11.65 
  -1  -2  -9  293.53    7.54 
  -1  -2  -9  269.71   11.26 
   1   2   9  296.16    9.31 
   1   2  10  996.03   21.36 
  -1  -2 -10 1056.31   19.41 
  -1  -2 -10 1017.51   20.60 
  -1  -2 -10 1023.29   15.48 
   1   2  10 1045.39   23.88 
   1   2  10 1017.22   18.76 
   1   2  11   81.87    6.44 
  -1  -2 -11   79.25    6.05 
  -1  -2 -11   84.24    5.69 
   1   2  11   79.34    6.96 
  -1  -2 -11   83.55    4.59 
   1   2  11   78.82    5.46 
  -1  -2 -12   21.01    3.09 
   1   2  12   20.44    3.50 
  -1  -2 -12   23.26    3.47 
  -1  -2 -12   20.94    2.58 
   1   2  12   21.34    4.05 
   1   2  12   27.18    3.47 
   1   2  13 3148.65   45.91 
  -1  -2 -13 3203.71   44.28 
  -1  -2 -13 3110.18   41.02 
   1   2  13 3115.16   49.21 
   1   2  13 3050.29   39.88 
   1   2  14 1195.83   29.05 
  -1  -2 -14 1250.16   28.35 
  -1  -2 -14 1227.71   26.03 
   1   2  14 1200.18   31.15 
   1   2  14 1221.47   25.69 
  -1  -2 -15  739.97   22.94 
   1   2  15  698.89   23.29 
  -1  -2 -15  752.81   21.33 
   1   2  15  726.00   25.28 
   1   2  15  718.72   20.52 
   1   2  16    8.64    3.20 
  -1  -2 -16    9.28    2.79 
  -1  -2 -16    8.06    2.93 
  -1  -2 -16    7.16    2.01 
   1   2  16   12.41    4.02 
   1   2  16    6.87    2.38 
  -1  -2 -16    7.88    3.36 
  -1  -2 -17   -0.30    2.00 
  -1  -2 -17    3.53    1.96 
  -1  -2 -17    0.26    1.60 
   1   2  17    3.60    2.16 
  -1  -2 -17    3.84    1.93 
   1   2  17    6.07    3.26 
   1   2  17    2.46    2.78 
   1   2  17    2.57    1.73 
  -1  -2 -17    4.49    2.82 
  -1  -2 -18  217.28   12.77 
  -1  -2 -18  200.86   13.56 
   1   2  18  182.70   13.81 
  -1  -2 -18  202.55   12.44 
   1   2  18  188.30   14.62 
   1   2  18  177.26   13.97 
  -1  -2 -18  191.63   11.14 
  -1  -2 -18  212.56   14.79 
   1   2  18  184.03   11.95 
  -1  -2 -19   36.02    5.50 
   1   2  19   33.88    6.59 
  -1  -2 -19   36.67    5.39 
  -1  -2 -19   42.51    6.46 
   1   2  19   38.96    7.45 
  -1  -2 -19   32.16    4.83 
   1   2  19   26.44    6.00 
  -1  -2 -19   35.35    6.42 
   1   2  19   39.83    6.10 
  -1  -2 -20  130.36   10.20 
  -1  -2 -20  134.84   10.41 
   1   2  20  112.54   11.70 
  -1  -2 -20  127.97   11.76 
   1   2  20  117.68   12.42 
   1   2  20   78.97   10.04 
  -1  -2 -20  117.42    9.22 
   1   2  20  109.21    9.73 
  -1  -2 -20  127.94   11.95 
  -1  -2 -21   21.10    4.48 
  -1  -2 -21   25.93    5.10 
  -1  -2 -21   19.04    4.17 
  -1  -2 -21   21.95    5.20 
  -1  -2 -22  262.46   14.34 
  -1  -2 -22  235.09   13.77 
  -1  -2 -22  239.94   13.21 
  -1  -2 -22  215.92   15.75 
  -1  -2 -23   50.66    6.45 
  -1  -2 -23   44.76    6.03 
  -1  -2 -23   40.06    5.57 
  -1  -2 -23   38.56    6.69 
  -1  -2 -24    2.73    2.29 
   1   2  24    0.74    2.29 
  -1  -2 -24   -0.20    2.28 
  -1  -2 -24    1.55    2.71 
  -1  -2 -25    1.52    1.97 
   1   2  25    3.38    1.95 
  -1  -2 -25   -0.43    2.28 
  -1  -2 -26   34.65    4.70 
   1   2  26   31.24    4.86 
  -1  -2 -26   33.83    5.70 
  -1  -2 -27  100.23    7.26 
   1   2  27   81.18    6.79 
  -1  -2 -27   76.95    7.40 
  -1  -2 -28   30.11    3.74 
   1   2  28   24.72    3.36 
  -1  -2 -28   25.23    3.95 
   1   3 -27   22.06    2.84 
   1   3 -27   31.00    4.31 
   1   3 -26    3.16    1.33 
   1   3 -26    2.56    1.95 
   1   3 -25  116.01    8.05 
  -1  -3  25  102.32    6.81 
   1   3 -25  107.65    9.65 
   1   3 -24   80.26    7.28 
  -1  -3  24   64.29    5.97 
   1   3 -24   80.82    8.95 
   1   3 -23   87.67    7.90 
  -1  -3  23   84.55    7.50 
   1   3 -23   91.06    9.89 
   1   3 -22   -0.60    2.00 
  -1  -3  22    0.15    1.82 
   1   3 -22   -0.84    2.25 
   1   3 -21  516.04   20.27 
  -1  -3  21  523.76   19.52 
   1   3 -21  532.59   25.14 
   1   3 -20   -2.28    2.18 
   1   3 -20   -0.35    2.41 
  -1  -3  20   -0.90    1.58 
   1   3 -20    0.07    2.85 
   1   3 -19  988.64   28.04 
  -1  -3  19 1005.45   27.55 
   1   3 -19 1056.10   35.23 
   1   3 -18    3.43    1.50 
   1   3 -18    5.20    2.07 
  -1  -3  18    9.89    3.80 
   1   3 -18   -0.17    1.84 
   1   3 -18    4.59    3.05 
  -1  -3  18    2.81    2.29 
  -1  -3  18    1.10    3.14 
  -1  -3  18    0.96    2.44 
   1   3 -18   -0.14    2.33 
   1   3 -17  120.40    9.25 
   1   3 -17  131.11   10.05 
   1   3 -17  122.59   11.20 
   1   3 -17  116.41   10.27 
  -1  -3  17  120.76   10.94 
  -1  -3  17  121.09   11.50 
  -1  -3  17  121.74   11.88 
  -1  -3  17  117.91   10.51 
   1   3 -17  132.39   12.04 
   1   3 -16   80.98    7.42 
   1   3 -16   92.18    8.14 
   1   3 -16   89.20    8.58 
  -1  -3  16   78.00    8.49 
   1   3 -16   87.74    9.19 
  -1  -3  16   84.81    9.46 
  -1  -3  16   82.27    8.45 
   1   3 -16   83.42    9.34 
   1   3 -15   12.11    2.76 
   1   3 -15   13.92    3.25 
  -1  -3  15   12.14    3.38 
   1   3 -15   12.57    3.34 
   1   3 -15   15.27    3.74 
  -1  -3  15   20.02    4.13 
  -1  -3  15   16.07    4.11 
   1   3 -15   14.10    4.01 
  -1  -3  14   -1.15    1.67 
   1   3 -14    1.20    2.08 
   1   3 -14    0.74    1.53 
  -1  -3  14    1.93    2.45 
  -1  -3  14    1.03    2.19 
   1   3 -13   95.32    8.16 
  -1  -3  13   79.79    7.35 
   1   3 -13   78.79    7.16 
  -1  -3  13   87.78    7.66 
  -1  -3  13   81.47    8.16 
  -1  -3  12   -0.57    1.19 
   1   3 -12    2.25    1.55 
   1   3 -12    0.30    1.24 
  -1  -3  12    3.25    1.90 
  -1  -3  12   -0.20    1.39 
   1   3 -11  122.69    8.36 
   1   3 -11  111.90    7.69 
  -1  -3  11  122.83    8.17 
  -1  -3  11  117.79    7.85 
  -1  -3  11  121.25    8.91 
   1   3 -10 1110.31   23.52 
   1   3 -10 1129.75   24.51 
  -1  -3  10 1178.88   24.44 
  -1  -3  10 1182.22   23.68 
  -1  -3  10 1143.13   26.46 
   1   3  -9   65.56    5.56 
   1   3  -9   75.99    5.74 
  -1  -3   9   72.26    5.74 
  -1  -3   9   74.83    5.54 
  -1  -3   9   70.30    6.04 
   1   3  -8  759.03   17.96 
  -1  -3   8  737.57   11.50 
  -1  -3   8  768.76   17.71 
   1   3  -8  747.03   11.32 
   1   3  -8  773.28   17.84 
  -1  -3   8  817.59   19.87 
  -1  -3   8  811.01   17.08 
   1   3  -7   70.79    5.22 
   1   3  -7   80.21    5.38 
   1   3  -7   70.72    3.52 
  -1  -3   7   76.61    3.75 
  -1  -3   7   84.14    5.94 
  -1  -3   7   82.21    4.99 
   1   3  -6   80.43    3.82 
   1   3  -6   81.30    5.21 
  -1  -3   6   81.47    4.03 
   1   3  -6   82.47    5.30 
  -1  -3   6   85.08    5.58 
  -1  -3   6   89.36    4.75 
   1   3  -5  523.11   12.78 
   1   3  -5  531.05   12.77 
  -1  -3   5  536.01   10.29 
   1   3  -5  527.62   10.06 
  -1  -3   5  547.77   13.21 
  -1  -3   5  566.34   13.56 
  -1  -3   5  550.00   10.75 
  -1  -3   4  176.21    5.99 
   1   3  -4  174.64    6.97 
   1   3  -4  174.10    5.72 
  -1  -3   4  192.37    7.33 
  -1  -3   4  181.00    5.41 
   1   3  -3  769.92   12.27 
   1   3  -3  732.58   13.17 
  -1  -3   3  760.11   12.55 
  -1  -3   3  789.89   10.24 
  -1  -3   3  819.77   14.37 
   1   3  -2 1728.94   19.37 
   1   3  -2 1735.05   20.94 
  -1  -3   2 1746.67   20.08 
  -1  -3   1 3824.08   31.72 
   1   3  -1 3740.28   30.74 
   1   3  -1 3770.63   32.98 
  -1  -3   1 3905.10   31.72 
   1   3  -1 3840.11   34.77 
  -1  -3   0 2286.46   23.24 
  -1  -3   0 2369.11   22.42 
  -1  -3  -1  126.50    5.08 
  -1  -3  -1  126.92    4.64 
   1   3   1  123.82    5.32 
  -1  -3  -2  926.94   14.10 
   1   3   2  944.95   15.43 
  -1  -3  -2  974.96   13.06 
   1   3   2  901.13   14.16 
   1   3   3  216.02    7.30 
  -1  -3  -3  209.63    6.58 
   1   3   3  201.33    6.22 
   1   3   3  215.34    6.84 
   1   3   3  214.31    6.46 
   1   3   3  222.52    6.69 
   1   3   4  689.17   13.71 
   1   3   4  706.15   12.53 
  -1  -3  -4  667.70   12.04 
   1   3   4  682.32   11.44 
   1   3   4  684.31   13.07 
  -1  -3  -4  673.35    9.62 
   1   3   4  696.95   12.02 
   1   3   5 1137.97   18.54 
  -1  -3  -5 1082.65   15.60 
   1   3   5 1107.92   14.89 
   1   3   5 1116.60   18.49 
  -1  -3  -5 1084.45   12.44 
   1   3   5 1124.17   16.04 
   1   3   6   43.84    2.84 
   1   3   6   48.08    3.93 
  -1  -3  -6   48.64    3.22 
   1   3   6   47.69    4.12 
  -1  -3  -6   50.22    3.69 
   1   3   6   45.35    3.32 
  -1  -3  -6   47.63    2.49 
  -1  -3  -6   41.25    3.64 
   1   3   7 1941.84   27.11 
  -1  -3  -7 1918.22   21.51 
   1   3   7 1947.69   20.25 
   1   3   7 2013.32   29.28 
  -1  -3  -7 2022.15   25.82 
   1   3   7 2007.27   24.00 
  -1  -3  -7 1903.96   17.81 
  -1  -3  -8   84.18    4.19 
   1   3   8   86.61    3.88 
   1   3   8   91.17    6.01 
   1   3   8   79.55    6.17 
  -1  -3  -8   85.52    5.42 
  -1  -3  -8   80.63    3.42 
   1   3   8   80.85    4.91 
  -1  -3  -9   63.48    5.03 
   1   3   9   56.66    5.03 
  -1  -3  -9   60.61    3.46 
   1   3   9   58.83    3.10 
  -1  -3  -9   55.60    2.97 
  -1  -3  -9   55.16    4.65 
   1   3   9   63.96    5.74 
   1   3   9   67.10    4.66 
  -1  -3 -10  747.45   17.28 
   1   3  10  707.45   10.49 
  -1  -3 -10  704.22   17.87 
   1   3  10  697.72   18.56 
  -1  -3 -10  719.52   11.26 
  -1  -3 -10  725.69   11.64 
   1   3  10  736.06   20.67 
   1   3  10  715.34   16.23 
  -1  -3 -11  672.39   18.27 
   1   3  11  681.92   19.24 
  -1  -3 -11  707.44   17.57 
   1   3  11  698.72   21.03 
   1   3  11  676.36   16.62 
   1   3  12 2099.68   36.26 
  -1  -3 -12 2148.27   33.10 
  -1  -3 -12 2096.13   34.65 
   1   3  12 2123.29   39.78 
   1   3  12 2095.21   31.72 
  -1  -3 -13 1807.56   33.39 
  -1  -3 -13 1787.68   31.53 
   1   3  13 1747.43   34.44 
   1   3  13 1772.03   37.42 
   1   3  13 1751.92   30.29 
   1   3  14  582.40   20.66 
  -1  -3 -14  586.22   19.71 
  -1  -3 -14  594.18   18.64 
   1   3  14  562.02   21.92 
   1   3  14  564.85   17.76 
  -1  -3 -15  342.73   14.82 
   1   3  15  310.54   15.88 
  -1  -3 -15  334.85   15.52 
   1   3  15  339.20   17.67 
   1   3  15  320.41   14.00 
   1   3  16   63.31    7.52 
  -1  -3 -16   73.01    7.84 
  -1  -3 -16   71.53    7.09 
   1   3  16   75.45    8.71 
   1   3  16   70.74    7.06 
  -1  -3 -16   70.20    6.47 
   1   3  16   63.53    6.68 
  -1  -3 -16   70.10    7.78 
  -1  -3 -17    3.33    1.83 
   1   3  17   13.76    3.98 
  -1  -3 -17    4.82    2.71 
  -1  -3 -17   12.34    3.26 
   1   3  17    5.07    2.87 
   1   3  17    4.98    2.55 
  -1  -3 -17    7.92    2.52 
  -1  -3 -17   11.41    3.32 
   1   3  17    9.94    2.99 
   1   3  17   10.80    3.61 
  -1  -3 -18  187.94   12.06 
   1   3  18  162.95   13.29 
  -1  -3 -18  175.17   11.86 
  -1  -3 -18  187.04   13.20 
   1   3  18  164.19   10.75 
   1   3  18  186.67   14.81 
  -1  -3 -18  173.22   10.81 
   1   3  18  137.42   10.64 
  -1  -3 -18  185.29   13.70 
   1   3  18  151.39   11.08 
  -1  -3 -19  432.99   18.43 
   1   3  19  335.02   19.58 
  -1  -3 -19  388.57   18.31 
  -1  -3 -19  397.10   20.00 
   1   3  19  339.74   20.51 
  -1  -3 -19  356.55   15.94 
   1   3  19  333.62   15.65 
   1   3  19  339.96   17.06 
   1   3  19  328.88   16.65 
  -1  -3 -19  381.44   20.23 
  -1  -3 -20  370.66   17.33 
  -1  -3 -20  337.62   15.63 
   1   3  20  298.98   14.95 
   1   3  20  288.19   19.03 
   1   3  20  329.18   16.52 
  -1  -3 -20  327.96   19.20 
   1   3  20  295.87   16.49 
  -1  -3 -21   89.55    8.49 
  -1  -3 -21   77.97    8.27 
   1   3  21   70.57    7.58 
  -1  -3 -21   75.71    7.66 
  -1  -3 -21   76.21    9.70 
  -1  -3 -22   91.79    8.68 
  -1  -3 -22   85.56    7.94 
  -1  -3 -22   75.32    9.30 
  -1  -3 -23  172.59   11.81 
  -1  -3 -23  162.16   10.88 
  -1  -3 -23  135.16   12.20 
  -1  -3 -24   -1.07    2.29 
  -1  -3 -24    0.46    1.75 
  -1  -3 -24    1.20    2.13 
  -1  -3 -25    8.54    2.72 
  -1  -3 -25   11.08    2.62 
   1   3  25    8.36    2.76 
  -1  -3 -25   14.83    4.66 
  -1  -3 -26   81.73    7.20 
   1   3  26   66.94    6.75 
  -1  -3 -26   65.55    7.56 
  -1  -3 -27    1.22    1.53 
   1   3  27   -0.07    1.44 
  -1  -3 -27    0.37    1.82 
   1   3  28   -1.91    1.68 
  -1  -3 -28   -0.78    1.41 
  -1  -4  27    6.74    1.78 
   1   4 -27    3.12    1.60 
   1   4 -26   -0.21    1.18 
   1   4 -26    0.51    1.58 
   1   4 -25  107.84    7.28 
   1   4 -25  112.74    9.41 
   1   4 -24   -1.90    2.32 
   1   4 -24   -2.14    1.94 
   1   4 -23  330.06   14.86 
   1   4 -23  365.54   19.30 
   1   4 -22  145.41   10.15 
   1   4 -22  152.81   13.15 
   1   4 -21  175.26   11.65 
  -1  -4  21  190.42   11.36 
   1   4 -21  199.94   15.31 
   1   4 -20  319.41   15.96 
   1   4 -20  384.81   17.47 
  -1  -4  20  352.88   15.99 
   1   4 -20  368.57   21.06 
   1   4 -19  134.14   10.31 
   1   4 -19  163.34   11.38 
  -1  -4  19  134.60    9.86 
   1   4 -19  145.76   13.28 
   1   4 -18  230.38   13.52 
   1   4 -18  192.99   12.14 
  -1  -4  18  186.51   14.33 
   1   4 -18  213.72   15.73 
  -1  -4  18  207.22   15.98 
  -1  -4  18  196.65   11.91 
  -1  -4  18  216.21   16.24 
   1   4 -18  211.59   15.61 
   1   4 -17   68.95    7.32 
   1   4 -17   60.33    6.76 
   1   4 -17   69.91    8.19 
  -1  -4  17   59.07    8.14 
   1   4 -17   66.42    8.50 
  -1  -4  17   58.09    8.42 
  -1  -4  17   80.55    9.87 
  -1  -4  17   63.77    6.75 
   1   4 -17   70.51    8.84 
   1   4 -16  365.39   15.79 
   1   4 -16  416.35   17.66 
  -1  -4  16  373.92   18.96 
   1   4 -16  372.44   18.25 
   1   4 -16  419.42   20.61 
  -1  -4  16  408.24   21.02 
  -1  -4  16  377.04   15.66 
  -1  -4  16  376.98   20.07 
   1   4 -16  420.26   21.18 
   1   4 -15   55.58    5.95 
   1   4 -15   67.87    6.61 
   1   4 -15   50.90    6.09 
   1   4 -15   63.90    7.22 
  -1  -4  15   62.45    7.37 
   1   4 -15   64.11    7.89 
  -1  -4  15   58.87    7.80 
  -1  -4  15   58.62    6.80 
  -1  -4  15   57.70    7.58 
   1   4 -15   72.53    8.58 
   1   4 -14  801.69   23.15 
   1   4 -14  710.62   20.87 
   1   4 -14  726.41   23.59 
   1   4 -14  730.56   25.07 
  -1  -4  14  722.74   24.26 
  -1  -4  14  727.01   25.90 
  -1  -4  14  754.24   22.93 
  -1  -4  14  769.83   26.78 
   1   4 -14  815.62   27.61 
   1   4 -13  103.20    8.60 
   1   4 -13  107.26    9.16 
  -1  -4  13  110.77    9.10 
  -1  -4  13  115.03   10.07 
  -1  -4  13  114.45    9.67 
  -1  -4  13  107.03    8.22 
   1   4 -12   36.65    4.95 
  -1  -4  12   32.31    4.78 
   1   4 -12   36.02    5.17 
  -1  -4  12   36.61    5.40 
  -1  -4  12   36.39    4.52 
  -1  -4  12   32.82    5.16 
   1   4 -11  163.12   10.29 
  -1  -4  11  177.48   10.44 
   1   4 -11  166.12    9.96 
  -1  -4  11  161.21   10.64 
  -1  -4  11  181.44   11.31 
  -1  -4  11  175.85    9.43 
   1   4 -10   74.41    6.34 
   1   4 -10   61.33    6.09 
  -1  -4  10   66.97    6.14 
  -1  -4  10   65.11    6.37 
  -1  -4  10   86.23    7.47 
  -1  -4  10   63.07    5.30 
   1   4  -9  721.60   19.26 
   1   4  -9  733.00   19.95 
  -1  -4   9  765.45   19.89 
  -1  -4   9  745.31   20.97 
  -1  -4   9  759.03   17.33 
  -1  -4   9  721.35   20.45 
   1   4  -8  872.18   21.06 
   1   4  -8  891.83   15.21 
  -1  -4   8  906.56   15.28 
   1   4  -8  893.63   20.69 
  -1  -4   8  854.78   21.21 
  -1  -4   8  937.68   18.04 
  -1  -4   8  917.78   22.01 
   1   4  -7 1189.05   22.92 
   1   4  -7 1147.91   23.20 
   1   4  -7 1153.69   17.87 
  -1  -4   7 1182.95   18.07 
  -1  -4   7 1214.43   24.20 
  -1  -4   7 1245.94   19.52 
  -1  -4   7 1272.95   24.72 
  -1  -4   6  198.00    7.25 
   1   4  -6  193.98    9.06 
   1   4  -6  186.45    6.98 
   1   4  -6  194.03    8.81 
  -1  -4   6  197.12    9.11 
  -1  -4   6  208.22    9.33 
  -1  -4   6  200.84    7.02 
  -1  -4   5 1362.43   20.13 
   1   4  -5 1364.71   23.60 
   1   4  -5 1360.63   19.55 
  -1  -4   5 1464.69   24.11 
  -1  -4   5 1512.91   24.43 
  -1  -4   5 1419.17   17.98 
  -1  -4   5 1387.71   23.97 
  -1  -4   4  244.90    8.15 
   1   4  -4  237.51    9.33 
   1   4  -4  234.93    8.62 
   1   4  -4  228.16    7.77 
  -1  -4   4  240.08    9.35 
  -1  -4   4  257.04    9.33 
  -1  -4   4  250.67    9.33 
  -1  -4   4  255.15    6.50 
   1   4  -3   41.80    3.71 
  -1  -4   3   46.00    3.61 
   1   4  -3   45.41    3.47 
  -1  -4   3   49.20    3.96 
  -1  -4   3   52.02    2.62 
  -1  -4   3   47.40    4.07 
  -1  -4   3   47.29    3.94 
   1   4  -2  407.84   11.30 
  -1  -4   2  412.45   10.66 
   1   4  -2  407.42   10.32 
  -1  -4   2  448.20   11.28 
   1   4  -2  435.36   12.60 
  -1  -4   1 2194.64   26.16 
   1   4  -1 2153.01   27.46 
   1   4  -1 2234.72   25.42 
  -1  -4   1 2308.72   26.13 
   1   4  -1 2288.28   29.46 
  -1  -4   0  246.19    8.24 
  -1  -4   0  251.72    7.88 
   1   4   0  245.69    9.12 
  -1  -4  -1 1149.25   18.20 
  -1  -4  -1 1148.02   17.18 
   1   4   1 1144.51   19.58 
  -1  -4  -2 2048.15   25.06 
  -1  -4  -2 1972.14   23.29 
   1   4   2 2046.27   26.20 
   1   4   3  112.22    5.86 
   1   4   3  107.75    5.23 
   1   4   3  123.19    6.42 
  -1  -4  -3  109.95    5.59 
  -1  -4  -3  116.11    5.29 
   1   4   4  988.53   16.22 
  -1  -4  -4  989.28   17.10 
   1   4   4 1000.88   17.62 
   1   4   4  986.45   18.81 
   1   4   4  989.58   17.05 
  -1  -4  -4 1032.05   18.28 
   1   4   4  979.15   17.28 
   1   4   5  123.01    6.73 
   1   4   5  114.57    5.87 
   1   4   5  115.97    5.43 
  -1  -4  -5  119.01    5.86 
  -1  -4  -5  119.42    6.35 
   1   4   5  117.05    6.31 
  -1  -4  -5  117.88    6.01 
   1   4   5  121.69    6.03 
  -1  -4  -5  119.55    4.32 
   1   4   6  950.90   19.61 
  -1  -4  -6  945.84   16.87 
   1   4   6  944.28   15.85 
   1   4   6  917.52   19.37 
  -1  -4  -6  996.21   18.39 
  -1  -4  -6  954.10   18.99 
  -1  -4  -6  915.79   12.12 
   1   4   6  945.50   17.28 
  -1  -4  -7   25.94    2.87 
   1   4   7   27.73    3.61 
   1   4   7   25.89    2.61 
   1   4   7   25.38    3.55 
  -1  -4  -7   26.22    3.18 
  -1  -4  -7   25.66    1.90 
   1   4   7   26.21    3.02 
   1   4   8  680.68   13.26 
  -1  -4  -8  665.08   14.08 
   1   4   8  670.62   17.65 
  -1  -4  -8  707.09   16.88 
   1   4   8  676.77   18.45 
   1   4   8  703.85   15.89 
  -1  -4  -8  653.63    9.47 
   1   4   9  290.97    8.46 
   1   4   9  287.55   12.06 
  -1  -4  -9  276.77    8.96 
   1   4   9  286.64   12.59 
  -1  -4  -9  288.87   11.27 
   1   4   9  299.60   10.69 
   1   4  10 1266.39   17.86 
   1   4  10 1204.15   26.16 
  -1  -4 -10 1259.39   19.13 
  -1  -4 -10 1216.41   25.08 
  -1  -4 -10 1228.40   24.69 
   1   4  10 1252.07   28.29 
   1   4  10 1246.24   23.24 
  -1  -4 -11 1058.47   24.21 
  -1  -4 -11 1078.63   23.39 
   1   4  11 1039.53   25.12 
   1   4  11 1039.18   26.78 
   1   4  11 1073.27   22.33 
   1   4  12  821.91   23.31 
  -1  -4 -12  859.03   22.66 
  -1  -4 -12  875.67   21.88 
   1   4  12  841.60   25.26 
   1   4  12  815.91   20.39 
  -1  -4 -13  182.58   10.89 
   1   4  13  168.21   10.98 
  -1  -4 -13  181.06   10.32 
   1   4  13  182.02   12.36 
   1   4  13  181.11    9.95 
   1   4  14  421.96   18.23 
  -1  -4 -14  445.37   17.76 
  -1  -4 -14  472.41   17.54 
   1   4  14  460.47   20.26 
   1   4  14  460.22   16.76 
  -1  -4 -15   61.73    7.04 
   1   4  15   62.15    7.49 
  -1  -4 -15   75.87    7.33 
   1   4  15   75.04    8.68 
  -1  -4 -15   65.74    6.14 
   1   4  15   61.70    6.46 
  -1  -4 -16   84.06    8.00 
  -1  -4 -16   72.69    7.49 
  -1  -4 -16   77.48    8.14 
   1   4  16   67.34    8.03 
   1   4  16   70.66    8.73 
   1   4  16   70.15    7.23 
  -1  -4 -16   76.26    6.98 
   1   4  16   73.68    7.34 
   1   4  16   72.88    7.91 
  -1  -4 -16   79.35    8.57 
  -1  -4 -17  469.41   18.63 
   1   4  17  390.70   20.16 
  -1  -4 -17  449.08   20.38 
  -1  -4 -17  447.65   19.15 
   1   4  17  435.42   22.12 
  -1  -4 -17  437.83   17.10 
   1   4  17  404.69   17.42 
  -1  -4 -17  423.11   20.15 
   1   4  17  414.91   18.04 
   1   4  17  390.37   18.55 
  -1  -4 -18 1566.30   35.33 
  -1  -4 -18 1600.11   39.75 
  -1  -4 -18 1548.91   37.05 
   1   4  18 1407.39   39.66 
  -1  -4 -18 1443.39   32.29 
   1   4  18 1402.38   32.98 
   1   4  18 1469.13   42.17 
  -1  -4 -18 1460.87   39.12 
   1   4  18 1295.64   34.46 
   1   4  18 1461.68   35.29 
  -1  -4 -19   13.93    4.10 
   1   4  19   13.28    4.17 
  -1  -4 -19   11.64    4.33 
  -1  -4 -19   10.71    3.01 
   1   4  19    6.44    3.77 
   1   4  19    9.28    3.35 
   1   4  19   11.66    3.75 
   1   4  19   10.87    3.87 
  -1  -4 -19   12.46    4.37 
  -1  -4 -20   57.08    6.55 
   1   4  20   64.64    7.22 
  -1  -4 -20   72.71    9.05 
   1   4  20   55.17    7.25 
  -1  -4 -21   59.29    6.77 
   1   4  21   52.39    6.61 
  -1  -4 -21   56.50    8.20 
   1   4  21   53.94    6.94 
  -1  -4 -22  158.81   11.62 
  -1  -4 -22  162.46   11.10 
   1   4  22  146.43   10.68 
   1   4  22  128.60   10.12 
  -1  -4 -22  135.38   12.31 
  -1  -4 -23   81.39    8.09 
  -1  -4 -23   72.53    7.29 
   1   4  23   56.32    6.28 
  -1  -4 -23   57.47    8.14 
  -1  -4 -24  144.03   10.48 
  -1  -4 -24  129.57    9.42 
  -1  -4 -24  108.75   10.47 
  -1  -4 -25  459.90   17.64 
   1   4  25  391.24   16.86 
  -1  -4 -25  458.13   16.63 
  -1  -4 -25  372.69   18.24 
  -1  -4 -26    1.36    1.73 
  -1  -4 -26    0.77    1.56 
   1   4  26   -0.81    1.93 
  -1  -4 -26    2.98    1.97 
   1   4  27   75.34    6.27 
  -1  -4 -27   65.44    6.37 
  -1  -4 -28   12.88    2.29 
   1   4  28    7.49    1.95 
  -1  -5  26    3.47    1.68 
   1   5 -26    3.53    1.70 
   1   5 -25    6.44    1.80 
   1   5 -25    6.65    2.34 
   1   5 -24   95.16    6.91 
   1   5 -24  104.60    9.35 
   1   5 -23    2.60    1.97 
   1   5 -23    2.86    2.66 
   1   5 -22  200.18   11.41 
   1   5 -22  224.48   15.36 
   1   5 -21    8.79    3.01 
   1   5 -21   12.38    4.22 
   1   5 -20  421.71   17.98 
   1   5 -20  493.88   24.17 
   1   5 -19   10.18    3.37 
   1   5 -19   11.73    4.11 
   1   5 -18  112.75    9.18 
   1   5 -18  131.92    9.78 
   1   5 -18  117.86    9.89 
   1   5 -18  113.21   11.63 
   1   5 -17  130.45    9.81 
   1   5 -17  101.47    8.82 
   1   5 -17  123.05   10.15 
   1   5 -17  112.45   11.51 
  -1  -5  17   86.86    9.58 
  -1  -5  17  124.86   12.18 
  -1  -5  17  113.99   11.75 
  -1  -5  17  130.81   12.50 
   1   5 -17  119.66   11.78 
   1   5 -16   17.92    3.66 
   1   5 -16   17.48    3.63 
   1   5 -16   21.14    4.38 
  -1  -5  16   16.36    4.59 
   1   5 -16   17.13    4.88 
  -1  -5  16   20.74    4.91 
  -1  -5  16   23.70    5.54 
  -1  -5  16   21.20    5.09 
   1   5 -16   17.64    4.86 
   1   5 -15   96.82    8.25 
   1   5 -15   85.68    7.72 
   1   5 -15   99.91    8.80 
   1   5 -15  101.88   10.19 
  -1  -5  15   89.87    9.29 
  -1  -5  15   96.11   10.02 
  -1  -5  15  102.91   10.53 
  -1  -5  15  105.65   10.37 
   1   5 -15   94.43   10.01 
   1   5 -14  184.33   10.98 
   1   5 -14  234.88   12.99 
   1   5 -14  187.81   10.99 
   1   5 -14  241.05   12.58 
   1   5 -14  223.95   14.63 
  -1  -5  14  213.90   13.74 
  -1  -5  14  220.55   14.72 
  -1  -5  14  224.69   14.88 
  -1  -5  14  216.75   14.46 
   1   5 -14  246.74   15.58 
   1   5 -13    2.49    2.24 
   1   5 -13    7.02    2.78 
   1   5 -13    5.23    2.23 
  -1  -5  13    2.84    1.86 
   1   5 -13    3.30    2.44 
  -1  -5  13    1.48    1.79 
  -1  -5  13    5.15    1.85 
  -1  -5  13   -0.18    2.72 
   1   5 -13    5.04    2.09 
  -1  -5  12    1.21    1.67 
  -1  -5  12    6.80    2.60 
  -1  -5  12    3.39    1.69 
   1   5 -12    1.15    2.15 
  -1  -5  12    5.54    2.75 
  -1  -5  11  844.57   25.58 
  -1  -5  11  889.32   26.20 
  -1  -5  11  906.04   26.45 
  -1  -5  11  912.65   21.23 
  -1  -5  11  887.91   25.00 
   1   5 -11  872.19   25.74 
  -1  -5  10   40.42    4.30 
  -1  -5  10   38.49    5.30 
  -1  -5  10   41.56    5.43 
  -1  -5  10   40.10    5.33 
  -1  -5  10   43.66    5.32 
   1   5 -10   39.77    5.26 
  -1  -5   9  485.72   13.69 
  -1  -5   9  466.91   17.43 
  -1  -5   9  482.37   17.42 
  -1  -5   9  477.31   17.29 
   1   5  -9  446.74   16.73 
  -1  -5   8  112.64    8.17 
  -1  -5   8  114.59    6.22 
  -1  -5   8  112.41    8.19 
  -1  -5   8  119.67    8.30 
  -1  -5   8  111.56    6.14 
   1   5  -8  109.79    6.12 
   1   5  -8  108.57    8.13 
  -1  -5   7  258.39   11.84 
  -1  -5   7  254.04   11.64 
  -1  -5   7  259.40    8.66 
  -1  -5   7  253.96   11.61 
   1   5  -7  256.18    9.39 
  -1  -5   7  260.44    9.52 
   1   5  -7  256.25   11.92 
  -1  -5   6   14.28    2.77 
  -1  -5   6   18.42    2.28 
  -1  -5   6   16.97    2.87 
  -1  -5   6   19.01    3.35 
   1   5  -6   12.70    2.60 
   1   5  -6   15.35    2.51 
  -1  -5   6   17.78    2.63 
   1   5  -5  357.02   13.16 
  -1  -5   5  345.44   12.84 
  -1  -5   5  375.52   12.81 
  -1  -5   5  370.04   12.94 
  -1  -5   5  372.36    8.86 
   1   5  -5  353.82   11.06 
  -1  -5   5  347.35   11.09 
   1   5  -4  237.03   10.48 
  -1  -5   4  226.70   10.00 
  -1  -5   4  245.19   10.20 
  -1  -5   4  244.78    9.95 
   1   5  -4  224.89    9.67 
   1   5  -4  237.52    9.00 
  -1  -5   4  232.86    9.08 
   1   5  -3  972.34   21.09 
  -1  -5   3  980.75   18.91 
   1   5  -3  956.40   18.29 
   1   5  -3  930.06   20.00 
  -1  -5   3  947.70   20.22 
  -1  -5   3 1047.64   21.00 
  -1  -5   3 1023.24   20.07 
   1   5  -2  830.54   18.49 
  -1  -5   2  840.38   17.40 
   1   5  -2  839.60   17.01 
  -1  -5   2  906.90   18.17 
  -1  -5   2  857.94   18.72 
  -1  -5   2  900.00   19.02 
   1   5  -2  866.63   20.18 
   1   5  -1  465.30   13.81 
   1   5  -1  472.09   12.56 
  -1  -5   1  447.13   12.69 
  -1  -5   1  452.75   13.15 
  -1  -5   1  475.07   13.64 
  -1  -5   1  491.66   13.03 
   1   5  -1  471.33   14.58 
  -1  -5   0  683.87   15.66 
   1   5   0  689.13   15.22 
   1   5   0  665.92   16.54 
  -1  -5   0  726.23   16.77 
  -1  -5   0  727.40   16.44 
  -1  -5   0  743.49   15.76 
   1   5   0  726.65   17.83 
   1   5   1    2.47    1.10 
   1   5   1   -0.11    0.95 
  -1  -5  -1    2.26    1.26 
  -1  -5  -1    0.88    1.00 
  -1  -5  -1    4.23    1.53 
  -1  -5  -1    0.08    1.05 
   1   5   1    0.01    1.34 
   1   5   1    1.47    0.31 
   1   5   2 1281.86   22.99 
   1   5   2 1280.48   20.98 
  -1  -5  -2 1238.75   21.54 
  -1  -5  -2 1218.27   21.15 
  -1  -5  -2 1268.37   22.30 
  -1  -5  -2 1232.54   20.49 
   1   5   2 1221.26   22.71 
  -1  -5  -3   94.62    5.92 
   1   5   3  103.40    6.45 
   1   5   3  104.03    5.89 
  -1  -5  -3  106.30    5.91 
  -1  -5  -3  107.69    6.46 
  -1  -5  -3   96.12    5.90 
   1   5   3   97.46    6.26 
   1   5   4  747.56   15.84 
   1   5   4  750.89   17.26 
  -1  -5  -4  724.86   16.38 
  -1  -5  -4  747.91   17.51 
   1   5   4  715.43   15.61 
  -1  -5  -4  720.54   16.36 
   1   5   4  697.82   16.75 
  -1  -5  -5   91.53    5.85 
   1   5   5   95.08    6.70 
   1   5   5   95.38    5.59 
   1   5   5  104.07    6.43 
  -1  -5  -5   94.80    6.46 
  -1  -5  -5   91.63    5.97 
   1   5   5   94.82    6.11 
  -1  -5  -5   97.74    4.40 
   1   5   5   99.01    6.32 
  -1  -5  -6    2.53    1.50 
   1   5   6    0.34    1.15 
   1   5   6    0.89    1.24 
   1   5   6    0.12    0.94 
  -1  -5  -6   -0.51    1.44 
  -1  -5  -6    1.71    1.35 
   1   5   6   -0.03    1.39 
  -1  -5  -6    1.85    0.84 
   1   5   6    0.79    1.29 
  -1  -5  -7  286.79   10.41 
   1   5   7  289.72    9.78 
   1   5   7  278.83   12.00 
  -1  -5  -7  293.38   12.02 
  -1  -5  -7  300.07   11.50 
   1   5   7  275.88   11.76 
   1   5   7  284.23   10.95 
  -1  -5  -7  280.37    6.57 
   1   5   8   83.62    6.76 
  -1  -5  -8   86.39    5.71 
   1   5   8   91.43    5.51 
   1   5   8   88.00    7.30 
  -1  -5  -8   93.38    6.72 
   1   5   8   83.45    6.15 
  -1  -5  -9   63.46    4.89 
   1   5   9   58.61    5.92 
   1   5   9   59.61    4.40 
  -1  -5  -9   49.95    5.13 
   1   5   9   46.05    5.54 
   1   5   9   56.00    5.20 
   1   5  10   95.44    7.77 
   1   5  10   97.30    5.59 
  -1  -5 -10  104.36    6.18 
  -1  -5 -10   90.28    7.16 
   1   5  10   84.59    7.71 
   1   5  10   94.11    6.94 
  -1  -5 -11  104.00    8.05 
   1   5  11  104.85    8.47 
  -1  -5 -11  107.82    8.13 
   1   5  11  109.73    9.03 
   1   5  11  100.54    7.43 
  -1  -5 -12   63.45    6.35 
   1   5  12   58.59    6.64 
  -1  -5 -12   63.76    6.61 
   1   5  12   63.20    7.23 
   1   5  12   65.92    6.24 
  -1  -5 -13   13.19    3.38 
  -1  -5 -13   15.23    3.26 
   1   5  13   14.41    3.44 
   1   5  13   13.77    4.11 
   1   5  13   13.41    3.17 
   1   5  14  174.20   12.28 
  -1  -5 -14  189.59   12.14 
  -1  -5 -14  205.43   12.23 
   1   5  14  188.94   13.27 
   1   5  14  175.10   10.88 
  -1  -5 -15  156.63   11.08 
   1   5  15  136.97   11.36 
  -1  -5 -15  155.63   11.32 
  -1  -5 -15  145.69    9.86 
   1   5  15  143.12   12.16 
   1   5  15  128.15    9.92 
   1   5  15  146.67   11.55 
  -1  -5 -15  109.04    9.82 
   1   5  15  140.04   10.17 
   1   5  16  141.89   12.02 
  -1  -5 -16  164.98   11.78 
  -1  -5 -16  169.95   12.47 
   1   5  16  142.32   12.61 
  -1  -5 -16  164.17   10.64 
   1   5  16  140.58   10.49 
   1   5  16  150.30   11.75 
  -1  -5 -16  158.18   12.52 
   1   5  16  151.02   11.00 
  -1  -5 -17  198.88   13.33 
   1   5  17  161.97   13.34 
  -1  -5 -17  214.13   14.33 
  -1  -5 -17  195.82   11.84 
   1   5  17  189.65   14.95 
   1   5  17  184.74   12.12 
  -1  -5 -17  198.50   13.99 
   1   5  17  182.82   13.12 
   1   5  17  190.43   12.60 
  -1  -5 -18  102.36   10.27 
   1   5  18   93.52   10.65 
  -1  -5 -18  116.33   10.62 
  -1  -5 -18  100.62    8.74 
   1   5  18   78.55    8.12 
   1   5  18   97.66   11.19 
   1   5  18   92.11    9.33 
  -1  -5 -18   92.17    9.92 
   1   5  18   83.51    9.01 
   1   5  19   66.40    9.44 
  -1  -5 -19   60.06    8.23 
  -1  -5 -19   73.89    8.97 
   1   5  19   50.30    6.89 
  -1  -5 -19   60.96    6.93 
   1   5  19   66.91   10.06 
  -1  -5 -19   66.56    8.61 
   1   5  19   57.35    7.58 
   1   5  19   58.65    7.67 
   1   5  20   22.40    4.60 
  -1  -5 -20   22.79    4.40 
   1   5  20   21.04    4.75 
  -1  -5 -20   26.44    5.68 
   1   5  21  187.78   12.44 
  -1  -5 -21  204.81   12.60 
  -1  -5 -21  185.79   14.39 
   1   5  21  179.50   12.78 
  -1  -5 -22   57.74    7.15 
   1   5  22   41.29    6.24 
  -1  -5 -22   46.88    6.02 
   1   5  22   46.69    6.40 
  -1  -5 -22   46.61    7.35 
  -1  -5 -23   25.22    4.54 
   1   5  23   28.94    4.91 
  -1  -5 -23   29.62    4.86 
   1   5  23   33.31    5.22 
  -1  -5 -23   34.82    6.03 
  -1  -5 -24  481.53   18.65 
   1   5  24  436.26   16.02 
  -1  -5 -24  454.46   17.21 
  -1  -5 -25   32.97    4.89 
   1   5  25   27.96    3.95 
  -1  -5 -25   28.41    4.35 
  -1  -5 -25   21.59    4.41 
  -1  -5 -26  278.46   12.50 
   1   5  26  221.47   11.29 
  -1  -5 -26  260.89   11.44 
  -1  -5 -26  204.19   11.98 
  -1  -5 -27    5.77    1.81 
   1   5  27    3.40    1.70 
  -1  -5 -27   -0.15    1.48 
  -1  -5 -28    6.98    1.66 
   1   5  28    7.02    1.68 
  -1  -6  25    9.11    2.13 
  -1  -6  25   13.19    2.53 
   1   6 -25   15.47    3.22 
  -1  -6  24   32.89    4.20 
   1   6 -24   39.04    3.99 
  -1  -6  24   35.61    4.74 
   1   6 -24   38.34    5.42 
   1   6 -23  245.58   10.98 
   1   6 -23  262.92   15.04 
   1   6 -22    4.64    1.80 
   1   6 -22    4.48    2.66 
   1   6 -21   10.82    3.09 
   1   6 -21    8.31    4.06 
   1   6 -20   -1.40    2.05 
   1   6 -20    2.11    2.95 
   1   6 -19   38.85    5.42 
   1   6 -19   47.49    5.67 
   1   6 -19   48.13    7.68 
   1   6 -18    6.37    1.76 
   1   6 -18   10.03    3.02 
   1   6 -18    6.62    3.24 
   1   6 -17   67.17    7.11 
   1   6 -17   55.36    6.44 
   1   6 -17   69.92    9.11 
   1   6 -16   18.32    4.03 
   1   6 -16   15.42    3.41 
   1   6 -16   18.29    3.58 
  -1  -6  16   18.16    4.52 
   1   6 -16   28.78    6.01 
  -1  -6  16   13.19    3.89 
  -1  -6  16   10.05    3.84 
  -1  -6  16   22.55    5.31 
   1   6 -16   22.98    5.32 
   1   6 -15   58.92    6.74 
   1   6 -15   57.44    6.66 
   1   6 -15   65.31    7.07 
   1   6 -15   72.35    9.29 
  -1  -6  15   53.79    7.39 
  -1  -6  15   64.38    8.55 
  -1  -6  15   59.56    8.27 
  -1  -6  15   59.01    8.12 
   1   6 -15   66.23    8.71 
   1   6 -14   21.51    4.25 
   1   6 -14   15.78    3.53 
   1   6 -14   11.12    3.30 
   1   6 -14   13.54    3.59 
  -1  -6  14   14.81    3.96 
   1   6 -14   26.33    5.51 
  -1  -6  14   24.24    5.09 
  -1  -6  14   16.88    4.39 
  -1  -6  14   13.47    3.66 
   1   6 -14   14.90    4.47 
   1   6 -13   81.43    7.72 
   1   6 -13   88.59    8.19 
   1   6 -13   48.23    5.73 
   1   6 -13   80.28    7.38 
   1   6 -13   86.61    9.33 
  -1  -6  13   77.48    8.33 
  -1  -6  13   89.33    9.28 
  -1  -6  13   82.09    9.03 
  -1  -6  13   89.85    9.34 
   1   6 -13   90.31    9.51 
   1   6 -12 1575.78   33.72 
   1   6 -12 1469.18   30.83 
   1   6 -12 1765.96   34.69 
   1   6 -12 1711.08   35.34 
   1   6 -12 1589.93   38.91 
  -1  -6  12 1638.97   37.63 
  -1  -6  12 1636.00   39.16 
  -1  -6  12 1587.48   38.53 
  -1  -6  12 1665.85   39.00 
   1   6 -12 1816.96   41.78 
  -1  -6  11  604.80   22.74 
  -1  -6  11  624.99   22.86 
  -1  -6  11  600.90   22.54 
  -1  -6  11  604.59   21.81 
   1   6 -11  598.44   22.80 
  -1  -6  10 1983.35   39.63 
  -1  -6  10 1945.45   39.89 
  -1  -6  10 1901.42   39.27 
   1   6 -10 1891.35   39.73 
  -1  -6   9 1295.77   30.62 
  -1  -6   9 1240.97   30.45 
  -1  -6   9 1302.45   30.77 
   1   6  -9 1234.14   30.75 
   1   6  -8  998.91   26.61 
  -1  -6   8  996.49   26.06 
  -1  -6   8  984.97   25.95 
  -1  -6   8  992.99   25.73 
   1   6  -8  998.15   21.20 
  -1  -6   8 1014.15   20.84 
   1   6  -7  242.43   12.63 
  -1  -6   7  245.68   12.43 
  -1  -6   7  259.51   12.54 
  -1  -6   7  262.80   12.79 
  -1  -6   7  263.18   10.51 
   1   6  -7  245.06   10.37 
  -1  -6   6   -0.98    1.57 
  -1  -6   6    0.31    1.34 
  -1  -6   6   -0.34    1.37 
   1   6  -6    1.85    1.67 
  -1  -6   6    0.35    1.09 
   1   6  -6   -0.07    1.67 
   1   6  -5   90.67    7.46 
   1   6  -5  100.40    6.64 
  -1  -6   5   98.71    6.61 
  -1  -6   5  101.64    7.57 
  -1  -6   5   93.12    7.25 
  -1  -6   5   96.12    7.11 
   1   6  -4   47.49    5.16 
   1   6  -4   50.21    4.68 
  -1  -6   4   48.67    4.68 
  -1  -6   4   53.17    5.07 
  -1  -6   4   49.59    5.31 
  -1  -6   4   53.07    5.40 
   1   6  -3  347.60   12.14 
  -1  -6   3  326.61   11.99 
   1   6  -3  333.70   13.26 
  -1  -6   3  349.39   12.72 
  -1  -6   3  331.93   12.87 
   1   6  -3  334.31   14.01 
  -1  -6   2  877.13   19.72 
   1   6  -2  875.45   21.35 
   1   6  -2  898.23   19.70 
  -1  -6   2  911.54   21.54 
  -1  -6   2  836.73   20.20 
  -1  -6   2  912.42   20.33 
   1   6  -2  899.88   22.81 
   1   6  -1   23.08    3.31 
  -1  -6   1   17.08    2.98 
   1   6  -1   23.50    3.59 
  -1  -6   1   21.91    3.53 
  -1  -6   1   15.54    2.92 
  -1  -6   1   17.55    2.92 
   1   6  -1   17.68    3.39 
   1   6   0  330.74   11.78 
   1   6   0  316.09   12.73 
  -1  -6   0  325.84   12.06 
  -1  -6   0  348.30   12.04 
  -1  -6   0  346.14   12.46 
  -1  -6   0  360.92   13.08 
   1   6   0  336.00   13.50 
  -1  -6  -1    4.26    1.89 
   1   6   1    3.82    1.56 
   1   6   1    2.79    1.49 
  -1  -6  -1    4.26    1.67 
  -1  -6  -1    4.12    1.67 
  -1  -6  -1    3.77    1.50 
   1   6   1    7.55    2.41 
   1   6   2   62.45    5.18 
  -1  -6  -2   62.93    5.37 
   1   6   2   62.16    5.68 
  -1  -6  -2   58.27    4.98 
  -1  -6  -2   63.56    5.57 
  -1  -6  -2   59.52    5.22 
   1   6   2   64.08    5.85 
   1   6   3   91.30    6.17 
   1   6   3   89.08    6.74 
  -1  -6  -3   86.86    6.36 
  -1  -6  -3   92.25    6.25 
  -1  -6  -3   88.74    6.61 
  -1  -6  -3   86.65    6.21 
   1   6   3   80.86    6.51 
  -1  -6  -4    3.47    1.71 
   1   6   4    2.71    1.51 
   1   6   4    4.95    2.08 
  -1  -6  -4    3.37    1.38 
  -1  -6  -4    3.64    1.67 
   1   6   4    4.51    1.80 
   1   6   4    7.76    2.46 
   1   6   5   73.19    6.18 
   1   6   5   79.27    5.90 
  -1  -6  -5   69.14    5.74 
   1   6   5   69.87    5.76 
  -1  -6  -5   64.70    5.87 
  -1  -6  -5   56.50    5.12 
   1   6   5   65.73    6.13 
   1   6   6  155.14    8.80 
  -1  -6  -6  140.37    8.15 
   1   6   6  154.07    8.06 
  -1  -6  -6  155.14    8.78 
  -1  -6  -6  150.90    9.22 
   1   6   6  146.88    8.50 
   1   6   6  126.88    8.28 
  -1  -6  -6  160.77    5.90 
   1   6   7   11.03    2.35 
  -1  -6  -7   13.49    2.79 
   1   6   7    9.94    2.70 
  -1  -6  -7   12.73    2.94 
  -1  -6  -7   13.88    3.03 
   1   6   7   10.95    3.02 
   1   6   7   14.60    3.12 
   1   6   8 1031.41   21.16 
  -1  -6  -8 1052.11   22.52 
   1   6   8 1013.95   25.82 
   1   6   8  980.74   24.64 
  -1  -6  -8 1033.02   24.25 
  -1  -6  -8  991.91   25.26 
   1   6   8  991.34   23.53 
   1   6   9 1080.78   21.47 
   1   6   9 1055.81   27.02 
  -1  -6  -9 1066.31   22.67 
   1   6   9 1023.12   26.37 
  -1  -6  -9 1036.18   25.08 
   1   6   9 1021.37   24.30 
   1   6  10  473.81   18.59 
  -1  -6 -10  489.43   15.21 
   1   6  10  512.16   14.48 
   1   6  10  465.25   18.45 
  -1  -6 -10  498.87   17.94 
   1   6  10  481.58   17.09 
   1   6  11 1123.71   29.88 
  -1  -6 -11 1186.43   28.89 
   1   6  11 1102.66   30.12 
   1   6  11 1124.01   27.19 
  -1  -6 -12  238.09   13.34 
   1   6  12  202.55   13.06 
  -1  -6 -12  230.53   13.10 
   1   6  12  220.34   13.78 
   1   6  12  226.01   12.36 
  -1  -6 -13  712.17   23.89 
   1   6  13  648.96   24.12 
  -1  -6 -13  733.13   23.63 
  -1  -6 -13  673.91   20.56 
   1   6  13  682.72   25.06 
   1   6  13  623.69   20.63 
   1   6  13  663.21   22.03 
   1   6  13  715.58   25.73 
  -1  -6 -14   58.92    7.64 
   1   6  14   54.53    7.31 
  -1  -6 -14   59.59    7.25 
  -1  -6 -14   71.07    7.58 
   1   6  14   55.98    7.75 
   1   6  14   57.04    6.45 
  -1  -6 -14   62.05    6.51 
   1   6  14   55.72    7.52 
  -1  -6 -14   52.07    7.49 
   1   6  14   58.80    6.98 
  -1  -6 -15    6.08    2.46 
  -1  -6 -15   14.25    3.73 
  -1  -6 -15   10.36    3.24 
   1   6  15    5.93    2.57 
   1   6  15   12.36    3.73 
   1   6  15    9.60    3.56 
  -1  -6 -15    8.97    2.91 
   1   6  15   10.42    3.73 
  -1  -6 -15    4.41    2.88 
   1   6  15    8.10    3.13 
   1   6  16   24.93    5.47 
  -1  -6 -16   34.55    5.95 
  -1  -6 -16   34.37    5.72 
   1   6  16   30.04    5.34 
  -1  -6 -16   25.25    4.47 
   1   6  16   39.02    6.88 
  -1  -6 -16   31.83    5.98 
   1   6  16   25.88    5.48 
   1   6  16   25.70    4.94 
  -1  -6 -17   88.87    9.36 
  -1  -6 -17   97.99   10.02 
   1   6  17   75.87    9.56 
   1   6  17   73.43    9.87 
   1   6  17   75.22    8.03 
  -1  -6 -17   85.82    8.22 
  -1  -6 -17   85.09   10.18 
   1   6  17   66.89    8.21 
   1   6  17   79.07    8.82 
   1   6  18   18.39    4.72 
  -1  -6 -18   13.47    4.22 
  -1  -6 -18    3.41    2.05 
  -1  -6 -18   11.85    3.44 
   1   6  18   12.88    4.03 
   1   6  18    8.47    3.20 
  -1  -6 -18   19.29    5.15 
   1   6  18   12.21    3.25 
   1   6  18   17.42    4.71 
  -1  -6 -19   17.06    4.35 
   1   6  19   23.28    4.84 
   1   6  19   15.72    4.15 
  -1  -6 -19   20.88    5.24 
  -1  -6 -20   -2.59    2.46 
   1   6  20   -3.81    2.83 
   1   6  20   -1.45    2.79 
  -1  -6 -20    3.71    2.85 
  -1  -6 -21   68.11    7.38 
   1   6  21   54.28    6.96 
  -1  -6 -21   60.30    8.24 
   1   6  21   62.42    7.77 
  -1  -6 -22   37.73    5.27 
   1   6  22   34.86    5.79 
   1   6  22   23.70    4.66 
  -1  -6 -22   30.75    5.77 
  -1  -6 -23  232.73   13.08 
   1   6  23  204.50   12.19 
  -1  -6 -23  196.87   11.73 
   1   6  23  162.01   11.04 
  -1  -6 -23  185.84   13.22 
  -1  -6 -24   75.00    7.31 
   1   6  24   66.27    6.46 
  -1  -6 -24   75.40    6.94 
   1   6  24   52.13    5.80 
  -1  -6 -24   60.01    7.08 
  -1  -6 -25  314.25   13.65 
  -1  -6 -25  295.16   12.81 
   1   6  25  297.32   11.95 
  -1  -6 -26   -1.17    1.48 
   1   6  26    5.40    1.74 
  -1  -6 -26    6.28    2.24 
   1   6  26    3.87    1.79 
  -1  -6 -26    3.08    2.21 
  -1  -6 -27   36.69    3.92 
  -1  -6 -27   34.78    3.71 
   1   6  27   29.35    3.46 
   1   7 -25   23.38    3.52 
  -1  -7  25   19.63    2.76 
  -1  -7  24  362.42   12.99 
   1   7 -24  405.17   15.41 
  -1  -7  23    2.75    1.85 
  -1  -7  23    6.33    2.35 
   1   7 -23    4.43    2.36 
  -1  -7  22  143.66    9.58 
   1   7 -22  135.13    7.97 
   1   7 -22  140.77   10.93 
  -1  -7  22  133.82    9.60 
   1   7 -21   21.50    3.51 
   1   7 -21   21.58    5.00 
   1   7 -20    3.16    1.92 
   1   7 -20    4.98    1.97 
   1   7 -20    6.53    3.09 
   1   7 -19   32.46    4.90 
   1   7 -19   32.45    4.61 
   1   7 -19   41.52    7.28 
   1   7 -18   87.33    7.90 
   1   7 -18   93.82    8.22 
   1   7 -18   90.02   10.28 
   1   7 -17   70.41    7.15 
   1   7 -17   90.75    8.39 
   1   7 -17   68.92    7.32 
   1   7 -17   86.17   10.04 
   1   7 -16   50.45    6.35 
   1   7 -16   47.69    6.00 
   1   7 -16   40.03    5.72 
   1   7 -16   41.87    6.85 
   1   7 -15  385.78   16.62 
   1   7 -15  394.22   17.69 
   1   7 -15  414.74   22.41 
   1   7 -15  424.06   18.17 
  -1  -7  15  420.61   21.35 
  -1  -7  15  408.44   21.65 
  -1  -7  15  406.05   22.09 
   1   7 -15  421.95   21.97 
   1   7 -14   89.36    8.40 
   1   7 -14   77.48    7.91 
   1   7 -14   75.61    7.43 
   1   7 -14  101.65   10.84 
  -1  -7  14   89.11    9.74 
  -1  -7  14   92.56   10.03 
  -1  -7  14   89.28    9.77 
  -1  -7  14   93.28    9.98 
   1   7 -14   95.45   10.36 
   1   7 -13  370.65   16.59 
   1   7 -13  293.77   14.28 
   1   7 -13  351.75   19.62 
   1   7 -13  319.27   15.88 
  -1  -7  13  347.28   18.57 
  -1  -7  13  349.66   19.05 
  -1  -7  13  360.19   19.18 
  -1  -7  13  372.02   19.65 
   1   7 -13  366.18   19.67 
   1   7 -12  236.04   12.97 
   1   7 -12  216.44   12.88 
   1   7 -12  217.31   15.02 
   1   7 -12  193.69   11.31 
  -1  -7  12  216.44   14.25 
  -1  -7  12  214.00   14.85 
   1   7 -12  211.25   11.89 
  -1  -7  12  214.31   14.54 
  -1  -7  12  226.49   14.86 
   1   7 -12  242.34   15.71 
   1   7 -11  705.89   23.13 
   1   7 -11  823.17   23.83 
   1   7 -11  657.27   20.46 
   1   7 -11  760.14   27.53 
  -1  -7  11  726.14   25.53 
   1   7 -11  762.14   21.99 
  -1  -7  11  770.32   26.79 
  -1  -7  11  749.26   26.26 
  -1  -7  11  779.68   26.85 
   1   7 -11  805.36   27.91 
   1   7 -10 1952.43   43.58 
   1   7 -10 2013.40   38.94 
   1   7 -10 2151.32   38.20 
  -1  -7  10 1949.05   41.93 
  -1  -7  10 2030.51   42.57 
  -1  -7  10 2025.65   42.38 
   1   7 -10 2137.66   44.65 
   1   7  -9  231.10   14.37 
  -1  -7   9  229.47   13.53 
  -1  -7   9  236.43   13.79 
  -1  -7   9  240.79   13.94 
   1   7  -8 1597.51   36.68 
   1   7  -8 1694.72   30.92 
  -1  -7   8 1624.48   35.22 
  -1  -7   8 1609.04   36.03 
  -1  -7   8 1613.91   35.61 
   1   7  -7   27.44    4.70 
   1   7  -7   33.81    4.46 
  -1  -7   7   29.60    3.96 
  -1  -7   7   35.26    5.24 
  -1  -7   7   25.54    4.32 
  -1  -7   7   28.63    4.61 
   1   7  -6  907.18   22.38 
  -1  -7   6  912.79   22.24 
  -1  -7   6  925.92   25.37 
  -1  -7   6  905.98   24.44 
  -1  -7   6  877.13   24.52 
  -1  -7   5  932.68   22.37 
   1   7  -5  865.73   21.62 
  -1  -7   5  931.36   25.10 
  -1  -7   5  878.55   23.85 
  -1  -7   5  886.05   23.40 
   1   7  -4   32.55    4.72 
  -1  -7   4   40.85    4.74 
   1   7  -4   32.57    4.21 
  -1  -7   4   31.13    4.31 
  -1  -7   4   31.05    4.63 
  -1  -7   4   37.28    4.93 
   1   7  -3   78.61    7.14 
   1   7  -3   79.66    6.47 
  -1  -7   3   77.46    6.34 
  -1  -7   3   81.62    7.06 
  -1  -7   3   76.31    6.55 
  -1  -7   3   77.43    6.82 
   1   7  -2   22.17    3.81 
  -1  -7   2   22.93    3.60 
   1   7  -2   24.04    3.68 
  -1  -7   2   23.45    3.65 
  -1  -7   2   23.49    3.92 
  -1  -7   2   23.79    3.70 
   1   7  -2   20.69    4.17 
   1   7  -1  982.09   24.86 
  -1  -7   1 1019.07   23.44 
   1   7  -1  992.29   22.72 
  -1  -7   1  970.38   24.10 
  -1  -7   1  986.33   22.89 
  -1  -7   1  975.50   23.19 
   1   7  -1  947.08   25.54 
   1   7   0  450.59   15.21 
   1   7   0  454.52   16.87 
  -1  -7   0  450.68   15.63 
  -1  -7   0  455.62   15.56 
  -1  -7   0  459.67   15.33 
  -1  -7   0  470.33   16.52 
   1   7   0  433.76   16.96 
   1   7   1   27.47    4.38 
   1   7   1   25.59    3.80 
  -1  -7  -1   19.11    3.58 
  -1  -7  -1   24.76    3.85 
  -1  -7  -1   15.90    3.00 
  -1  -7  -1   20.70    3.59 
   1   7   1   20.02    3.83 
   1   7   2  275.76   11.86 
   1   7   2  267.18   12.83 
  -1  -7  -2  274.38   12.26 
  -1  -7  -2  284.85   12.92 
  -1  -7  -2  280.26   11.92 
  -1  -7  -2  272.69   12.03 
   1   7   2  273.79   13.14 
   1   7   3  750.49   21.46 
   1   7   3  726.62   19.30 
  -1  -7  -3  740.91   20.18 
  -1  -7  -3  742.60   19.70 
  -1  -7  -3  748.48   21.23 
  -1  -7  -3  742.99   20.09 
   1   7   3  749.87   21.84 
   1   7   4   14.97    2.73 
   1   7   4   17.71    3.58 
  -1  -7  -4   16.21    3.35 
  -1  -7  -4   15.04    3.03 
   1   7   4   16.74    2.84 
  -1  -7  -4   18.74    3.61 
   1   7   4   14.65    3.37 
  -1  -7  -5   39.87    4.95 
   1   7   5   41.99    4.69 
   1   7   5   34.10    4.72 
  -1  -7  -5   40.62    5.22 
   1   7   5   32.20    4.29 
  -1  -7  -5   39.09    4.84 
   1   7   5   33.20    4.81 
  -1  -7  -6 1011.35   24.03 
   1   7   6 1013.36   24.91 
   1   7   6  990.61   22.80 
  -1  -7  -6  993.46   24.48 
   1   7   6  925.31   22.58 
  -1  -7  -6 1015.26   26.13 
   1   7   6  948.58   24.89 
  -1  -7  -7 1851.43   33.31 
   1   7   7 1859.89   31.64 
  -1  -7  -7 1832.63   36.44 
  -1  -7  -7 1898.48   34.97 
   1   7   7 1773.52   34.76 
   1   7   8   44.09    4.78 
  -1  -7  -8   45.07    5.20 
  -1  -7  -8   47.07    5.76 
  -1  -7  -8   43.97    5.75 
   1   7   8   38.33    5.18 
   1   7   8   38.12    5.40 
   1   7   9  797.42   20.33 
  -1  -7  -9  813.17   21.79 
   1   7   9  757.53   23.51 
  -1  -7  -9  791.97   23.57 
   1   7   9  752.01   22.95 
   1   7  10  737.32   19.53 
   1   7  10  698.62   24.29 
  -1  -7 -10  785.99   21.59 
  -1  -7 -10  732.40   23.38 
   1   7  10  716.94   23.75 
   1   7  10  681.48   22.49 
   1   7  11  184.19    9.65 
   1   7  11  150.33   11.58 
   1   7  11  174.44   12.24 
  -1  -7 -11  181.67   12.03 
   1   7  11  157.27   10.94 
  -1  -7 -12 1900.02   42.07 
   1   7  12 1949.81   43.58 
  -1  -7 -12 2151.02   43.24
[truncated: 2,158,037 more chars]
