# Supplementary material for: Research on Synthesis, Structure, and Catalytic Performance of Tetranuclear Copper(I) Clusters Supported by 2-Mercaptobenz-zole-Type Ligands
Source: Molecules. 2024 Sep 6;29(17):4228. doi: 10.3390/molecules29174228 (PMC11396812; doi:10.3390/molecules29174228)
Supplement: Supplementary file 1 [file molecules-29-04228-s001.zip › CIFs/Complex7.cif]

  
data_full                         #(CCDC:2374008)
  
_audit_creation_method            'SHELXL-2018/3' 
_shelx_SHELXL_version_number      '2018/3' 
_chemical_name_systematic         ? 
_chemical_name_common             ? 
_chemical_melting_point           ? 
_chemical_formula_moiety          'C76 H58 Cl3 Cu4 I N3 O3 P3 S3' 
_chemical_formula_sum             'C76 H58 Cl3 Cu4 I N3 O3 P3 S3' 
_chemical_formula_weight          1737.75 
  
loop_ 
 _atom_type_symbol 
 _atom_type_description 
 _atom_type_scat_dispersion_real 
 _atom_type_scat_dispersion_imag 
 _atom_type_scat_source 
 'C'  'C'   0.0181   0.0091 
 'International Tables Vol C Tables 4.2.6.8 and 6.1.1.4' 
 'H'  'H'   0.0000   0.0000 
 'International Tables Vol C Tables 4.2.6.8 and 6.1.1.4' 
 'Cl'  'Cl'   0.3639   0.7018 
 'International Tables Vol C Tables 4.2.6.8 and 6.1.1.4' 
 'Cu'  'Cu'  -1.9646   0.5888 
 'International Tables Vol C Tables 4.2.6.8 and 6.1.1.4' 
 'I'  'I'  -0.3257   6.8362 
 'International Tables Vol C Tables 4.2.6.8 and 6.1.1.4' 
 'N'  'N'   0.0311   0.0180 
 'International Tables Vol C Tables 4.2.6.8 and 6.1.1.4' 
 'O'  'O'   0.0492   0.0322 
 'International Tables Vol C Tables 4.2.6.8 and 6.1.1.4' 
 'P'  'P'   0.2955   0.4335 
 'International Tables Vol C Tables 4.2.6.8 and 6.1.1.4' 
 'S'  'S'   0.3331   0.5567 
 'International Tables Vol C Tables 4.2.6.8 and 6.1.1.4' 
  
_space_group_crystal_system       monoclinic 
_space_group_IT_number            14 
_space_group_name_H-M_alt         'P 21/n' 
_space_group_name_Hall            '-P 2yn' 
  
_shelx_space_group_comment 
; 
The symmetry employed for this shelxl refinement is uniquely defined 
by the following loop, which should always be used as a source of 
symmetry information in preference to the above space-group names. 
They are only intended as comments. 
; 
  
loop_ 
 _space_group_symop_operation_xyz 
 'x, y, z' 
 '-x+1/2, y+1/2, -z+1/2' 
 '-x, -y, -z' 
 'x-1/2, -y-1/2, z-1/2' 
  
_cell_length_a                    15.8043(2) 
_cell_length_b                    22.2664(4) 
_cell_length_c                    21.4443(3) 
_cell_angle_alpha                 90 
_cell_angle_beta                  101.3164(15) 
_cell_angle_gamma                 90 
_cell_volume                      7399.7(2) 
_cell_formula_units_Z             4 
_cell_measurement_temperature     150(2) 
_cell_measurement_reflns_used     19561 
_cell_measurement_theta_min       2.0540 
_cell_measurement_theta_max       72.7790 
  
_exptl_crystal_description        block 
_exptl_crystal_colour             colourless 
_exptl_crystal_density_meas       ? 
_exptl_crystal_density_method     ? 
_exptl_crystal_density_diffrn     1.560 
_exptl_crystal_F_000              3488 
_exptl_transmission_factor_min    ? 
_exptl_transmission_factor_max    ? 
_exptl_crystal_size_max           0.150 
_exptl_crystal_size_mid           0.150 
_exptl_crystal_size_min           0.100 
_exptl_absorpt_coefficient_mu     7.360 
_shelx_estimated_absorpt_T_min    0.405 
_shelx_estimated_absorpt_T_max    0.526 
_exptl_absorpt_correction_type    multi-scan 
_exptl_absorpt_correction_T_min   0.67051 
_exptl_absorpt_correction_T_max   1.00000 
_exptl_absorpt_process_details     
; 
CrysAlisPro 1.171.43.108a (Rigaku Oxford Diffraction, 2024) 
Empirical absorption correction using spherical harmonics, 
implemented in SCALE3 ABSPACK scaling algorithm. 
; 
_exptl_absorpt_special_details    ? 
_diffrn_ambient_temperature       150(2) 
_diffrn_radiation_wavelength      1.54184 
_diffrn_radiation_type            CuK\a 
_diffrn_source                    'micro-focus sealed X-ray tube' 
_diffrn_measurement_device_type   'SuperNova, Dual, Cu at home/near, Atlas' 
_diffrn_measurement_method        '\w scans' 
_diffrn_detector_area_resol_mean  10.5594 
_diffrn_reflns_number             39552 
_diffrn_reflns_av_unetI/netI      0.0539 
_diffrn_reflns_av_R_equivalents   0.0600 
_diffrn_reflns_limit_h_min        -19 
_diffrn_reflns_limit_h_max        16 
_diffrn_reflns_limit_k_min        -26 
_diffrn_reflns_limit_k_max        27 
_diffrn_reflns_limit_l_min        -24 
_diffrn_reflns_limit_l_max        26 
_diffrn_reflns_theta_min          2.890 
_diffrn_reflns_theta_max          69.990 
_diffrn_reflns_theta_full         67.684 
_diffrn_measured_fraction_theta_max   0.993 
_diffrn_measured_fraction_theta_full  0.998 
_diffrn_reflns_Laue_measured_fraction_max    0.993 
_diffrn_reflns_Laue_measured_fraction_full   0.998 
_diffrn_reflns_point_group_measured_fraction_max   0.993 
_diffrn_reflns_point_group_measured_fraction_full  0.998 
_reflns_number_total              13933 
_reflns_number_gt                 11455 
_reflns_threshold_expression      'I > 2\s(I)' 
_reflns_Friedel_coverage          0.000 
_reflns_Friedel_fraction_max      . 
_reflns_Friedel_fraction_full     . 
  
_reflns_special_details 
; 
 Reflections were merged by SHELXL according to the crystal 
 class for the calculation of statistics and refinement. 
  
 _reflns_Friedel_fraction is defined as the number of unique 
 Friedel pairs measured divided by the number that would be 
 possible theoretically, ignoring centric projections and 
 systematic absences. 
; 
# start Validation Reply Form
_vrf_PLAT601_full
;
PROBLEM:  Unit Cell Contains Solvent Accessible VOIDS of . 104 Ang**3   
RESPONSE: No residual density could be found suitable for any solvent.
The highest four Q peaks are near around the heavy anion I- with the residual
density bewteen 1.51-1.67. The density of the fifth and more peaks are below
1.0, which would not belong to any solvent or anions. 
;

# end Validation Reply Form 
  
_computing_data_collection        'CrysAlisPro system (CCD 43.108a 64-bit (releas' 
_computing_cell_refinement        'CrysAlisPro 1.171.43.108a (Rigaku OD, 2024)' 
_computing_data_reduction         'CrysAlisPro 1.171.43.108a (Rigaku OD, 2024)' 
_computing_structure_solution     ? 
_computing_structure_refinement 'SHELXL-2018/3 (Sheldrick, 2018)' 
_computing_molecular_graphics     ? 
_computing_publication_material   ? 
_refine_special_details           ? 
_refine_ls_structure_factor_coef  Fsqd 
_refine_ls_matrix_type            full 
_refine_ls_weighting_scheme       calc 
_refine_ls_weighting_details 
'w=1/[\s^2^(Fo^2^)+(0.0778P)^2^+34.0155P] where P=(Fo^2^+2Fc^2^)/3' 
_atom_sites_solution_primary      ? 
_atom_sites_solution_secondary    ? 
_atom_sites_solution_hydrogens    geom 
_refine_ls_hydrogen_treatment     constr 
_refine_ls_extinction_method      none 
_refine_ls_extinction_coef        . 
_refine_ls_number_reflns          13933 
_refine_ls_number_parameters      902 
_refine_ls_number_restraints      117 
_refine_ls_R_factor_all           0.0747 
_refine_ls_R_factor_gt            0.0586 
_refine_ls_wR_factor_ref          0.1606 
_refine_ls_wR_factor_gt           0.1502 
_refine_ls_goodness_of_fit_ref    1.035 
_refine_ls_restrained_S_all       1.038 
_refine_ls_shift/su_max           0.002 
_refine_ls_shift/su_mean          0.000 
  
loop_ 
 _atom_site_label 
 _atom_site_type_symbol 
 _atom_site_fract_x 
 _atom_site_fract_y 
 _atom_site_fract_z 
 _atom_site_U_iso_or_equiv 
 _atom_site_adp_type 
 _atom_site_occupancy 
 _atom_site_site_symmetry_order 
 _atom_site_calc_flag 
 _atom_site_refinement_flags_posn 
 _atom_site_refinement_flags_adp 
 _atom_site_refinement_flags_occupancy 
 _atom_site_disorder_assembly 
 _atom_site_disorder_group 
I1 I 0.43508(2) 0.40428(2) 0.64820(2) 0.02195(10) Uani 1 1 d . . . . . 
Cu1 Cu 0.39448(5) 0.33064(4) 0.75559(4) 0.02847(19) Uani 1 1 d . . . . . 
Cu2 Cu 0.27847(5) 0.41391(4) 0.68544(4) 0.02334(18) Uani 1 1 d . . . . . 
Cu3 Cu 0.43155(5) 0.28063(4) 0.64320(4) 0.02430(18) Uani 1 1 d . . . . . 
Cu4 Cu 0.53125(5) 0.41676(3) 0.77105(4) 0.02230(17) Uani 1 1 d . . . . . 
S1 S 0.25207(8) 0.31507(6) 0.72085(6) 0.0247(3) Uani 1 1 d . . . . . 
S2 S 0.48669(9) 0.25325(6) 0.75433(6) 0.0248(3) Uani 1 1 d . . . . . 
S3 S 0.43044(8) 0.39701(6) 0.83720(6) 0.0224(3) Uani 1 1 d . . . . . 
P1 P 0.17556(8) 0.43826(6) 0.60203(6) 0.0229(3) Uani 1 1 d . . . . . 
P2 P 0.52802(9) 0.24500(6) 0.58854(6) 0.0241(3) Uani 1 1 d . . . . . 
P3 P 0.58503(8) 0.50983(6) 0.78677(6) 0.0201(3) Uani 1 1 d . . . . . 
O1 O 0.1631(2) 0.25585(18) 0.62404(18) 0.0272(8) Uani 1 1 d . . . . . 
O2 O 0.6556(3) 0.24805(17) 0.78782(19) 0.0291(8) Uani 1 1 d . . . . . 
O3 O 0.3493(3) 0.49263(18) 0.86626(17) 0.0286(8) Uani 1 1 d . . . . . 
N1 N 0.3035(3) 0.26087(19) 0.6187(2) 0.0211(9) Uani 1 1 d . . . . . 
N2 N 0.6086(3) 0.3432(2) 0.7810(2) 0.0215(9) Uani 1 1 d . . . . . 
N3 N 0.3020(3) 0.4646(2) 0.7656(2) 0.0248(9) Uani 1 1 d . . . . . 
C1 C 0.2443(3) 0.2764(2) 0.6509(3) 0.0236(11) Uani 1 1 d . . . . . 
C2 C 0.2602(4) 0.2280(2) 0.5664(2) 0.0252(11) Uani 1 1 d . . . . . 
C3 C 0.2880(4) 0.1997(3) 0.5163(3) 0.0308(12) Uani 1 1 d . . . . . 
H3 H 0.346708 0.201429 0.512150 0.037 Uiso 1 1 calc R U . . . 
C4 C 0.2271(4) 0.1687(3) 0.4726(3) 0.0355(14) Uani 1 1 d . . . . . 
H4 H 0.244717 0.148909 0.438027 0.043 Uiso 1 1 calc R U . . . 
C5 C 0.1409(4) 0.1659(3) 0.4782(3) 0.0378(15) Uani 1 1 d . . . . . 
H5 H 0.101302 0.143530 0.447890 0.045 Uiso 1 1 calc R U . . . 
C6 C 0.1115(4) 0.1950(3) 0.5271(3) 0.0358(14) Uani 1 1 d . . . . . 
H6 H 0.052550 0.194669 0.530611 0.043 Uiso 1 1 calc R U . . . 
C7 C 0.1742(4) 0.2244(3) 0.5702(3) 0.0285(12) Uani 1 1 d . . . . . 
C8 C 0.5864(3) 0.2867(2) 0.7749(2) 0.0221(10) Uani 1 1 d . . . . . 
C9 C 0.6991(3) 0.3438(2) 0.7997(2) 0.0228(11) Uani 1 1 d . . . . . 
C10 C 0.7572(4) 0.3905(3) 0.8131(3) 0.0305(12) Uani 1 1 d . . . . . 
H10 H 0.738990 0.431209 0.810187 0.037 Uiso 1 1 calc R U . . . 
C11 C 0.8444(4) 0.3749(3) 0.8311(3) 0.0353(13) Uani 1 1 d . . . . . 
H11 H 0.886350 0.405814 0.840449 0.042 Uiso 1 1 calc R U . . . 
C12 C 0.8711(4) 0.3152(3) 0.8357(3) 0.0409(15) Uani 1 1 d . . . . . 
H12 H 0.930769 0.306296 0.848267 0.049 Uiso 1 1 calc R U . . . 
C13 C 0.8123(4) 0.2686(3) 0.8222(3) 0.0385(14) Uani 1 1 d . . . . . 
H13 H 0.829845 0.227734 0.825503 0.046 Uiso 1 1 calc R U . . . 
C14 C 0.7268(4) 0.2849(3) 0.8037(3) 0.0278(12) Uani 1 1 d . . . . . 
C15 C 0.3548(3) 0.4531(2) 0.8186(2) 0.0232(11) Uani 1 1 d . . . . . 
C16 C 0.2557(3) 0.5160(3) 0.7779(3) 0.0253(11) Uani 1 1 d . . . . . 
C17 C 0.1930(4) 0.5498(3) 0.7388(3) 0.0364(14) Uani 1 1 d . . . . . 
H17 H 0.173964 0.540267 0.695096 0.044 Uiso 1 1 calc R U . . . 
C18 C 0.1593(4) 0.5985(3) 0.7667(3) 0.0418(16) Uani 1 1 d . . . . . 
H18 H 0.115384 0.622067 0.741528 0.050 Uiso 1 1 calc R U . . . 
C19 C 0.1881(5) 0.6135(3) 0.8301(3) 0.0435(16) Uani 1 1 d . . . . . 
H19 H 0.163138 0.646849 0.847369 0.052 Uiso 1 1 calc R U . . . 
C20 C 0.2524(4) 0.5808(3) 0.8687(3) 0.0383(14) Uani 1 1 d . . . . . 
H20 H 0.273128 0.590760 0.912101 0.046 Uiso 1 1 calc R U . . . 
C21 C 0.2843(4) 0.5327(3) 0.8399(3) 0.0288(12) Uani 1 1 d . . . . . 
C22 C 0.1419(3) 0.3866(3) 0.5350(3) 0.0251(11) Uani 1 1 d . . . . . 
C23 C 0.2047(4) 0.3628(3) 0.5060(3) 0.0290(12) Uani 1 1 d . . . . . 
H23 H 0.263829 0.370465 0.523255 0.035 Uiso 1 1 calc R U . . . 
C24 C 0.1825(5) 0.3277(3) 0.4519(3) 0.0363(14) Uani 1 1 d . . . . . 
H24 H 0.226356 0.311571 0.432291 0.044 Uiso 1 1 calc R U . . . 
C25 C 0.0968(5) 0.3161(3) 0.4263(3) 0.0439(17) Uani 1 1 d . . . . . 
H25 H 0.081487 0.292348 0.389025 0.053 Uiso 1 1 calc R U . . . 
C26 C 0.0336(5) 0.3395(3) 0.4556(3) 0.0444(16) Uani 1 1 d . . . . . 
H26 H -0.025417 0.331583 0.438527 0.053 Uiso 1 1 calc R U . . . 
C27 C 0.0558(4) 0.3743(3) 0.5096(3) 0.0372(14) Uani 1 1 d . . . . . 
H27 H 0.011953 0.390029 0.529612 0.045 Uiso 1 1 calc R U . . . 
C28 C 0.0760(3) 0.4529(3) 0.6317(3) 0.0287(12) Uani 1 1 d . . . . . 
C29 C 0.0505(4) 0.4094(3) 0.6705(3) 0.0353(14) Uani 1 1 d . . . . . 
H29 H 0.080070 0.372044 0.676169 0.042 Uiso 1 1 calc R U . . . 
C30 C -0.0180(4) 0.4200(4) 0.7013(3) 0.0409(15) Uani 1 1 d . . . . . 
H30 H -0.035276 0.389999 0.727715 0.049 Uiso 1 1 calc R U . . . 
C31 C -0.0609(4) 0.4746(4) 0.6930(3) 0.0432(17) Uani 1 1 d . . . . . 
H31 H -0.107528 0.482119 0.713934 0.052 Uiso 1 1 calc R U . . . 
C32 C -0.0359(4) 0.5182(3) 0.6546(3) 0.0384(14) Uani 1 1 d . . . . . 
H32 H -0.064794 0.555801 0.649617 0.046 Uiso 1 1 calc R U . . . 
C33 C 0.0312(4) 0.5072(3) 0.6232(3) 0.0335(13) Uani 1 1 d . . . . . 
H33 H 0.046849 0.536869 0.595683 0.040 Uiso 1 1 calc R U . . . 
C34 C 0.1976(3) 0.5066(3) 0.5603(2) 0.0236(11) Uani 1 1 d . . . . . 
C35 C 0.1456(4) 0.5258(3) 0.5033(3) 0.0339(13) Uani 1 1 d . . . . . 
H35 H 0.095536 0.503588 0.485171 0.041 Uiso 1 1 calc R U . . . 
C36 C 0.1665(4) 0.5766(3) 0.4735(3) 0.0367(14) Uani 1 1 d . . . . . 
H36 H 0.130060 0.589493 0.435223 0.044 Uiso 1 1 calc R U . . . 
C37 C 0.2393(4) 0.6091(3) 0.4981(3) 0.0371(14) Uani 1 1 d . . . . . 
H37 H 0.252863 0.644455 0.477290 0.045 Uiso 1 1 calc R U . . . 
C38 C 0.2926(5) 0.5897(3) 0.5535(3) 0.0448(17) Uani 1 1 d . . . . . 
H38 H 0.343855 0.611232 0.570400 0.054 Uiso 1 1 calc R U . . . 
C39 C 0.2712(4) 0.5386(3) 0.5846(3) 0.0359(14) Uani 1 1 d . . . . . 
H39 H 0.307681 0.525722 0.622820 0.043 Uiso 1 1 calc R U . . . 
C40 C 0.5199(4) 0.1626(3) 0.5845(3) 0.0297(12) Uani 1 1 d . . . . . 
C41 C 0.4864(4) 0.1321(3) 0.5287(3) 0.0381(14) Uani 1 1 d . . . . . 
H41 H 0.475595 0.152803 0.489186 0.046 Uiso 1 1 calc R U . . . 
C42 C 0.4685(5) 0.0708(3) 0.5310(4) 0.053(2) Uani 1 1 d . . . . . 
H42 H 0.444789 0.049930 0.492935 0.064 Uiso 1 1 calc R U . . . 
C43 C 0.4849(6) 0.0406(3) 0.5877(5) 0.061(2) Uani 1 1 d . . . . . 
H43 H 0.471611 -0.000948 0.588920 0.073 Uiso 1 1 calc R U . . . 
C44 C 0.5207(6) 0.0702(3) 0.6426(4) 0.058(2) Uani 1 1 d . . . . . 
H44 H 0.533858 0.048829 0.681673 0.070 Uiso 1 1 calc R U . . . 
C45 C 0.5376(5) 0.1313(3) 0.6414(3) 0.0426(16) Uani 1 1 d . . . . . 
H45 H 0.561315 0.151775 0.679697 0.051 Uiso 1 1 calc R U . . . 
C46 C 0.5155(4) 0.2718(3) 0.5067(3) 0.0274(12) Uani 1 1 d . . . . . 
C47 C 0.4525(4) 0.3151(3) 0.4866(3) 0.0310(12) Uani 1 1 d . . . . . 
H47 H 0.415919 0.327692 0.514380 0.037 Uiso 1 1 calc R U . . . 
C48 C 0.4429(4) 0.3401(3) 0.4264(3) 0.0381(14) Uani 1 1 d . . . . . 
H48 H 0.399682 0.369568 0.412987 0.046 Uiso 1 1 calc R U . . . 
C49 C 0.4960(4) 0.3221(3) 0.3860(3) 0.0395(15) Uani 1 1 d . . . . . 
H49 H 0.489443 0.339351 0.344824 0.047 Uiso 1 1 calc R U . . . 
C50 C 0.5592(4) 0.2788(3) 0.4052(3) 0.0390(15) Uani 1 1 d . . . . . 
H50 H 0.595185 0.266238 0.376980 0.047 Uiso 1 1 calc R U . . . 
C51 C 0.5695(4) 0.2541(3) 0.4657(3) 0.0336(13) Uani 1 1 d . . . . . 
H51 H 0.613377 0.225044 0.479254 0.040 Uiso 1 1 calc R U . . . 
C52 C 0.6431(4) 0.2592(3) 0.6184(3) 0.0288(12) Uani 1 1 d . . . . . 
C53 C 0.7067(4) 0.2161(3) 0.6201(4) 0.0462(17) Uani 1 1 d . . . . . 
H53 H 0.691860 0.176021 0.607039 0.055 Uiso 1 1 calc R U . . . 
C54 C 0.7926(4) 0.2321(4) 0.6412(4) 0.058(2) Uani 1 1 d . . . . . 
H54 H 0.835988 0.202114 0.644040 0.070 Uiso 1 1 calc R U . . . 
C55 C 0.8161(4) 0.2896(4) 0.6578(3) 0.0442(16) Uani 1 1 d . . . . . 
H55 H 0.875417 0.299824 0.670177 0.053 Uiso 1 1 calc R U . . . 
C56 C 0.7537(4) 0.3328(3) 0.6567(3) 0.0354(14) Uani 1 1 d . . . . . 
H56 H 0.769468 0.372902 0.668951 0.042 Uiso 1 1 calc R U . . . 
C57 C 0.6667(4) 0.3172(3) 0.6375(3) 0.0310(12) Uani 1 1 d . . . . . 
H57 H 0.623372 0.346716 0.637457 0.037 Uiso 1 1 calc R U . . . 
C58 C 0.6535(3) 0.5318(2) 0.7309(3) 0.0248(11) Uani 1 1 d . . . . . 
C59 C 0.6588(4) 0.4917(3) 0.6819(3) 0.0290(12) Uani 1 1 d . . . . . 
H59 H 0.629765 0.454196 0.680199 0.035 Uiso 1 1 calc R U . . . 
C60 C 0.7057(4) 0.5055(3) 0.6353(3) 0.0363(14) Uani 1 1 d . . . . . 
H60 H 0.707141 0.478229 0.601523 0.044 Uiso 1 1 calc R U . . . 
C61 C 0.7499(4) 0.5587(3) 0.6385(3) 0.0397(15) Uani 1 1 d . . . . . 
H61 H 0.782939 0.567855 0.607213 0.048 Uiso 1 1 calc R U . . . 
C62 C 0.7466(4) 0.5991(3) 0.6870(3) 0.0377(15) Uani 1 1 d . . . . . 
H62 H 0.778289 0.635542 0.689447 0.045 Uiso 1 1 calc R U . . . 
C63 C 0.6968(4) 0.5864(3) 0.7323(3) 0.0319(13) Uani 1 1 d . . . . . 
H63 H 0.692305 0.615150 0.764239 0.038 Uiso 1 1 calc R U . . . 
C64 C 0.6506(4) 0.5192(3) 0.8664(3) 0.0281(12) Uani 1 1 d . . . . . 
C65 C 0.7373(4) 0.5366(3) 0.8802(3) 0.0331(13) Uani 1 1 d . . . . . 
H65 H 0.766518 0.545383 0.846593 0.040 Uiso 1 1 calc R U . . . 
C66 C 0.7805(5) 0.5412(3) 0.9428(3) 0.0458(17) Uani 1 1 d . . . . . 
H66 H 0.839262 0.553324 0.951867 0.055 Uiso 1 1 calc R U . . . 
C67 C 0.7390(5) 0.5282(4) 0.9919(3) 0.056(2) Uani 1 1 d . . . . . 
H67 H 0.769053 0.531378 1.034724 0.067 Uiso 1 1 calc R U . . . 
C68 C 0.6536(5) 0.5105(4) 0.9790(3) 0.054(2) Uani 1 1 d . . . . . 
H68 H 0.625097 0.501586 1.012992 0.065 Uiso 1 1 calc R U . . . 
C69 C 0.6091(5) 0.5057(3) 0.9166(3) 0.0420(16) Uani 1 1 d . . . . . 
H69 H 0.550464 0.493139 0.908021 0.050 Uiso 1 1 calc R U . . . 
C70 C 0.5107(3) 0.5733(2) 0.7819(3) 0.0226(10) Uani 1 1 d . . . . . 
C71 C 0.4380(4) 0.5734(3) 0.7334(3) 0.0306(12) Uani 1 1 d . . . . . 
H71 H 0.426680 0.540046 0.705306 0.037 Uiso 1 1 calc R U . . . 
C72 C 0.3818(4) 0.6220(3) 0.7258(3) 0.0297(12) Uani 1 1 d . . . . . 
H72 H 0.332522 0.621759 0.692292 0.036 Uiso 1 1 calc R U . . . 
C73 C 0.3966(4) 0.6701(3) 0.7659(3) 0.0340(13) Uani 1 1 d . . . . . 
H73 H 0.358900 0.703727 0.759561 0.041 Uiso 1 1 calc R U . . . 
C74 C 0.4668(5) 0.6696(3) 0.8156(4) 0.0440(16) Uani 1 1 d . . . . . 
H74 H 0.476342 0.702448 0.844397 0.053 Uiso 1 1 calc R U . . . 
C75 C 0.5240(4) 0.6211(3) 0.8240(3) 0.0372(14) Uani 1 1 d . . . . . 
H75 H 0.571976 0.620935 0.858476 0.045 Uiso 1 1 calc R U . . . 
Cl1' Cl 0.2975(2) 0.22292(18) 0.8736(2) 0.0834(10) Uani 0.821(8) 1 d . U P A 1 
Cl2' Cl 0.2236(4) 0.3409(3) 0.8838(3) 0.0756(12) Uani 0.821(8) 1 d . U P A 1 
Cl3' Cl 0.3304(4) 0.2857(3) 0.99379(19) 0.1319(19) Uani 0.821(8) 1 d . U P A 1 
C76' C 0.3133(10) 0.2924(7) 0.9103(7) 0.088(2) Uani 0.821(8) 1 d . U P A 1 
H76' H 0.365672 0.311110 0.898847 0.106 Uiso 0.821(8) 1 calc R U P A 1 
Cl1 Cl 0.2906(14) 0.2244(10) 0.9073(13) 0.104(4) Uani 0.179(8) 1 d D U P A 2 
Cl2 Cl 0.206(2) 0.3403(17) 0.8893(19) 0.094(4) Uani 0.179(8) 1 d D U P A 2 
Cl3 Cl 0.3616(14) 0.3257(11) 0.9848(9) 0.117(4) Uani 0.179(8) 1 d D U P A 2 
C76 C 0.308(3) 0.3033(11) 0.9077(18) 0.095(3) Uani 0.179(8) 1 d D U P A 2 
H76 H 0.343096 0.314144 0.875647 0.114 Uiso 0.179(8) 1 calc R U P A 2 
  
loop_ 
 _atom_site_aniso_label 
 _atom_site_aniso_U_11 
 _atom_site_aniso_U_22 
 _atom_site_aniso_U_33 
 _atom_site_aniso_U_23 
 _atom_site_aniso_U_13 
 _atom_site_aniso_U_12 
I1 0.02384(18) 0.02100(17) 0.02176(17) 0.00010(12) 0.00628(12) -0.00012(12) 
Cu1 0.0249(4) 0.0289(4) 0.0309(4) -0.0061(3) 0.0041(3) -0.0001(3) 
Cu2 0.0240(4) 0.0261(4) 0.0191(4) -0.0033(3) 0.0020(3) 0.0023(3) 
Cu3 0.0236(4) 0.0244(4) 0.0263(4) -0.0030(3) 0.0083(3) -0.0005(3) 
Cu4 0.0215(4) 0.0196(4) 0.0271(4) 0.0001(3) 0.0079(3) -0.0006(3) 
S1 0.0238(6) 0.0277(7) 0.0243(6) -0.0024(5) 0.0089(5) -0.0046(5) 
S2 0.0278(6) 0.0193(6) 0.0266(6) 0.0023(5) 0.0038(5) -0.0001(5) 
S3 0.0227(6) 0.0265(6) 0.0185(6) 0.0007(5) 0.0054(5) -0.0024(5) 
P1 0.0204(6) 0.0279(7) 0.0203(6) -0.0022(5) 0.0038(5) 0.0015(5) 
P2 0.0252(7) 0.0221(7) 0.0260(6) -0.0025(5) 0.0071(5) 0.0024(5) 
P3 0.0203(6) 0.0188(6) 0.0219(6) -0.0017(5) 0.0060(5) -0.0016(5) 
O1 0.0236(19) 0.030(2) 0.0292(19) -0.0034(16) 0.0070(15) -0.0090(16) 
O2 0.030(2) 0.0237(19) 0.033(2) 0.0050(16) 0.0038(16) 0.0044(16) 
O3 0.034(2) 0.031(2) 0.0206(18) -0.0073(16) 0.0044(15) 0.0009(17) 
N1 0.021(2) 0.018(2) 0.025(2) -0.0004(17) 0.0065(17) -0.0013(17) 
N2 0.021(2) 0.024(2) 0.020(2) 0.0020(17) 0.0031(16) 0.0016(17) 
N3 0.027(2) 0.028(2) 0.020(2) -0.0058(18) 0.0062(17) 0.0033(19) 
C1 0.024(3) 0.019(2) 0.026(3) 0.003(2) 0.003(2) -0.006(2) 
C2 0.036(3) 0.018(2) 0.021(2) 0.003(2) 0.005(2) -0.002(2) 
C3 0.034(3) 0.028(3) 0.031(3) 0.000(2) 0.007(2) 0.001(2) 
C4 0.051(4) 0.025(3) 0.029(3) -0.002(2) 0.002(3) 0.003(3) 
C5 0.052(4) 0.032(3) 0.026(3) -0.003(2) -0.002(3) -0.006(3) 
C6 0.029(3) 0.041(4) 0.035(3) 0.002(3) 0.001(2) -0.010(3) 
C7 0.033(3) 0.026(3) 0.025(3) 0.003(2) 0.003(2) -0.007(2) 
C8 0.024(3) 0.024(3) 0.017(2) 0.004(2) 0.0019(19) 0.003(2) 
C9 0.025(3) 0.028(3) 0.017(2) 0.005(2) 0.009(2) 0.007(2) 
C10 0.031(3) 0.029(3) 0.031(3) 0.003(2) 0.007(2) 0.003(2) 
C11 0.030(3) 0.038(3) 0.037(3) 0.004(3) 0.004(2) -0.003(3) 
C12 0.024(3) 0.049(4) 0.047(4) 0.010(3) 0.000(3) 0.009(3) 
C13 0.028(3) 0.035(3) 0.051(4) 0.008(3) 0.004(3) 0.008(3) 
C14 0.029(3) 0.026(3) 0.028(3) 0.005(2) 0.006(2) 0.005(2) 
C15 0.029(3) 0.023(3) 0.018(2) -0.001(2) 0.007(2) -0.008(2) 
C16 0.022(3) 0.028(3) 0.027(3) -0.009(2) 0.010(2) 0.002(2) 
C17 0.040(3) 0.036(3) 0.031(3) -0.010(3) 0.000(3) 0.006(3) 
C18 0.037(3) 0.035(4) 0.049(4) -0.012(3) -0.001(3) 0.009(3) 
C19 0.046(4) 0.035(3) 0.049(4) -0.020(3) 0.008(3) 0.008(3) 
C20 0.048(4) 0.034(3) 0.032(3) -0.015(3) 0.007(3) 0.004(3) 
C21 0.028(3) 0.028(3) 0.030(3) -0.004(2) 0.005(2) 0.000(2) 
C22 0.025(3) 0.027(3) 0.023(3) 0.000(2) 0.004(2) 0.003(2) 
C23 0.034(3) 0.027(3) 0.026(3) 0.005(2) 0.007(2) 0.000(2) 
C24 0.061(4) 0.026(3) 0.025(3) 0.001(2) 0.017(3) -0.003(3) 
C25 0.074(5) 0.033(3) 0.023(3) -0.003(3) 0.005(3) -0.005(3) 
C26 0.044(4) 0.043(4) 0.040(4) -0.008(3) -0.007(3) -0.005(3) 
C27 0.034(3) 0.043(4) 0.032(3) -0.008(3) 0.000(2) -0.001(3) 
C28 0.018(3) 0.039(3) 0.029(3) -0.008(2) 0.004(2) 0.004(2) 
C29 0.030(3) 0.043(4) 0.035(3) -0.004(3) 0.008(2) 0.009(3) 
C30 0.028(3) 0.060(4) 0.036(3) 0.001(3) 0.011(3) -0.004(3) 
C31 0.025(3) 0.071(5) 0.036(3) -0.009(3) 0.012(3) 0.002(3) 
C32 0.027(3) 0.046(4) 0.042(3) -0.006(3) 0.007(3) 0.007(3) 
C33 0.026(3) 0.042(3) 0.031(3) 0.000(3) 0.003(2) 0.005(3) 
C34 0.020(2) 0.029(3) 0.023(2) -0.003(2) 0.006(2) 0.007(2) 
C35 0.025(3) 0.047(4) 0.028(3) 0.002(3) 0.002(2) -0.002(3) 
C36 0.036(3) 0.048(4) 0.026(3) 0.006(3) 0.005(2) 0.008(3) 
C37 0.046(4) 0.033(3) 0.034(3) 0.002(3) 0.013(3) -0.001(3) 
C38 0.055(4) 0.036(4) 0.039(4) -0.001(3) -0.004(3) -0.013(3) 
C39 0.037(3) 0.037(3) 0.029(3) 0.002(3) -0.006(2) -0.007(3) 
C40 0.030(3) 0.023(3) 0.039(3) -0.003(2) 0.014(2) 0.003(2) 
C41 0.034(3) 0.031(3) 0.049(4) -0.011(3) 0.008(3) 0.007(3) 
C42 0.046(4) 0.035(4) 0.079(6) -0.022(4) 0.013(4) -0.001(3) 
C43 0.070(5) 0.024(3) 0.098(7) -0.006(4) 0.036(5) 0.000(3) 
C44 0.082(6) 0.034(4) 0.072(5) 0.014(4) 0.043(5) 0.015(4) 
C45 0.057(4) 0.029(3) 0.047(4) 0.000(3) 0.021(3) 0.009(3) 
C46 0.029(3) 0.025(3) 0.026(3) -0.004(2) 0.002(2) 0.001(2) 
C47 0.029(3) 0.033(3) 0.030(3) -0.002(2) 0.002(2) 0.007(2) 
C48 0.033(3) 0.040(4) 0.037(3) 0.003(3) -0.005(3) 0.003(3) 
C49 0.035(3) 0.050(4) 0.030(3) 0.008(3) 0.000(3) -0.018(3) 
C50 0.031(3) 0.056(4) 0.033(3) -0.001(3) 0.013(3) -0.011(3) 
C51 0.028(3) 0.042(3) 0.034(3) -0.002(3) 0.011(2) 0.001(3) 
C52 0.027(3) 0.035(3) 0.025(3) 0.005(2) 0.006(2) 0.007(2) 
C53 0.026(3) 0.037(4) 0.076(5) -0.014(3) 0.011(3) 0.006(3) 
C54 0.026(3) 0.056(5) 0.087(6) -0.008(4) 0.000(4) 0.014(3) 
C55 0.027(3) 0.057(4) 0.047(4) -0.003(3) 0.003(3) -0.001(3) 
C56 0.037(3) 0.040(3) 0.027(3) -0.001(3) 0.004(2) -0.007(3) 
C57 0.033(3) 0.036(3) 0.024(3) 0.003(2) 0.008(2) 0.006(3) 
C58 0.024(3) 0.021(3) 0.029(3) 0.004(2) 0.004(2) 0.001(2) 
C59 0.023(3) 0.028(3) 0.040(3) 0.003(2) 0.016(2) -0.001(2) 
C60 0.035(3) 0.044(4) 0.035(3) 0.004(3) 0.021(3) 0.005(3) 
C61 0.032(3) 0.041(4) 0.051(4) 0.021(3) 0.018(3) 0.010(3) 
C62 0.027(3) 0.033(3) 0.054(4) 0.017(3) 0.009(3) -0.005(2) 
C63 0.034(3) 0.024(3) 0.038(3) 0.004(2) 0.007(3) -0.002(2) 
C64 0.032(3) 0.028(3) 0.023(3) -0.003(2) 0.002(2) 0.002(2) 
C65 0.030(3) 0.030(3) 0.038(3) -0.002(3) 0.004(2) 0.001(2) 
C66 0.042(4) 0.043(4) 0.046(4) -0.002(3) -0.008(3) -0.009(3) 
C67 0.067(5) 0.061(5) 0.032(3) -0.003(3) -0.011(3) -0.014(4) 
C68 0.068(5) 0.066(5) 0.028(3) -0.001(3) 0.006(3) -0.012(4) 
C69 0.048(4) 0.054(4) 0.023(3) -0.005(3) 0.005(3) -0.015(3) 
C70 0.021(2) 0.022(3) 0.027(3) -0.002(2) 0.011(2) -0.002(2) 
C71 0.037(3) 0.025(3) 0.030(3) -0.002(2) 0.005(2) -0.003(2) 
C72 0.024(3) 0.030(3) 0.035(3) 0.000(2) 0.005(2) 0.005(2) 
C73 0.029(3) 0.031(3) 0.046(4) -0.002(3) 0.018(3) 0.006(2) 
C74 0.045(4) 0.031(3) 0.055(4) -0.020(3) 0.007(3) 0.003(3) 
C75 0.034(3) 0.031(3) 0.045(4) -0.015(3) 0.003(3) 0.003(3) 
Cl1' 0.079(2) 0.091(2) 0.077(2) 0.0299(19) 0.0097(18) 0.0074(16) 
Cl2' 0.078(3) 0.079(2) 0.078(2) 0.0003(17) 0.0363(18) -0.0139(19) 
Cl3' 0.149(4) 0.166(4) 0.068(2) 0.025(2) -0.009(2) -0.058(3) 
C76' 0.083(4) 0.107(4) 0.075(4) 0.032(4) 0.018(4) -0.028(4) 
Cl1 0.100(7) 0.109(5) 0.101(8) 0.034(7) 0.011(7) -0.011(6) 
Cl2 0.094(7) 0.101(7) 0.090(8) 0.022(7) 0.023(7) -0.022(6) 
Cl3 0.115(7) 0.142(8) 0.087(6) 0.036(6) 0.004(6) -0.044(7) 
C76 0.092(5) 0.112(5) 0.080(5) 0.029(5) 0.016(5) -0.025(5) 
  
_geom_special_details 
; 
 All esds (except the esd in the dihedral angle between two l.s. planes) 
 are estimated using the full covariance matrix.  The cell esds are taken 
 into account individually in the estimation of esds in distances, angles 
 and torsion angles; correlations between esds in cell parameters are only 
 used when they are defined by crystal symmetry.  An approximate (isotropic) 
 treatment of cell esds is used for estimating esds involving l.s. planes. 
; 
  
loop_ 
 _geom_bond_atom_site_label_1 
 _geom_bond_atom_site_label_2 
 _geom_bond_distance 
 _geom_bond_site_symmetry_2 
 _geom_bond_publ_flag 
I1 Cu2 2.7542(8) . ? 
I1 Cu3 2.7554(9) . ? 
I1 Cu4 2.7850(8) . ? 
I1 Cu1 2.9973(9) . ? 
Cu1 S1 2.2545(15) . ? 
Cu1 S2 2.2604(15) . ? 
Cu1 S3 2.2758(15) . ? 
Cu1 Cu3 2.8189(11) . ? 
Cu1 Cu2 2.8250(11) . ? 
Cu1 Cu4 2.8598(11) . ? 
Cu2 N3 2.029(4) . ? 
Cu2 P1 2.2353(15) . ? 
Cu2 S1 2.3915(15) . ? 
Cu3 N1 2.037(4) . ? 
Cu3 P2 2.2426(15) . ? 
Cu3 S2 2.4486(15) . ? 
Cu4 N2 2.030(4) . ? 
Cu4 P3 2.2400(15) . ? 
Cu4 S3 2.3730(14) . ? 
S1 C1 1.713(6) . ? 
S2 C8 1.720(5) . ? 
S3 C15 1.721(6) . ? 
P1 C34 1.832(6) . ? 
P1 C22 1.837(6) . ? 
P1 C28 1.839(5) . ? 
P2 C46 1.828(6) . ? 
P2 C52 1.833(6) . ? 
P2 C40 1.840(6) . ? 
P3 C70 1.827(5) . ? 
P3 C64 1.828(6) . ? 
P3 C58 1.831(6) . ? 
O1 C1 1.378(6) . ? 
O1 C7 1.391(7) . ? 
O2 C8 1.377(6) . ? 
O2 C14 1.380(7) . ? 
O3 C15 1.365(6) . ? 
O3 C21 1.394(7) . ? 
N1 C1 1.313(7) . ? 
N1 C2 1.401(7) . ? 
N2 C8 1.306(7) . ? 
N2 C9 1.407(7) . ? 
N3 C15 1.298(7) . ? 
N3 C16 1.410(7) . ? 
C2 C7 1.379(8) . ? 
C2 C3 1.389(8) . ? 
C3 C4 1.388(9) . ? 
C3 H3 0.9500 . ? 
C4 C5 1.393(10) . ? 
C4 H4 0.9500 . ? 
C5 C6 1.387(9) . ? 
C5 H5 0.9500 . ? 
C6 C7 1.381(8) . ? 
C6 H6 0.9500 . ? 
C9 C10 1.380(8) . ? 
C9 C14 1.380(8) . ? 
C10 C11 1.399(8) . ? 
C10 H10 0.9500 . ? 
C11 C12 1.392(10) . ? 
C11 H11 0.9500 . ? 
C12 C13 1.385(10) . ? 
C12 H12 0.9500 . ? 
C13 C14 1.379(8) . ? 
C13 H13 0.9500 . ? 
C16 C21 1.369(8) . ? 
C16 C17 1.389(8) . ? 
C17 C18 1.392(9) . ? 
C17 H17 0.9500 . ? 
C18 C19 1.388(10) . ? 
C18 H18 0.9500 . ? 
C19 C20 1.385(10) . ? 
C19 H19 0.9500 . ? 
C20 C21 1.379(8) . ? 
C20 H20 0.9500 . ? 
C22 C23 1.377(8) . ? 
C22 C27 1.389(8) . ? 
C23 C24 1.385(8) . ? 
C23 H23 0.9500 . ? 
C24 C25 1.382(10) . ? 
C24 H24 0.9500 . ? 
C25 C26 1.381(10) . ? 
C25 H25 0.9500 . ? 
C26 C27 1.381(9) . ? 
C26 H26 0.9500 . ? 
C27 H27 0.9500 . ? 
C28 C29 1.388(9) . ? 
C28 C33 1.394(8) . ? 
C29 C30 1.395(9) . ? 
C29 H29 0.9500 . ? 
C30 C31 1.386(11) . ? 
C30 H30 0.9500 . ? 
C31 C32 1.380(10) . ? 
C31 H31 0.9500 . ? 
C32 C33 1.385(9) . ? 
C32 H32 0.9500 . ? 
C33 H33 0.9500 . ? 
C34 C39 1.375(8) . ? 
C34 C35 1.400(8) . ? 
C35 C36 1.370(9) . ? 
C35 H35 0.9500 . ? 
C36 C37 1.374(9) . ? 
C36 H36 0.9500 . ? 
C37 C38 1.384(9) . ? 
C37 H37 0.9500 . ? 
C38 C39 1.393(9) . ? 
C38 H38 0.9500 . ? 
C39 H39 0.9500 . ? 
C40 C45 1.384(9) . ? 
C40 C41 1.388(9) . ? 
C41 C42 1.397(10) . ? 
C41 H41 0.9500 . ? 
C42 C43 1.369(13) . ? 
C42 H42 0.9500 . ? 
C43 C44 1.372(13) . ? 
C43 H43 0.9500 . ? 
C44 C45 1.388(10) . ? 
C44 H44 0.9500 . ? 
C45 H45 0.9500 . ? 
C46 C47 1.393(8) . ? 
C46 C51 1.396(8) . ? 
C47 C48 1.386(9) . ? 
C47 H47 0.9500 . ? 
C48 C49 1.380(10) . ? 
C48 H48 0.9500 . ? 
C49 C50 1.390(10) . ? 
C49 H49 0.9500 . ? 
C50 C51 1.391(9) . ? 
C50 H50 0.9500 . ? 
C51 H51 0.9500 . ? 
C52 C57 1.383(9) . ? 
C52 C53 1.386(8) . ? 
C53 C54 1.390(10) . ? 
C53 H53 0.9500 . ? 
C54 C55 1.362(11) . ? 
C54 H54 0.9500 . ? 
C55 C56 1.375(10) . ? 
C55 H55 0.9500 . ? 
C56 C57 1.400(9) . ? 
C56 H56 0.9500 . ? 
C57 H57 0.9500 . ? 
C58 C63 1.393(8) . ? 
C58 C59 1.395(8) . ? 
C59 C60 1.389(8) . ? 
C59 H59 0.9500 . ? 
C60 C61 1.368(10) . ? 
C60 H60 0.9500 . ? 
C61 C62 1.385(10) . ? 
C61 H61 0.9500 . ? 
C62 C63 1.393(9) . ? 
C62 H62 0.9500 . ? 
C63 H63 0.9500 . ? 
C64 C65 1.398(8) . ? 
C64 C69 1.399(9) . ? 
C65 C66 1.385(9) . ? 
C65 H65 0.9500 . ? 
C66 C67 1.377(11) . ? 
C66 H66 0.9500 . ? 
C67 C68 1.381(11) . ? 
C67 H67 0.9500 . ? 
C68 C69 1.387(9) . ? 
C68 H68 0.9500 . ? 
C69 H69 0.9500 . ? 
C70 C75 1.385(8) . ? 
C70 C71 1.391(8) . ? 
C71 C72 1.390(8) . ? 
C71 H71 0.9500 . ? 
C72 C73 1.365(9) . ? 
C72 H72 0.9500 . ? 
C73 C74 1.380(10) . ? 
C73 H73 0.9500 . ? 
C74 C75 1.396(9) . ? 
C74 H74 0.9500 . ? 
C75 H75 0.9500 . ? 
Cl1' C76' 1.730(17) . ? 
Cl2' C76' 1.783(16) . ? 
Cl3' C76' 1.764(15) . ? 
C76' H76' 1.0000 . ? 
Cl1 C76 1.777(15) . ? 
Cl2 C76 1.778(15) . ? 
Cl3 C76 1.775(15) . ? 
C76 H76 1.0000 . ? 
  
loop_ 
 _geom_angle_atom_site_label_1 
 _geom_angle_atom_site_label_2 
 _geom_angle_atom_site_label_3 
 _geom_angle 
 _geom_angle_site_symmetry_1 
 _geom_angle_site_symmetry_3 
 _geom_angle_publ_flag 
Cu2 I1 Cu3 94.39(2) . . ? 
Cu2 I1 Cu4 94.17(2) . . ? 
Cu3 I1 Cu4 98.03(2) . . ? 
Cu2 I1 Cu1 58.65(2) . . ? 
Cu3 I1 Cu1 58.50(2) . . ? 
Cu4 I1 Cu1 59.15(2) . . ? 
S1 Cu1 S2 118.88(6) . . ? 
S1 Cu1 S3 115.88(6) . . ? 
S2 Cu1 S3 116.10(6) . . ? 
S1 Cu1 Cu3 91.04(4) . . ? 
S2 Cu1 Cu3 56.36(4) . . ? 
S3 Cu1 Cu3 148.38(5) . . ? 
S1 Cu1 Cu2 54.79(4) . . ? 
S2 Cu1 Cu2 147.84(5) . . ? 
S3 Cu1 Cu2 91.22(5) . . ? 
Cu3 Cu1 Cu2 91.49(3) . . ? 
S1 Cu1 Cu4 145.52(5) . . ? 
S2 Cu1 Cu4 92.19(5) . . ? 
S3 Cu1 Cu4 53.59(4) . . ? 
Cu3 Cu1 Cu4 94.87(3) . . ? 
Cu2 Cu1 Cu4 91.06(3) . . ? 
S1 Cu1 I1 100.41(4) . . ? 
S2 Cu1 I1 99.91(4) . . ? 
S3 Cu1 I1 100.18(4) . . ? 
Cu3 Cu1 I1 56.45(2) . . ? 
Cu2 Cu1 I1 56.37(2) . . ? 
Cu4 Cu1 I1 56.73(2) . . ? 
N3 Cu2 P1 121.76(14) . . ? 
N3 Cu2 S1 104.92(14) . . ? 
P1 Cu2 S1 109.42(6) . . ? 
N3 Cu2 I1 105.27(13) . . ? 
P1 Cu2 I1 109.94(5) . . ? 
S1 Cu2 I1 104.07(4) . . ? 
N3 Cu2 Cu1 85.54(13) . . ? 
P1 Cu2 Cu1 151.60(5) . . ? 
S1 Cu2 Cu1 50.38(4) . . ? 
I1 Cu2 Cu1 64.98(3) . . ? 
N1 Cu3 P2 122.11(13) . . ? 
N1 Cu3 S2 110.09(13) . . ? 
P2 Cu3 S2 105.78(6) . . ? 
N1 Cu3 I1 103.74(12) . . ? 
P2 Cu3 I1 111.30(5) . . ? 
S2 Cu3 I1 102.14(4) . . ? 
N1 Cu3 Cu1 86.76(13) . . ? 
P2 Cu3 Cu1 149.69(5) . . ? 
S2 Cu3 Cu1 50.22(4) . . ? 
I1 Cu3 Cu1 65.04(3) . . ? 
N2 Cu4 P3 121.83(13) . . ? 
N2 Cu4 S3 104.41(13) . . ? 
P3 Cu4 S3 111.16(5) . . ? 
N2 Cu4 I1 103.00(12) . . ? 
P3 Cu4 I1 110.81(4) . . ? 
S3 Cu4 I1 103.95(4) . . ? 
N2 Cu4 Cu1 84.11(13) . . ? 
P3 Cu4 Cu1 153.33(5) . . ? 
S3 Cu4 Cu1 50.52(4) . . ? 
I1 Cu4 Cu1 64.13(2) . . ? 
C1 S1 Cu1 105.17(19) . . ? 
C1 S1 Cu2 99.88(18) . . ? 
Cu1 S1 Cu2 74.83(5) . . ? 
C8 S2 Cu1 103.11(19) . . ? 
C8 S2 Cu3 105.93(17) . . ? 
Cu1 S2 Cu3 73.42(5) . . ? 
C15 S3 Cu1 103.63(18) . . ? 
C15 S3 Cu4 104.16(18) . . ? 
Cu1 S3 Cu4 75.90(5) . . ? 
C34 P1 C22 101.1(2) . . ? 
C34 P1 C28 106.2(3) . . ? 
C22 P1 C28 104.2(3) . . ? 
C34 P1 Cu2 114.43(17) . . ? 
C22 P1 Cu2 121.88(18) . . ? 
C28 P1 Cu2 107.73(18) . . ? 
C46 P2 C52 101.1(3) . . ? 
C46 P2 C40 106.7(3) . . ? 
C52 P2 C40 104.1(3) . . ? 
C46 P2 Cu3 115.47(19) . . ? 
C52 P2 Cu3 119.08(19) . . ? 
C40 P2 Cu3 109.23(19) . . ? 
C70 P3 C64 101.8(3) . . ? 
C70 P3 C58 102.2(2) . . ? 
C64 P3 C58 106.3(3) . . ? 
C70 P3 Cu4 119.08(17) . . ? 
C64 P3 Cu4 112.0(2) . . ? 
C58 P3 Cu4 113.82(18) . . ? 
C1 O1 C7 104.7(4) . . ? 
C8 O2 C14 104.8(4) . . ? 
C15 O3 C21 105.1(4) . . ? 
C1 N1 C2 105.8(4) . . ? 
C1 N1 Cu3 125.5(4) . . ? 
C2 N1 Cu3 128.7(4) . . ? 
C8 N2 C9 106.0(4) . . ? 
C8 N2 Cu4 128.4(4) . . ? 
C9 N2 Cu4 125.5(4) . . ? 
C15 N3 C16 105.3(4) . . ? 
C15 N3 Cu2 127.7(4) . . ? 
C16 N3 Cu2 126.5(4) . . ? 
N1 C1 O1 113.2(5) . . ? 
N1 C1 S1 131.1(4) . . ? 
O1 C1 S1 115.7(4) . . ? 
C7 C2 C3 119.0(5) . . ? 
C7 C2 N1 108.4(5) . . ? 
C3 C2 N1 132.6(5) . . ? 
C4 C3 C2 117.7(6) . . ? 
C4 C3 H3 121.2 . . ? 
C2 C3 H3 121.2 . . ? 
C3 C4 C5 121.6(6) . . ? 
C3 C4 H4 119.2 . . ? 
C5 C4 H4 119.2 . . ? 
C6 C5 C4 121.5(6) . . ? 
C6 C5 H5 119.3 . . ? 
C4 C5 H5 119.3 . . ? 
C7 C6 C5 115.1(6) . . ? 
C7 C6 H6 122.4 . . ? 
C5 C6 H6 122.4 . . ? 
C2 C7 C6 125.0(6) . . ? 
C2 C7 O1 107.9(5) . . ? 
C6 C7 O1 127.1(6) . . ? 
N2 C8 O2 113.2(5) . . ? 
N2 C8 S2 131.2(4) . . ? 
O2 C8 S2 115.6(4) . . ? 
C10 C9 C14 120.9(5) . . ? 
C10 C9 N2 131.6(5) . . ? 
C14 C9 N2 107.6(5) . . ? 
C9 C10 C11 116.7(6) . . ? 
C9 C10 H10 121.6 . . ? 
C11 C10 H10 121.6 . . ? 
C12 C11 C10 121.7(6) . . ? 
C12 C11 H11 119.2 . . ? 
C10 C11 H11 119.2 . . ? 
C13 C12 C11 121.3(6) . . ? 
C13 C12 H12 119.4 . . ? 
C11 C12 H12 119.4 . . ? 
C14 C13 C12 116.2(6) . . ? 
C14 C13 H13 121.9 . . ? 
C12 C13 H13 121.9 . . ? 
C13 C14 O2 128.3(5) . . ? 
C13 C14 C9 123.3(6) . . ? 
O2 C14 C9 108.4(5) . . ? 
N3 C15 O3 113.8(5) . . ? 
N3 C15 S3 130.2(4) . . ? 
O3 C15 S3 116.0(4) . . ? 
C21 C16 C17 119.9(5) . . ? 
C21 C16 N3 108.6(5) . . ? 
C17 C16 N3 131.4(5) . . ? 
C16 C17 C18 116.7(6) . . ? 
C16 C17 H17 121.6 . . ? 
C18 C17 H17 121.6 . . ? 
C19 C18 C17 122.0(6) . . ? 
C19 C18 H18 119.0 . . ? 
C17 C18 H18 119.0 . . ? 
C20 C19 C18 121.3(6) . . ? 
C20 C19 H19 119.3 . . ? 
C18 C19 H19 119.3 . . ? 
C21 C20 C19 115.4(6) . . ? 
C21 C20 H20 122.3 . . ? 
C19 C20 H20 122.3 . . ? 
C16 C21 C20 124.5(6) . . ? 
C16 C21 O3 107.1(5) . . ? 
C20 C21 O3 128.3(5) . . ? 
C23 C22 C27 119.1(5) . . ? 
C23 C22 P1 118.0(4) . . ? 
C27 C22 P1 122.7(4) . . ? 
C22 C23 C24 120.5(6) . . ? 
C22 C23 H23 119.8 . . ? 
C24 C23 H23 119.8 . . ? 
C25 C24 C23 120.4(6) . . ? 
C25 C24 H24 119.8 . . ? 
C23 C24 H24 119.8 . . ? 
C26 C25 C24 119.2(6) . . ? 
C26 C25 H25 120.4 . . ? 
C24 C25 H25 120.4 . . ? 
C27 C26 C25 120.4(6) . . ? 
C27 C26 H26 119.8 . . ? 
C25 C26 H26 119.8 . . ? 
C26 C27 C22 120.4(6) . . ? 
C26 C27 H27 119.8 . . ? 
C22 C27 H27 119.8 . . ? 
C29 C28 C33 119.0(5) . . ? 
C29 C28 P1 116.8(4) . . ? 
C33 C28 P1 123.8(5) . . ? 
C28 C29 C30 120.6(6) . . ? 
C28 C29 H29 119.7 . . ? 
C30 C29 H29 119.7 . . ? 
C31 C30 C29 119.5(7) . . ? 
C31 C30 H30 120.2 . . ? 
C29 C30 H30 120.2 . . ? 
C32 C31 C30 120.2(6) . . ? 
C32 C31 H31 119.9 . . ? 
C30 C31 H31 119.9 . . ? 
C31 C32 C33 120.2(6) . . ? 
C31 C32 H32 119.9 . . ? 
C33 C32 H32 119.9 . . ? 
C32 C33 C28 120.5(6) . . ? 
C32 C33 H33 119.8 . . ? 
C28 C33 H33 119.8 . . ? 
C39 C34 C35 118.6(5) . . ? 
C39 C34 P1 118.3(4) . . ? 
C35 C34 P1 123.0(4) . . ? 
C36 C35 C34 120.4(6) . . ? 
C36 C35 H35 119.8 . . ? 
C34 C35 H35 119.8 . . ? 
C35 C36 C37 121.0(6) . . ? 
C35 C36 H36 119.5 . . ? 
C37 C36 H36 119.5 . . ? 
C36 C37 C38 119.2(6) . . ? 
C36 C37 H37 120.4 . . ? 
C38 C37 H37 120.4 . . ? 
C37 C38 C39 120.1(6) . . ? 
C37 C38 H38 120.0 . . ? 
C39 C38 H38 120.0 . . ? 
C34 C39 C38 120.6(6) . . ? 
C34 C39 H39 119.7 . . ? 
C38 C39 H39 119.7 . . ? 
C45 C40 C41 119.4(6) . . ? 
C45 C40 P2 117.4(5) . . ? 
C41 C40 P2 122.7(5) . . ? 
C40 C41 C42 119.6(7) . . ? 
C40 C41 H41 120.2 . . ? 
C42 C41 H41 120.2 . . ? 
C43 C42 C41 120.5(7) . . ? 
C43 C42 H42 119.8 . . ? 
C41 C42 H42 119.8 . . ? 
C42 C43 C44 120.1(7) . . ? 
C42 C43 H43 120.0 . . ? 
C44 C43 H43 120.0 . . ? 
C43 C44 C45 120.2(8) . . ? 
C43 C44 H44 119.9 . . ? 
C45 C44 H44 119.9 . . ? 
C40 C45 C44 120.3(7) . . ? 
C40 C45 H45 119.9 . . ? 
C44 C45 H45 119.9 . . ? 
C47 C46 C51 119.4(6) . . ? 
C47 C46 P2 117.3(4) . . ? 
C51 C46 P2 123.2(4) . . ? 
C48 C47 C46 120.4(6) . . ? 
C48 C47 H47 119.8 . . ? 
C46 C47 H47 119.8 . . ? 
C49 C48 C47 119.9(6) . . ? 
C49 C48 H48 120.0 . . ? 
C47 C48 H48 120.0 . . ? 
C48 C49 C50 120.4(6) . . ? 
C48 C49 H49 119.8 . . ? 
C50 C49 H49 119.8 . . ? 
C49 C50 C51 119.8(6) . . ? 
C49 C50 H50 120.1 . . ? 
C51 C50 H50 120.1 . . ? 
C50 C51 C46 120.0(6) . . ? 
C50 C51 H51 120.0 . . ? 
C46 C51 H51 120.0 . . ? 
C57 C52 C53 119.1(6) . . ? 
C57 C52 P2 117.1(4) . . ? 
C53 C52 P2 123.7(5) . . ? 
C52 C53 C54 119.2(7) . . ? 
C52 C53 H53 120.4 . . ? 
C54 C53 H53 120.4 . . ? 
C55 C54 C53 121.7(7) . . ? 
C55 C54 H54 119.1 . . ? 
C53 C54 H54 119.1 . . ? 
C54 C55 C56 119.7(6) . . ? 
C54 C55 H55 120.1 . . ? 
C56 C55 H55 120.1 . . ? 
C55 C56 C57 119.4(6) . . ? 
C55 C56 H56 120.3 . . ? 
C57 C56 H56 120.3 . . ? 
C52 C57 C56 120.8(6) . . ? 
C52 C57 H57 119.6 . . ? 
C56 C57 H57 119.6 . . ? 
C63 C58 C59 118.2(5) . . ? 
C63 C58 P3 124.7(5) . . ? 
C59 C58 P3 117.0(4) . . ? 
C60 C59 C58 121.3(6) . . ? 
C60 C59 H59 119.3 . . ? 
C58 C59 H59 119.3 . . ? 
C61 C60 C59 119.7(6) . . ? 
C61 C60 H60 120.2 . . ? 
C59 C60 H60 120.2 . . ? 
C60 C61 C62 120.3(6) . . ? 
C60 C61 H61 119.8 . . ? 
C62 C61 H61 119.8 . . ? 
C61 C62 C63 120.1(6) . . ? 
C61 C62 H62 119.9 . . ? 
C63 C62 H62 119.9 . . ? 
C62 C63 C58 120.3(6) . . ? 
C62 C63 H63 119.9 . . ? 
C58 C63 H63 119.9 . . ? 
C65 C64 C69 119.0(5) . . ? 
C65 C64 P3 125.6(5) . . ? 
C69 C64 P3 115.4(5) . . ? 
C66 C65 C64 120.1(6) . . ? 
C66 C65 H65 119.9 . . ? 
C64 C65 H65 119.9 . . ? 
C67 C66 C65 120.5(6) . . ? 
C67 C66 H66 119.8 . . ? 
C65 C66 H66 119.8 . . ? 
C66 C67 C68 120.0(7) . . ? 
C66 C67 H67 120.0 . . ? 
C68 C67 H67 120.0 . . ? 
C67 C68 C69 120.4(7) . . ? 
C67 C68 H68 119.8 . . ? 
C69 C68 H68 119.8 . . ? 
C68 C69 C64 119.9(6) . . ? 
C68 C69 H69 120.0 . . ? 
C64 C69 H69 120.0 . . ? 
C75 C70 C71 118.9(5) . . ? 
C75 C70 P3 122.9(4) . . ? 
C71 C70 P3 118.1(4) . . ? 
C72 C71 C70 120.3(5) . . ? 
C72 C71 H71 119.9 . . ? 
C70 C71 H71 119.9 . . ? 
C73 C72 C71 120.7(6) . . ? 
C73 C72 H72 119.6 . . ? 
C71 C72 H72 119.6 . . ? 
C72 C73 C74 119.5(6) . . ? 
C72 C73 H73 120.2 . . ? 
C74 C73 H73 120.2 . . ? 
C73 C74 C75 120.5(6) . . ? 
C73 C74 H74 119.8 . . ? 
C75 C74 H74 119.8 . . ? 
C70 C75 C74 120.0(6) . . ? 
C70 C75 H75 120.0 . . ? 
C74 C75 H75 120.0 . . ? 
Cl1' C76' Cl3' 111.4(8) . . ? 
Cl1' C76' Cl2' 111.2(8) . . ? 
Cl3' C76' Cl2' 109.2(10) . . ? 
Cl1' C76' H76' 108.3 . . ? 
Cl3' C76' H76' 108.3 . . ? 
Cl2' C76' H76' 108.3 . . ? 
Cl3 C76 Cl1 109(2) . . ? 
Cl3 C76 Cl2 109(2) . . ? 
Cl1 C76 Cl2 109(2) . . ? 
Cl3 C76 H76 109.9 . . ? 
Cl1 C76 H76 109.9 . . ? 
Cl2 C76 H76 109.9 . . ? 
  
loop_ 
 _geom_torsion_atom_site_label_1 
 _geom_torsion_atom_site_label_2 
 _geom_torsion_atom_site_label_3 
 _geom_torsion_atom_site_label_4 
 _geom_torsion 
 _geom_torsion_site_symmetry_1 
 _geom_torsion_site_symmetry_2 
 _geom_torsion_site_symmetry_3 
 _geom_torsion_site_symmetry_4 
 _geom_torsion_publ_flag 
C2 N1 C1 O1 0.3(6) . . . . ? 
Cu3 N1 C1 O1 -178.6(3) . . . . ? 
C2 N1 C1 S1 177.9(4) . . . . ? 
Cu3 N1 C1 S1 -1.0(7) . . . . ? 
C7 O1 C1 N1 0.4(6) . . . . ? 
C7 O1 C1 S1 -177.6(4) . . . . ? 
Cu1 S1 C1 N1 -4.4(6) . . . . ? 
Cu2 S1 C1 N1 72.4(5) . . . . ? 
Cu1 S1 C1 O1 173.1(3) . . . . ? 
Cu2 S1 C1 O1 -110.0(4) . . . . ? 
C1 N1 C2 C7 -0.9(6) . . . . ? 
Cu3 N1 C2 C7 178.0(4) . . . . ? 
C1 N1 C2 C3 -179.3(6) . . . . ? 
Cu3 N1 C2 C3 -0.4(9) . . . . ? 
C7 C2 C3 C4 -0.3(8) . . . . ? 
N1 C2 C3 C4 178.0(6) . . . . ? 
C2 C3 C4 C5 0.1(9) . . . . ? 
C3 C4 C5 C6 1.3(10) . . . . ? 
C4 C5 C6 C7 -2.4(9) . . . . ? 
C3 C2 C7 C6 -0.9(9) . . . . ? 
N1 C2 C7 C6 -179.6(6) . . . . ? 
C3 C2 C7 O1 179.8(5) . . . . ? 
N1 C2 C7 O1 1.1(6) . . . . ? 
C5 C6 C7 C2 2.2(9) . . . . ? 
C5 C6 C7 O1 -178.6(5) . . . . ? 
C1 O1 C7 C2 -0.9(6) . . . . ? 
C1 O1 C7 C6 179.8(6) . . . . ? 
C9 N2 C8 O2 -0.2(6) . . . . ? 
Cu4 N2 C8 O2 -177.2(3) . . . . ? 
C9 N2 C8 S2 179.1(4) . . . . ? 
Cu4 N2 C8 S2 2.1(7) . . . . ? 
C14 O2 C8 N2 0.3(6) . . . . ? 
C14 O2 C8 S2 -179.1(4) . . . . ? 
Cu1 S2 C8 N2 -9.4(5) . . . . ? 
Cu3 S2 C8 N2 66.9(5) . . . . ? 
Cu1 S2 C8 O2 169.9(3) . . . . ? 
Cu3 S2 C8 O2 -113.8(3) . . . . ? 
C8 N2 C9 C10 -179.9(6) . . . . ? 
Cu4 N2 C9 C10 -2.8(8) . . . . ? 
C8 N2 C9 C14 0.1(6) . . . . ? 
Cu4 N2 C9 C14 177.2(4) . . . . ? 
C14 C9 C10 C11 -0.5(8) . . . . ? 
N2 C9 C10 C11 179.5(5) . . . . ? 
C9 C10 C11 C12 -0.3(9) . . . . ? 
C10 C11 C12 C13 0.3(10) . . . . ? 
C11 C12 C13 C14 0.5(10) . . . . ? 
C12 C13 C14 O2 -179.8(6) . . . . ? 
C12 C13 C14 C9 -1.4(10) . . . . ? 
C8 O2 C14 C13 178.4(6) . . . . ? 
C8 O2 C14 C9 -0.2(6) . . . . ? 
C10 C9 C14 C13 1.4(9) . . . . ? 
N2 C9 C14 C13 -178.6(5) . . . . ? 
C10 C9 C14 O2 -179.9(5) . . . . ? 
N2 C9 C14 O2 0.1(6) . . . . ? 
C16 N3 C15 O3 -0.6(6) . . . . ? 
Cu2 N3 C15 O3 -173.1(3) . . . . ? 
C16 N3 C15 S3 -179.6(4) . . . . ? 
Cu2 N3 C15 S3 8.0(8) . . . . ? 
C21 O3 C15 N3 1.2(6) . . . . ? 
C21 O3 C15 S3 -179.7(4) . . . . ? 
Cu1 S3 C15 N3 -14.8(6) . . . . ? 
Cu4 S3 C15 N3 63.8(5) . . . . ? 
Cu1 S3 C15 O3 166.3(3) . . . . ? 
Cu4 S3 C15 O3 -115.1(4) . . . . ? 
C15 N3 C16 C21 -0.2(6) . . . . ? 
Cu2 N3 C16 C21 172.4(4) . . . . ? 
C15 N3 C16 C17 177.6(6) . . . . ? 
Cu2 N3 C16 C17 -9.8(9) . . . . ? 
C21 C16 C17 C18 -2.9(10) . . . . ? 
N3 C16 C17 C18 179.5(6) . . . . ? 
C16 C17 C18 C19 1.4(11) . . . . ? 
C17 C18 C19 C20 0.4(12) . . . . ? 
C18 C19 C20 C21 -0.7(11) . . . . ? 
C17 C16 C21 C20 2.9(10) . . . . ? 
N3 C16 C21 C20 -179.0(6) . . . . ? 
C17 C16 C21 O3 -177.2(5) . . . . ? 
N3 C16 C21 O3 0.9(6) . . . . ? 
C19 C20 C21 C16 -1.0(10) . . . . ? 
C19 C20 C21 O3 179.1(6) . . . . ? 
C15 O3 C21 C16 -1.2(6) . . . . ? 
C15 O3 C21 C20 178.7(6) . . . . ? 
C34 P1 C22 C23 75.7(5) . . . . ? 
C28 P1 C22 C23 -174.3(4) . . . . ? 
Cu2 P1 C22 C23 -52.4(5) . . . . ? 
C34 P1 C22 C27 -99.3(5) . . . . ? 
C28 P1 C22 C27 10.7(6) . . . . ? 
Cu2 P1 C22 C27 132.5(5) . . . . ? 
C27 C22 C23 C24 0.8(9) . . . . ? 
P1 C22 C23 C24 -174.4(4) . . . . ? 
C22 C23 C24 C25 -0.1(9) . . . . ? 
C23 C24 C25 C26 -0.5(10) . . . . ? 
C24 C25 C26 C27 0.4(10) . . . . ? 
C25 C26 C27 C22 0.4(11) . . . . ? 
C23 C22 C27 C26 -0.9(10) . . . . ? 
P1 C22 C27 C26 174.1(5) . . . . ? 
C34 P1 C28 C29 -173.9(4) . . . . ? 
C22 P1 C28 C29 79.9(5) . . . . ? 
Cu2 P1 C28 C29 -50.9(5) . . . . ? 
C34 P1 C28 C33 -1.3(6) . . . . ? 
C22 P1 C28 C33 -107.5(5) . . . . ? 
Cu2 P1 C28 C33 121.7(5) . . . . ? 
C33 C28 C29 C30 -0.8(9) . . . . ? 
P1 C28 C29 C30 172.1(5) . . . . ? 
C28 C29 C30 C31 -0.2(10) . . . . ? 
C29 C30 C31 C32 0.1(10) . . . . ? 
C30 C31 C32 C33 1.0(10) . . . . ? 
C31 C32 C33 C28 -2.1(9) . . . . ? 
C29 C28 C33 C32 1.9(9) . . . . ? 
P1 C28 C33 C32 -170.5(5) . . . . ? 
C22 P1 C34 C39 -136.1(5) . . . . ? 
C28 P1 C34 C39 115.4(5) . . . . ? 
Cu2 P1 C34 C39 -3.3(5) . . . . ? 
C22 P1 C34 C35 40.4(5) . . . . ? 
C28 P1 C34 C35 -68.1(5) . . . . ? 
Cu2 P1 C34 C35 173.2(4) . . . . ? 
C39 C34 C35 C36 -2.0(9) . . . . ? 
P1 C34 C35 C36 -178.4(5) . . . . ? 
C34 C35 C36 C37 1.1(10) . . . . ? 
C35 C36 C37 C38 0.7(10) . . . . ? 
C36 C37 C38 C39 -1.5(11) . . . . ? 
C35 C34 C39 C38 1.1(9) . . . . ? 
P1 C34 C39 C38 177.7(5) . . . . ? 
C37 C38 C39 C34 0.7(11) . . . . ? 
C46 P2 C40 C45 172.6(5) . . . . ? 
C52 P2 C40 C45 66.2(5) . . . . ? 
Cu3 P2 C40 C45 -62.0(5) . . . . ? 
C46 P2 C40 C41 -16.2(6) . . . . ? 
C52 P2 C40 C41 -122.6(5) . . . . ? 
Cu3 P2 C40 C41 109.2(5) . . . . ? 
C45 C40 C41 C42 1.9(9) . . . . ? 
P2 C40 C41 C42 -169.2(5) . . . . ? 
C40 C41 C42 C43 -0.9(11) . . . . ? 
C41 C42 C43 C44 -1.2(12) . . . . ? 
C42 C43 C44 C45 2.2(12) . . . . ? 
C41 C40 C45 C44 -0.9(10) . . . . ? 
P2 C40 C45 C44 170.6(6) . . . . ? 
C43 C44 C45 C40 -1.2(12) . . . . ? 
C52 P2 C46 C47 -125.0(5) . . . . ? 
C40 P2 C46 C47 126.5(5) . . . . ? 
Cu3 P2 C46 C47 4.9(5) . . . . ? 
C52 P2 C46 C51 50.4(6) . . . . ? 
C40 P2 C46 C51 -58.1(6) . . . . ? 
Cu3 P2 C46 C51 -179.7(4) . . . . ? 
C51 C46 C47 C48 0.6(9) . . . . ? 
P2 C46 C47 C48 176.2(5) . . . . ? 
C46 C47 C48 C49 -0.1(10) . . . . ? 
C47 C48 C49 C50 0.2(10) . . . . ? 
C48 C49 C50 C51 -0.8(10) . . . . ? 
C49 C50 C51 C46 1.2(10) . . . . ? 
C47 C46 C51 C50 -1.1(9) . . . . ? 
P2 C46 C51 C50 -176.5(5) . . . . ? 
C46 P2 C52 C57 81.0(5) . . . . ? 
C40 P2 C52 C57 -168.5(4) . . . . ? 
Cu3 P2 C52 C57 -46.6(5) . . . . ? 
C46 P2 C52 C53 -96.0(6) . . . . ? 
C40 P2 C52 C53 14.5(6) . . . . ? 
Cu3 P2 C52 C53 136.3(5) . . . . ? 
C57 C52 C53 C54 0.3(11) . . . . ? 
P2 C52 C53 C54 177.3(6) . . . . ? 
C52 C53 C54 C55 -2.6(13) . . . . ? 
C53 C54 C55 C56 3.0(13) . . . . ? 
C54 C55 C56 C57 -1.0(11) . . . . ? 
C53 C52 C57 C56 1.6(9) . . . . ? 
P2 C52 C57 C56 -175.6(4) . . . . ? 
C55 C56 C57 C52 -1.3(9) . . . . ? 
C70 P3 C58 C63 52.6(5) . . . . ? 
C64 P3 C58 C63 -53.8(5) . . . . ? 
Cu4 P3 C58 C63 -177.6(4) . . . . ? 
C70 P3 C58 C59 -124.1(4) . . . . ? 
C64 P3 C58 C59 129.5(4) . . . . ? 
Cu4 P3 C58 C59 5.7(5) . . . . ? 
C63 C58 C59 C60 -0.1(9) . . . . ? 
P3 C58 C59 C60 176.9(5) . . . . ? 
C58 C59 C60 C61 2.0(9) . . . . ? 
C59 C60 C61 C62 -1.3(10) . . . . ? 
C60 C61 C62 C63 -1.3(10) . . . . ? 
C61 C62 C63 C58 3.2(9) . . . . ? 
C59 C58 C63 C62 -2.5(9) . . . . ? 
P3 C58 C63 C62 -179.2(5) . . . . ? 
C70 P3 C64 C65 -109.8(5) . . . . ? 
C58 P3 C64 C65 -3.1(6) . . . . ? 
Cu4 P3 C64 C65 121.8(5) . . . . ? 
C70 P3 C64 C69 72.2(5) . . . . ? 
C58 P3 C64 C69 178.9(5) . . . . ? 
Cu4 P3 C64 C69 -56.2(5) . . . . ? 
C69 C64 C65 C66 -1.0(9) . . . . ? 
P3 C64 C65 C66 -178.9(5) . . . . ? 
C64 C65 C66 C67 0.5(11) . . . . ? 
C65 C66 C67 C68 0.0(12) . . . . ? 
C66 C67 C68 C69 0.0(13) . . . . ? 
C67 C68 C69 C64 -0.5(12) . . . . ? 
C65 C64 C69 C68 1.0(10) . . . . ? 
P3 C64 C69 C68 179.1(6) . . . . ? 
C64 P3 C70 C75 14.8(6) . . . . ? 
C58 P3 C70 C75 -95.0(5) . . . . ? 
Cu4 P3 C70 C75 138.5(5) . . . . ? 
C64 P3 C70 C71 -165.6(5) . . . . ? 
C58 P3 C70 C71 84.6(5) . . . . ? 
Cu4 P3 C70 C71 -41.9(5) . . . . ? 
C75 C70 C71 C72 2.8(9) . . . . ? 
P3 C70 C71 C72 -176.8(5) . . . . ? 
C70 C71 C72 C73 -0.4(9) . . . . ? 
C71 C72 C73 C74 -1.9(10) . . . . ? 
C72 C73 C74 C75 2.0(11) . . . . ? 
C71 C70 C75 C74 -2.8(10) . . . . ? 
P3 C70 C75 C74 176.8(5) . . . . ? 
C73 C74 C75 C70 0.4(11) . . . . ? 
  
_refine_diff_density_max    1.674 
_refine_diff_density_min   -1.346 
_refine_diff_density_rms    0.137 
  
_shelx_res_file 
; 
TITL 17-3b-chcl3+ch3cn_auto_a.res in P2(1)/n 
    full.res 
    created by SHELXL-2018/3 at 23:00:36 on 26-Jul-2024 
CELL 1.54184 15.80431 22.266427 21.44432 90 101.3164 90 
ZERR 4 0.000235 0.00036 0.000322 0 0.0015 0 
LATT 1 
SYMM 0.5-X,0.5+Y,0.5-Z 
SFAC C H Cl Cu I N O P S 
UNIT 304 232 12 16 4 12 12 12 12 
SIZE 0.15 0.15 0.1 
REM block colorless 
  
OMIT 0 140 
OMIT -19 0 7 
OMIT -19 2 6 
OMIT -19 2 7 
OMIT -19 3 5 
OMIT -19 3 6 
OMIT -18 1 9 
OMIT -18 2 9 
OMIT -18 3 8 
OMIT -18 6 7 
OMIT -17 2 9 
OMIT -17 2 10 
OMIT -17 3 9 
OMIT -17 3 10 
OMIT -17 4 9 
OMIT -17 6 11 
OMIT -17 6 16 
OMIT -16 5 9 
  
DFIX 1.78 C76 Cl3 C76 Cl2 C76 Cl1 
SADI C76 Cl3 C76 Cl2 C76 Cl1 
SADI 0.04 Cl3 Cl2 Cl2 Cl1 Cl1 Cl3 
DELU 0.007 0.007 Cl1' > C76 
SIMU 0.007 0.014 2 Cl1' > C76 
  
L.S. 6 
PLAN 5 
TEMP -123 
CONF 
BOND $H 
MORE -1 
fmap 2 
acta 
  
WGHT    0.077800   34.015499 
FVAR       1.87550   0.82068 
I1    5    0.435079    0.404279    0.648200    11.00000    0.02384    0.02100 = 
         0.02176    0.00010    0.00628   -0.00012 
CU1   4    0.394481    0.330639    0.755591    11.00000    0.02495    0.02895 = 
         0.03094   -0.00610    0.00410   -0.00006 
CU2   4    0.278466    0.413911    0.685436    11.00000    0.02398    0.02608 = 
         0.01907   -0.00328    0.00200    0.00226 
CU3   4    0.431549    0.280634    0.643196    11.00000    0.02362    0.02435 = 
         0.02631   -0.00303    0.00827   -0.00052 
CU4   4    0.531250    0.416762    0.771053    11.00000    0.02151    0.01957 = 
         0.02708    0.00009    0.00787   -0.00056 
S1    9    0.252071    0.315066    0.720853    11.00000    0.02377    0.02774 = 
         0.02432   -0.00237    0.00892   -0.00459 
S2    9    0.486688    0.253250    0.754329    11.00000    0.02780    0.01931 = 
         0.02663    0.00228    0.00380   -0.00011 
S3    9    0.430439    0.397008    0.837201    11.00000    0.02270    0.02649 = 
         0.01854    0.00073    0.00539   -0.00238 
P1    8    0.175557    0.438263    0.602029    11.00000    0.02037    0.02792 = 
         0.02034   -0.00218    0.00381    0.00150 
P2    8    0.528023    0.245002    0.588539    11.00000    0.02518    0.02209 = 
         0.02601   -0.00254    0.00706    0.00242 
P3    8    0.585034    0.509825    0.786773    11.00000    0.02030    0.01882 = 
         0.02191   -0.00168    0.00596   -0.00157 
O1    7    0.163084    0.255847    0.624035    11.00000    0.02363    0.02968 = 
         0.02916   -0.00343    0.00704   -0.00904 
O2    7    0.655588    0.248051    0.787819    11.00000    0.02983    0.02369 = 
         0.03291    0.00505    0.00384    0.00440 
O3    7    0.349257    0.492626    0.866262    11.00000    0.03386    0.03088 = 
         0.02059   -0.00734    0.00438    0.00089 
N1    6    0.303498    0.260869    0.618663    11.00000    0.02120    0.01796 = 
         0.02507   -0.00043    0.00648   -0.00127 
N2    6    0.608633    0.343235    0.781036    11.00000    0.02057    0.02376 = 
         0.01981    0.00200    0.00313    0.00159 
N3    6    0.301971    0.464611    0.765572    11.00000    0.02721    0.02802 = 
         0.01975   -0.00582    0.00624    0.00326 
C1    1    0.244339    0.276371    0.650894    11.00000    0.02443    0.01919 = 
         0.02632    0.00265    0.00289   -0.00619 
C2    1    0.260153    0.227963    0.566380    11.00000    0.03648    0.01825 = 
         0.02060    0.00254    0.00469   -0.00163 
C3    1    0.288019    0.199654    0.516325    11.00000    0.03362    0.02782 = 
         0.03125    0.00011    0.00716    0.00100 
AFIX  43 
H3    2    0.346708    0.201429    0.512150    11.00000   -1.20000 
AFIX   0 
C4    1    0.227140    0.168686    0.472627    11.00000    0.05079    0.02483 = 
         0.02874   -0.00165    0.00244    0.00349 
AFIX  43 
H4    2    0.244717    0.148909    0.438027    11.00000   -1.20000 
AFIX   0 
C5    1    0.140896    0.165873    0.478225    11.00000    0.05152    0.03175 = 
         0.02624   -0.00284   -0.00185   -0.00625 
AFIX  43 
H5    2    0.101302    0.143530    0.447890    11.00000   -1.20000 
AFIX   0 
C6    1    0.111535    0.194953    0.527079    11.00000    0.02944    0.04103 = 
         0.03480    0.00237    0.00094   -0.01033 
AFIX  43 
H6    2    0.052550    0.194669    0.530611    11.00000   -1.20000 
AFIX   0 
C7    1    0.174241    0.224352    0.570220    11.00000    0.03328    0.02551 = 
         0.02542    0.00289    0.00257   -0.00730 
C8    1    0.586351    0.286722    0.774861    11.00000    0.02379    0.02444 = 
         0.01710    0.00423    0.00194    0.00307 
C9    1    0.699097    0.343774    0.799708    11.00000    0.02513    0.02804 = 
         0.01724    0.00474    0.00877    0.00716 
C10   1    0.757236    0.390478    0.813077    11.00000    0.03110    0.02933 = 
         0.03110    0.00296    0.00651    0.00266 
AFIX  43 
H10   2    0.738990    0.431209    0.810187    11.00000   -1.20000 
AFIX   0 
C11   1    0.844362    0.374889    0.831096    11.00000    0.03041    0.03764 = 
         0.03680    0.00443    0.00371   -0.00330 
AFIX  43 
H11   2    0.886350    0.405814    0.840449    11.00000   -1.20000 
AFIX   0 
C12   1    0.871077    0.315225    0.835666    11.00000    0.02390    0.04903 = 
         0.04696    0.01010   -0.00027    0.00911 
AFIX  43 
H12   2    0.930769    0.306296    0.848267    11.00000   -1.20000 
AFIX   0 
C13   1    0.812287    0.268605    0.822192    11.00000    0.02770    0.03499 = 
         0.05104    0.00792    0.00371    0.00772 
AFIX  43 
H13   2    0.829845    0.227734    0.825503    11.00000   -1.20000 
AFIX   0 
C14   1    0.726826    0.284865    0.803699    11.00000    0.02936    0.02586 = 
         0.02846    0.00516    0.00611    0.00454 
C15   1    0.354775    0.453076    0.818617    11.00000    0.02921    0.02326 = 
         0.01827   -0.00147    0.00740   -0.00779 
C16   1    0.255735    0.515986    0.777929    11.00000    0.02245    0.02799 = 
         0.02738   -0.00869    0.00956    0.00196 
C17   1    0.192983    0.549836    0.738773    11.00000    0.03958    0.03625 = 
         0.03054   -0.00998   -0.00021    0.00585 
AFIX  43 
H17   2    0.173964    0.540267    0.695096    11.00000   -1.20000 
AFIX   0 
C18   1    0.159336    0.598456    0.766664    11.00000    0.03747    0.03522 = 
         0.04884   -0.01166   -0.00122    0.00853 
AFIX  43 
H18   2    0.115384    0.622067    0.741528    11.00000   -1.20000 
AFIX   0 
C19   1    0.188077    0.613468    0.830087    11.00000    0.04592    0.03506 = 
         0.04896   -0.02039    0.00826    0.00826 
AFIX  43 
H19   2    0.163138    0.646849    0.847369    11.00000   -1.20000 
AFIX   0 
C20   1    0.252397    0.580771    0.868723    11.00000    0.04821    0.03385 = 
         0.03247   -0.01497    0.00682    0.00391 
AFIX  43 
H20   2    0.273128    0.590760    0.912101    11.00000   -1.20000 
AFIX   0 
C21   1    0.284266    0.532746    0.839920    11.00000    0.02781    0.02850 = 
         0.02999   -0.00423    0.00539   -0.00017 
C22   1    0.141856    0.386579    0.534954    11.00000    0.02544    0.02674 = 
         0.02293    0.00033    0.00409    0.00300 
C23   1    0.204744    0.362784    0.506005    11.00000    0.03416    0.02678 = 
         0.02639    0.00517    0.00690   -0.00003 
AFIX  43 
H23   2    0.263829    0.370465    0.523255    11.00000   -1.20000 
AFIX   0 
C24   1    0.182466    0.327735    0.451921    11.00000    0.06126    0.02632 = 
         0.02488    0.00100    0.01709   -0.00261 
AFIX  43 
H24   2    0.226356    0.311571    0.432291    11.00000   -1.20000 
AFIX   0 
C25   1    0.096775    0.316124    0.426323    11.00000    0.07443    0.03262 = 
         0.02265   -0.00279    0.00492   -0.00452 
AFIX  43 
H25   2    0.081487    0.292348    0.389025    11.00000   -1.20000 
AFIX   0 
C26   1    0.033639    0.339512    0.455636    11.00000    0.04397    0.04322 = 
         0.03982   -0.00756   -0.00677   -0.00521 
AFIX  43 
H26   2   -0.025417    0.331583    0.438527    11.00000   -1.20000 
AFIX   0 
C27   1    0.055820    0.374342    0.509645    11.00000    0.03391    0.04286 = 
         0.03226   -0.00806   -0.00008   -0.00062 
AFIX  43 
H27   2    0.011953    0.390029    0.529612    11.00000   -1.20000 
AFIX   0 
C28   1    0.075951    0.452942    0.631655    11.00000    0.01786    0.03913 = 
         0.02856   -0.00819    0.00351    0.00374 
C29   1    0.050523    0.409402    0.670496    11.00000    0.02954    0.04263 = 
         0.03453   -0.00369    0.00825    0.00911 
AFIX  43 
H29   2    0.080070    0.372044    0.676169    11.00000   -1.20000 
AFIX   0 
C30   1   -0.018044    0.420008    0.701284    11.00000    0.02813    0.06048 = 
         0.03593    0.00144    0.01080   -0.00394 
AFIX  43 
H30   2   -0.035276    0.389999    0.727715    11.00000   -1.20000 
AFIX   0 
C31   1   -0.060850    0.474638    0.693037    11.00000    0.02500    0.07115 = 
         0.03584   -0.00879    0.01164    0.00171 
AFIX  43 
H31   2   -0.107528    0.482119    0.713934    11.00000   -1.20000 
AFIX   0 
C32   1   -0.035880    0.518187    0.654574    11.00000    0.02680    0.04642 = 
         0.04213   -0.00632    0.00713    0.00727 
AFIX  43 
H32   2   -0.064794    0.555801    0.649617    11.00000   -1.20000 
AFIX   0 
C33   1    0.031206    0.507205    0.623187    11.00000    0.02572    0.04231 = 
         0.03116   -0.00024    0.00260    0.00530 
AFIX  43 
H33   2    0.046849    0.536869    0.595683    11.00000   -1.20000 
AFIX   0 
C34   1    0.197613    0.506584    0.560349    11.00000    0.01970    0.02886 = 
         0.02278   -0.00342    0.00556    0.00699 
C35   1    0.145613    0.525847    0.503310    11.00000    0.02540    0.04730 = 
         0.02768    0.00160    0.00218   -0.00152 
AFIX  43 
H35   2    0.095536    0.503588    0.485171    11.00000   -1.20000 
AFIX   0 
C36   1    0.166495    0.576583    0.473501    11.00000    0.03595    0.04817 = 
         0.02576    0.00577    0.00538    0.00832 
AFIX  43 
H36   2    0.130060    0.589493    0.435223    11.00000   -1.20000 
AFIX   0 
C37   1    0.239278    0.609089    0.498078    11.00000    0.04622    0.03279 = 
         0.03417    0.00159    0.01251   -0.00105 
AFIX  43 
H37   2    0.252863    0.644455    0.477290    11.00000   -1.20000 
AFIX   0 
C38   1    0.292596    0.589683    0.553514    11.00000    0.05454    0.03595 = 
         0.03863   -0.00087   -0.00352   -0.01301 
AFIX  43 
H38   2    0.343855    0.611232    0.570400    11.00000   -1.20000 
AFIX   0 
C39   1    0.271152    0.538582    0.584561    11.00000    0.03721    0.03672 = 
         0.02885    0.00174   -0.00567   -0.00666 
AFIX  43 
H39   2    0.307681    0.525722    0.622820    11.00000   -1.20000 
AFIX   0 
C40   1    0.519947    0.162601    0.584506    11.00000    0.02970    0.02315 = 
         0.03940   -0.00339    0.01414    0.00324 
C41   1    0.486370    0.132113    0.528697    11.00000    0.03431    0.03117 = 
         0.04897   -0.01061    0.00843    0.00671 
AFIX  43 
H41   2    0.475595    0.152803    0.489186    11.00000   -1.20000 
AFIX   0 
C42   1    0.468514    0.070803    0.530990    11.00000    0.04572    0.03497 = 
         0.07900   -0.02192    0.01265   -0.00122 
AFIX  43 
H42   2    0.444789    0.049930    0.492935    11.00000   -1.20000 
AFIX   0 
C43   1    0.484945    0.040581    0.587652    11.00000    0.06998    0.02364 = 
         0.09804   -0.00617    0.03600   -0.00048 
AFIX  43 
H43   2    0.471611   -0.000948    0.588920    11.00000   -1.20000 
AFIX   0 
C44   1    0.520659    0.070207    0.642631    11.00000    0.08178    0.03351 = 
         0.07181    0.01399    0.04348    0.01470 
AFIX  43 
H44   2    0.533858    0.048829    0.681673    11.00000   -1.20000 
AFIX   0 
C45   1    0.537562    0.131326    0.641375    11.00000    0.05659    0.02908 = 
         0.04655    0.00013    0.02093    0.00877 
AFIX  43 
H45   2    0.561315    0.151775    0.679697    11.00000   -1.20000 
AFIX   0 
C46   1    0.515533    0.271823    0.506654    11.00000    0.02925    0.02508 = 
         0.02649   -0.00378    0.00246    0.00115 
C47   1    0.452525    0.315150    0.486611    11.00000    0.02850    0.03342 = 
         0.02963   -0.00247    0.00223    0.00651 
AFIX  43 
H47   2    0.415919    0.327692    0.514380    11.00000   -1.20000 
AFIX   0 
C48   1    0.442873    0.340093    0.426415    11.00000    0.03328    0.03976 = 
         0.03652    0.00335   -0.00454    0.00274 
AFIX  43 
H48   2    0.399682    0.369568    0.412987    11.00000   -1.20000 
AFIX   0 
C49   1    0.496046    0.322080    0.386006    11.00000    0.03533    0.05050 = 
         0.03025    0.00765    0.00043   -0.01756 
AFIX  43 
H49   2    0.489443    0.339351    0.344824    11.00000   -1.20000 
AFIX   0 
C50   1    0.559193    0.278839    0.405164    11.00000    0.03063    0.05625 = 
         0.03269   -0.00057    0.01257   -0.01138 
AFIX  43 
H50   2    0.595185    0.266238    0.376980    11.00000   -1.20000 
AFIX   0 
C51   1    0.569547    0.254059    0.465731    11.00000    0.02770    0.04150 = 
         0.03376   -0.00235    0.01136    0.00098 
AFIX  43 
H51   2    0.613377    0.225044    0.479254    11.00000   -1.20000 
AFIX   0 
C52   1    0.643098    0.259180    0.618413    11.00000    0.02671    0.03496 = 
         0.02525    0.00495    0.00648    0.00697 
C53   1    0.706738    0.216051    0.620115    11.00000    0.02591    0.03740 = 
         0.07566   -0.01378    0.01104    0.00578 
AFIX  43 
H53   2    0.691860    0.176021    0.607039    11.00000   -1.20000 
AFIX   0 
C54   1    0.792598    0.232072    0.641187    11.00000    0.02633    0.05635 = 
         0.08730   -0.00813   -0.00001    0.01417 
AFIX  43 
H54   2    0.835988    0.202114    0.644040    11.00000   -1.20000 
AFIX   0 
C55   1    0.816131    0.289593    0.657846    11.00000    0.02748    0.05691 = 
         0.04672   -0.00308    0.00328   -0.00104 
AFIX  43 
H55   2    0.875417    0.299824    0.670177    11.00000   -1.20000 
AFIX   0 
C56   1    0.753707    0.332796    0.656740    11.00000    0.03718    0.04037 = 
         0.02745   -0.00101    0.00372   -0.00738 
AFIX  43 
H56   2    0.769468    0.372902    0.668951    11.00000   -1.20000 
AFIX   0 
C57   1    0.666712    0.317153    0.637459    11.00000    0.03304    0.03634 = 
         0.02441    0.00284    0.00769    0.00627 
AFIX  43 
H57   2    0.623372    0.346716    0.637457    11.00000   -1.20000 
AFIX   0 
C58   1    0.653505    0.531756    0.730945    11.00000    0.02383    0.02124 = 
         0.02872    0.00387    0.00388    0.00075 
C59   1    0.658809    0.491688    0.681856    11.00000    0.02330    0.02759 = 
         0.03986    0.00255    0.01551   -0.00150 
AFIX  43 
H59   2    0.629765    0.454196    0.680199    11.00000   -1.20000 
AFIX   0 
C60   1    0.705714    0.505524    0.635350    11.00000    0.03521    0.04402 = 
         0.03515    0.00378    0.02070    0.00460 
AFIX  43 
H60   2    0.707141    0.478229    0.601523    11.00000   -1.20000 
AFIX   0 
C61   1    0.749862    0.558660    0.638485    11.00000    0.03165    0.04079 = 
         0.05077    0.02098    0.01790    0.01035 
AFIX  43 
H61   2    0.782939    0.567855    0.607213    11.00000   -1.20000 
AFIX   0 
C62   1    0.746559    0.599096    0.687021    11.00000    0.02709    0.03288 = 
         0.05364    0.01679    0.00925   -0.00468 
AFIX  43 
H62   2    0.778289    0.635542    0.689447    11.00000   -1.20000 
AFIX   0 
C63   1    0.696771    0.586410    0.732302    11.00000    0.03373    0.02394 = 
         0.03791    0.00423    0.00674   -0.00152 
AFIX  43 
H63   2    0.692305    0.615150    0.764239    11.00000   -1.20000 
AFIX   0 
C64   1    0.650612    0.519218    0.866437    11.00000    0.03215    0.02761 = 
         0.02297   -0.00345    0.00177    0.00224 
C65   1    0.737254    0.536637    0.880214    11.00000    0.02983    0.03037 = 
         0.03815   -0.00246    0.00425    0.00089 
AFIX  43 
H65   2    0.766518    0.545383    0.846593    11.00000   -1.20000 
AFIX   0 
C66   1    0.780507    0.541167    0.942776    11.00000    0.04176    0.04330 = 
         0.04555   -0.00164   -0.00784   -0.00927 
AFIX  43 
H66   2    0.839262    0.553324    0.951867    11.00000   -1.20000 
AFIX   0 
C67   1    0.738955    0.528174    0.991922    11.00000    0.06676    0.06061 = 
         0.03173   -0.00343   -0.01066   -0.01384 
AFIX  43 
H67   2    0.769053    0.531378    1.034724    11.00000   -1.20000 
AFIX   0 
C68   1    0.653567    0.510493    0.978982    11.00000    0.06827    0.06625 = 
         0.02761   -0.00120    0.00639   -0.01247 
AFIX  43 
H68   2    0.625097    0.501586    1.012992    11.00000   -1.20000 
AFIX   0 
C69   1    0.609070    0.505651    0.916630    11.00000    0.04775    0.05391 = 
         0.02321   -0.00515    0.00455   -0.01504 
AFIX  43 
H69   2    0.550464    0.493139    0.908021    11.00000   -1.20000 
AFIX   0 
C70   1    0.510720    0.573286    0.781885    11.00000    0.02098    0.02200 = 
         0.02722   -0.00198    0.01072   -0.00230 
C71   1    0.437991    0.573373    0.733367    11.00000    0.03652    0.02506 = 
         0.02957   -0.00215    0.00481   -0.00341 
AFIX  43 
H71   2    0.426680    0.540046    0.705306    11.00000   -1.20000 
AFIX   0 
C72   1    0.381803    0.622003    0.725765    11.00000    0.02353    0.02966 = 
         0.03536    0.00042    0.00464    0.00503 
AFIX  43 
H72   2    0.332522    0.621759    0.692292    11.00000   -1.20000 
AFIX   0 
C73   1    0.396633    0.670112    0.765856    11.00000    0.02886    0.03140 = 
         0.04585   -0.00150    0.01768    0.00622 
AFIX  43 
H73   2    0.358900    0.703727    0.759561    11.00000   -1.20000 
AFIX   0 
C74   1    0.466841    0.669587    0.815615    11.00000    0.04514    0.03081 = 
         0.05477   -0.01971    0.00679    0.00319 
AFIX  43 
H74   2    0.476342    0.702448    0.844397    11.00000   -1.20000 
AFIX   0 
C75   1    0.524003    0.621108    0.823958    11.00000    0.03351    0.03084 = 
         0.04540   -0.01511    0.00294    0.00293 
AFIX  43 
H75   2    0.571976    0.620935    0.858476    11.00000   -1.20000 
AFIX   0 
PART   1 
CL1'  3    0.297481    0.222917    0.873648    21.00000    0.07919    0.09138 = 
         0.07745    0.02988    0.00973    0.00737 
CL2'  3    0.223595    0.340879    0.883791    21.00000    0.07843    0.07930 = 
         0.07775    0.00026    0.03631   -0.01392 
CL3'  3    0.330414    0.285714    0.993793    21.00000    0.14935    0.16565 = 
         0.06839    0.02543   -0.00869   -0.05755 
C76'  1    0.313252    0.292378    0.910272    21.00000    0.08325    0.10731 = 
         0.07499    0.03247    0.01832   -0.02849 
AFIX  13 
H76'  2    0.365672    0.311110    0.898847    21.00000   -1.20000 
AFIX   0 
PART   2 
CL1   3    0.290604    0.224410    0.907329   -21.00000    0.09992    0.10892 = 
         0.10099    0.03393    0.01115   -0.01085 
CL2   3    0.206007    0.340282    0.889305   -21.00000    0.09430    0.10077 = 
         0.08977    0.02204    0.02272   -0.02214 
CL3   3    0.361576    0.325669    0.984763   -21.00000    0.11515    0.14192 = 
         0.08698    0.03643    0.00410   -0.04382 
C76   1    0.307527    0.303298    0.907746   -21.00000    0.09250    0.11178 = 
         0.08025    0.02917    0.01625   -0.02489 
AFIX  13 
H76   2    0.343096    0.314144    0.875647   -21.00000   -1.20000 
PART   0 
  
AFIX   0 
HKLF 4 
  
  
  
  
REM  17-3b-chcl3+ch3cn_auto_a.res in P2(1)/n 
REM wR2 = 0.1606, GooF = S = 1.035, Restrained GooF = 1.038 for all data 
REM R1 = 0.0586 for 11455 Fo > 4sig(Fo) and 0.0747 for all 13933 data 
REM 902 parameters refined using 117 restraints 
  
END 
  
WGHT      0.0785     33.7294 
  
REM Highest difference peak  1.674,  deepest hole -1.346,  1-sigma level  0.137 
Q1    1   0.4492  0.4354  0.6780  11.00000  0.05    1.67 
Q2    1   0.4512  0.3730  0.6822  11.00000  0.05    1.62 
Q3    1   0.4214  0.3713  0.6146  11.00000  0.05    1.58 
Q4    1   0.4203  0.4387  0.6143  11.00000  0.05    1.51 
Q5    1   0.4183  0.2697  0.5922  11.00000  0.05    1.00 
; 
_shelx_res_checksum   61982 
  
_shelx_hkl_file 
; 
   0   0   2 739171. 5164.38  10 
   0   0   3 279.639 176.854  10 
   0   0   4 39619.6 1697.53  10 
   0   0   5-107.185 384.523  10 
   0   0   6 181563. 4450.14  10 
   0   0   7 93.1218 335.162  10 
   0   0   8 547802. 7005.02  11 
   0   0   9-279.510 328.152  11 
   0   0   9 702.317 698.249   2 
   0   0  10 113849. 3687.54  11 
   0   0  10 131421. 5054.21   2 
   0   0  11 63.3436 279.318  11 
   0   0  11 90.0590 528.104   2 
   0   0  12 31121.8 2189.91  11 
   0   0  12 37462.9 3113.03   2 
   0   0  13 365.964 315.249  11 
   0   0  13-814.872 946.344   2 
   0   0  14 66367.0 4624.43   2 
   0   0  15-1218.77 1540.03   2 
   0   0  16 9084.37 1800.70   2 
   0   0  17-418.025 706.766   2 
   0   0  18 10786.9 1205.90  18 
   0   0  19-460.683 487.748  18 
   0   0  20 3504.59 725.350  18 
   0   0  21 10.7338 312.735  18 
   0   0  22 13801.1 1274.78  18 
   0   0  22 16454.7 1425.25   7 
   0   0  23-156.658 310.478  18 
   0   0  23 356.969 373.303   7 
   0   0  24 23520.5 1391.98  18 
   0   0  24 26738.9 1577.61   7 
   0   0  25-76.4564 238.971   7 
   0   0  26 2818.95 423.060   7 
   0   1   1 44082.2 1021.48  10 
   0   1   2 304578. 3493.39  10 
   0  -1   2 304053. 2769.63  11 
   0  -1   3 28132.2 727.527  12 
   0  -1   3 28756.4 983.860  11 
   0   1   3 28816.6 1297.82  10 
   0  -1   4 27085.8 1104.01  11 
   0   1   4 29190.2 1493.17  10 
   0  -1   4 27254.8 798.443  12 
   0  -1   5 19982.5 1079.16  11 
   0   1   5 20417.6 1419.87  10 
   0  -1   5 19297.8 753.782  12 
   0   1   6 313884. 5978.31  10 
   0  -1   6 289093. 4415.54  11 
   0  -1   7 102671. 2859.63  11 
   0   1   7 111459. 3865.07  10 
   0   1   8 227585. 5945.53  10 
   0  -1   8 214173. 4440.28  11 
   0   1   9 80130.0 3779.74  10 
   0  -1   9 74838.8 2823.50  11 
   0  -1   9 79090.1 3682.16   2 
   0   1   9 83018.2 3733.26   2 
   0   1  10 2173.77 509.696  11 
   0  -1  10 4288.86 742.922  11 
   0  -1  10 3764.30 1060.49   2 
   0   1  10 3438.54 932.769   2 
   0   1  11 14231.9 1405.07  11 
   0  -1  11 14468.3 1415.08  11 
   0  -1  11 15633.7 1902.67   2 
   0   1  11 15828.9 1934.85   2 
   0  -1  12 15492.1 1563.92  11 
   0   1  12 15054.2 1527.31  11 
   0   1  12 18211.5 2168.28   2 
   0  -1  12 19090.3 2263.13   2 
   0  -1  13 3003.72 1009.16   2 
   0   1  13 2347.09 861.206   2 
   0   1  14-886.724 1341.41   2 
   0  -1  15 30573.7 3377.23   2 
   0   1  15 27229.1 3117.04   2 
   0  -1  16 114664. 6741.20   2 
   0   1  16 107056. 6488.10   2 
   0   1  17 17322.2 1486.65  18 
   0  -1  17 20703.6 3030.83   2 
   0   1  17 19658.5 2973.35   2 
   0   1  18 27201.6 1874.59  18 
   0   1  19 3015.80 678.065  18 
   0  -1  19 1848.85 556.628  18 
   0   1  20 3609.34 721.647  18 
   0  -1  20 3336.38 713.453  18 
   0  -1  21 63812.9 2778.67  18 
   0   1  21 59524.2 2663.11  18 
   0  -1  22 4829.97 795.651  18 
   0   1  22 4071.65 718.884  18 
   0   1  22 5647.88 871.966   7 
   0  -1  22 5157.65 848.195   7 
   0   1  23 12907.2 1159.03  18 
   0  -1  23 13636.5 1185.49  18 
   0  -1  23 16877.3 1381.42   7 
   0   1  23 16041.9 1323.21   7 
   0   1  24 5977.29 722.662  18 
   0  -1  24 5972.97 759.994  18 
   0  -1  24 7628.25 881.539   7 
   0   1  24 7503.56 864.648   7 
   0  -1  25 5261.24 659.605   7 
   0   1  25 5703.84 682.502   7 
   0  -2   0 32455.3 990.862   9 
   0   2   1 682641. 4630.53  10 
   0  -2   1 679187. 4531.47   9 
   0   2   2 107281. 2290.54  10 
   0  -2   3 136289. 1915.33  12 
   0   2   3 132409. 2887.50  10 
   0   2   4 1289.36 438.937  10 
   0  -2   4 1286.11 228.271  12 
   0  -2   4 1065.22 299.252  11 
   0   2   5 272950. 5156.22  10 
   0  -2   5 268078. 4015.16  11 
   0   2   6 48373.9 2395.52  10 
   0  -2   6 44496.5 1775.45  11 
   0  -2   7 33099.3 1667.65  11 
   0   2   7 33554.1 2178.49  10 
   0   2   8 94030.5 3902.23  10 
   0  -2   8 88696.7 2916.58  11 
   0  -2   8 83871.2 3538.29   2 
   0   2   8 89363.3 3623.82   2 
   0   2   9 86827.5 4023.47  10 
   0  -2   9 84844.0 3078.06  11 
   0  -2   9 90041.1 3947.74   2 
   0   2   9 95099.8 4002.40   2 
   0  -2  10 2281.26 605.306  11 
   0   2  10 1822.92 793.992  10 
   0   2  10 3272.71 947.496   2 
   0  -2  10 2720.24 1011.67   2 
   0   2  11 13600.9 1855.62  10 
   0   2  11 18142.0 2043.31   2 
   0  -2  11 16572.2 2013.36   2 
   0   2  12 3409.31 659.491  11 
   0  -2  12 5743.95 1352.48   2 
   0   2  12 4710.71 1107.87   2 
   0  -2  13 14963.9 2121.26   2 
   0   2  13 13408.4 1968.80   2 
   0  -2  14-938.487 1250.90   2 
   0   2  14-2326.07 1290.06   2 
   0  -2  15 17987.2 2560.88   2 
   0   2  15 18167.8 2502.78   2 
   0   2  16 4967.73 829.191  18 
   0  -2  16 6347.86 1611.48   2 
   0   2  16 6573.77 1644.44   2 
   0   2  17 2033.67 598.567  18 
   0   2  17 1645.19 979.992   2 
   0  -2  17 2221.15 1177.28   2 
   0   2  18 10861.6 1184.22  18 
   0   2  19 17800.8 1500.15  18 
   0   2  20 1340.14 472.024  18 
   0  -2  20 1341.86 531.611  18 
   0  -2  21 12767.1 1293.83  18 
   0   2  21 12312.9 1212.22  18 
   0   2  22 7425.92 924.122  18 
   0  -2  22 6847.40 945.646  18 
   0  -2  22 8788.46 1082.95   7 
   0   2  22 8578.02 1071.00   7 
   0  -2  23 11825.5 1129.07  18 
   0   2  23 9561.56 965.737  18 
   0  -2  23 12155.3 1189.62   7 
   0   2  23 11185.6 1121.65   7 
   0  -2  24 10235.6 948.609  18 
   0   2  24 11792.3 1049.17   7 
   0  -2  24 12460.9 1097.15   7 
   0  -2  25 18539.9 1119.75  18 
   0   2  25 19785.8 1197.12   7 
   0  -2  25 21603.8 1272.38   7 
   0  -3   0 70.9249 150.708   9 
   0   3   1 2464.66 214.780   2 
   0   3   1 2484.17 355.330  10 
   0  -3   1 2713.97 374.428   9 
   0  -3   2 84470.8 2001.90   9 
   0   3   2 83947.7 2169.57  10 
   0   3   3 197.309 268.272  10 
   0   3   4 31351.8 1673.91  10 
   0  -3   4 29610.6 1087.72  12 
   0   3   5 7011.82 913.825  10 
   0  -3   5 6825.84 544.629  12 
   0   3   6 4920.71 849.303  10 
   0  -3   6 4022.75 414.778  12 
   0   3   7 9063.02 1103.28   2 
   0   3   7 8976.29 1172.23  10 
   0  -3   7 7929.90 584.550  12 
   0   3   8 132012. 4369.06   2 
   0   3   8 125953. 4607.33  10 
   0   3   9 553.692 534.172  10 
   0   3   9 839.255 600.031   2 
   0  -3   9 638.584 594.003   2 
   0   3  10 8160.89 1382.36  10 
   0   3  10 7796.13 1323.43   2 
   0  -3  10 9207.61 1515.21   2 
   0   3  11 62193.8 3896.54  10 
   0   3  11 74244.0 4092.86   2 
   0  -3  11 69608.2 4076.88   2 
   0   3  12 89526.1 4756.31   2 
   0  -3  12 89146.5 4909.64   2 
   0   3  13 18521.2 2279.92   2 
   0  -3  13 15479.5 2181.54   2 
   0  -3  14 6957.03 1451.50   2 
   0   3  14 5383.68 1349.23   2 
   0   3  15 21779.2 1549.17  18 
   0   3  15 22565.9 2796.28   2 
   0  -3  15 21285.7 2801.40   2 
   0   3  16 18586.8 1488.76  18 
   0   3  16 19705.2 2837.84   2 
   0  -3  16 22777.3 3036.34   2 
   0   3  17 22337.5 1643.75  18 
   0   3  17 23158.7 3188.01   2 
   0  -3  17 24906.3 3360.61   2 
   0   3  18 19264.2 1538.80  18 
   0   3  19 11120.0 1194.35  18 
   0  -3  20 598.117 393.397  18 
   0   3  20 618.795 404.531  18 
   0   3  21 66.4739 316.516  18 
   0  -3  21 34.5237 320.615  18 
   0  -3  22 22092.6 1617.80  18 
   0   3  22 21758.7 1507.29  18 
   0  -3  22 26227.2 1803.20   7 
   0   3  22 24319.0 1695.72   7 
   0  -3  23 8420.23 944.370  18 
   0   3  23 9555.82 1008.76   7 
   0  -3  23 9070.51 1036.70   7 
   0  -3  24-51.7555 282.659  18 
   0   3  24 72.5891 268.102   7 
   0  -3  24-61.3608 275.309   7 
   0  -3  25 5448.17 634.535  18 
   0  -3  25 5603.41 686.261   7 
   0   3  25 4825.87 606.296   7 
   0  -4   0 45021.4 1655.41   9 
   0   4   1 22391.7 578.293   2 
   0  -4   1 23690.0 1190.83   9 
   0   4   1 23480.1 1108.77  10 
   0  -4   2 76147.5 2146.59   9 
   0   4   2 78345.5 2231.65  10 
   0  -4   3 103822. 2655.49   9 
   0   4   3 104594. 2881.82  10 
   0   4   4 104142. 3147.65  10 
   0   4   5 46317.1 2308.09  10 
   0  -4   5 42166.0 1491.98  12 
   0   4   6 180118. 4348.30   2 
   0  -4   6 171853. 2984.09  12 
   0  -4   7 76935.8 3202.63   2 
   0   4   7 100550. 3544.67   2 
   0   4   7 91618.8 3699.74  10 
   0  -4   7 76698.9 1971.08  12 
   0   4   8 87948.2 3582.89   2 
   0  -4   8 71196.6 3330.58   2 
   0   4   8 81761.6 3763.57  10 
   0  -4   8 62410.0 1764.21  12 
   0  -4   9 86575.0 3985.78   2 
   0   4   9 87835.8 4144.20  10 
   0   4  10 67093.2 3679.56   2 
   0  -4  10 59450.4 3561.33   2 
   0   4  10 57579.1 3602.21  10 
   0   4  11 540.914 597.056   2 
   0  -4  11-239.556 725.792   2 
   0   4  11-320.959 626.561  10 
   0   4  12 35349.9 3031.16   2 
   0  -4  12 33015.3 3029.37   2 
   0   4  12 31751.5 2973.57  10 
   0   4  13 9417.97 1616.59   2 
   0  -4  13 6854.26 1513.96   2 
   0   4  13 11819.7 1887.58  10 
   0  -4  14 13605.5 2079.24   2 
   0   4  14 12257.0 1937.23   2 
   0  -4  15 431.016 904.806   2 
   0   4  15 1962.30 822.495   2 
   0   4  15 2012.27 545.894  18 
   0   4 -15 1954.02 436.930  14 
   0   4  16 11460.6 1142.48  18 
   0  -4  16 15821.7 2605.03   2 
   0   4  16 11235.1 2124.25   2 
   0   4  17 582.864 309.458  18 
   0   4  17 1272.39 895.949   2 
   0  -4  17 294.311 810.269   2 
   0   4  18 3342.05 686.821  18 
   0   4  19 2590.81 613.257  18 
   0  -4  20 3246.67 654.646  18 
   0   4  20 3358.77 673.583  18 
   0  -4  21-150.822 308.514  18 
   0   4  21 120.174 281.859  18 
   0   4  21 313.989 357.346   7 
   0  -4  21-1.29278 361.910   7 
   0  -4  22 16.9277 312.347  18 
   0  -4  22 897.938 500.206   7 
   0   4  22 436.167 364.053   7 
   0  -4  23 10510.3 1048.38  18 
   0  -4  23 11387.4 1137.19   7 
   0   4  23 10071.9 1018.39   7 
   0  -4  24 18173.8 1246.37  18 
   0  -4  24 19135.3 1319.40   7 
   0   4  24 19056.4 1261.13   7 
   0  -4  25 19610.6 1132.46  18 
   0  -4  25 19402.1 1163.27   7 
   0   4  25 19520.8 1115.65   7 
   0   5   0-15.6887 248.047  10 
   0   5   1 119598. 2708.33  10 
   0  -5   1 128067. 3094.35   9 
   0  -5   2 470689. 5944.44   9 
   0   5   2 452958. 5768.45  10 
   0  -5   2 465150. 4139.83   2 
   0  -5   3 18212.6 1222.10   9 
   0   5   3 16878.7 1262.32  10 
   0   5   3 16728.6 964.088   2 
   0  -5   3 16229.5 974.441   2 
   0  -5   4 54558.9 2155.19   9 
   0   5   4 55444.6 2411.06  10 
   0   5   4 55698.8 1977.12   2 
   0  -5   4 48774.2 1916.13   2 
   0   5   5 94604.4 3372.45  10 
   0   5   5 98450.3 2944.91   2 
   0  -5   6 76869.2 2239.92  12 
   0  -5   6 72515.4 2903.20   2 
   0   5   7 2886.49 709.148  10 
   0  -5   7 2335.63 400.694  12 
   0   5   7 3098.71 718.750   2 
   0  -5   7 2747.50 742.882   2 
   0   5   8 4989.89 990.262  10 
   0  -5   8 3399.52 463.146  12 
   0   5   8 5616.47 956.623   2 
   0  -5   8 4673.50 929.710   2 
   0   5   9-242.524 518.455  10 
   0  -5   9 589.799 625.553   2 
   0   5   9 552.158 387.816   2 
   0   5  10 1577.07 825.614  10 
   0  -5  10 1186.48 544.167   2 
   0   5  10 2404.97 758.925   2 
   0   5  11 33312.0 2962.32  10 
   0  -5  11 27580.4 2653.69   2 
   0   5  11 33445.0 2770.86   2 
   0   5  12 11573.4 1878.80  10 
   0   5  12 13142.1 1816.03   2 
   0  -5  12 10278.4 1694.06   2 
   0   5  13 1100.14 645.324  10 
   0  -5  13-926.612 1350.31   2 
   0   5  13-390.122 1236.02   2 
   0   5  14 14510.5 2145.73   2 
   0  -5  14 10455.1 1817.90   2 
   0   5  14 11150.8 1078.97  18 
   0  -5  15 4028.84 1389.95   2 
   0   5  15 6094.16 1556.13   2 
   0   5  15 4037.80 655.910  18 
   0   5 -15 4493.52 673.105  14 
   0   5  16 9422.71 1951.21   2 
   0  -5  16 10825.4 2266.63   2 
   0   5  16 9380.02 1076.03  18 
   0   5 -16 7601.86 873.618  14 
   0   5  17 20267.2 2968.30   2 
   0  -5  17 19506.8 2965.34   2 
   0   5  17 23748.0 1685.14  18 
   0   5  18 4912.10 799.675  18 
   0  -5  18 5891.82 878.365  15 
   0   5  19 577.279 343.691  18 
   0   5  20 1697.89 477.305  18 
   0  -5  21 20697.8 1673.28   7 
   0   5  21 20827.8 1556.46   7 
   0  -5  22 616.906 426.443  18 
   0   5  22 157.538 335.952   7 
   0  -5  22 606.434 401.083   7 
   0  -5  23 16064.6 1276.21  18 
   0   5  23 17393.3 1276.81   7 
   0  -5  23 17452.0 1361.19   7 
   0  -5  24 141.477 282.208  18 
   0   5  24 478.159 298.895   7 
   0  -5  24-16.4910 283.940   7 
   0  -5  25 1589.17 346.147  18 
   0   5  25 962.749 273.195   7 
   0  -5  25 934.595 282.269   7 
   0   6   0 274681. 4328.88  10 
   0  -6   1 3376.06 610.923   9 
   0   6   1 3508.83 564.294  10 
   0  -6   2 157980. 2291.78   2 
   0  -6   2 162414. 3871.20   9 
   0   6   2 164246. 3698.82  10 
   0   6   3 125615. 2559.59   2 
   0  -6   3 128210. 2680.24   2 
   0  -6   3 128736. 3481.12   9 
   0   6   3 128728. 3533.72  10 
   0   6   4 217693. 3957.68   2 
   0  -6   4 218508. 4664.06   9 
   0   6   4 221424. 5008.95  10 
   0  -6   5 3570.20 644.100   2 
   0   6   5 4170.56 680.238   2 
   0   6   5 3944.52 772.142  10 
   0  -6   5 3147.29 632.591   9 
   0  -6   6 84798.3 3148.40   2 
   0  -6   6 84717.8 3139.19   9 
   0   6   6 89185.3 3676.32  10 
   0  -6   6 81633.9 2585.47  12 
   0  -6   7 5240.56 964.569   2 
   0   6   7 6243.94 968.463   2 
   0  -6   7 5724.55 698.807  12 
   0   6   7 6076.77 1065.85  10 
   0  -6   7 6211.75 927.526   9 
   0  -6   8-26.7018 482.314   2 
   0   6   8 145.172 386.004   2 
   0   6   8-297.330 608.475  10 
   0  -6   8 242.478 155.077  12 
   0  -6   9 1631.05 586.071   2 
   0   6   9 1832.57 616.630   2 
   0   6   9 1152.39 587.435  10 
   0   6  10 37156.0 2747.75   2 
   0  -6  10 31846.0 2681.32   2 
   0   6  10 33893.3 2875.73  10 
   0   6  11 946.523 620.406   2 
   0  -6  11 489.323 741.302   2 
   0  -6  11 1322.34 612.995   9 
   0   6  11 1503.55 803.645  10 
   0   6  12 16108.2 2027.18   2 
   0  -6  12 11723.9 1813.67   2 
   0   6  12 14752.3 2129.19  10 
   0  -6  12 14507.9 1797.17   9 
   0   6  13-2005.88 915.828   2 
   0  -6  13-1298.17 597.840   9 
   0   6  13-102.097 527.932  10 
   0   6  14 354.184 594.708  10 
   0   6  14 597.215 234.405  18 
   0   6 -14 855.549 346.506  14 
   0  -6  15 6547.14 1676.37   2 
   0   6  15 6662.08 1585.46   2 
   0   6  15 4970.63 745.186  18 
   0   6 -15 4729.27 722.809  14 
   0  -6  16 6234.81 1651.60   2 
   0   6  16 10282.4 2013.87   2 
   0   6  16 10239.2 1094.65  18 
   0   6 -16 8341.50 942.082  14 
   0  -6  17 895.294 895.461   2 
   0   6  17-9.12308 421.374  18 
   0   6 -17 66.1979 235.078  14 
   0   6  18 5662.70 859.809  18 
   0   6  19 1201.82 435.535  18 
   0  -6  19 1592.09 552.857  15 
   0  -6  20 17257.8 1552.04   7 
   0   6  20 16688.2 1412.99   7 
   0  -6  20 15510.8 1348.05  15 
   0  -6  21 3692.53 736.005  18 
   0  -6  21 4369.43 831.240   7 
   0   6  21 4233.81 728.873   7 
   0  -6  22 10702.2 1128.38  18 
   0   6  22 11525.4 1091.31   7 
   0  -6  22 12469.2 1201.56   7 
   0  -6  23 5053.29 734.574  18 
   0  -6  23 5433.92 780.340   7 
   0   6  23 5941.96 737.865   7 
   0  -6  24 32003.5 1601.35  18 
   0  -6  24 30640.5 1538.68   7 
   0   6  24 30692.1 1466.30   7 
   0  -6  25-130.065 216.524  18 
   0   7   0 25.1039 216.897  10 
   0   7   1 94455.8 2831.90  10 
   0  -7   1 88559.1 3095.73   9 
   0  -7   2 200812. 4683.33   9 
   0   7   2 190801. 4230.20  10 
   0  -7   3 432174. 7109.58   9 
   0   7   3 442882. 6989.91  10 
   0  -7   3 432559. 4747.71   2 
   0  -7   4 21247.9 1610.86   9 
   0   7   4 20463.8 1616.45  10 
   0  -7   4 20738.0 1257.71   2 
   0   7   4 21490.5 1235.38   2 
   0  -7   5 15562.9 1430.13   9 
   0   7   5 15633.9 1501.48  10 
   0   7   5 16029.2 1225.05   2 
   0  -7   5 16204.6 1283.33   2 
   0   7   6 109288. 4148.61  10 
   0  -7   6 96996.7 3078.03  12 
   0  -7   6 101989. 3705.55   9 
   0  -7   6 101365. 3518.18   2 
   0   7   6 112665. 3566.59   2 
   0   7   7 88039.1 3938.18  10 
   0  -7   7 85087.3 3501.79   9 
   0  -7   7 80327.1 2771.40  12 
   0   7   7 91397.3 3499.71   2 
   0  -7   7 81418.3 3444.00   2 
   0  -7   8 107769. 4106.31   9 
   0  -7   8 92856.5 2911.43  12 
   0   7   8 110210. 4668.50  10 
   0  -7   8 102106. 4178.65   2 
   0   7   8 120547. 4333.99   2 
   0   7   9 744.292 554.984  10 
   0  -7   9 303.655 404.365   9 
   0   7   9-52.4367 411.028   2 
   0   7  10 659.076 590.324  10 
   0  -7  10 702.339 483.928   9 
   0   7  10 118.310 465.939   2 
   0  -7  10 61.8176 709.273   2 
   0   7  11 6389.98 1380.96  10 
   0  -7  11 6488.61 1165.78   9 
   0   7  11 5874.93 1159.71   2 
   0  -7  11 3712.90 748.508   2 
   0   7  12 4792.54 1260.45  10 
   0  -7  12 4348.54 1002.35   9 
   0   7  12 4925.82 1122.90   2 
   0  -7  12 3047.35 697.454   2 
   0  -7  13 2516.96 820.832   9 
   0   7  13 2690.82 1013.95  10 
   0   7  13 3553.81 1135.74   2 
   0  -7  13 834.056 739.594   2 
   0  -7  13 2906.17 731.604  19 
   0   7  14 121.339 542.689  10 
   0  -7  14 664.400 716.423   2 
   0   7  14-9.27113 181.369  18 
   0   7 -14 148.912 236.881  14 
   0  -7  15 1427.44 701.475   2 
   0   7  15 2009.63 486.236  18 
   0   7 -15 2726.10 546.003  14 
   0  -7  16 23835.6 3227.86   2 
   0   7  16 22236.1 2916.02   2 
   0   7  16 28526.5 1805.56  18 
   0   7 -16 25298.1 1619.11  14 
   0   7  17 43630.0 2237.19  18 
   0   7 -17 34926.2 1924.66  14 
   0   7  18 256.063 250.857  18 
   0   7 -18 779.288 366.771  14 
   0  -7  19 318.294 304.767  15 
   0  -7  20 24493.5 1800.71   7 
   0   7  20 23854.6 1640.81   7 
   0  -7  20 21724.3 1582.15  15 
   0  -7  21 8830.88 1081.70   7 
   0   7  21 8475.60 943.303   7 
   0  -7  21 9195.65 1117.33  18 
   0  -7  21 8797.02 986.639  15 
   0  -7  22 25536.8 1711.60  18 
   0  -7  22 26399.2 1693.21   7 
   0   7  22 26440.3 1561.95   7 
   0  -7  23 2448.82 547.666  18 
   0   7  23 3613.28 579.431   7 
   0  -7  23 2504.21 512.509   7 
   0  -7  24 3820.69 514.363   7 
   0   7  24 3891.33 498.873   7 
   0  -7  25 7168.67 655.843  18 
   0   8   0 1791.66 488.849  10 
   0   8   1 371453. 6041.97  10 
   0   8   2 12580.9 1176.71  10 
   0  -8   2 11876.6 1272.86   9 
   0   8   3 15057.0 1363.89  10 
   0  -8   3 16148.9 1483.72   9 
   0  -8   3 12564.1 553.829   3 
   0   8   3 11945.6 658.380   2 
   0  -8   3 13331.2 773.334   2 
   0  -8   4 59393.1 2856.12   9 
   0   8   4 57662.8 2831.91  10 
   0   8   4 52276.4 1870.34   2 
   0  -8   4 56162.5 2006.98   2 
   0  -8   5 305584. 6602.16   9 
   0   8   5 309089. 6925.94  10 
   0   8   5 303554. 5189.85   2 
   0  -8   5 308915. 5458.68   2 
   0   8   6 41036.8 2647.61  10 
   0  -8   6 37090.7 2382.86   9 
   0   8   6 39559.1 2112.62   2 
   0  -8   6 38145.5 2166.56   2 
   0  -8   7 145638. 4090.62  12 
   0  -8   7 144224. 4854.79   9 
   0   8   7 152985. 5342.24  10 
   0  -8   7 153388. 4771.92   2 
   0   8   8-14.6318 486.854  10 
   0  -8   8 641.552 373.584  12 
   0  -8   8 410.937 419.830   9 
   0   8   8 540.687 358.766   2 
   0  -8   8 360.073 543.301   2 
   0  -8   9 28285.5 2344.68   9 
   0   8   9 26662.1 2494.59  10 
   0  -8   9 26224.9 2320.89   2 
   0   8   9 29387.2 2322.56   2 
   0   8  10 331.701 376.412  10 
   0  -8  10 585.831 526.016   9 
   0  -8  10-413.566 926.927   2 
   0   8  10 174.898 393.610   2 
   0  -8  11 54932.6 3538.71   9 
   0   8  11 60555.8 4190.88  10 
   0  -8  11 52389.9 3685.09   2 
   0   8  11 64417.0 3896.08   2 
   0  -8  12 166.205 315.900   9 
   0   8  12-6.41323 664.225  10 
   0   8  12 156.917 365.532   2 
   0  -8  12-157.855 625.386   2 
   0  -8  12 153.167 423.862  19 
   0   8  13 11965.5 2003.95  10 
   0  -8  13 11554.5 1813.18   9 
   0  -8  13 14123.6 2245.23   2 
   0   8  13 14363.9 2073.44   2 
   0  -8  13 15201.1 1559.50  19 
   0   8 -13 12444.8 1129.12  14 
   0   8  14 7513.29 1734.43  10 
   0   8  14 6523.08 1559.38   2 
   0  -8  14 7018.46 1678.28   2 
   0   8  14 6224.21 817.003  18 
   0   8 -14 6557.74 848.852  14 
   0   8  15 86483.1 5895.57  10 
   0   8  15 77044.6 5259.18   2 
   0  -8  15 81394.8 5803.43   2 
   0   8  15 79854.3 2982.43  18 
   0   8 -15 83173.1 2954.53  14 
   0  -8  16-1598.06 1067.59   2 
   0   8 -16 1174.02 422.025  14 
   0   8 -17 5374.17 771.029  14 
   0   8 -18 1544.95 480.050  14 
   0   8  19 15495.5 1327.27   7 
   0  -8  19 13717.6 1375.12   7 
   0  -8  19 14534.5 1395.67  15 
   0  -8  20 1040.44 535.449   7 
   0   8  20 768.981 340.302   7 
   0  -8  20 1066.59 449.875  15 
   0  -8  21 1039.43 481.228   7 
   0   8  21 1437.95 437.810   7 
   0  -8  21 1324.03 467.791  18 
   0  -8  21 1307.37 475.613  15 
   0  -8  22 2489.45 552.505  18 
   0   8  22 2883.71 546.801   7 
   0  -8  22 2712.22 578.390   7 
   0  -8  23 21157.6 1290.45   7 
   0   8  23 20530.7 1187.37   7 
   0  -8  24 20061.3 1201.28  18 
   0   9   0-177.970 377.884  10 
   0   9   1 37340.8 2075.67  10 
   0   9  -1 35617.3 1960.61  10 
   0   9   2 33139.0 2013.31  10 
   0   9   3 39969.6 2362.61  10 
   0  -9   3 42951.5 2553.96   9 
   0  -9   4 114473. 4237.55   9 
   0   9   4 110541. 4075.43  10 
   0  -9   5 474.691 197.040   2 
   0   9   5 799.887 541.487  10 
   0   9   6 970.381 363.065   2 
   0  -9   6 110.317 332.985   2 
   0  -9   6-26.2979 467.715   9 
   0   9   6 280.828 476.540  10 
   0   9   7 159316. 4622.81   2 
   0  -9   7 149362. 4640.91   2 
   0   9   7 158294. 5719.33  10 
   0  -9   7 151475. 5384.60   9 
   0  -9   7 149554. 4521.03  12 
   0   9   8 75558.6 3477.24   2 
   0  -9   8 71609.3 3531.72   2 
   0   9   8 74208.8 4052.14  10 
   0  -9   8 71278.3 3803.42   9 
   0  -9   8 65840.7 2924.19  12 
   0   9   9 1544.39 555.341   2 
   0  -9   9 728.877 494.729   2 
   0   9   9 895.218 582.999  10 
   0  -9   9 999.598 544.112   9 
   0  -9  10 1408.61 762.128   2 
   0   9  10 222.054 374.018   2 
   0   9  10 1700.58 865.440  10 
   0  -9  10 740.370 508.421   9 
   0   9  11 44472.3 3250.75   2 
   0  -9  11 42065.5 3378.29   2 
   0  -9  11 40689.2 3204.48   9 
   0   9  11 42367.3 3560.47  10 
   0   9  12 936.859 646.770  10 
   0  -9  12 2495.41 878.237   9 
   0   9  12 1065.18 598.204   2 
   0  -9  12 829.988 499.763   2 
   0  -9  12 2459.30 739.149  19 
   0   9 -12 1541.89 465.114  14 
   0   9  13 2116.32 1102.17  10 
   0  -9  13 2817.70 960.733   9 
   0  -9  13 855.521 696.595   2 
   0  -9  13 2918.83 750.785  19 
   0   9 -13 2746.89 544.148  14 
   0   9  14 2841.34 1235.05  10 
   0  -9  14 2307.98 1046.65   2 
   0  -9  14 2772.59 787.169  19 
   0   9 -14 2570.72 591.757  14 
   0   9  15 11159.9 2153.79  10 
   0   9 -15 9804.08 1059.83  14 
   0   9 -16 11284.7 1148.99  14 
   0   9 -17 4387.86 709.558  14 
   0   9  18 11582.3 1135.97   7 
   0  -9  18 10794.1 1196.65   7 
   0   9 -18 9518.99 1030.41  14 
   0  -9  19 3245.87 686.284   7 
   0   9  19 4019.75 693.376   7 
   0   9 -19 2908.06 567.753  14 
   0  -9  19 3604.62 748.190  15 
   0   9  20 6393.74 807.900   7 
   0  -9  20 5174.92 773.489   7 
   0  -9  20 5459.42 836.519  15 
   0  -9  21 24079.2 1578.34   7 
   0   9  21 24364.5 1461.27   7 
   0  -9  21 26268.7 1781.73  18 
   0  -9  21 28532.6 1734.40  15 
   0   9  22 11174.8 919.351   7 
   0  -9  22 13758.8 1213.61  18 
   0  -9  22 13157.9 1101.30  15 
   0  -9  23 13412.4 1082.12  18 
   0  -9  24 1387.63 382.962  18 
   0  10   0 131420. 4015.26  10 
   0  10  -1 202079. 4956.71  10 
   0  10   1 204559. 5159.24  10 
   0  10   2 55588.7 2767.53  10 
   0  10   3 31068.7 2165.49  10 
   0 -10   4 23852.5 2112.45   9 
   0  10   4 24702.4 2051.08  10 
   0 -10   5 27984.9 2313.21   9 
   0  10   5 23339.2 2059.55  10 
   0 -10   6 404382. 8935.64   9 
   0  10   6 405209. 8931.01  10 
   0 -10   7 28944.1 2511.99   9 
   0  10   7 29846.1 2579.24  10 
   0 -10   7 29130.5 2176.67  12 
   0 -10   8 7991.66 1335.96   9 
   0  10   8 10793.2 1631.29  10 
   0 -10   9 1680.33 699.632   9 
   0  10   9 1077.52 639.847  10 
   0  10  10 56492.1 4030.20  10 
   0 -10  10 57348.3 3839.09   9 
   0 -10  11-960.795 629.679   9 
   0  10  11-237.777 602.998  10 
   0 -10  11 377.170 327.153  19 
   0  10  12 340.678 467.211  10 
   0 -10  12 428.163 432.068  19 
   0  10 -12 77.9424 305.752  14 
   0  10  13 3191.63 1267.16  10 
   0 -10  13 5508.77 1335.64   9 
   0 -10  13 4787.16 978.131  19 
   0  10 -13 4752.67 805.609  14 
   0  10  14 103333. 6395.93  10 
   0 -10  14 108217. 4422.60  19 
   0  10 -14 103453. 3441.55  14 
   0  10  15-502.302 593.449  10 
   0  10 -15 173.062 295.756  14 
   0  10 -16 27333.7 1828.28  14 
   0  10 -17 3755.97 719.003  14 
   0  10 -18 430.590 302.858  14 
   0  10 -19 630.068 357.681  14 
   0 -10  19 766.988 372.795  15 
   0 -10  20 562.655 381.061  15 
   0 -10  21 1190.71 430.491  18 
   0 -10  21 429.443 336.676  15 
   0 -10  22 4599.56 729.839  18 
   0 -10  22 3659.24 633.659  15 
   0 -10  23 304.484 278.829  18 
   0 -10  24 26424.3 1236.55  18 
   0  11   0 262.362 350.359  10 
   0  11  -1 16630.1 1540.85  10 
   0  11   1 17763.8 1630.32  10 
   0  11  -2 1498.01 522.843  10 
   0  11   2 1707.04 653.852  10 
   0  11   3 27019.6 2125.63  10 
   0  11   4 11464.2 1465.35  10 
   0 -11   5 7230.50 1266.14   9 
   0  11   5 8690.81 1330.05  10 
   0  11   6 38404.9 2886.20  10 
   0 -11   6 38274.7 2957.64   9 
   0 -11   7 1736.49 616.245  12 
   0  11   7 1657.13 643.291  10 
   0 -11   7 693.922 402.322   9 
   0  11   8 11812.2 1797.23  10 
   0 -11   8 12793.1 1829.28   9 
   0 -11   9 155272. 6480.63   9 
   0  11   9 157736. 6543.56  10 
   0  11  10 79608.7 4840.49  10 
   0 -11  10 74038.8 4669.97   9 
   0 -11  10 74361.9 3248.52  19 
   0  11 -10 65498.1 2632.12  14 
   0  11  11 14964.7 2223.02  10 
   0 -11  11 18375.7 2400.56   9 
   0 -11  11 16820.0 1636.28  19 
   0  11 -11 15818.4 1364.54  14 
   0 -11  12 51152.4 4101.98   9 
   0  11  12 54959.7 4433.27  10 
   0 -11  12 62327.1 3218.36  19 
   0  11 -12 55206.4 2511.11  14 
   0  11  13 3571.17 1216.96  10 
   0 -11  13 3462.78 898.689  19 
   0  11 -13 3382.28 690.557  14 
   0  11  14 4428.47 1362.67  10 
   0 -11  14 4103.42 996.097  19 
   0  11 -14 3260.52 695.407  14 
   0  11 -15 11393.1 1203.79  14 
   0  11 -16 2319.58 576.676  14 
   0  11 -17 3072.68 664.473  14 
   0  11 -18-260.114 283.578  14 
   0  11 -19 412.985 283.782  14 
   0 -11  19-54.9826 444.422  15 
   0 -11  20-300.975 449.710  15 
   0 -11  21 5973.72 824.066  18 
   0 -11  21 6282.33 829.170  15 
   0 -11  22 2394.19 507.432  18 
   0 -11  22 2872.15 563.151  15 
   0 -11  23 6080.96 674.354  18 
   0  12   0 527025. 9173.61  10 
   0  12  -1 10869.1 1348.03  10 
   0  12   1 9884.20 1316.49  10 
   0  12  -2 189048. 5442.31  10 
   0  12   2 193445. 5789.95  10 
   0  12  -3 298.536 349.967  10 
   0  12   3 506.650 472.293  10 
   0  12   4 21868.6 2129.23  10 
   0  12   5 26605.9 2425.59  10 
   0  12   6 61917.2 3783.93  10 
   0 -12   7 10057.6 1478.85  12 
   0 -12   7 9392.47 1615.65   9 
   0  12   7 10344.5 1636.59  10 
   0  12   8 5420.71 1282.33  10 
   0 -12   8 4690.88 1171.86   9 
   0 -12   9 4190.14 1104.54   9 
   0  12   9 4969.45 1246.41  10 
   0 -12   9 4964.16 860.344  19 
   0  12  -9 4533.36 746.715  14 
   0 -12  10 18952.1 2457.59   9 
   0  12  10 17033.0 2322.64  10 
   0 -12  10 19246.5 1704.63  19 
   0  12 -10 18333.5 1446.37  14 
   0  12  11 64429.1 4668.44  10 
   0 -12  11 57831.5 4461.92   9 
   0 -12  11 68893.9 3316.55  19 
   0  12 -11 64922.1 2769.34  14 
   0  12  12 1088.82 700.473  10 
   0 -12  12-224.009 350.829   9 
   0 -12  12 239.969 418.625  19 
   0  12 -12-83.8195 368.812  14 
   0 -12  13 2267.92 814.899  19 
   0  12 -13 2650.77 627.899  14 
   0  12  14 1660.03 889.808  10 
   0 -12  14 2639.96 801.933  19 
   0  12 -14 3196.33 638.785  14 
   0  12 -15 8572.32 1083.14  14 
   0  12 -16 34.2407 313.156  14 
   0  12 -17 1669.82 540.998  14 
   0  12 -18 6752.69 869.821  14 
   0  12 -19 6533.24 800.844  14 
   0 -12  19 8725.39 1088.98  15 
   0 -12  20 271.367 382.268  15 
   0 -12  21 673.486 364.079  18 
   0 -12  21 765.393 358.930  15 
   0 -12  22 0.78256 244.829  18 
   0 -12  22 119.380 259.177  15 
   0 -12  23-240.453 258.567  18 
   0  13   0-318.518 360.643  10 
   0  13   1 4701.47 942.297  10 
   0  13  -1 6244.95 1058.38  10 
   0  13   2 17980.5 1899.36  10 
   0  13  -2 18273.7 1839.41  10 
   0  13   3 19377.2 2041.02  10 
   0  13  -3 20085.5 1933.99  10 
   0  13  -4 57333.3 3279.54  10 
   0  13   4 62939.5 3725.46  10 
   0  13   5 4464.04 1000.11  10 
   0  13   6 7498.68 1394.43  10 
   0  13   7 92336.8 4956.26  10 
   0 -13   7 89739.8 4607.53  12 
   0  13   8 1476.42 727.773  10 
   0 -13   8 1565.67 540.049  19 
   0  13  -8 861.822 464.530  14 
   0  13   9 103384. 5594.35  10 
   0 -13   9 112861. 4074.16  19 
   0  13  -9 105901. 3613.55  14 
   0  13  10 15239.3 2214.92  10 
   0 -13  10 15795.8 1613.86  19 
   0  13 -10 13655.6 1330.82  14 
   0  13  11 23100.8 2829.07  10 
   0 -13  11 28587.7 2221.60  19 
   0  13 -11 26439.1 1839.50  14 
   0  13  12 1105.26 666.732  10 
   0 -13  12 1860.32 616.415  19 
   0  13 -12 1095.69 424.269  14 
   0 -13  13 22647.6 2113.77  19 
   0  13 -13 21155.7 1648.98  14 
   0 -13  14 974.681 513.340  19 
   0  13 -14 547.936 387.798  14 
   0  13 -15-282.324 332.154  14 
   0  13 -16 30532.5 1919.98  14 
   0  13 -17 1373.68 508.370  14 
   0  13 -18 9897.58 1024.25  14 
   0 -13  18 12660.3 1387.21  15 
   0  13 -19 237.269 246.957  14 
   0 -13  19 424.839 361.206  15 
   0 -13  20 2812.71 615.927  15 
   0 -13  21 2292.27 500.468  18 
   0 -13  21 2531.23 547.628  15 
   0 -13  22 407.163 263.809  18 
   0 -13  22 117.677 227.803  15 
   0  14   0 40836.5 2848.83  10 
   0  14   1 137191. 5313.18  10 
   0  14  -1 140969. 5263.92  10 
   0  14   2 11413.5 1585.92  10 
   0  14  -2 10207.7 1434.16  10 
   0  14  -3 22933.8 2174.21  10 
   0  14   3 24985.7 2383.27  10 
   0  14  -4 6261.55 1208.74  10 
   0  14   4 7688.03 1371.48  10 
   0  14  -5 43848.5 3087.02  10 
   0  14   5 51194.7 3633.78  10 
   0  14   6 4478.17 1134.21  10 
   0 -14   6 4641.25 761.382  19 
   0  14  -6 5414.97 802.913  14 
   0  14   7 6736.12 1402.83  10 
   0 -14   7 8635.72 1139.68  19 
   0  14  -7 8717.33 1022.57  14 
   0  14   8 3167.58 1017.84  10 
   0 -14   8 1962.31 665.361  19 
   0  14  -8 2334.65 548.920  14 
   0  14   9 80489.6 5073.94  10 
   0 -14   9 88855.4 3709.59  19 
   0  14  -9 84885.7 3313.99  14 
   0  14  10 25468.1 2955.79  10 
   0 -14  10 27621.0 2216.42  19 
   0  14 -10 28831.1 1962.07  14 
   0  14  11 17170.6 2471.97  10 
   0 -14  11 23174.7 2066.96  19 
   0  14 -11 20062.2 1648.76  14 
   0 -14  12 53517.2 3172.73  19 
   0  14 -12 46909.2 2541.39  14 
   0 -14  13 3320.54 931.571  19 
   0  14 -13 3764.42 753.880  14 
   0 -14  14 10801.3 1533.57  19 
   0  14 -14 10498.6 1185.85  14 
   0  14 -15 120.313 313.770  14 
   0  14 -16 433.446 319.135  14 
   0  14 -17 10792.1 1112.95  14 
   0  14 -18 959.934 379.309  14 
   0 -14  18 333.318 407.958  15 
   0 -14  19 14251.9 1336.30  15 
   0  14 -19 11313.4 972.578  14 
   0 -14  20 3671.04 607.248  18 
   0 -14  20 2850.98 638.524  15 
   0 -14  21 4572.69 628.342  18 
   0 -14  21 5339.39 739.955  15 
   0 -14  22 4557.34 567.831  15 
   0  15   1 12758.1 1723.61  10 
   0  15  -1 12623.5 1691.20  10 
   0  15  -2 16733.4 1937.51  10 
   0  15   2 18225.3 2103.22  10 
   0  15  -3 17958.6 2017.84  10 
   0  15   3 19670.2 2224.29  10 
   0  15  -4 48337.3 3359.47  10 
   0  15   4 50307.9 3636.02  10 
   0 -15   4 44157.3 2357.31  19 
   0  15   5 2970.38 939.739  10 
   0  15  -5 2036.09 728.488  10 
   0 -15   5 1277.68 456.404  19 
   0  15   6 835.713 548.110  10 
   0  15  -6 141.550 354.656  10 
   0 -15   6 287.586 396.493  19 
   0  15  -6-139.984 409.561  14 
   0  15   7 46874.8 3822.90  10 
   0  15  -7 47179.0 3488.74  10 
   0 -15   7 60101.1 2962.97  19 
   0  15  -7 60296.5 2773.96  14 
   0  15   8 78996.6 5008.18  10 
   0 -15   8 83553.0 3604.25  19 
   0  15  -8 86031.5 3355.16  14 
   0  15   9 10977.0 1920.78  10 
   0 -15   9 11062.2 1436.72  19 
   0  15  -9 11453.3 1285.33  14 
   0  15  10 19814.6 2617.82  10 
   0 -15  10 25158.9 2130.87  19 
   0  15 -10 22227.9 1779.96  14 
   0 -15  11 26585.0 2240.18  19 
   0  15 -11 26648.2 1931.48  14 
   0 -15  12 525.952 557.457  19 
   0  15 -12 347.282 356.404  14 
   0 -15  13 1729.12 670.759  19 
   0  15 -13 2320.07 628.279  14 
   0 -15  14 248.324 485.015  19 
   0  15 -14 840.901 381.614  14 
   0  15 -15 25983.1 1810.61  14 
   0  15 -16 21400.2 1591.19  14 
   0 -15  17 47940.7 2610.22  15 
   0  15 -17 42192.9 2096.27  14 
   0  15 -18 571.367 321.814  14 
   0 -15  18 1116.36 512.595  15 
   0  15 -19 2414.75 475.687  14 
   0 -15  19 2984.47 624.286  15 
   0 -15  20 1460.40 433.206  18 
   0 -15  20 1143.69 373.861  15 
   0 -15  21 4135.45 632.215  15 
   0  16   0 97739.0 4884.97  10 
   0 -16   0 77324.2 3014.01  19 
   0  16   1 5830.36 1222.19  10 
   0  16  -1 4795.95 1132.63  10 
   0 -16   1 5594.28 854.126  19 
   0 -16  -1 6790.22 917.107  19 
   0  16  -2 20271.7 2206.73  10 
   0  16   2 19491.0 2280.93  10 
   0 -16  -2 17494.5 1418.77  19 
   0 -16   2 18329.6 1509.83  19 
   0  16   3 388.136 453.504  10 
   0  16  -3 511.279 444.330  10 
   0 -16   3 1153.21 422.833  19 
   0 -16  -3 845.214 335.472  19 
   0  16  -4 43668.1 3296.96  10 
   0  16   4 42365.5 3449.66  10 
   0 -16   4 45313.9 2468.98  19 
   0  16   5 3905.84 1101.97  10 
   0  16  -5 3429.51 964.197  10 
   0 -16   5 3120.20 728.103  19 
   0  16  -5 3691.14 800.105  14 
   0  16   6 72806.0 4703.83  10 
   0  16  -6 64989.5 4172.34  10 
   0 -16   6 80322.7 3486.39  19 
   0  16  -6 87864.5 3426.54  14 
   0  16  -7 1109.82 618.107  10 
   0 -16   7 334.386 393.138  19 
   0  16  -7 209.851 448.556  14 
   0  16  -8 1511.60 712.814  10 
   0 -16   8 858.553 536.834  19 
   0  16  -8 391.253 394.044  14 
   0 -16   9 82005.5 3799.31  19 
   0  16  -9 76341.7 3316.72  14 
   0 -16  10 76482.2 3712.24  19 
   0  16 -10 73784.7 3220.97  14 
   0 -16  11 405.682 497.908  19 
   0  16 -11 893.573 499.122  14 
   0 -16  12 6904.85 1275.29  19 
   0  16 -12 6399.55 1006.68  14 
   0 -16  13 972.857 719.244  19 
   0  16 -13-37.9631 345.040  14 
   0 -16  14 34848.4 2657.54  19 
   0  16 -14 32080.3 2056.48  14 
   0  16 -15 4030.95 770.529  14 
   0  16 -16 192.785 294.884  14 
   0  16 -17-119.214 339.821  14 
   0 -16  17-232.167 485.227  15 
   0 -16  18 4742.64 783.517  15 
   0  16 -18 3690.46 572.247  14 
   0 -16  19-281.018 348.630  18 
   0  16 -19 790.295 302.632  14 
   0 -16  19 322.431 362.834  15 
   0 -16  20 18861.5 1283.39  15 
   0 -16  21 8341.66 771.159  15 
   0 -17   0 183.491 267.142  19 
   0 -17  -1 515.883 377.420  19 
   0 -17   1 500.326 298.957  19 
   0 -17  -2 699.000 312.463  19 
   0 -17   2 1039.54 392.833  19 
   0 -17   3 32856.2 2115.99  19 
   0 -17  -3 28244.3 1854.67  19 
   0 -17   4 1191.00 558.749  19 
   0 -17   5 8225.02 1115.43  19 
   0  17  -5 9278.59 1202.11  14 
   0 -17   6 48224.6 2773.73  19 
   0  17  -6 49937.0 2722.05  14 
   0 -17   7 7861.62 1198.26  19 
   0  17  -7 8492.38 1110.89  14 
   0 -17   8 47813.3 2870.64  19 
   0  17  -8 49483.5 2691.76  14 
   0 -17   9 81124.4 3851.69  19 
   0  17  -9 87923.8 3582.12  14 
   0 -17  10 104.443 447.176  19 
   0  17 -10 784.200 473.443  14 
   0 -17  11 8404.01 1359.82  19 
   0  17 -11 9497.56 1215.35  14 
   0 -17  12 101445. 4478.68  19 
   0  17 -12 95337.1 3652.61  14 
   0 -17  13 3526.57 953.994  19 
   0  17 -13 2840.37 707.208  14 
   0 -17  14 606.894 551.203  19 
   0  17 -14 775.538 421.472  14 
   0  17 -15 2686.97 627.294  14 
   0 -17  16 6451.83 987.712  15 
   0  17 -16 5677.32 815.366  14 
   0 -17  17 12982.0 1310.15  15 
   0  17 -17 10535.2 1010.64  14 
   0 -17  18 4681.89 764.457  15 
   0  17 -18 3110.63 531.358  14 
   0 -17  19 3494.83 622.844  15 
   0 -17  20 3225.84 547.609  15 
   0 -18   0 1652.79 534.979  19 
   0 -18   1 48779.0 2560.72  19 
   0 -18  -1 47751.5 2494.50  19 
   0 -18   2 7295.52 1058.37  19 
   0 -18  -2 6632.70 981.430  19 
   0 -18   3 2483.65 631.971  19 
   0 -18   4 30028.8 2167.16  19 
   0  18  -4 34211.3 2249.14  14 
   0 -18   5 52437.0 2887.22  19 
   0  18  -5 54147.2 2845.28  14 
   0 -18   6 1650.80 730.567  19 
   0  18  -6 882.827 456.594  14 
   0 -18   7 18649.1 1813.72  19 
   0  18  -7 19005.5 1728.79  14 
   0 -18   8 792.746 441.859  19 
   0  18  -8 1138.51 539.935  14 
   0 -18   9 10161.9 1443.35  19 
   0  18  -9 10296.9 1299.31  14 
   0 -18  10 8484.81 1354.77  19 
   0  18 -10 8174.81 1187.93  14 
   0 -18  11 10373.0 1470.93  19 
   0  18 -11 8673.61 1204.88  14 
   0 -18  12-244.709 506.058  19 
   0  18 -12 26.2059 353.297  14 
   0 -18  13 18777.5 1948.64  19 
   0  18 -13 19429.0 1603.38  14 
   0  18 -14 78.3807 387.388  14 
   0 -18  15 48525.9 2565.80  15 
   0  18 -15 46023.7 2257.20  14 
   0 -18  16 207.540 400.732  15 
   0  18 -16 443.381 335.992  14 
   0 -18  17 734.516 408.502  15 
   0  18 -17 621.282 287.262  14 
   0  18 -18 384.309 268.318  14 
   0 -18  18 447.545 337.331  15 
   0 -18  19 9288.06 867.965  15 
   0 -19   0 1.36640 322.467  19 
   0 -19   1 761.128 346.757  19 
   0 -19  -1 334.509 292.910  19 
   0 -19   2 11345.9 1298.57  19 
   0 -19  -2 9868.88 1127.88  19 
   0 -19   3 579.172 410.539  19 
   0 -19   4 615.108 448.035  19 
   0  19  -4-193.577 520.984  14 
   0 -19   5 15892.7 1639.36  19 
   0  19  -5 17540.1 1656.49  14 
   0 -19   6 18076.2 1761.44  19 
   0  19  -6 18287.4 1721.72  14 
   0 -19   7 12100.8 1472.06  19 
   0  19  -7 13122.9 1482.11  14 
   0 -19   8 26464.5 2237.66  19 
   0  19  -8 27600.5 2077.24  14 
   0 -19   9 3108.87 853.349  19 
   0  19  -9 4309.25 882.520  14 
   0 -19  10 884.505 554.708  19 
   0  19 -10 2145.34 672.954  14 
   0 -19  11 20788.0 2016.96  19 
   0  19 -11 19732.5 1684.89  14 
   0 -19  12 1051.46 603.552  19 
   0  19 -12 515.756 424.216  14 
   0 -19  13 14375.9 1643.06  19 
   0  19 -13 14681.4 1390.41  14 
   0 -19  13 15495.0 1485.11  15 
   0  19 -14 1039.65 474.562  14 
   0 -19  14-221.810 425.504  15 
   0 -19  15 527.648 407.481  15 
   0  19 -15 591.992 362.015  14 
   0  19 -16 4211.86 643.433  14 
   0 -19  16 4316.38 764.777  15 
   0  19 -17 5187.33 628.911  14 
   0 -19  17 6987.95 844.116  15 
   0 -19  18-373.307 291.765  15 
   0 -20   0 910.546 317.998  19 
   0 -20  -1 22990.7 1764.97  19 
   0 -20   1 23992.2 1877.39  19 
   0 -20   2 28.2853 490.408  19 
   0 -20   3 24318.1 1981.46  19 
   0  20  -3 23706.5 1943.82  14 
   0 -20   4 27653.3 2141.48  19 
   0  20  -4 29038.9 2167.77  14 
   0 -20   5 2919.60 778.849  19 
   0  20  -5 1967.87 537.529  14 
   0 -20   6 3807.01 855.040  19 
   0  20  -6 3981.90 866.976  14 
   0 -20   7 3453.97 805.893  19 
   0  20  -7 2716.56 741.111  14 
   0 -20   8 1111.60 572.400  19 
   0  20  -8 1070.37 589.953  14 
   0 -20   9-123.393 483.542  19 
   0  20  -9 300.049 466.262  14 
   0 -20  10 2097.97 778.396  19 
   0  20 -10 2130.04 623.310  14 
   0 -20  11 480.927 497.041  19 
   0  20 -11-128.815 464.249  14 
   0 -20  11 397.534 360.491  15 
   0 -20  12 1207.10 631.706  19 
   0 -20  12 1743.37 603.066  15 
   0  20 -12 1204.88 460.508  14 
   0  20 -13 12170.0 1202.02  14 
   0 -20  13 12910.4 1290.36  15 
   0 -20  14 2634.21 593.243  15 
   0  20 -14 1215.45 442.916  14 
   0  20 -15 931.683 395.897  14 
   0 -20  15 1158.18 476.598  15 
   0  20 -16 3028.38 527.020  14 
   0 -20  16 3756.84 640.395  15 
   0 -20  17 244.576 276.013  15 
   0 -21   0 442.827 417.372  19 
   0 -21  -1 8248.26 1061.82  19 
   0 -21   1 7403.60 1072.58  19 
   0 -21   2 5166.10 933.299  19 
   0  21  -2 4445.34 898.757  14 
   0 -21   3 23595.7 1965.78  19 
   0  21  -3 26062.6 2028.27  14 
   0 -21   4 9059.18 1239.78  19 
   0  21  -4 8928.84 1202.32  14 
   0 -21   5 2947.59 765.485  19 
   0  21  -5 2882.51 757.569  14 
   0 -21   6 693.486 420.217  19 
   0  21  -6 497.095 480.243  14 
   0 -21   7 7455.64 1187.87  19 
   0  21  -7 7733.52 1133.40  14 
   0 -21   8 34217.9 2399.58  19 
   0  21  -8 37876.1 2345.34  14 
   0 -21   9-369.540 466.995  19 
   0 -21   9 188.438 395.936  15 
   0  21  -9 16.4033 413.294  14 
   0 -21  10 7094.00 1175.18  19 
   0 -21  10 8439.91 1008.40  15 
   0  21 -10 7710.21 1052.84  14 
   0 -21  11 9918.70 1331.55  19 
   0  21 -11 10403.7 1185.76  14 
   0 -21  11 11174.5 1162.75  15 
   0 -21  12-379.792 605.902  19 
   0 -21  12 326.022 401.071  15 
   0  21 -12-193.340 372.956  14 
   0 -21  13 3389.17 629.926  15 
   0  21 -13 3004.01 616.138  14 
   0  21 -14 12491.3 1092.88  14 
   0 -21  14 15541.7 1232.49  15 
   0 -21  15 1497.87 429.609  15 
   0  21 -15 1129.04 323.523  14 
   0 -21  16 5139.59 646.495  15 
   0  21 -16 3736.20 498.027  14 
   0 -22   0 26001.8 1860.09  19 
   0  22   0 28131.4 2032.62  14 
   0 -22   1 1694.29 594.359  19 
   0  22  -1 1285.18 555.424  14 
   0 -22   2 3834.33 817.030  19 
   0  22  -2 4868.65 907.135  14 
   0 -22   3 24254.1 1894.83  19 
   0  22  -3 23709.7 1886.92  14 
   0 -22   4 13890.7 1487.08  19 
   0  22  -4 15644.9 1560.04  14 
   0 -22   5 33141.5 2270.74  19 
   0  22  -5 33521.4 2245.60  14 
   0 -22   6 23814.9 1930.63  19 
   0  22  -6 26831.5 1982.94  14 
   0 -22   7-326.474 420.886  19 
   0  22  -7-195.215 401.679  14 
   0 -22   8 263.500 423.745  19 
   0  22  -8 240.001 379.503  14 
   0 -22   9 519.309 489.728  19 
   0  22  -9 927.779 476.201  14 
   0 -22  10 14401.0 1529.22  19 
   0  22 -10 15739.8 1391.99  14 
   0 -22  11 680.914 397.355  19 
   0  22 -11 2299.18 568.607  14 
   0 -22  11 1551.01 427.504  15 
   0  22 -12 604.955 338.792  14 
   0 -22  12 289.617 268.679  15 
   0 -22  13 227.787 299.180  15 
   0  22 -13 193.797 277.773  14 
   0 -22  14 22682.8 1284.32  15 
   0  22 -14 20958.2 1247.43  14 
   0  23   0 49.6561 361.571  14 
   0  23   1 5668.16 931.033  14 
   0  23  -1 5590.81 936.700  14 
   0 -23   2 11872.4 1302.11  19 
   0  23  -2 13990.7 1442.69  14 
   0 -23   3 15947.8 1503.15  19 
   0  23  -3 15806.0 1514.35  14 
   0 -23   4 15950.9 1490.70  19 
   0  23  -4 15066.3 1477.70  14 
   0 -23   5 802.149 506.881  19 
   0  23  -5 83.3522 431.997  14 
   0 -23   6 2484.83 658.086  19 
   0  23  -6 3154.83 720.512  14 
   0 -23   7 15469.9 1515.45  19 
   0  23  -7 15409.8 1433.75  14 
   0 -23   8 1350.45 623.099  19 
   0  23  -8 1743.09 552.548  14 
   0 -23   9 20150.9 1703.04  19 
   0  23  -9 20729.1 1551.88  14 
   0 -23  10 26284.5 1895.02  19 
   0  23 -10 29721.3 1768.37  14 
   0  23 -11 748.944 356.144  14 
   0  23 -12 43170.6 1890.21  14 
   0  23 -13 222.148 228.918  14 
   0  24   0 21621.5 1637.95  14 
   0  24  -1 18712.4 1575.89  14 
   0  24   1 19197.2 1531.54  14 
   0  24  -2 15396.1 1410.27  14 
   0  24   2 15327.1 1373.95  14 
   0  24  -3 4157.24 798.245  14 
   0  24   3 4268.25 751.441  14 
   0 -24   4 23366.0 1720.73  19 
   0  24   4 24359.0 1634.56  14 
   0  24  -4 25969.3 1841.83  14 
   0 -24   5 37567.8 2158.47  19 
   0  24   5 36848.5 1943.97  14 
   0  24  -5 40780.6 2204.12  14 
   0 -24   6 21127.4 1680.09  19 
   0  24  -6 23590.1 1664.09  14 
   0  24   6 23003.1 1473.25  14 
   0 -24   7 4960.00 847.505  19 
   0  24   7 4462.88 635.337  14 
   0  24  -7 5148.59 808.569  14 
   0 -24   8 204.629 398.659  19 
   0  24  -8-99.6216 359.359  14 
   0  24   8 491.952 304.580  14 
   0 -24   9 12787.8 1224.99  19 
   0  24  -9 12528.7 1117.49  14 
   0  24 -10 418.936 319.015  14 
   0  24 -11 19338.4 1223.49  14 
   0  24 -12 90.7976 175.605  14 
   0  25   0-155.046 428.962  14 
   0  25   1 19197.0 1422.82  14 
   0  25  -1 19638.7 1475.46  14 
   0  25  -2 10817.7 1115.23  14 
   0  25   2 10436.9 1043.09  14 
   0  25  -3 16758.6 1373.98  14 
   0  25   3 16516.5 1272.81  14 
   0  25   4 9735.71 955.341  14 
   0  25  -4 11197.3 1116.31  14 
   0  25   5 776.932 352.777  14 
   0  25  -5 964.680 425.232  14 
   0  25   6 3069.93 501.203  14 
   0  25  -6 3684.70 672.064  14 
   0 -25   7 4357.21 656.808  19 
   0  25   7 5377.01 616.576  14 
   0  25  -8 3098.33 578.462  14 
   0  25  -9 1898.54 464.833  14 
   0  25 -10 4994.22 611.557  14 
   0  26   0 24563.7 1468.25  14 
   0  26  -1-99.0393 321.696  14 
   0  26   1-59.8133 316.617  14 
   0  26   2 4029.80 601.839  14 
   0  26  -2 4624.39 702.325  14 
   0  26   3 3391.43 528.554  14 
   0  26  -3 3967.56 637.037  14 
   0  26  -4 8755.66 886.590  14 
   0  26   4 8032.15 784.302  14 
   0  26   5 54.3444 196.639  14 
   0  26  -5 340.301 282.162  14 
   0  26  -6 2024.37 462.534  14 
   0  26  -7 603.491 305.812  14 
   0  26  -8 10270.8 818.411  14 
   0  27   0 129.882 204.344  14 
   0  27  -1 122.958 229.983  14 
   0  27   1 787.304 312.969  14 
   0  27  -2 3238.39 506.792  14 
   0  27   2 2514.26 419.895  14 
   0  27  -3 9487.09 792.497  14 
   0  27  -4 513.564 236.915  14 
   0  27  -5-111.673 237.962  14 
  -1   0  26 232.139 258.562   7 
  -1   0  25 818.792 371.138   7 
  -1   0  24-268.010 312.019  18 
  -1   0  24 387.088 377.434   7 
  -1   0  23 31218.2 1809.72  18 
  -1   0  23 35669.6 2032.99   7 
  -1   0  22 33.0248 341.195  18 
  -1   0  22 339.448 375.248   7 
  -1   0  21 23934.2 1740.97  18 
  -1   0  21 26496.0 1894.00   7 
  -1   0  20-244.602 484.288  18 
  -1   0  19 4138.42 766.717  18 
  -1   0  18-308.779 445.834  18 
  -1   0  18-2133.31 1099.36   2 
  -1   0  17 162232. 4469.34  18 
  -1   0  17 169591. 8621.29   2 
  -1   0  16-1219.89 883.796   2 
  -1   0  15 70789.8 5042.29   2 
  -1   0  14-1592.94 907.089   2 
  -1   0  13 705.890 569.822   2 
  -1   0  11 34830.2 2864.42   2 
  -1   0  11 31464.0 1877.25  11 
  -1   0  10-990.912 870.541   2 
  -1   0  10 3.89309 272.085  11 
  -1   0   9 424695. 8602.80   2 
  -1   0   9 402713. 5832.70  11 
  -1   0   8 1000.82 534.719   2 
  -1   0   8 286.210 185.345  11 
  -1   0   7 828140. 10379.3   2 
  -1   0   7 874194. 7134.25  11 
  -1   0   6 275.642 417.698   2 
  -1   0   6 68.5547 180.900  11 
  -1   0   5 428593. 3939.81  11 
  -1   0   5 441564. 4619.31  12 
  -1   0   4 236.738 325.937   2 
  -1   0   4-10.4562 156.028  12 
  -1   0   3 107022. 2499.75   2 
  -1   0   3 108218. 1258.13  11 
  -1   0   3 110206. 1986.22  12 
  -1   0   2 236.719 186.861   2 
  -1   0   2 130.584 91.3725  12 
  -1   0   1 154652. 2095.78   2 
  -1   0   0-25.0571 62.1651  12 
   1   0   0 51.3984 31.2667  10 
   1   0   1 447726. 3525.15  10 
  -1   0  -1 440176. 2362.45  12 
   1   0   2 5.25077 122.639  10 
   1   0   3 2927.21 476.620  10 
   1   0   4 108.059 293.549  10 
   1   0   5 427737. 6545.14  10 
   1   0   6 227.692 374.408  10 
   1   0   7 88582.9 3511.76  10 
   1   0   8 87.0038 316.614  10 
   1   0   9 20329.2 1990.77  10 
   1   0   9 21687.0 1645.62  11 
   1   0  10-163.147 264.231  11 
   1   0  11 20021.0 2319.94   2 
   1   0  11 4204.67 815.872  11 
   1   0  12 5500.83 1468.23   2 
   1   0  13 51205.2 3840.47   2 
   1   0  13 40471.4 2810.54  11 
   1   0  14-111.736 885.156   2 
   1   0  15 9130.30 1700.71   2 
  -1   0 -15 7120.29 862.118  14 
  -1   0 -16 11.5703 381.792  14 
   1   0  17 90626.0 6197.59   2 
  -1   0 -17 64830.2 2544.00  14 
   1   0  19 201.073 396.140  18 
   1   0  20 419.920 399.298  18 
   1   0  21 48582.5 2359.30  18 
   1   0  22-15.4950 308.674  18 
   1   0  23 240.324 306.076  18 
   1   0  23 1003.18 456.282   7 
   1   0  24 20.0236 222.420  18 
   1   0  24 60.2323 280.280   7 
   1   0  25 24883.2 1314.54   7 
  -1  -1  26 17965.2 1037.73   7 
  -1   1  26 18026.4 1039.59   7 
  -1  -1  25 15483.7 1134.38   7 
  -1   1  25 14859.4 1095.91   7 
  -1  -1  24 24561.1 1492.86  18 
  -1   1  24 27956.4 1664.18   7 
  -1  -1  24 27529.8 1673.74   7 
  -1   1  23 690.996 398.867  18 
  -1  -1  23 1100.81 441.334  18 
  -1   1  23 814.319 401.572   7 
  -1  -1  23 1119.45 452.011   7 
  -1   1  22 1084.24 436.629  18 
  -1  -1  22 1358.58 485.808  18 
  -1   1  22 1504.15 590.981   7 
  -1  -1  22 1638.54 606.162   7 
  -1  -1  21 4249.03 790.981  18 
  -1   1  21 4568.51 781.939  18 
  -1  -1  21 4740.54 859.958   7 
  -1   1  21 6246.68 973.805   7 
  -1   1  20 1227.58 544.616  18 
  -1  -1  20 757.575 469.549  18 
  -1   1  19 58708.2 2749.64  18 
  -1  -1  19 57325.7 2769.48  18 
  -1  -1  18 2865.85 635.732  18 
  -1   1  18 3589.45 748.145  18 
  -1  -1  18 2796.44 976.890   2 
  -1   1  17 655.764 395.852  18 
  -1  -1  17-174.325 754.848   2 
  -1   1  16 47955.6 2395.01  18 
  -1  -1  16 51368.9 4587.96   2 
  -1   1  16 51635.6 4556.86   2 
  -1   1  15 44771.8 4048.88   2 
  -1  -1  15 47260.8 4169.29   2 
  -1   1  14 72994.0 4879.15   2 
  -1  -1  14 79857.8 5106.97   2 
  -1   1  13-2822.19 1051.63   2 
  -1  -1  12-380.120 1060.08   2 
  -1   1  12-1139.47 928.693   2 
  -1   1  11 178948. 6360.43   2 
  -1  -1  11 174600. 6355.66   2 
  -1   1  10 53873.3 3313.24   2 
  -1  -1  10 55480.3 3366.39   2 
  -1   1  10 48366.3 2154.55  11 
  -1  -1  10 52219.5 2294.04  11 
  -1   1   9 76609.6 3668.52   2 
  -1  -1   9 72824.8 3593.61   2 
  -1  -1   9 67782.1 2442.47  11 
  -1   1   9 68376.3 2400.03  11 
  -1   1   8 62467.8 3089.21   2 
  -1  -1   8 57729.8 2987.05   2 
  -1  -1   8 60996.3 2132.24  11 
  -1   1   8 61539.6 3015.45  10 
  -1   1   7 245458. 5686.22   2 
  -1  -1   7 240271. 3859.52  11 
  -1  -1   7 241958. 3744.98  12 
  -1  -1   6 25985.0 1714.58   2 
  -1   1   6 28849.5 1822.90   2 
  -1  -1   6 30616.7 1252.74  11 
  -1   1   6 32786.2 1882.27  10 
  -1  -1   6 30568.5 1273.88  12 
  -1   1   5 212082. 4402.32   2 
  -1  -1   5 200655. 4336.45   2 
  -1   1   5 261662. 4747.90  10 
  -1  -1   5 239665. 3093.80  11 
  -1  -1   5 248664. 3393.55  12 
  -1   1   4 10310.7 911.714   2 
  -1  -1   4 9350.59 874.057   2 
  -1   1   4 11086.9 892.736  10 
  -1  -1   4 11587.2 699.086  12 
  -1   1   3 125459. 2713.28   2 
  -1  -1   3 130895. 2756.23   2 
  -1   1   3 129703. 2544.16  10 
  -1  -1   3 124807. 2104.03  12 
  -1  -1   2 990602. 6456.60   2 
  -1   1   2 999999. 6469.21   2 
  -1  -1   2 957007. 5422.96  12 
  -1   1   2 953819. 5399.18  10 
  -1  -1   1 797758. 4742.80   2 
  -1   1   1 803782. 4795.91   2 
   1   1   0 390797. 3002.48  10 
   1  -1   0 385507. 2694.63  11 
   1  -1   1 223828. 2490.56  11 
   1  -1   1 219067. 2296.49  10 
   1   1   1 217370. 2808.50  10 
   1  -1   2 193246. 2814.91  10 
   1   1   2 184384. 3092.41  10 
   1  -1   3 60055.0 1920.18  10 
   1   1   3 60719.3 2050.57  10 
   1   1   4 24800.3 1470.25  10 
   1  -1   4 27590.8 1465.16  10 
   1   1   5 199955. 4514.70  10 
   1  -1   5 207282. 4470.59  10 
   1   1   6 24119.1 1742.27  10 
   1  -1   6 24183.5 1421.64  11 
   1  -1   6 23578.4 1651.79  10 
   1  -1   7 1820.99 454.146  11 
   1  -1   7 2018.09 605.240  10 
   1   1   7 3277.17 747.362  10 
   1  -1   8 15118.5 1301.03  11 
   1   1   8 13863.9 1571.19  10 
   1   1   9 269484. 7191.98  10 
   1  -1   9 277480. 5919.21  11 
   1   1  10 98321.7 4600.15  10 
   1  -1  10 96068.1 3682.39  11 
   1   1  11 70672.2 4053.17   2 
   1  -1  11 78865.5 4276.38   2 
   1  -1  11 56280.8 2974.55  11 
   1   1  11 50858.8 2807.30  11 
   1  -1  12 38012.9 3182.24   2 
   1   1  12 34040.0 2986.18   2 
   1  -1  12 23542.7 2078.00  11 
   1   1  12 21706.9 1971.32  11 
   1  -1  13 3056.99 1147.04   2 
   1   1  13 2864.23 1107.01   2 
   1  -1  13 2164.17 744.732  11 
   1   1  13 1330.87 567.811  11 
   1  -1  14 36378.3 3496.43   2 
   1   1  14 31376.6 3213.46   2 
   1  -1  14 28849.5 2516.35  11 
   1  -1  15 19286.6 2640.80   2 
   1   1  15 16868.1 2482.35   2 
  -1  -1 -15 12574.4 1081.79  14 
  -1   1 -15 13552.4 1106.97  14 
   1   1  16 7596.18 1543.44   2 
   1  -1  16 8226.19 1591.90   2 
  -1  -1 -16 5992.54 806.335  14 
  -1   1 -16 4554.30 724.872  14 
   1   1  17 22498.7 3140.76   2 
   1  -1  17 23476.4 3154.40   2 
  -1   1 -17 18830.5 1377.35  14 
   1   1  18 3051.03 678.644  18 
  -1   1 -18 2901.33 566.951  14 
   1  -1  19 32550.2 2036.38  18 
   1   1  19 31534.4 1977.63  18 
   1  -1  20 903.345 433.908  18 
   1   1  20 514.586 335.135  18 
   1  -1  21 2526.04 651.083  18 
   1   1  21 2514.63 556.349  18 
   1  -1  22 11663.9 1159.85  18 
   1   1  22 10482.3 1064.87  18 
   1   1  23 5658.94 730.188  18 
   1  -1  23 5546.88 751.629  18 
   1  -1  23 7578.67 919.809   7 
   1   1  23 8122.26 932.213   7 
   1  -1  24 2368.97 484.006  18 
   1   1  24 2612.09 516.577   7 
   1  -1  24 2848.39 575.644   7 
   1  -1  25 8243.32 782.992   7 
   1   1  25 8114.98 759.640   7 
  -1  -2  26 7136.29 667.657   7 
  -1  -2  26 8618.24 743.776   6 
  -1   2  26 7219.92 655.932   7 
  -1  -2  25 4304.75 598.434  18 
  -1  -2  25 5089.85 679.457   7 
  -1   2  25 3937.44 600.937   7 
  -1  -2  24 2871.31 559.560  18 
  -1  -2  24 3602.83 660.267   7 
  -1   2  24 3255.58 600.396   7 
  -1  -2  23 19968.2 1447.61  18 
  -1   2  23 21182.1 1446.71  18 
  -1   2  23 23202.4 1593.34   7 
  -1  -2  23 23055.9 1649.13   7 
  -1  -2  22 20881.9 1580.98  18 
  -1   2  22 19466.6 1495.25  18 
  -1   2  22 20640.8 1612.46   7 
  -1  -2  22 21262.3 1668.42   7 
  -1  -2  21 238.405 340.106  18 
  -1   2  21 879.455 467.176  18 
  -1   2  21 378.551 403.784   7 
  -1  -2  21 595.891 496.925   7 
  -1  -2  20 3314.95 692.924  18 
  -1   2  20 3598.30 745.214  18 
  -1   2  19 1721.03 541.953  18 
  -1  -2  19 1492.17 509.825  18 
  -1   2  18 48307.0 2466.18  18 
  -1  -2  18 46903.9 4781.48   2 
  -1   2  18 41319.4 4338.05   2 
  -1   2  17 25936.8 1790.98  18 
  -1   2  17 25104.5 3368.85   2 
  -1  -2  17 25566.9 3431.84   2 
  -1   2  16 76153.6 2984.02  18 
  -1   2  16 83104.8 5735.36   2 
  -1  -2  16 80554.9 5728.60   2 
  -1   2  15 1027.68 468.776  18 
  -1   2  15 515.607 576.249   2 
  -1  -2  15 683.122 824.161   2 
  -1   2  14 50415.8 4024.71   2 
  -1  -2  14 53437.0 4255.96   2 
  -1  -2  13 8156.52 1596.29   2 
  -1   2  13 8105.63 1507.57   2 
  -1   2  12 5444.70 1133.61   2 
  -1  -2  12 4790.46 1152.46   2 
  -1  -2  11 2196.05 694.376   2 
  -1   2  11 2665.18 769.802   2 
  -1   2  11 1772.08 368.850  11 
  -1   2  10 40740.0 2877.30   2 
  -1  -2  10 37605.7 2813.33   2 
  -1  -2   9 2486.35 735.623   2 
  -1   2   9 3162.16 813.400   2 
  -1   2   9 2740.83 746.407  10 
  -1   2   8 306563. 6822.21   2 
  -1   2   8 298910. 6727.10  10 
  -1   2   7 80273.2 3270.71   2 
  -1   2   7 82299.5 3273.61  10 
  -1  -2   7 72874.9 2059.84  12 
  -1   2   6 174879. 4407.72   2 
  -1  -2   6 171826. 3020.07  12 
  -1  -2   5 61441.0 2451.39   2 
  -1   2   5 68228.7 2524.46   2 
  -1   2   5 79036.2 2672.94  10 
  -1  -2   5 71910.3 1867.98  12 
  -1   2   4 134524. 3165.91   2 
  -1  -2   4 138688. 3257.63   2 
  -1  -2   4 146872. 2585.45  12 
  -1   2   4 149999. 3270.00  10 
  -1  -2   3 119244. 2701.05   2 
  -1   2   3 118930. 2623.74   2 
  -1  -2   3 117147. 2233.81  12 
  -1   2   3 116834. 2481.57  10 
  -1  -2   3 115625. 2040.42   9 
  -1   2   2 10161.6 669.594   2 
  -1  -2   2 10846.3 690.435   2 
  -1  -2   2 9751.43 584.846   9 
  -1   2   2 10258.0 618.234  10 
  -1  -2   2 10020.9 636.433  12 
  -1  -2   1 137564. 1973.20   2 
  -1   2   1 149606. 2088.09   2 
  -1  -2   1 134568. 1678.55   3 
  -1   2   1 151735. 1834.64   3 
  -1   2   1 138647. 1672.60  10 
   1  -2  -1 147944. 1986.65   9 
  -1   2   0 186563. 1923.86   1 
  -1  -2   0 193194. 2014.14   1 
   1   2   0 186338. 2518.55  10 
   1   2   1 125280. 2328.40  10 
   1  -2   2 22388.6 1009.32  11 
   1   2   2 23074.7 1183.02  10 
   1  -2   3 15435.8 928.298  11 
   1   2   3 15763.6 1126.56  10 
   1   2   4 9191.55 965.841  10 
   1  -2   4 9302.15 825.620  11 
   1  -2   5 1811.20 430.480  11 
   1   2   5 2666.26 663.465  10 
   1  -2   6 191270. 4048.86  11 
   1   2   6 184652. 4836.47  10 
   1  -2   7 19540.0 1394.42  11 
   1   2   7 20994.6 1798.47  10 
   1   2   8 86209.8 3866.73  10 
   1  -2   8 88121.1 3187.75  11 
   1  -2   9 150951. 4420.48  11 
   1   2   9 153833. 5454.34  10 
   1  -2  10 26685.0 1979.89  11 
   1   2  10 27013.0 2474.88  10 
   1   2  11 28889.1 2603.42   2 
   1  -2  11 31855.9 2846.41   2 
   1   2  11 17966.8 2113.76  10 
   1  -2  11 18945.7 1778.16  11 
   1   2  12 39826.4 3197.51   2 
   1  -2  12 40353.7 3400.77   2 
   1  -2  12 30619.3 2388.39  11 
   1   2  12 27993.9 2239.05  11 
   1   2  12 26050.4 2695.87  10 
   1   2  13 3492.81 1189.85   2 
   1  -2  13 4694.57 1317.50   2 
   1   2  13 2572.74 728.533  11 
   1  -2  14 13242.0 2130.14   2 
   1   2  14 13865.8 2135.71   2 
   1  -2  15 3850.72 1183.82   2 
   1   2  15 5972.15 1402.84   2 
  -1  -2 -15 4225.43 708.637  14 
  -1   2 -15 4440.48 637.165  14 
   1   2  16 25528.3 3118.74   2 
   1  -2  16 27109.6 3302.67   2 
  -1  -2 -16 17723.6 1384.96  14 
  -1   2 -16 20238.2 1402.31  14 
   1   2  17 126.653 305.469  18 
  -1   2 -17-109.189 245.349  14 
   1   2  18 25007.5 1754.11  18 
  -1   2 -18 19828.9 1444.00  14 
   1   2  19 7337.15 988.822  18 
   1  -2  20 15716.8 1456.52  18 
   1   2  20 15193.9 1365.75  18 
   1   2  21 1431.44 445.003  18 
   1  -2  21 1547.47 528.401  18 
   1  -2  22 2492.09 576.864  18 
   1   2  22 2007.54 498.017  18 
   1   2  23 3676.43 584.817  18 
   1  -2  23 4528.48 686.477  18 
   1   2  23 5207.19 772.978   7 
   1  -2  23 5567.15 796.647   7 
   1  -2  24 4727.53 647.800  18 
   1   2  24 5336.81 697.671   7 
   1  -2  24 5197.98 719.174   7 
   1  -2  25 86.4597 219.176  18 
   1   2  25-70.7725 235.347   7 
   1  -2  25 112.217 246.391   7 
  -1   3  26 8514.54 707.211   6 
  -1  -3  25 44734.3 1791.71  18 
  -1  -3  25 49261.3 1947.15   7 
  -1   3  25 46332.3 1845.06   7 
  -1  -3  24 9916.45 973.519  18 
  -1  -3  24 10764.5 1057.08   7 
  -1   3  24 10518.9 999.340   7 
  -1  -3  23 389.511 304.446  18 
  -1   3  23 236.254 303.510   7 
  -1  -3  23 650.119 410.785   7 
  -1  -3  22 167.425 377.582  18 
  -1   3  22 407.298 357.941  18 
  -1   3  22-454.969 418.697   7 
  -1  -3  22-104.040 402.546   7 
  -1   3  21 32595.9 1953.29  18 
  -1  -3  21 33159.4 2085.18  18 
  -1  -3  21 36646.7 2248.35   7 
  -1   3  21 37657.4 2178.04   7 
  -1   3  20 27317.8 1846.55  18 
  -1  -3  20 26407.0 1884.62  18 
  -1  -3  19 1609.74 482.525  18 
  -1   3  19 2904.66 657.733  18 
  -1   3  18 595.582 405.338  18 
  -1   3  18 2225.39 1175.73   2 
  -1   3  17 20778.8 1613.80  18 
  -1   3  17 20545.6 3056.30   2 
  -1  -3  17 20424.1 3025.33   2 
  -1   3  16-6.89301 273.771  18 
  -1   3  16 20.1773 839.975   2 
  -1  -3  16 63.1239 883.144   2 
  -1   3  15 7375.76 906.788  18 
  -1  -3  15 4815.45 1461.62   2 
  -1   3  15 4817.21 1298.17   2 
  -1   3  14 354.282 682.969   2 
  -1  -3  14 601.165 654.745   2 
  -1   3  13 22321.0 2543.80   2 
  -1  -3  13 21339.7 2563.48   2 
  -1   3  12 46372.2 3471.18   2 
  -1  -3  12 39797.5 3278.03   2 
  -1   3  11 5400.90 1127.17   2 
  -1  -3  11 3178.11 838.930   2 
  -1   3  11 4065.87 1065.97  10 
  -1  -3  10 57812.1 3497.74   2 
  -1   3  10 62583.7 3622.13  10 
  -1  -3   9 32251.2 2458.41   2 
  -1   3   9 39793.0 2704.93  10 
  -1  -3   9 37123.1 1623.15  12 
  -1  -3   8 41268.9 2595.68   2 
  -1   3   8 44782.0 2665.20  10 
  -1  -3   8 40974.0 1639.72  12 
  -1   3   7 234171. 5549.11   2 
  -1  -3   7 193609. 5116.19   2 
  -1  -3   7 201488. 3540.40  12 
  -1   3   7 219703. 5459.76  10 
  -1   3   6 3613.19 712.128   2 
  -1  -3   6 3477.59 691.727   2 
  -1  -3   6 3313.80 460.236  12 
  -1   3   6 3874.20 707.590  10 
  -1   3   5 112061. 3234.79   2 
  -1  -3   5 113692. 2535.26  12 
  -1   3   5 116857. 3306.03  10 
  -1   3   4 273111. 4543.17   2 
  -1  -3   4 279050. 3885.74  12 
  -1   3   4 280959. 4586.67  10 
  -1  -3   4 279873. 3893.51   9 
  -1   3   3 129441. 2742.09   2 
  -1  -3   3 133194. 2800.16   2 
  -1  -3   3 129459. 2580.78  12 
  -1  -3   3 128351. 2539.72   9 
  -1   3   2 37146.5 1274.35   2 
  -1  -3   2 35519.9 1241.49   2 
  -1  -3   2 32814.1 1292.17   9 
  -1   3   2 32642.5 1224.30  10 
  -1  -3   1 43862.1 945.201   3 
  -1  -3   1 44833.5 1114.99   2 
  -1   3   1 46926.5 1166.84   2 
  -1   3   1 47360.8 1031.03   3 
  -1   3   1 44135.7 1154.28  10 
   1  -3  -1 47096.7 1403.98   9 
  -1   3   0 173532. 1997.70   4 
  -1   3   0 174945. 1852.47   1 
  -1  -3   0 179632. 2078.66   4 
  -1  -3   0 181036. 1955.45   1 
   1   3   0 184179. 2871.49  10 
   1  -3   0 177432. 2721.68   9 
   1   3   1 2190.44 368.747  10 
   1   3   2 40983.5 1691.48  10 
   1   3   3 192357. 3983.29  10 
   1  -3   4 229966. 3940.29  11 
   1   3   4 217255. 4675.72  10 
   1   3   5 104287. 3479.37  10 
   1  -3   5 100255. 2836.30  11 
   1  -3   6 5951.56 766.085  11 
   1   3   6 6187.06 939.995  10 
   1  -3   7 7159.07 888.245  11 
   1   3   7 6345.02 1051.47  10 
   1  -3   8 85729.0 3195.83  11 
   1   3   8 88220.2 3945.40  10 
   1  -3   9 53942.7 2699.18  11 
   1   3   9 53052.4 3290.70  10 
   1   3  10 3734.00 1028.35  10 
   1  -3  10 4892.75 913.087  11 
   1   3  11 143952. 5610.67   2 
   1  -3  11 146830. 5949.95   2 
   1  -3  12 4860.61 1484.22   2 
   1   3  12 4318.58 1224.22   2 
   1   3  12 1465.57 790.931  10 
   1  -3  13 764.803 729.900   2 
   1   3  13 455.386 665.242   2 
   1   3  13 1683.00 610.508  11 
   1   3  13 912.138 693.423  10 
   1  -3  14-664.860 1061.78   2 
   1   3  14-223.676 941.086   2 
   1   3  15 38539.0 3694.39   2 
   1  -3  15 41093.7 3933.81   2 
   1   3  15 34233.6 1911.59  18 
  -1  -3 -15 25483.2 1586.36  14 
  -1   3 -15 24390.7 1541.81  14 
   1   3  16 5130.25 1164.03   2 
   1  -3  16 5765.59 1116.51   2 
   1   3  16 7557.64 958.720  18 
  -1   3 -16 6114.05 785.094  14 
   1  -3  17 14159.1 2387.74   2 
   1   3  17 14845.7 2509.48   2 
   1   3  17 12195.2 1238.06  18 
  -1   3 -17 10637.9 1063.97  14 
   1   3  18 9913.96 1086.82  18 
  -1   3 -18 8974.13 983.912  14 
   1   3  19 2904.37 646.935  18 
   1  -3  20 1021.75 449.568  18 
   1   3  20 852.916 379.308  18 
   1  -3  21 12486.7 1249.79  18 
   1   3  21 13018.9 1181.57  18 
   1   3  22 4956.68 781.795   7 
   1  -3  22 5563.96 864.375   7 
   1   3  22 2766.24 556.360  18 
   1  -3  22 4748.99 747.678  18 
   1  -3  23 8164.99 961.164   7 
   1   3  23 8087.72 911.268   7 
   1  -3  23 8178.73 909.343  18 
   1  -3  24 408.832 314.760   7 
   1   3  24 427.785 323.404   7 
   1  -3  24 516.184 329.146  18 
   1   3  25 14189.5 948.114   7 
   1  -3  25 13886.7 959.497   7 
   1  -3  25 14194.8 923.863  18 
  -1  -4  25 288.974 256.531   7 
  -1   4  25 232.950 238.034   7 
  -1  -4  25 537.671 269.684  18 
  -1   4  24 19643.3 1316.54   7 
  -1  -4  24 18923.5 1351.48   7 
  -1  -4  24 17537.5 1276.74  18 
  -1  -4  23 10400.3 1106.10   7 
  -1   4  23 9585.59 1017.27   7 
  -1  -4  23 9138.90 1012.23  18 
  -1   4  22 5343.01 827.114   7 
  -1  -4  22 5426.35 873.230   7 
  -1  -4  22 3982.51 711.174  18 
  -1  -4  21-173.444 438.466   7 
  -1   4  21 85.6685 356.045   7 
  -1  -4  21-325.601 429.869  18 
  -1   4  21 311.051 343.567  18 
  -1   4  20 3361.97 737.883   7 
  -1  -4  20 2780.88 699.110   7 
  -1   4  20 2728.51 652.034  18 
  -1  -4  20 3002.62 688.000  18 
  -1   4  19 5491.20 874.092  18 
  -1   4  18 22307.6 1666.50  18 
  -1  -4  18 21483.9 1611.12  15 
  -1   4  17 3347.46 1338.77   2 
  -1  -4  17 2973.17 1348.63   2 
  -1   4  17 5509.79 880.872  18 
  -1  -4  17 3795.64 668.253  15 
  -1   4  16 14995.7 1318.01  18 
  -1   4  16 18068.1 2682.06   2 
  -1  -4  16 14655.7 2531.91   2 
  -1   4  15 22178.4 1566.15  18 
  -1  -4  15 23606.7 2973.53   2 
  -1   4  15 23591.6 2932.55   2 
  -1   4  14 2789.18 1001.84   2 
  -1  -4  14 4032.04 1250.92   2 
  -1  -4  13-1117.15 743.319   2 
  -1   4  13 301.867 599.118   2 
  -1   4  12-227.461 585.554   2 
  -1  -4  12-921.086 882.994   2 
  -1   4  12 823.234 388.604  10 
  -1  -4  11 28550.5 2655.72   2 
  -1   4  11 37479.4 2943.02   2 
  -1   4  11 33180.9 2840.02  10 
  -1   4  10 2.04918 640.984   2 
  -1  -4  10-15.1883 691.865   2 
  -1   4  10 1174.72 764.137  10 
  -1   4   9 1082.60 512.993   2 
  -1  -4   9 72.9267 535.757   2 
  -1  -4   9 1300.37 327.430  12 
  -1   4   9 1384.36 686.278  10 
  -1  -4   8 23601.0 1997.92   2 
  -1   4   8 30615.3 2193.70   2 
  -1  -4   8 25310.8 1361.03  12 
  -1   4   8 29033.8 2204.72  10 
  -1  -4   7 5762.85 941.518   2 
  -1   4   7 7084.15 1004.21   2 
  -1   4   7 6166.10 970.305  10 
  -1  -4   7 5278.31 626.267  12 
  -1   4   6 56343.5 2521.30   2 
  -1  -4   6 49655.2 2438.47   2 
  -1  -4   6 54183.7 2121.62   9 
  -1  -4   6 52318.3 1907.17  12 
  -1   4   6 53257.6 2548.36  10 
  -1  -4   5 7248.46 869.864   2 
  -1   4   5 6475.57 802.600   2 
  -1  -4   5 6881.59 691.121  12 
  -1   4   5 7107.33 876.927  10 
  -1  -4   5 7393.20 771.764   9 
  -1   4   4 65513.1 2235.11   2 
  -1  -4   4 68259.0 2285.14   2 
  -1   4   4 65332.7 2350.79  10 
  -1  -4   4 67236.4 2154.70   9 
  -1  -4   4 67442.3 2123.40  12 
  -1  -4   3 6025.54 658.237   2 
  -1   4   3 6004.44 640.580   2 
  -1  -4   3 5920.29 665.795   9 
  -1   4   3 5091.03 640.512  10 
  -1  -4   2 55199.3 1523.91   2 
  -1   4   2 55779.7 1551.93   2 
  -1  -4   2 54177.8 1257.18   3 
  -1   4   2 52661.6 1673.98  10 
  -1  -4   2 56016.7 1911.08   9 
  -1  -4   1 16594.9 665.157   2 
  -1   4   1 17606.8 861.585  10 
   1  -4  -1 18363.4 1042.22   9 
  -1  -4   0 43426.5 996.589   4 
  -1   4   0 43468.6 916.395   1 
  -1  -4   0 45635.4 980.578   1 
  -1   4   0 43492.8 994.787   4 
   1   4   0 46126.9 1643.78  10 
   1  -4   0 45454.9 1606.84   9 
   1   4   1 79575.3 2231.37  10 
   1  -4   1 76118.1 2101.90   9 
   1   4   2 2805.77 543.114  10 
   1   4   3 205755. 4306.19  10 
   1   4   4 114029. 3492.51  10 
   1   4   5 23699.4 1730.95  10 
   1  -4   5 21109.7 907.666  12 
   1  -4   6 216269. 2654.21  12 
   1   4   6 275759. 6230.45  10 
   1   4   7 69799.0 3351.30  10 
   1  -4   7 45347.2 1035.16  12 
   1   4   8 82205.4 3871.33  10 
   1   4   9 930.334 512.773  10 
   1   4  10 18256.0 1979.50   2 
   1   4  10 15815.8 1973.50  10 
   1  -4  11 37144.8 3067.29   2 
   1   4  11 34089.1 2823.99   2 
   1   4  11 26958.9 2665.51  10 
   1   4  12 2350.80 954.682   2 
   1  -4  12 4770.24 1448.91   2 
   1   4  12 2923.67 972.570  10 
   1   4  13 12310.7 1933.12   2 
   1  -4  13 11001.9 1891.01   2 
   1   4  13 11989.1 2016.76  10 
   1   4  14 12055.3 1816.21   2 
   1  -4  14 13366.1 2137.49   2 
   1   4  14 11970.3 1124.04  18 
  -1   4 -14 9577.91 968.975  14 
   1   4  15 17623.4 2462.82   2 
   1  -4  15 18764.6 2558.61   2 
   1   4  15 17077.0 1380.67  18 
  -1  -4 -15 12680.9 1116.61  14 
  -1   4 -15 14784.1 1197.35  14 
   1   4  16 12684.6 2121.23   2 
   1  -4  16 16066.0 2440.73   2 
   1   4  16 17836.1 1428.20  18 
  -1   4 -16 16178.6 1281.36  14 
   1  -4  17 15307.1 2616.80   2 
   1   4  17 12612.3 2307.86   2 
   1   4  17 13551.9 1273.94  18 
  -1   4 -17 11438.6 1105.95  14 
   1   4  18 406.453 367.250  18 
  -1   4 -18-425.813 454.683  14 
   1   4  19 219.954 270.588  18 
  -1   4 -19 20.3060 242.408  14 
   1   4  20 297.383 284.764  18 
   1   4  21 1054.78 405.515  18 
   1  -4  21 1004.94 410.945  18 
   1  -4  22 4302.38 767.810   7 
   1   4  22 3399.17 670.555   7 
   1  -4  22 3551.06 681.211  18 
   1   4  23 5049.15 714.164   7 
   1  -4  23 5391.99 780.575   7 
   1  -4  23 4030.51 675.574  18 
   1   4  24 6031.92 703.302   7 
   1  -4  24 6148.82 736.818   7 
   1  -4  24 5668.41 691.563  18 
   1   4  25 346.998 193.019   7 
   1  -4  25 598.663 253.159  18 
  -1  -5  25 1163.15 339.917   7 
  -1   5  25 1628.88 351.395   7 
  -1  -5  25 1486.02 363.754  18 
  -1   5  24 4414.40 644.752   7 
  -1  -5  24 5092.03 720.890   7 
  -1  -5  24 4855.80 692.088  18 
  -1   5  23 168.926 297.966   7 
  -1  -5  23-65.7504 323.231   7 
  -1  -5  23-75.5990 308.000  18 
  -1  -5  22 21888.6 1644.29   7 
  -1   5  22 21036.8 1541.69   7 
  -1  -5  22 19405.7 1533.60  18 
  -1   5  21 720.469 439.443   7 
  -1  -5  21 1061.06 473.235   7 
  -1  -5  21 360.033 375.248  18 
  -1   5  20 30507.8 1957.56   7 
  -1  -5  20 28254.4 2020.48   7 
  -1  -5  20 26277.9 1910.81  18 
  -1   5  20 26185.0 1765.44  18 
  -1   5  19 47.9801 279.851  18 
  -1  -5  19 345.373 340.306  15 
  -1   5  18 669.025 352.926  18 
  -1  -5  18 866.728 441.283  15 
  -1   5  17 996.988 814.485   2 
  -1  -5  17 2191.02 1196.26   2 
  -1   5  17 2051.29 541.534  18 
  -1  -5  17 2485.44 645.374  15 
  -1   5  16 12628.3 1226.63  18 
  -1   5  16 15085.2 2503.54   2 
  -1  -5  16 12503.4 2368.24   2 
  -1   5  15 2946.60 618.198  18 
  -1   5  15 1955.34 883.518   2 
  -1   5  14 8074.10 947.304  18 
  -1   5  14 9122.60 1727.94   2 
  -1  -5  14 7896.71 1707.58   2 
  -1   5  13 450.199 504.328   2 
  -1  -5  13 608.038 566.307   2 
  -1  -5  12 1770.23 585.052   2 
  -1   5  12 2927.97 883.157   2 
  -1  -5  12 2203.61 693.310   9 
  -1   5  12 2982.30 931.882  10 
  -1   5  11 17201.0 1993.82   2 
  -1  -5  11 11510.5 1658.47   2 
  -1  -5  11 15136.5 1582.38   9 
  -1   5  11 14752.3 1974.41  10 
  -1  -5  10 6009.71 1153.94   2 
  -1   5  10 6754.08 1223.08   2 
  -1   5  10 8274.09 1416.79  10 
  -1  -5  10 9064.91 1166.08   9 
  -1   5   9 394.897 458.156   2 
  -1  -5   9 243.459 504.618   2 
  -1   5   9 179.703 428.307  10 
  -1  -5   9 850.917 385.741   9 
  -1  -5   9 216.538 202.658  12 
  -1  -5   8 75347.6 3576.08   2 
  -1   5   8 77739.8 3626.69  10 
  -1  -5   8 73365.6 2449.89  12 
  -1  -5   8 77607.2 3023.66   9 
  -1  -5   7 98.0546 415.684   2 
  -1   5   7-207.753 389.740   2 
  -1  -5   7 125.764 215.583  12 
  -1  -5   7 104.305 225.892   9 
  -1   5   7 414.477 475.393  10 
  -1  -5   6 1632.51 446.485   2 
  -1   5   6 2039.29 564.121   2 
  -1   5   6 2045.94 557.503  10 
  -1  -5   6 2327.56 509.941   9 
  -1  -5   6 1945.47 434.169  12 
  -1  -5   5 138467. 3692.86   2 
  -1   5   5 137892. 3633.07   2 
  -1  -5   5 138642. 3314.74  12 
  -1  -5   5 139976. 3551.77   9 
  -1   5   5 139693. 3912.44  10 
  -1   5   4 62859.1 2204.50   2 
  -1  -5   4 66754.9 2289.61   2 
  -1   5   4 64263.0 2481.58  10 
  -1  -5   4 65517.0 2360.15   9 
  -1   5   3 149704. 2978.44   2 
  -1  -5   3 151792. 2987.20   2 
  -1  -5   3 151333. 3575.53   9 
  -1   5   3 150028. 3435.84  10 
  -1  -5   2 151420. 2444.03   2 
  -1   5   2 153365. 2186.72   3 
  -1  -5   2 144960. 1987.07   3 
  -1   5   2 149782. 2470.60   2 
  -1   5   2 152310. 3075.85  10 
  -1  -5   2 151100. 3497.82   9 
   1  -5  -1 3914.16 592.002   9 
  -1   5   1 4113.84 498.071  10 
   1   5   0 8450.51 788.908  10 
   1  -5   0 8300.52 814.646   9 
   1   5   1 133951. 3117.18  10 
   1  -5   1 134358. 3107.33   9 
   1  -5   2 12552.5 1010.72   9 
   1   5   2 11983.7 1042.76  10 
   1   5   3 214329. 4653.68  10 
   1   5   4 142313. 4104.75  10 
   1   5   5 7512.88 1053.75  10 
   1   5   6 41945.1 2559.89  10 
   1  -5   6 35903.6 1339.93  12 
   1  -5   7 18887.1 886.083  12 
   1   5   7 26072.4 2146.61  10 
   1   5   8 1180.17 594.873  10 
   1   5   9 2507.98 834.234   2 
   1   5   9 1376.90 608.014  10 
   1   5  10 162298. 5638.52   2 
   1  -5  10 156797. 5830.63   2 
   1   5  10 156714. 6189.75  10 
   1   5  11 5992.53 1274.76   2 
   1  -5  11 6123.23 1560.22   2 
   1   5  11 5400.70 1268.99  10 
   1  -5  12 25135.7 2664.66   2 
   1   5  12 26636.9 2617.83   2 
   1   5  12 20245.5 2502.66  10 
   1   5  13 572.049 906.517   2 
   1  -5  13 1563.12 651.932   2 
   1   5  13 1787.84 891.888  10 
   1   5  14 13886.6 2266.49  10 
   1  -5  14 15342.7 2288.19   2 
   1   5  14 13018.8 2005.25   2 
   1   5  14 12137.5 1111.22  18 
  -1   5 -14 13197.5 1117.85  14 
   1  -5  15 2462.41 1186.68   2 
   1   5  15 2574.41 1100.68   2 
   1   5  15 5634.62 772.201  18 
  -1   5 -15 5515.87 731.266  14 
   1   5  16 25031.7 3060.90   2 
   1  -5  16 22533.2 3118.36   2 
   1   5  16 25938.2 1706.78  18 
  -1   5 -16 23368.8 1579.39  14 
   1   5  17 383.098 276.741  18 
  -1   5 -17 665.555 342.041  14 
   1   5  18 19608.2 1508.88  18 
  -1   5 -18 16421.8 1315.02  14 
   1   5  19 262.079 265.897  18 
  -1   5 -19-307.640 297.633  14 
   1   5  20 2995.15 611.445  18 
   1  -5  21 4110.28 788.032  18 
   1  -5  22 24673.6 1663.16   7 
   1   5  22 23775.0 1562.00   7 
   1  -5  22 22783.8 1590.45  18 
   1   5  23 15202.5 1152.67   7 
   1  -5  23 14853.4 1210.22   7 
   1  -5  23 13958.3 1152.39  18 
   1  -5  24 16849.3 1145.87   7 
   1   5  24 15274.8 1042.45   7 
   1  -5  24 14682.0 1072.58  18 
   1  -5  25 182.780 187.683  18 
  -1   6  25-45.9776 177.451   6 
  -1  -6  25 275.607 250.178  18 
  -1   6  24-362.116 287.413   7 
  -1  -6  24-241.366 325.579   7 
  -1  -6  24-18.2549 243.708  18 
  -1  -6  23 9115.81 1004.21   7 
  -1   6  23 9914.65 974.652   7 
  -1  -6  23 9526.52 1007.57  18 
  -1  -6  22-300.034 459.580   7 
  -1   6  22 161.663 298.869   7 
  -1  -6  22 144.612 351.535  18 
  -1  -6  21 16910.7 1516.19   7 
  -1   6  21 15090.9 1320.37   7 
  -1  -6  21 14863.0 1402.34  18 
  -1  -6  20 1866.60 553.973   7 
  -1   6  20 1781.10 547.771   7 
  -1  -6  20 1785.38 489.033  15 
  -1   6  19 11216.0 1204.07   7 
  -1  -6  19 10642.0 1260.35   7 
  -1   6  19 11083.9 1168.32  18 
  -1  -6  19 11539.9 1249.56  15 
  -1   6  18 4709.49 804.503  18 
  -1  -6  18 5786.63 916.700  15 
  -1   6  17 91599.7 3286.54  18 
  -1   6  17 74805.1 5681.74   2 
  -1  -6  17 77073.9 6074.11   2 
  -1   6  16 1880.62 531.570  18 
  -1   6  16 580.573 693.277   2 
  -1  -6  16 917.243 665.985   2 
  -1   6  15 9385.28 1071.93  18 
  -1   6  15 9057.12 1814.28   2 
  -1  -6  15 8894.10 1902.72   2 
  -1   6  14 686.289 338.271  18 
  -1   6  14-2298.55 957.170   2 
  -1  -6  14-1954.54 996.265   2 
  -1  -6  13 11235.5 1930.43   2 
  -1   6  13 14490.2 2078.44   2 
  -1   6  13 12622.8 2048.50  10 
  -1  -6  12 13351.7 1984.86   2 
  -1   6  12 15953.8 2067.21   2 
  -1  -6  12 12248.0 1548.62   9 
  -1   6  12 14805.9 2076.89  10 
  -1   6  11 12059.9 1707.07   2 
  -1  -6  11 10208.8 1627.05   2 
  -1   6  11 9132.45 1585.55  10 
  -1  -6  11 9521.18 1324.19   9 
  -1   6  10 8318.46 1321.48   2 
  -1  -6  10 6684.86 1221.92   2 
  -1   6  10 8719.49 1448.06  10 
  -1  -6  10 8252.57 1208.19   9 
  -1   6   9 16617.4 1760.87   2 
  -1  -6   9 12325.5 1566.86   2 
  -1  -6   9 15069.5 1496.08   9 
  -1   6   9 14284.4 1750.63  10 
  -1  -6   9 12348.0 1076.03  12 
  -1  -6   8 82374.2 3706.63   2 
  -1  -6   8 81777.7 2788.08  12 
  -1   6   8 87087.2 3948.76  10 
  -1  -6   8 85102.0 3371.13   9 
  -1  -6   7 6663.22 1020.16   2 
  -1   6   7 7399.39 1076.25   2 
  -1  -6   7 6259.62 802.007  12 
  -1   6   7 6851.23 1026.59  10 
  -1  -6   7 6513.52 927.455   9 
  -1  -6   6 4719.73 796.253   2 
  -1   6   6 3899.13 722.239   2 
  -1   6   6 4025.18 819.965  10 
  -1  -6   6 3619.17 696.156   9 
  -1  -6   6 3234.20 587.141  12 
  -1   6   5 105082. 3197.42   2 
  -1  -6   5 110347. 3301.31   2 
  -1   6   5 108549. 3582.14  10 
  -1  -6   5 106689. 3194.64  12 
  -1  -6   5 103261. 3369.01   9 
  -1  -6   4 1693.20 425.558   2 
  -1   6   4 1116.40 360.450   2 
  -1  -6   4 997.077 395.153   9 
  -1   6   4 1110.51 416.215  10 
  -1  -6   3 328242. 4302.49   2 
  -1   6   3 323432. 4305.91   2 
  -1  -6   3 321490. 3533.68   3 
  -1   6   3 331991. 5364.55  10 
  -1   6   2 1576.22 231.237   3 
  -1  -6   2 1662.87 263.825   2 
  -1   6   2 1380.98 262.436   2 
  -1   6   2 1073.40 362.055  10 
  -1   6   1 12871.2 923.110  10 
  -1   6   0 24718.4 1211.86  10 
   1   6   0 24246.3 1412.22  10 
  -1  -6  -1 341746. 2855.12   4 
  -1   6  -1 333821. 2547.54   1 
  -1  -6  -1 355294. 2976.13   1 
   1   6   1 420823. 5928.14  10 
   1  -6   1 420042. 6008.00   9 
   1   6   2 12157.8 1088.62  10 
   1  -6   2 11416.1 1051.90   9 
   1   6   3 65492.1 2693.34  10 
   1  -6   3 68597.2 2560.89   9 
   1   6   4 1244.74 479.048  10 
   1   6   5 163520. 4817.24  10 
   1   6   6 17610.0 1712.93  10 
   1  -6   6 15756.5 1057.31  12 
   1   6   7 350669. 8000.14  10 
   1  -6   7 282822. 4143.45  12 
   1   6   8 914.236 613.827   2 
   1   6   8 428.388 488.262  10 
   1  -6   9 33282.7 2681.38   2 
   1   6   9 33294.0 2402.05   2 
   1   6   9 32920.2 2745.16  10 
   1   6  10 834.741 633.172   2 
   1   6  10 853.667 685.374  10 
   1   6  11 18286.2 2068.45   2 
   1  -6  11 14381.1 1980.16   2 
   1   6  11 17099.8 2226.48  10 
   1  -6  12-102.419 748.827   2 
   1   6  12-1554.52 791.415   2 
   1   6  12 520.069 449.829  10 
   1   6  13 6927.44 1361.01   2 
   1  -6  13 5745.68 1206.12   2 
   1   6  13 7227.82 1601.08  10 
   1  -6  14 3478.55 991.686   9 
   1   6  14 1793.52 799.208  10 
   1  -6  14-18.2021 1433.85   2 
   1   6  14-75.3485 1122.03   2 
   1   6  14 2961.90 585.548  18 
  -1   6 -14 2201.25 485.144  14 
   1   6  15 20155.9 2654.96   2 
   1  -6  15 18095.4 2557.54   2 
   1   6  15 12782.6 1181.79  18 
  -1   6 -15 18601.0 1412.63  14 
   1   6  16 3838.43 1179.91   2 
   1  -6  16 3340.59 1178.66   2 
   1   6  16 2222.18 570.772  18 
  -1   6 -16 1845.32 538.570  14 
   1   6  17 41290.3 2135.09  18 
  -1   6 -17 40710.6 2082.56  14 
   1   6  18 1364.84 432.055  18 
  -1   6 -18 1664.77 473.937  14 
   1   6  19 2775.68 596.151  18 
  -1   6 -19 2346.60 500.161  14 
   1  -6  19 2847.93 605.309  15 
   1  -6  21 30269.4 1904.53   7 
   1   6  21 28064.3 1732.33   7 
   1  -6  21 29454.4 1883.65  18 
   1   6  22 18556.1 1339.69   7 
   1  -6  22 21255.4 1507.37   7 
   1  -6  22 20329.1 1486.63  18 
   1  -6  23-171.425 304.337   7 
   1   6  23-204.337 282.366   7 
   1  -6  23 285.892 281.774  18 
   1   6  24 1367.08 362.663   7 
   1  -6  24 446.632 279.949   7 
   1  -6  24 752.202 311.402  18 
   1  -6  25 7485.49 666.537  18 
  -1  -7  25 2238.56 414.668  18 
  -1  -7  24 15213.3 1051.94   7 
  -1   7  24 15499.5 1014.85   7 
  -1  -7  24 17690.3 1198.90  18 
  -1   7  23-229.743 348.178   7 
  -1  -7  23 316.190 356.554   7 
  -1  -7  23 211.504 282.607  18 
  -1   7  22 150.930 285.691   7 
  -1  -7  22-8.71949 345.723   7 
  -1  -7  22-157.220 304.580  18 
  -1  -7  21 38255.2 2196.80   7 
  -1   7  21 39953.5 2064.40   7 
  -1  -7  21 38849.2 2226.25  18 
  -1  -7  21 42037.4 2144.13  15 
  -1  -7  20 32692.2 2107.08   7 
  -1   7  20 35172.0 2010.66   7 
  -1  -7  20 36865.6 2126.49  15 
  -1   7  19 44346.8 2294.37   7 
  -1  -7  19 40958.8 2400.83   7 
  -1  -7  19 43230.5 2401.31  15 
  -1  -7  18 170.070 445.211   7 
  -1  -7  18-6.67284 321.968  15 
  -1   7  17 795.228 428.151  18 
  -1  -7  17-2248.84 1296.59   2 
  -1   7  17-4038.36 1403.27   2 
  -1   7  16 1461.25 535.474  18 
  -1   7  16 1785.06 904.727   2 
  -1   7  15 110811. 3548.48  18 
  -1  -7  15 104644. 6532.39   2 
  -1   7  15 116096. 6523.01   2 
  -1   7  14 56924.6 4450.23  10 
  -1  -7  14 54271.0 2923.37  19 
  -1   7  14 64089.7 4640.75   2 
  -1  -7  14 51714.9 4377.58   2 
  -1   7  13 4296.36 1139.90  10 
  -1  -7  13 4971.57 887.992  19 
  -1   7  13 4182.95 978.454   2 
  -1  -7  13 4490.46 1163.25   2 
  -1  -7  12 2926.58 995.554   2 
  -1   7  12 1723.60 777.936   2 
  -1  -7  12 2467.10 828.802   9 
  -1   7  12 4511.39 1206.78  10 
  -1   7  11 6823.83 1275.30   2 
  -1  -7  11 5471.84 1168.93   2 
  -1   7  11 6824.46 1418.34  10 
  -1  -7  11 6866.02 1204.62   9 
  -1   7  10 62011.1 3626.69   2 
  -1  -7  10 59437.4 3662.01   2 
  -1   7  10 60877.7 3806.05  10 
  -1  -7  10 54893.8 3149.92   9 
  -1  -7   9 6294.01 1154.98   2 
  -1   7   9 9369.69 1382.31   2 
  -1  -7   9 6317.28 837.983  12 
  -1  -7   9 6941.74 1110.68   9 
  -1   7   9 7455.45 1341.65  10 
  -1  -7   8 47729.7 2910.19   2 
  -1   7   8 52096.4 2923.28   2 
  -1  -7   8 49561.4 2356.65  12 
  -1  -7   8 49094.7 2745.80   9 
  -1   7   8 51751.4 3102.57  10 
  -1   7   7 4813.73 878.060   2 
  -1  -7   7 4683.77 892.340   2 
  -1  -7   7 4326.02 831.756   9 
  -1   7   7 4832.51 940.751  10 
  -1  -7   7 3691.81 715.429  12 
  -1   7   6 219005. 5095.30   2 
  -1  -7   6 217413. 5134.13   2 
  -1   7   6 221080. 5674.28  10 
  -1  -7   6 213514. 5334.85   9 
  -1  -7   6 212114. 4922.48  12 
  -1   7   5 105388. 3189.37   2 
  -1  -7   5 105158. 3211.07   2 
  -1   7   5 110682. 3794.97  10 
  -1  -7   5 103127. 3653.13   9 
  -1  -7   4 79850.2 2453.45   2 
  -1   7   4 74328.3 2366.71   2 
  -1   7   4 83032.2 3105.17  10 
  -1  -7   4 82428.7 3158.83   9 
  -1  -7   3 123847. 2535.82   2 
  -1  -7   3 116592. 2009.73   3 
  -1   7   3 122680. 2520.99   2 
  -1   7   3 124534. 2315.64   3 
  -1   7   2 201950. 4143.96  10 
  -1   7   1 376139. 5298.25  10 
   1   7   0 124863. 3380.28  10 
  -1   7   0 120274. 2922.59  10 
   1  -7   0 123403. 3584.56   9 
   1  -7   1 45946.2 2214.29   9 
   1   7   1 43315.9 2080.78  10 
   1  -7   2 131575. 3767.10   9 
   1   7   2 132707. 3783.06  10 
   1  -7   3 184601. 4522.99   9 
   1   7   3 184360. 4702.07  10 
   1  -7   4 133086. 3955.82   9 
   1   7   4 133956. 4278.46  10 
   1  -7   5 167900. 4704.72   9 
   1   7   5 185248. 5327.32  10 
   1   7   6 10445.2 1116.06   2 
   1  -7   6 12006.8 1322.74   9 
   1   7   6 12265.7 1493.33  10 
   1   7   7 24435.2 1811.08   2 
   1  -7   7 21462.5 1840.82   2 
   1   7   7 22713.5 2088.22  10 
   1  -7   7 19845.1 1265.01  12 
   1   7   8 33062.1 2253.54   2 
   1  -7   8 29369.5 2324.83   2 
   1   7   8 28414.6 2476.56  10 
   1   7   9 63360.0 3342.84   2 
   1  -7   9 55851.3 3369.73   2 
   1   7   9 57263.2 3719.81  10 
   1   7  10 52840.9 3288.54   2 
   1  -7  10 46078.7 3262.73   2 
   1   7  10 49999.8 3607.77  10 
   1  -7  11 20539.3 2357.44   2 
   1   7  11 27545.5 2536.89   2 
   1  -7  11 23138.6 2285.09   9 
   1   7  11 23265.2 2648.81  10 
   1  -7  12-912.689 1066.69   2 
   1   7  12-2242.07 923.548   2 
   1  -7  12-109.861 375.803   9 
   1  -7  13 291.884 1178.49   2 
   1  -7  13 1564.11 692.643   9 
   1   7  13 948.053 790.020  10 
  -1   7 -13 879.125 349.010  14 
   1   7  14 4319.14 1167.29   2 
   1  -7  14 3100.81 995.734   2 
   1  -7  14 6868.63 1401.34   9 
   1   7  14 7170.29 1676.32  10 
  -1   7 -14 7206.04 899.036  14 
   1   7  15 22510.9 3062.63  10 
   1  -7  15 15252.0 2360.24   2 
   1   7  15 17082.2 2516.98   2 
   1   7  15 15464.9 1275.64  18 
  -1   7 -15 19585.8 1453.87  14 
   1   7  16 19340.9 2717.30   2 
   1   7  16 22512.0 1567.27  18 
  -1   7 -16 24050.9 1631.78  14 
   1   7  17 12963.8 1222.12  18 
  -1   7 -17 12829.1 1203.04  14 
   1   7  18-147.618 372.106  18 
  -1   7 -18 232.800 302.341  14 
  -1   7 -19-104.920 277.685  14 
   1  -7  19 373.610 380.364  15 
   1  -7  20 3721.60 686.247  15 
  -1   7 -20 3721.76 654.207  14 
   1  -7  21 2125.46 573.273   7 
   1   7  21 1968.61 529.222   7 
   1   7  22 29060.2 1590.70   7 
   1  -7  22 29913.3 1740.76   7 
   1  -7  22 28021.8 1722.38  18 
   1   7  23 12570.3 974.093   7 
   1  -7  23 13430.4 1056.94   7 
   1  -7  23 12099.9 1052.17  18 
   1  -7  24 8686.81 724.848   7 
   1   7  24 8968.88 701.139   7 
  -1  -8  25 253.854 236.070  18 
  -1   8  24 9560.15 762.815   6 
  -1  -8  24 12007.6 980.759  18 
  -1   8  23 1257.22 347.013   7 
  -1  -8  23 285.083 274.848   7 
  -1  -8  23 1783.58 489.820  18 
  -1  -8  22 38524.4 1970.53   7 
  -1   8  22 39042.5 1858.32   7 
  -1  -8  22 38100.3 2059.61  18 
  -1  -8  22 35706.3 1854.22  15 
  -1  -8  21 2493.79 604.731   7 
  -1   8  21 2191.59 555.457   7 
  -1  -8  21 2773.13 685.366  18 
  -1  -8  21 3330.00 677.300  15 
  -1  -8  20-493.328 495.210   7 
  -1   8  20-70.1144 424.110   7 
  -1  -8  20-48.0588 355.880  15 
  -1   8  19 5022.71 797.235   7 
  -1  -8  19 3644.63 767.591   7 
  -1  -8  19 5587.04 930.186  15 
  -1   8  18 43664.7 2246.89   7 
  -1  -8  18 40599.9 2353.14   7 
  -1  -8  18 44097.9 2478.92  15 
  -1  -8  17 1586.35 563.787   7 
  -1  -8  16 21558.7 3245.30   2 
  -1  -8  15 13473.6 2299.27   2 
  -1   8  15 14023.4 2230.45   2 
   1   8 -15 12514.0 1141.26  14 
  -1   8  14 936.717 672.400   2 
  -1  -8  14 571.523 406.178  19 
  -1   8  14 545.458 291.632  18 
   1   8 -14 271.608 205.603  14 
  -1   8  13 23618.2 2823.62  10 
  -1  -8  13 22455.6 1841.23  19 
  -1   8  13 23478.8 2659.32   2 
  -1  -8  13 22217.8 2711.26   2 
  -1  -8  12 8440.10 1426.33   9 
  -1   8  12 9345.29 1679.41  10 
  -1  -8  12 7884.37 1494.12   2 
  -1   8  12 11791.9 1771.52   2 
  -1   8  11 7028.00 1481.94  10 
  -1  -8  11 5892.15 1211.52   9 
  -1  -8  11 5615.24 1217.22   2 
  -1   8  11 5625.89 1146.97   2 
  -1  -8  10-358.934 376.568   9 
  -1   8  10 659.861 526.109  10 
  -1   8  10 437.057 438.591   2 
  -1  -8  10 486.375 480.179   2 
  -1  -8   9 19341.2 1557.10  12 
  -1  -8   9 20059.6 1963.11   9 
  -1   8   9 18847.7 2070.19  10 
  -1  -8   9 16535.6 1786.33   2 
  -1   8   9 21485.8 2030.73   2 
  -1  -8   8 18598.4 1549.22  12 
  -1  -8   8 18350.3 1814.73   9 
  -1   8   8 18913.7 1951.01  10 
  -1   8   8 20791.0 1879.09   2 
  -1  -8   8 19319.2 1869.60   2 
  -1   8   7 52345.6 3059.58  10 
  -1  -8   7 51161.1 2921.21   9 
  -1  -8   7 49804.2 2548.70  12 
  -1   8   7 51773.3 2709.91   2 
  -1  -8   7 49892.1 2709.74   2 
  -1   8   6 2458.26 729.508  10 
  -1  -8   6 1898.06 529.965  12 
  -1  -8   6 2503.66 688.588   9 
  -1  -8   6 2147.36 535.964   2 
  -1   8   6 2593.01 603.743   2 
  -1  -8   5 232.126 348.537   9 
  -1   8   5 137.182 323.795  10 
  -1   8   5-87.7785 344.112   2 
  -1  -8   5 188.144 212.844   2 
  -1   8   4 91394.2 3411.53  10 
  -1  -8   4 92803.5 3603.41   9 
  -1   8   4 76882.4 2286.84   2 
  -1  -8   4 77748.5 1886.16   3 
  -1   8   4 76406.1 2095.29   3 
  -1  -8   4 78888.9 2351.01   2 
  -1  -8   3 50084.4 1470.00   2 
  -1   8   3 52018.2 1394.28   3 
  -1   8   2 22106.9 1476.91  10 
   1   8  -1 55230.3 2386.05  10 
  -1   8   1 57250.6 2265.40  10 
   1   8   0 497.705 284.151  10 
  -1   8   0 504.478 288.686  10 
   1   8   1 39834.5 2122.43  10 
   1  -8   1 39251.1 2202.24   9 
   1   8   2 199772. 4870.26  10 
   1  -8   2 211685. 5135.67   9 
  -1   8  -2 124675. 1475.85   1 
   1  -8   2 164938. 2343.81   2 
  -1  -8  -2 144740. 2013.15   1 
  -1  -8  -2 118765. 1533.85   4 
   1  -8   3 67763.3 2952.57   9 
   1   8   3 63848.9 2942.59  10 
   1   8   3 60485.2 1709.12   2 
   1  -8   3 60597.3 1877.58   2 
   1   8   4 15273.5 1545.57  10 
   1  -8   4 15011.4 1449.62   9 
   1  -8   4 15075.4 1126.31   2 
   1   8   4 15520.9 1057.28   2 
   1  -8   5 17000.9 1621.77   9 
   1   8   5 16163.0 1700.03  10 
   1  -8   5 16929.5 1353.56   2 
   1   8   5 18586.9 1306.58   2 
   1  -8   6 635732. 9970.72   9 
   1   8   6 669261. 11064.1  10 
   1   8   6 692536. 8753.55   2 
   1  -8   6 605496. 8680.99   2 
   1  -8   7 3390.74 886.384   9 
   1  -8   7 3748.80 580.270  12 
   1   8   7 3262.90 923.707  10 
   1   8   7 3960.63 762.112   2 
   1  -8   7 3614.46 900.080   2 
   1  -8   8 222415. 6401.40   9 
   1   8   8 239799. 7270.90  10 
   1   8   8 256096. 6362.29   2 
   1  -8   8 209300. 6068.27   2 
   1  -8   9 39735.6 2844.67   9 
   1   8   9 49283.5 3481.54  10 
   1   8   9 46956.4 2931.75   2 
   1  -8   9 42432.6 2950.76   2 
   1  -8  10 801.823 612.915   9 
   1   8  10 641.799 545.206  10 
   1  -8  10 487.874 781.559   2 
   1   8  10 100.417 419.180   2 
   1  -8  11 8955.43 1480.41   9 
   1   8  11 9567.24 1740.01  10 
   1   8  11 8552.85 1427.65   2 
   1  -8  11 6880.26 1242.68   2 
   1  -8  12 60177.2 3998.21   9 
   1   8  12 61722.2 4528.09  10 
   1  -8  12 55874.4 4076.28   2 
   1   8  12 67255.2 4210.66   2 
   1  -8  12 56086.8 2922.36  19 
   1   8  13 3187.86 986.898   2 
   1   8  13 2293.47 1014.88  10 
   1  -8  13 2924.52 993.434   9 
  -1   8 -13 3316.43 612.108  14 
   1  -8  14 6782.00 1669.80   2 
   1   8  14 11575.1 1955.78   2 
   1   8  14 11220.2 2130.98  10 
   1  -8  14 10313.5 1771.19   9 
  -1   8 -14 9636.12 1079.19  14 
   1   8  15 9983.28 1883.33   2 
   1  -8  15 9067.60 1963.29   2 
   1   8  15 9889.77 2089.20  10 
  -1   8 -15 9010.83 1024.53  14 
   1  -8  16 102662. 6836.55   2 
  -1   8 -16 137663. 3924.38  14 
  -1   8 -17-628.429 364.165  14 
  -1   8 -18 1105.89 438.304  14 
   1  -8  19 902.503 453.510  15 
  -1   8 -19 1537.69 522.258  14 
   1  -8  20 34840.1 2010.86   7 
   1   8  20 31494.1 1795.71   7 
  -1   8 -20 27424.8 1621.44  14 
   1  -8  20 32780.7 1937.84  15 
   1   8  21 8689.98 912.248   7 
   1  -8  21 10938.3 1099.15   7 
   1  -8  21 9284.81 986.907  15 
   1   8  22 17751.5 1190.61   7 
   1  -8  22 18274.9 1313.93   7 
   1  -8  22 20394.7 1460.34  18 
   1   8  23 3681.57 509.068   7 
   1  -8  23 3491.76 542.824   7 
   1  -8  23 5012.78 686.617  18 
   1  -8  24 2927.67 477.426  18 
  -1  -9  24 1407.46 383.608  18 
  -1  -9  23 5824.60 763.043  18 
  -1   9  22-124.898 242.514   7 
  -1  -9  22 485.983 390.919  18 
  -1  -9  22 378.359 330.185  15 
  -1  -9  21 4759.78 742.491   7 
  -1   9  21 4049.81 646.706   7 
  -1  -9  21 5627.43 881.782  18 
  -1  -9  21 5503.89 853.503  15 
  -1   9  20 39892.1 2020.89   7 
  -1  -9  20 41589.7 2204.87   7 
  -1  -9  20 43456.5 2354.07  15 
  -1  -9  19 3951.60 725.771   7 
  -1   9  19 5597.16 794.791   7 
  -1  -9  18-90.5848 528.223   7 
  -1   9  18 191.888 404.854   7 
  -1  -9  18 575.876 411.587  15 
  -1  -9  17 2029.99 543.111   7 
  -1   9  17 2026.79 501.187   7 
  -1   9  16 48356.8 2311.68   7 
   1   9 -16 44005.3 2161.48  14 
   1   9 -15 21613.2 1516.76  14 
  -1   9  14 109024. 6322.43  10 
  -1  -9  14 94875.1 5971.69   2 
  -1  -9  14 104377. 4204.37  19 
  -1   9  13 34833.6 3459.01  10 
  -1  -9  13 32150.3 3322.20   2 
  -1  -9  13 34886.0 2337.51  19 
   1   9 -13 28237.9 1702.70  14 
  -1   9  12 5187.81 1361.58  10 
  -1  -9  12 6617.91 1318.09   9 
  -1  -9  12 5555.47 902.185  19 
  -1  -9  12 4579.37 1251.27   2 
  -1   9  12 4804.61 1181.62   2 
  -1  -9  11 8573.34 1568.32   2 
  -1   9  11 6982.12 1274.02   2 
  -1   9  11 8904.30 1698.89  10 
  -1  -9  11 8516.66 1463.53   9 
  -1  -9  10 50070.7 3415.29   2 
  -1   9  10 51420.8 3331.27   2 
  -1   9  10 50894.1 3643.43  10 
  -1  -9  10 47933.7 3309.05   9 
  -1   9   9 60990.4 3371.96   2 
  -1  -9   9 56001.8 3364.98   2 
  -1   9   9 59557.0 3705.83  10 
  -1  -9   9 53422.9 3389.44   9 
  -1   9   8 15116.3 1597.14   2 
  -1  -9   8 13485.9 1534.30   2 
  -1   9   8 15092.1 1791.72  10 
  -1  -9   8 14516.3 1735.80   9 
  -1  -9   8 14061.8 1495.63  12 
  -1  -9   7 2398.24 691.611   2 
  -1   9   7 2394.85 581.429   2 
  -1   9   7 1679.47 639.368  10 
  -1  -9   7 2494.61 667.138  12 
  -1  -9   7 2080.14 726.971   9 
  -1  -9   6 166769. 3632.52   3 
  -1   9   6 166330. 4318.56   2 
  -1  -9   6 169007. 4410.92   2 
  -1  -9   6 188199. 5733.85   9 
  -1   9   6 192248. 5696.80  10 
  -1  -9   6 184746. 5282.74  12 
  -1   9   5 6369.45 666.175   3 
  -1  -9   5 7111.65 810.623   2 
  -1  -9   5 6989.18 1128.71   9 
  -1   9   5 8219.37 1160.76  10 
  -1   9   4 83175.0 2072.62   3 
  -1  -9   4 79691.8 2169.90   2 
  -1   9   3 103235. 3566.02  10 
  -1   9   2 42383.8 2196.79  10 
  -1   9   1 201945. 4546.12  10 
   1   9  -1 200262. 4852.53  10 
   1   9   0 130760. 3984.46  10 
  -1   9   0 130631. 3574.74  10 
   1  -9   1 3336.71 719.667   9 
  -1   9  -1 1535.08 415.650  10 
   1   9   1 2464.02 606.378  10 
   1   9   2 105168. 3746.93  10 
   1  -9   2 109119. 3975.28   9 
   1   9   3 34626.9 2289.55  10 
   1  -9   3 33803.3 2271.24   9 
   1  -9   4 283259. 4639.37   2 
   1   9   4 304856. 7036.91  10 
   1  -9   4 296992. 6785.62   9 
   1   9   5 120312. 3263.05   2 
   1  -9   5 122941. 3527.01   2 
   1   9   5 127163. 4778.48  10 
   1  -9   5 127249. 4562.76   9 
   1  -9   6 14618.3 1368.19   2 
   1   9   6 14296.9 1256.41   2 
   1   9   6 12593.9 1649.59  10 
   1  -9   6 13331.6 1567.77   9 
   1   9   7 22629.5 1761.66   2 
   1  -9   7 21377.7 1823.58   2 
   1  -9   7 21265.9 2022.66   9 
   1  -9   7 18537.8 1517.27  12 
   1   9   7 20574.2 2158.54  10 
   1   9   8 26519.1 2040.95   2 
   1  -9   8 24204.6 2120.47   2 
   1   9   8 26778.2 2555.88  10 
   1  -9   8 24021.8 2230.08   9 
   1   9   9 20087.9 1955.21   2 
   1  -9   9 18937.0 1996.60   2 
   1   9   9 17971.7 2155.71  10 
   1  -9   9 20061.1 2116.48   9 
   1   9  10 3972.89 869.015   2 
   1  -9  10 1825.94 599.228   2 
   1   9  10 5254.49 1270.42  10 
   1  -9  10 4661.90 1084.48   9 
   1  -9  11 9379.12 1611.04   2 
   1   9  11 10939.1 1638.86   2 
   1   9  11 11428.1 1905.33  10 
   1  -9  11 11400.6 1778.31   9 
   1   9  12 22705.7 2816.13  10 
   1  -9  12 18250.0 2282.50   9 
   1  -9  12 17532.5 2270.00   2 
   1  -9  12 21589.9 1858.05  19 
  -1   9 -12 21531.2 1507.27  14 
   1  -9  13 24215.3 2764.85   9 
   1   9  13 24579.9 3065.09  10 
   1  -9  13 24220.4 2857.55   2 
   1  -9  13 24761.9 2064.73  19 
  -1   9 -13 24918.5 1662.58  14 
   1  -9  14 26672.0 3237.46   2 
   1   9  14 33045.2 3651.02  10 
   1  -9  14 29662.9 3127.43   9 
  -1   9 -14 31500.6 1899.30  14 
   1   9  15 30147.6 3571.63  10 
  -1   9 -15 31663.5 1914.21  14 
  -1   9 -16 17156.8 1436.44  14 
  -1   9 -17 4106.06 706.172  14 
  -1   9 -18 938.026 353.678  14 
   1  -9  19 7160.80 953.879   7 
   1   9  19 6152.27 783.984   7 
  -1   9 -19 5667.19 766.925  14 
   1  -9  20 716.039 362.689   7 
   1   9  20 74.6087 289.425   7 
  -1   9 -20 171.844 359.574  14 
   1  -9  20 966.311 352.040  15 
   1   9  21 9320.38 902.075   7 
   1  -9  21 8630.08 950.563  15 
   1   9  22 4200.61 571.380   7 
   1  -9  22 5417.19 769.934  18 
   1  -9  23 11942.1 991.348  18 
   1  -9  24 10690.8 822.700  18 
  -1 -10  24 367.624 242.630  18 
  -1 -10  23 37077.2 1739.49  18 
  -1 -10  23 31699.0 1509.65  15 
  -1 -10  22 88.7713 316.083  18 
  -1 -10  22 115.217 270.411  15 
  -1 -10  21 33306.7 1966.54  18 
  -1 -10  21 31989.2 1890.57  15 
  -1 -10  20-338.842 486.271  15 
  -1 -10  19 4551.40 835.831  15 
  -1 -10  18-265.963 360.851  15 
   1  10 -17 4884.21 774.581  14 
   1  10 -16 12523.2 1194.03  14 
  -1 -10  15 784.681 514.272  19 
   1  10 -15 1202.29 420.205  14 
  -1  10  14 33101.7 3507.40  10 
  -1 -10  14 35961.5 2534.20  19 
   1  10 -14 32057.6 1884.25  14 
  -1  10  13 31337.7 3309.35  10 
  -1 -10  13 31853.9 2337.93  19 
   1  10 -13 28013.8 1756.71  14 
  -1 -10  12 45807.7 3647.84   9 
  -1  10  12 50612.0 4043.38  10 
  -1 -10  12 49575.3 2758.26  19 
   1  10 -12 41080.8 2083.05  14 
  -1 -10  11 8145.27 1493.47   9 
  -1  10  11 9239.65 1723.30  10 
  -1 -10  11 8684.10 1155.95  19 
  -1  10  10 5063.62 1186.45  10 
  -1 -10  10 2153.29 899.470   9 
  -1  10   9 24122.0 2450.70  10 
  -1 -10   9 23680.4 2376.53   9 
  -1  10   8 17840.9 2019.70  10 
  -1 -10   8 16144.1 1656.21  12 
  -1 -10   8 18290.1 2056.34   9 
  -1 -10   7 1701.14 505.449  12 
  -1  10   7 2464.35 805.059  10 
  -1 -10   7 3012.16 849.638   9 
  -1 -10   6 17890.4 1771.04  12 
  -1  10   6 14052.2 1609.15  10 
  -1  10   5 12231.0 1457.39  10 
  -1  10   4 10610.4 1315.21  10 
  -1  10   3 55416.1 2790.74  10 
  -1  10   2 103266. 3632.00  10 
   1  10  -2 102408. 3679.10  10 
  -1  10   1 22007.8 1641.86  10 
   1  10  -1 20946.2 1685.11  10 
   1  10   0 35360.1 2177.25  10 
  -1  10   0 30993.7 1868.69  10 
  -1  10  -1 3306.60 629.752  10 
   1  10   1 4673.14 862.055  10 
   1 -10   2 9018.16 1268.01   9 
   1  10   2 8491.57 1170.74  10 
   1  10   3 35893.5 2408.84  10 
   1 -10   3 37255.5 2544.70   9 
   1  10   4 5756.49 1082.54  10 
   1 -10   4 5738.23 1087.63   9 
   1  10   5 4560.25 1003.25  10 
   1 -10   5 3070.32 809.366   9 
   1 -10   6 16554.1 1866.05   9 
   1  10   6 16588.1 1911.18  10 
   1  10   7 316389. 8560.40  10 
   1 -10   7 302971. 8003.29   9 
   1 -10   8 81563.4 4363.03   9 
   1  10   8 90441.5 4768.86  10 
   1  10   9 1698.11 700.296  10 
   1 -10   9 2111.39 767.327   9 
   1  10  10 67194.5 4481.30  10 
   1 -10  10 65280.9 4158.40   9 
   1 -10  11 55346.9 4040.94   9 
   1  10  11 55124.9 4236.73  10 
   1 -10  11 55765.9 2930.46  19 
  -1  10 -11 49391.4 2337.73  14 
   1 -10  12-472.247 546.116   9 
   1  10  12 427.597 587.776  10 
   1 -10  12 812.256 545.578  19 
  -1  10 -12-498.117 349.682  14 
   1  10  13 2131.12 940.097  10 
   1 -10  13 1163.38 714.072   9 
   1 -10  13 2445.22 708.437  19 
  -1  10 -13 2756.36 621.919  14 
   1  10  14 1695.98 912.382  10 
  -1  10 -14 3819.72 718.568  14 
   1  10  15 37999.5 4003.34  10 
  -1  10 -15 45399.8 2331.22  14 
  -1  10 -16 2756.73 613.143  14 
  -1  10 -17 6575.48 904.294  14 
  -1  10 -18 9820.21 1071.81  14 
   1 -10  19 108.525 347.109  15 
  -1  10 -19 119.273 304.458  14 
  -1  10 -20-115.739 331.152  14 
   1 -10  20-16.8521 418.958  15 
   1 -10  21 30891.6 1749.76  15 
   1 -10  22 1397.24 435.059  18 
   1 -10  22 1530.75 386.736  15 
   1 -10  23 7497.51 759.927  18 
  -1 -11  23 407.208 296.281  18 
  -1 -11  23 134.598 210.070  15 
  -1 -11  22 928.657 413.762  18 
  -1 -11  22-323.639 337.103  15 
  -1 -11  21 1975.89 527.545  18 
  -1 -11  21 2274.42 610.876  15 
  -1 -11  20 1157.38 501.008  15 
  -1 -11  19 129.011 426.181  15 
  -1 -11  18 136.853 409.820  15 
   1  11 -17 8477.90 990.722  14 
   1  11 -16 20825.7 1546.72  14 
  -1 -11  15 428.511 483.700  19 
   1  11 -15 208.887 381.866  14 
  -1  11  14 5543.04 1443.89  10 
  -1 -11  14 4968.27 1053.89  19 
   1  11 -14 4658.08 732.052  14 
  -1  11  13 3556.84 1139.70  10 
  -1 -11  13 4162.04 914.511  19 
   1  11 -13 4473.04 719.668  14 
  -1  11  12 3206.72 1084.43  10 
  -1 -11  12 1964.48 686.876  19 
   1  11 -12 3019.57 620.007  14 
  -1  11  11 8852.63 1735.53  10 
  -1 -11  11 8484.78 1578.32   9 
  -1 -11  11 8789.36 1157.69  19 
   1  11 -11 7707.37 919.711  14 
  -1 -11  10 276.015 461.030   9 
  -1  11  10 1355.07 706.273  10 
  -1 -11  10 1512.12 448.952  19 
  -1  11   9 4565.07 1067.70  10 
  -1 -11   9 3036.73 1022.02   9 
  -1  11   8 28205.6 2620.41  10 
  -1 -11   8 28532.3 2347.66  12 
  -1  11   7 29724.2 2571.25  10 
  -1 -11   7 29521.6 2463.25  12 
  -1  11   6 53614.6 3264.66  10 
  -1  11   5 186367. 5824.74  10 
  -1  11   4 19019.9 1824.34  10 
  -1  11   3 49121.9 2762.71  10 
   1  11  -2 14669.3 1537.22  10 
  -1  11   2 17626.2 1616.63  10 
   1  11  -1 75715.2 3362.59  10 
  -1  11   1 72119.2 3104.65  10 
  -1  11   0 234211. 5534.78  10 
   1  11   0 238908. 5986.98  10 
  -1  11  -1 45.8713 443.831  10 
   1  11   1 53.2617 383.901  10 
  -1  11  -2 96736.9 3537.01  10 
   1  11   2 95454.4 4034.91  10 
   1  11   3 47347.1 2954.43  10 
   1 -11   3 50262.3 3129.22   9 
   1 -11   4 16143.6 1841.54   9 
   1  11   4 16315.9 1830.73  10 
   1 -11   5 157826. 5776.29   9 
   1  11   5 158165. 5832.86  10 
   1  11   6 85412.6 4409.27  10 
   1 -11   6 77372.6 4223.45   9 
   1  11   7 10001.9 1621.37  10 
   1 -11   7 9424.73 1527.67   9 
   1  11   8 20454.3 2359.07  10 
   1 -11   8 21309.9 2359.63   9 
   1  11   9 22739.7 2539.59  10 
   1 -11   9 22083.9 2492.78   9 
   1 -11  10 71183.2 4573.47   9 
   1  11  10 70982.9 4704.73  10 
   1 -11  10 68296.6 3178.71  19 
   1 -11  10 61570.9 2791.86  17 
  -1  11 -10 69034.8 2772.17  14 
   1 -11  11 685.993 673.051   9 
   1  11  11 1293.75 815.749  10 
   1 -11  11 2287.72 625.652  19 
  -1  11 -11 1617.52 492.181  14 
   1 -11  12 112.550 509.610   9 
   1  11  12 1252.28 771.790  10 
   1 -11  12 2067.13 690.500  19 
  -1  11 -12 1528.34 500.879  14 
   1  11  13 29704.8 3444.32  10 
   1 -11  13 23612.5 2931.43   9 
   1 -11  13 32501.0 2455.65  19 
  -1  11 -13 29564.3 1897.48  14 
   1  11  14 5971.02 1621.26  10 
  -1  11 -14 8664.98 1067.27  14 
  -1  11 -15 16758.7 1466.93  14 
  -1  11 -16 14014.0 1337.40  14 
  -1  11 -17 183.677 339.367  14 
  -1  11 -18 1765.31 521.661  14 
  -1  11 -19 1638.14 447.693  14 
   1 -11  19 2726.67 707.845  15 
  -1  11 -20 4107.20 626.676  14 
   1 -11  20 5697.01 811.023  15 
   1 -11  21 282.805 339.047  15 
   1 -11  22 319.483 308.135  18 
   1 -11  22 253.518 225.777  15 
   1 -11  23 9512.45 804.047  18 
  -1 -12  23 1145.30 346.035  18 
  -1 -12  22 3139.48 549.275  18 
  -1 -12  22 2661.45 522.082  15 
  -1 -12  21-63.1332 355.622  18 
  -1 -12  21 522.473 363.680  15 
  -1 -12  20 8459.93 999.120  18 
  -1 -12  20 8912.07 1111.93  15 
  -1 -12  19 4207.60 804.891  15 
  -1 -12  18 20644.8 1761.36  15 
   1  12 -17 31039.9 1848.78  14 
   1  12 -16 4600.78 785.370  14 
  -1 -12  15 72873.5 3792.37  19 
   1  12 -15 72933.5 2933.21  14 
  -1 -12  14 19409.4 1970.32  19 
   1  12 -14 19925.6 1554.96  14 
  -1 -12  13 1457.52 690.906  19 
   1  12 -13 1280.31 363.953  14 
  -1  12  12 10166.8 1878.68  10 
  -1 -12  12 11724.6 1446.50  19 
   1  12 -12 11876.0 1225.18  14 
  -1  12  11 71842.5 4812.48  10 
  -1 -12  11 72692.6 3349.11  19 
   1  12 -11 67486.1 2758.44  14 
  -1  12  10 1993.56 818.171  10 
  -1 -12  10 3541.61 759.434  19 
   1  12 -10 2794.84 616.478  14 
  -1  12   9 37942.8 3215.47  10 
  -1 -12   9 37750.2 2225.85  19 
  -1  12   8 5062.75 1160.86  10 
  -1 -12   8 2223.82 745.481  12 
  -1 -12   7 65468.0 3887.82  12 
  -1  12   7 69837.8 4046.94  10 
  -1  12   6 4624.49 1092.34  10 
  -1  12   5 1906.90 755.299  10 
  -1  12   4 9977.73 1422.79  10 
  -1  12   3 5511.32 1034.88  10 
   1  12  -3 5642.94 1037.04  10 
  -1  12   2 610.441 334.166  10 
   1  12  -2 1076.60 495.621  10 
   1  12  -1 3910.80 865.383  10 
  -1  12   1 3764.84 771.412  10 
   1  12   0 11971.8 1471.25  10 
  -1  12   0 12019.3 1352.93  10 
  -1  12  -1 21368.2 1725.38  10 
   1  12   1 26969.3 2176.66  10 
   1  12   2 108765. 4478.52  10 
  -1  12  -2 101803. 3865.18  10 
  -1  12  -3 400.801 344.816  10 
   1  12   3-210.429 415.846  10 
   1 -12   4 13368.6 1753.47   9 
   1  12   4 10758.3 1567.59  10 
   1 -12   5 102715. 4936.45   9 
   1  12   5 102421. 4858.87  10 
   1  12   6 1538.53 747.332  10 
   1 -12   6 745.993 543.732   9 
   1  12   7 32074.0 2921.30  10 
   1 -12   7 34067.6 3047.85   9 
   1 -12   8 10513.5 1785.73   9 
   1  12   8 9954.13 1697.29  10 
   1 -12   9 37551.9 3382.79   9 
   1  12   9 37400.4 3367.99  10 
   1 -12   9 33662.4 2079.81  17 
   1 -12   9 34879.1 2260.45  19 
  -1  12  -9 38355.0 2081.15  14 
   1 -12  10 10438.5 1861.75   9 
   1  12  10 9089.82 1806.81  10 
   1 -12  10 10153.1 1260.13  19 
  -1  12 -10 9255.78 1128.69  14 
   1 -12  11 16377.1 2431.51   9 
   1  12  11 16970.0 2460.04  10 
   1 -12  11 19749.7 1849.70  19 
  -1  12 -11 17144.0 1500.29  14 
   1  12  12-622.116 660.137  10 
   1 -12  12 1746.33 826.586   9 
   1 -12  12 1678.72 700.647  19 
  -1  12 -12 704.170 391.309  14 
   1  12  13 1062.17 677.192  10 
   1 -12  13 817.573 504.901  19 
  -1  12 -13 1190.06 552.137  14 
  -1  12 -14 892.429 410.120  14 
  -1  12 -15 20293.4 1612.14  14 
  -1  12 -16 18498.6 1532.43  14 
  -1  12 -17 1668.34 505.008  14 
  -1  12 -18 7815.37 942.773  14 
  -1  12 -19 298.220 272.821  14 
   1 -12  19 998.880 516.224  15 
   1 -12  20 362.952 335.664  15 
  -1  12 -20-80.8428 262.007  14 
   1 -12  21 3209.65 586.401  18 
   1 -12  21 3212.47 609.494  15 
   1 -12  22 5658.70 682.268  18 
   1 -12  22 3375.32 509.297  15 
  -1 -13  22 364.836 265.922  18 
  -1 -13  22 261.433 271.844  15 
  -1 -13  21 14268.4 1134.11  18 
  -1 -13  21 14374.8 1221.38  15 
  -1 -13  20-329.267 439.837  18 
  -1 -13  20 226.308 382.128  15 
  -1 -13  19 39047.6 2269.86  15 
   1  13 -18-734.019 494.739  14 
  -1 -13  18 326.397 474.364  15 
   1  13 -17 1866.86 550.739  14 
  -1 -13  17 2848.69 801.712  15 
   1  13 -16 681.820 392.931  14 
  -1 -13  15 5646.24 1122.32  19 
   1  13 -15 4666.94 790.539  14 
  -1 -13  14 9444.08 1413.15  19 
   1  13 -14 8988.32 1096.45  14 
  -1 -13  13 18952.4 1901.12  19 
   1  13 -13 19392.7 1566.60  14 
  -1 -13  12 4549.05 990.761  19 
   1  13 -12 4715.00 818.275  14 
  -1 -13  11 117678. 4369.99  19 
   1  13 -11 114730. 3737.58  14 
  -1 -13  10-17.9128 359.722  19 
   1  13 -10 67.9971 318.975  14 
  -1  13   9 11116.9 1833.36  10 
  -1 -13   9 10635.6 1282.77  19 
   1  13  -9 10359.5 1110.03  14 
  -1  13   8 4732.90 1144.58  10 
  -1 -13   8 5398.17 894.291  19 
   1  13  -8 3842.69 680.336  14 
  -1  13   7 37730.6 3109.44  10 
  -1 -13   7 37848.9 3144.73  12 
  -1  13   6 17324.7 2041.95  10 
  -1 -13   6 17507.6 2137.56  12 
  -1  13   5 28564.0 2521.26  10 
  -1  13   4 87872.0 4272.39  10 
   1  13  -4 82702.9 4029.73  10 
  -1  13   3 45598.9 2985.11  10 
   1  13  -3 44472.7 2926.01  10 
  -1  13   2 88082.2 4022.91  10 
   1  13  -2 89227.6 4091.71  10 
   1  13  -1 99977.6 4338.08  10 
  -1  13   1 97293.7 4122.36  10 
   1  13   0 72866.9 3719.00  10 
  -1  13   0 71901.7 3480.29  10 
  -1  13  -1 120009. 4458.22  10 
   1  13   1 114604. 4744.67  10 
   1  13   2 5580.22 1088.32  10 
  -1  13  -2 6209.96 1072.56  10 
   1  13   3 11535.0 1634.40  10 
  -1  13  -3 11987.9 1445.02  10 
   1  13   4 378.010 535.031  10 
  -1  13  -4 687.261 407.310  10 
   1  13   5 21302.7 2316.43  10 
   1  13   6 3464.39 1013.25  10 
   1 -13   6 4546.43 1177.40   9 
   1  13   7 8220.83 1575.99  10 
   1 -13   7 7439.38 1531.68   9 
  -1  13  -7 6369.75 869.280  14 
   1  13   8 18899.8 2375.25  10 
   1 -13   8 20114.9 2532.29   9 
   1 -13   8 19488.7 1669.69  19 
   1 -13   8 16297.1 1453.33  17 
  -1  13  -8 20046.0 1579.45  14 
   1 -13   9 49452.6 4099.89   9 
   1  13   9 49198.5 3969.95  10 
   1 -13   9 37430.1 2277.80  17 
   1 -13   9 47177.8 2695.82  19 
  -1  13  -9 49886.3 2476.50  14 
   1 -13  10 14840.2 2318.14   9 
   1  13  10 15498.7 2321.19  10 
   1 -13  10 14488.4 1615.00  19 
  -1  13 -10 15763.4 1434.68  14 
   1 -13  11 42905.1 4010.74   9 
   1  13  11 41094.3 3880.94  10 
   1 -13  11 49042.4 2958.35  19 
  -1  13 -11 46510.6 2467.69  14 
   1  13  12 3512.60 1204.13  10 
   1 -13  12 2388.43 1074.29   9 
   1 -13  12 2633.22 779.631  19 
  -1  13 -12 3206.86 627.790  14 
   1 -13  13 10760.5 2084.18   9 
   1  13  13 13428.2 2404.19  10 
   1 -13  13 18479.5 1971.55  19 
  -1  13 -13 17206.9 1559.04  14 
  -1  13 -14 12842.1 1333.96  14 
  -1  13 -15 5615.30 902.080  14 
  -1  13 -16 207.957 316.300  14 
  -1  13 -17-272.496 339.088  14 
  -1  13 -18 116.971 277.144  14 
  -1  13 -19 5369.50 720.908  14 
   1 -13  19 6824.63 952.372  15 
  -1  13 -20 889.149 320.799  14 
   1 -13  20 981.154 366.629  15 
   1 -13  21 6722.22 762.152  18 
   1 -13  21 8023.58 861.469  15 
   1 -13  22 7336.41 710.514  18 
   1 -13  22 6720.35 688.874  15 
  -1 -14  22 4800.73 620.126  15 
  -1 -14  21-326.422 292.449  18 
  -1 -14  21 536.466 359.478  15 
  -1 -14  20 3842.27 628.045  18 
  -1 -14  20 5314.70 840.615  15 
  -1 -14  19 4528.37 827.538  15 
   1  14 -18 52683.3 2213.52  14 
  -1 -14  18 66415.3 3033.33  15 
  -1 -14  17 729.016 471.534  15 
   1  14 -17 612.872 370.389  14 
   1  14 -16 49570.5 2406.43  14 
  -1 -14  15 2027.86 749.404  19 
   1  14 -15 2434.56 635.134  14 
  -1 -14  14 10169.6 1468.77  19 
   1  14 -14 10931.2 1210.90  14 
  -1 -14  13 1183.65 648.469  19 
   1  14 -13 1339.53 450.016  14 
  -1 -14  12 422.265 433.010  19 
   1  14 -12 774.808 420.418  14 
  -1 -14  11 4662.66 988.317  19 
   1  14 -11 5460.91 908.899  14 
  -1 -14  10 4573.55 941.826  19 
   1  14 -10 5239.99 873.465  14 
  -1 -14   9 2213.96 646.551  19 
   1  14  -9 1918.42 578.634  14 
  -1  14   8 90201.3 5020.94  10 
  -1 -14   8 97485.9 3691.51  19 
   1  14  -8 94051.8 3340.75  14 
  -1 -14   7 3579.11 1040.87  12 
  -1  14   7 3481.07 977.119  10 
  -1 -14   7 3475.17 682.422  19 
   1  14  -7 3217.95 622.557  14 
  -1  14   6 2861.55 886.590  10 
  -1 -14   6 2130.25 830.128  12 
  -1 -14   6 1775.54 468.171  19 
  -1  14   5 15494.1 1952.18  10 
   1  14  -5 11957.1 1674.02  10 
  -1  14   4 27618.4 2507.04  10 
   1  14  -4 26255.8 2415.61  10 
  -1  14   3 33901.9 2707.14  10 
   1  14  -3 32425.3 2642.03  10 
  -1  14   2 2634.84 765.826  10 
   1  14  -2 3239.97 860.087  10 
  -1  14   1 1675.57 674.023  10 
   1  14  -1 2383.74 765.576  10 
  -1  14   0 25667.7 2200.52  10 
   1  14   0 24195.5 2265.13  10 
   1  14   1 27605.2 2507.17  10 
  -1  14  -1 28805.3 2290.59  10 
   1  14   2 139696. 5693.84  10 
  -1  14  -2 141403. 5116.38  10 
   1  14   3 51577.0 3536.00  10 
  -1  14  -3 53626.6 3182.91  10 
  -1  14  -4 104.095 330.480  10 
   1  14   4 71.7215 368.585  10 
  -1  14  -5 317.989 352.914  10 
  -1  14  -5 156.105 358.164  14 
   1  14   6 125406. 5998.47  10 
   1 -14   6 112693. 3864.39  19 
  -1  14  -6 128312. 3897.36  14 
   1  14   7 16465.4 2293.16  10 
   1 -14   7 15940.4 1532.69  19 
  -1  14  -7 18566.8 1535.55  14 
   1  14   8 42754.3 3699.71  10 
   1 -14   8 48323.1 2739.58  19 
  -1  14  -8 50960.9 2536.72  14 
   1  14   9 24130.2 2904.63  10 
   1 -14   9 25311.1 1911.51  17 
   1 -14   9 29519.6 2198.88  19 
  -1  14  -9 29764.8 1973.34  14 
   1  14  10 11406.9 2019.47  10 
   1 -14  10 12984.9 1549.13  19 
  -1  14 -10 13681.5 1382.01  14 
   1  14  11 3115.30 1166.64  10 
   1 -14  11 4810.26 1026.07  19 
  -1  14 -11 5820.52 926.335  14 
   1  14  12 11933.9 2191.34  10 
   1 -14  12 14947.0 1729.58  19 
  -1  14 -12 14040.9 1402.01  14 
   1 -14  13 4063.59 999.909  19 
  -1  14 -13 4564.95 860.370  14 
  -1  14 -14 1196.24 550.689  14 
  -1  14 -15 3131.11 715.552  14 
  -1  14 -16 15355.1 1394.10  14 
  -1  14 -17 22163.7 1599.19  14 
   1 -14  18 1733.68 567.912  15 
  -1  14 -18 1226.62 442.125  14 
  -1  14 -19 2722.11 517.343  14 
   1 -14  19 3755.39 723.315  15 
  -1  14 -20 488.121 261.124  14 
   1 -14  20 675.403 368.107  15 
   1 -14  21 948.262 338.235  18 
   1 -14  21 869.037 350.795  15 
  -1 -15  21 7645.52 843.546  15 
  -1 -15  20 29549.4 1502.73  18 
  -1 -15  20 40104.5 2042.15  15 
  -1 -15  19 3864.85 652.112  18 
  -1 -15  19 5149.54 817.039  15 
  -1 -15  18 699.089 439.417  15 
   1  15 -18 782.416 413.206  14 
  -1 -15  17 427.114 450.686  15 
   1  15 -17 530.476 393.487  14 
  -1 -15  16 39965.4 2515.56  15 
   1  15 -16 31670.1 1910.49  14 
  -1 -15  15 12516.4 1629.18  19 
   1  15 -15 11671.7 1205.54  14 
  -1 -15  14 15077.4 1781.23  19 
   1  15 -14 14005.6 1383.56  14 
  -1 -15  13 2831.03 830.018  19 
   1  15 -13 1875.20 543.256  14 
  -1 -15  12 11247.3 1485.14  19 
   1  15 -12 9525.14 1144.77  14 
  -1 -15  11 2184.78 768.804  19 
   1  15 -11 1714.80 628.057  14 
  -1 -15  10 98138.8 4115.11  19 
   1  15 -10 99561.4 3658.82  14 
  -1 -15   9 7343.88 1144.81  19 
   1  15  -9 6967.37 978.297  14 
  -1 -15   8 234.314 366.359  19 
   1  15  -8-778.889 447.388  14 
   1  15  -7 2536.85 846.298  10 
  -1 -15   7 4045.19 1199.20  12 
  -1 -15   7 2549.04 643.557  19 
   1  15  -7 3572.51 759.001  14 
   1  15  -6 69660.3 4252.91  10 
  -1 -15   6 72818.3 4867.04  12 
  -1 -15   6 78330.7 3249.87  19 
   1  15  -5 8135.16 1482.44  10 
  -1 -15   5 9830.87 1156.83  19 
   1  15  -4 7672.63 1411.20  10 
  -1 -15   4 7937.47 978.634  19 
  -1  15   3 7338.00 1321.41  10 
   1  15  -3 6765.98 1306.11  10 
  -1 -15   3 7438.88 916.966  19 
   1  15  -2 35391.8 2877.27  10 
  -1  15   2 38281.8 2924.02  10 
  -1  15   1 6129.95 1142.78  10 
   1  15  -1 7639.57 1342.37  10 
   1  15   0 115560. 5199.57  10 
  -1  15   0 117029. 4997.01  10 
  -1  15  -1 17692.0 1915.97  10 
   1  15   1 18385.1 2092.00  10 
   1  15   2 133.785 422.877  10 
  -1  15  -2-1356.19 597.750  10 
   1  15   3 25191.8 2601.93  10 
  -1  15  -3 25540.7 2306.41  10 
   1  15   4 17225.7 2230.58  10 
  -1  15  -4 15218.7 1795.52  10 
   1 -15   4 13323.6 1316.51  19 
   1  15   5 80927.8 4834.81  10 
  -1  15  -5 73904.6 4092.48  10 
   1 -15   5 74866.7 3168.37  19 
  -1  15  -5 81934.5 3216.13  14 
   1  15   6 4019.75 1124.06  10 
  -1  15  -6 4818.90 1080.92  10 
   1 -15   6 3660.19 779.882  19 
  -1  15  -6 3983.86 737.495  14 
  -1  15  -7 5147.72 1136.11  10 
   1  15   7 6086.95 1529.60  10 
   1 -15   7 6992.77 1065.03  19 
  -1  15  -7 6461.79 980.995  14 
   1  15   8 124492. 6437.23  10 
   1 -15   8 115959. 3997.19  17 
   1 -15   8 139399. 4714.05  19 
  -1  15  -8 138317. 4374.37  14 
   1 -15   9 101328. 4182.21  19 
  -1  15  -9 114864. 3966.94  14 
   1 -15  10 70963.2 3594.40  19 
  -1  15 -10 68955.7 3145.54  14 
   1  15  11 1254.66 694.516  10 
   1 -15  11 334.024 484.630  19 
  -1  15 -11 1110.13 537.119  14 
   1 -15  12 22522.7 2181.76  19 
  -1  15 -12 21714.8 1769.23  14 
   1 -15  13 31282.8 2534.73  19 
  -1  15 -13 31157.4 2098.68  14 
  -1  15 -14 740.198 471.930  14 
  -1  15 -15 5547.44 899.280  14 
  -1  15 -16 10906.1 1180.03  14 
  -1  15 -17 1307.95 462.501  14 
   1 -15  18 10465.3 1178.74  15 
  -1  15 -18 8910.88 917.795  14 
   1 -15  19 7707.44 940.656  15 
  -1  15 -19 5578.26 684.440  14 
   1 -15  20 6357.16 726.883  18 
   1 -15  20 7043.25 810.726  15 
   1 -15  21 12085.0 933.801  15 
  -1 -16  21 4175.43 588.349  15 
  -1 -16  20-12.5992 299.218  15 
  -1 -16  19 21656.7 1565.98  15 
  -1 -16  18 1102.70 487.727  15 
   1  16 -18 858.522 318.907  14 
  -1 -16  17 62328.8 2892.68  15 
   1  16 -17 52326.5 2259.25  14 
   1  16 -16 1279.64 474.766  14 
  -1 -16  16 1014.58 512.173  15 
  -1 -16  15 4600.02 1039.88  19 
  -1 -16  15 6450.04 1078.63  15 
   1  16 -15 4416.32 756.943  14 
  -1 -16  14-115.376 513.233  19 
   1  16 -14-173.147 347.919  14 
  -1 -16  13 18746.0 1951.95  19 
   1  16 -13 18055.4 1570.07  14 
  -1 -16  12 12326.5 1582.06  19 
   1  16 -12 9964.17 1239.09  14 
  -1 -16  11 1547.16 680.900  19 
   1  16 -11 2288.78 663.949  14 
  -1 -16  10 1407.55 507.393  19 
   1  16 -10 1305.42 509.600  14 
  -1 -16   9 14484.8 1608.02  19 
   1  16  -9 15687.8 1493.56  14 
   1  16  -8 15796.8 2170.75  10 
  -1 -16   8 14220.9 1543.58  19 
   1  16  -8 13711.4 1416.11  14 
   1  16  -7 12185.8 1881.74  10 
  -1 -16   7 11766.3 1376.81  19 
   1  16  -7 11246.0 1258.40  14 
   1  16  -6 5359.43 1255.41  10 
  -1 -16   6 4883.48 1385.09  12 
  -1 -16   6 6927.92 1016.79  19 
   1  16  -6 6890.70 979.596  14 
   1  16  -5 14772.4 1992.07  10 
  -1 -16   5 16089.1 1521.90  19 
   1  16  -4 154.781 317.103  10 
  -1 -16   4 394.252 374.143  19 
   1  16  -3 74271.1 4362.05  10 
  -1 -16   3 78200.1 3189.98  19 
   1  16  -2 2348.13 843.056  10 
  -1 -16   2 2447.79 612.717  19 
   1  16  -1-1139.81 658.316  10 
  -1 -16   1 227.317 243.022  19 
   1  16   0-251.828 472.833  10 
  -1 -16   0 832.057 374.847  19 
   1 -16   1 44961.3 2314.32  19 
  -1 -16  -1 50321.9 2426.34  19 
   1 -16   2 73.1782 310.067  19 
  -1 -16  -2-179.873 273.049  19 
   1  16   3 13522.2 1957.54  10 
   1 -16   3 7624.04 1040.83  19 
   1 -16   4 2257.97 576.816  19 
  -1  16  -4 3511.28 704.123  14 
   1  16   5 75087.2 4862.88  10 
   1 -16   5 70434.0 3227.82  19 
   1  16   6 8016.18 1606.97  10 
   1 -16   6 10162.2 1278.77  19 
  -1  16  -6 9281.65 1198.02  14 
   1 -16   7 87225.7 3764.42  19 
  -1  16  -7 93311.7 3633.38  14 
   1  16   8 3242.34 1076.28  10 
   1 -16   8 4208.28 927.540  19 
  -1  16  -8 4858.33 869.585  14 
   1  16   9-80.8896 177.654  10 
   1 -16   9 667.850 511.040  19 
  -1  16  -9 615.406 539.914  14 
   1 -16  10 37561.0 2659.75  19 
  -1  16 -10 36403.7 2299.18  14 
   1 -16  11 81073.3 4010.19  19 
  -1  16 -11 82323.0 3448.24  14 
   1 -16  12 1927.83 792.700  19 
  -1  16 -12 2113.78 705.606  14 
   1 -16  13 8674.61 1396.87  19 
  -1  16 -13 8579.88 1119.06  14 
  -1  16 -14-430.698 486.909  14 
  -1  16 -15 21969.5 1689.33  14 
  -1  16 -16 1303.63 506.178  14 
   1 -16  17 5112.33 853.785  15 
  -1  16 -17 5066.60 744.026  14 
   1 -16  18 245.256 369.248  15 
  -1  16 -18 140.854 279.287  14 
  -1  16 -19 1596.85 379.889  14 
   1 -16  19 2610.87 571.086  15 
   1 -16  20 1786.27 432.672  15 
  -1 -17  20 11727.9 997.479  15 
  -1 -17  19 4824.11 706.402  15 
  -1 -17  18 3406.62 688.392  15 
  -1 -17  17 31112.1 2019.26  15 
   1  17 -17 26015.9 1526.83  14 
   1  17 -16 33189.3 1869.15  14 
  -1 -17  16 35901.8 2246.08  15 
   1  17 -15 47006.0 2348.24  14 
  -1 -17  15 53631.6 2803.72  15 
  -1 -17  14 40232.9 2798.40  19 
  -1 -17  14 41626.4 2547.90  15 
   1  17 -14 38325.9 2194.00  14 
  -1 -17  13 3514.33 934.871  19 
   1  17 -13 2650.97 636.347  14 
  -1 -17  12 957.882 616.844  19 
   1  17 -12 691.218 441.797  14 
  -1 -17  11 14750.6 1725.39  19 
   1  17 -11 13578.3 1431.03  14 
  -1 -17  10 556.019 497.183  19 
   1  17 -10 1174.06 560.948  14 
  -1 -17   9 2132.70 751.010  19 
   1  17  -9 1637.55 598.666  14 
   1  17  -8 4376.94 1191.50  10 
  -1 -17   8 6894.20 1127.22  19 
   1  17  -8 6741.21 1038.21  14 
   1  17  -7 18912.6 2448.90  10 
  -1 -17   7 22017.0 1919.47  19 
   1  17  -7 23814.4 1862.64  14 
  -1 -17   6 107.007 456.288  12 
  -1 -17   6 115.341 387.042  19 
   1  17  -6 415.963 458.455  14 
  -1 -17   5 30233.9 3423.89  12 
   1  17  -5 26911.6 2784.28  10 
  -1 -17   5 33946.8 2251.42  19 
   1  17  -4 1431.71 636.567  10 
  -1 -17   4 764.579 366.930  19 
   1  17  -3 298.669 370.380  10 
  -1 -17   3-242.143 440.364  19 
   1  17  -2 3338.56 970.519  10 
  -1 -17   2 5265.63 843.812  19 
   1  17  -1 27911.3 2823.46  10 
  -1 -17   1 31009.6 2013.79  19 
   1  17   0 16036.0 2178.48  10 
  -1 -17   0 18847.1 1555.33  19 
   1  17   1 28498.6 2909.45  10 
  -1 -17  -1 30688.9 1962.25  19 
   1 -17   1 26009.0 1839.92  19 
  -1 -17  -2 1217.51 513.286  19 
   1 -17   2 405.620 449.379  19 
   1  17   3 938.239 614.877  10 
  -1 -17  -3 1033.70 422.376  19 
   1 -17   3 207.348 329.592  19 
   1  17   4 42068.1 3696.86  10 
  -1 -17  -4 43113.9 2280.63  19 
   1 -17   4 47246.4 2641.88  19 
   1 -17   5 39444.9 2498.58  19 
  -1  17  -5 40781.6 2434.70  14 
   1  17   6 1468.24 766.129  10 
   1 -17   6 1656.36 505.720  19 
  -1  17  -6 1444.10 602.699  14 
   1  17   7 3634.07 1169.62  10 
   1 -17   7 5815.59 1031.97  19 
  -1  17  -7 5298.36 947.081  14 
   1 -17   8 14940.2 1653.05  19 
  -1  17  -8 15324.7 1542.58  14 
   1 -17   9 78915.6 3825.13  19 
  -1  17  -9 81981.5 3492.46  14 
   1 -17  10 33814.9 2559.31  19 
  -1  17 -10 33414.8 2253.96  14 
   1 -17  11 31.2827 513.376  19 
  -1  17 -11 399.127 474.778  14 
   1 -17  12 2595.67 862.781  19 
  -1  17 -12 1888.72 543.432  14 
   1 -17  13 10622.3 1542.68  19 
  -1  17 -13 10406.0 1227.95  14 
  -1  17 -14 1004.81 509.802  14 
  -1  17 -15 7592.53 980.798  14 
  -1  17 -16 5472.59 796.331  14 
  -1  17 -17 5050.41 705.546  14 
   1 -17  17 5645.75 864.316  15 
   1 -17  18 1481.74 496.721  15 
  -1  17 -18 1885.84 438.971  14 
  -1  17 -19 1361.37 330.935  14 
   1 -17  19 2393.14 494.025  15 
   1 -17  20 1571.01 401.509  15 
  -1 -18  19-99.3435 316.881  15 
  -1 -18  18 13263.1 1168.11  15 
   1  18 -17 4003.72 620.830  14 
  -1 -18  17 3706.11 727.326  15 
  -1 -18  16 18587.3 1556.38  15 
   1  18 -16 17351.3 1298.39  14 
  -1 -18  15 610.364 472.136  15 
   1  18 -15 613.371 396.228  14 
  -1 -18  14 541.178 563.331  19 
   1  18 -14 1246.76 470.874  14 
  -1 -18  14 1113.75 475.410  15 
  -1 -18  13 4201.69 989.527  19 
  -1 -18  13 1982.84 601.310  15 
   1  18 -13 2636.58 668.942  14 
  -1 -18  12 3170.02 811.655  19 
   1  18 -12 2828.15 697.695  14 
  -1 -18  11 211.342 450.363  19 
   1  18 -11 64.7934 433.886  14 
  -1 -18  10 1029.19 596.403  19 
   1  18 -10 865.615 542.518  14 
  -1 -18   9 715.557 502.157  19 
   1  18  -9 666.874 412.087  14 
  -1 -18   8 18074.8 1803.42  19 
   1  18  -8 17804.3 1685.86  14 
  -1 -18   7 32868.9 2388.71  19 
   1  18  -7 32066.8 2187.69  14 
  -1 -18   6 1314.26 628.537  19 
   1  18  -6 1305.48 557.803  14 
  -1 -18   5 4.35730 332.192  12 
  -1 -18   5 54.0270 435.648  19 
   1  18  -5-207.124 466.752  14 
   1  18  -4 6761.51 1434.32  10 
  -1 -18   4 9657.07 1241.03  19 
   1  18  -3-1362.22 733.955  10 
  -1 -18   3 3227.47 719.508  19 
   1  18  -2 8710.06 1582.00  10 
  -1 -18   2 9803.77 1178.93  19 
   1  18  -1 3576.47 1071.72  10 
  -1 -18   1 3243.63 751.491  19 
   1  18   0 873.852 490.997  10 
  -1 -18   0 927.245 434.592  19 
   1 -18   1 746.628 402.355  19 
  -1 -18  -1 674.608 372.508  19 
   1 -18   2 11100.7 1294.97  19 
  -1 -18  -2 9943.34 1191.42  19 
  -1 -18  -3 771.432 404.485  19 
   1 -18   3-514.280 512.667  19 
  -1  18  -3-150.781 390.568  14 
   1 -18   4 11152.1 1356.95  19 
  -1 -18  -4 9117.53 1069.14  19 
  -1  18  -4 11115.3 1337.59  14 
   1 -18   5 6186.40 1093.04  19 
  -1 -18  -5 5289.79 821.212  19 
  -1  18  -5 6143.33 987.952  14 
  -1 -18  -6 74810.5 3014.80  19 
   1 -18   6 81461.5 3696.42  19 
   1 -18   7 30672.5 2333.80  19 
  -1  18  -7 32155.1 2262.93  14 
   1 -18   8 41591.6 2745.28  19 
  -1  18  -8 46661.5 2691.53  14 
   1 -18   9 21404.2 2005.73  19 
  -1  18  -9 24518.0 1952.51  14 
   1 -18  10 28696.4 2406.09  19 
  -1  18 -10 29220.2 2098.45  14 
   1 -18  11 28327.1 2400.11  19 
  -1  18 -11 25050.9 1995.96  14 
   1 -18  12 22328.2 2112.11  19 
  -1  18 -12 23077.2 1841.53  14 
  -1  18 -13 2483.42 654.285  14 
  -1  18 -14 4621.13 824.354  14 
  -1  18 -15 1622.14 504.297  14 
  -1  18 -16 2022.62 547.012  14 
   1 -18  16 2448.57 616.921  15 
   1 -18  17-236.695 426.027  15 
  -1  18 -17-152.065 249.343  14 
  -1  18 -18 2150.70 404.747  14 
   1 -18  18 3087.12 576.322  15 
   1 -18  19 933.553 309.163  15 
  -1 -19  18-303.687 333.049  15 
  -1 -19  17 4779.15 729.959  15 
   1  19 -17 3234.77 487.033  14 
  -1 -19  16 20218.8 1518.63  15 
   1  19 -16 16887.9 1240.86  14 
   1  19 -15 28788.3 1698.38  14 
  -1 -19  15 31000.4 1975.27  15 
  -1 -19  14 8934.86 1328.69  19 
  -1 -19  14 8595.30 1114.60  15 
   1  19 -14 7962.27 985.451  14 
  -1 -19  13 913.350 574.253  19 
   1  19 -13 620.872 421.456  14 
  -1 -19  13 101.726 447.641  15 
  -1 -19  12 9683.34 1366.65  19 
  -1 -19  12 10357.7 1249.88  15 
   1  19 -12 10961.8 1242.89  14 
  -1 -19  11 8841.00 1350.70  19 
   1  19 -11 8184.12 1123.17  14 
  -1 -19  11 7490.11 1068.75  15 
  -1 -19  10 7342.62 1264.97  19 
   1  19 -10 8565.45 1171.88  14 
  -1 -19   9 68.6287 536.364  19 
   1  19  -9 812.745 530.582  14 
  -1 -19   8 2535.65 757.309  19 
   1  19  -8 3120.92 797.395  14 
  -1 -19   7 294.457 407.904  19 
   1  19  -7-322.453 579.535  14 
  -1 -19   6 35280.6 2470.86  19 
   1  19  -6 34824.3 2308.34  14 
  -1 -19   5 6656.22 1088.26  19 
   1  19  -5 7706.00 1157.86  14 
  -1 -19   4 57967.8 3020.09  19 
  -1 -19   3 18165.1 1674.53  19 
  -1 -19   2 4208.19 834.610  19 
  -1 -19   1 43223.0 2476.20  19 
  -1 -19   0 7210.35 1042.69  19 
   1 -19   1 28824.3 2019.64  19 
  -1 -19  -1 32928.7 2153.11  19 
  -1 -19  -2 262.225 426.137  19 
   1 -19   2 246.201 351.292  19 
  -1  19  -2-82.8785 490.821  14 
   1 -19   3 9208.09 1231.06  19 
  -1 -19  -3 9064.16 1125.49  19 
  -1  19  -3 10071.3 1261.40  14 
   1 -19   4 5994.09 1027.54  19 
  -1 -19  -4 5658.91 890.365  19 
  -1  19  -4 5584.95 1003.96  14 
  -1 -19  -5 19951.8 1582.09  19 
   1 -19   5 22067.1 1933.89  19 
  -1  19  -5 20936.8 1832.23  14 
   1 -19   6 24693.7 2063.67  19 
  -1 -19  -6 21884.5 1659.81  19 
  -1  19  -6 24970.7 1986.73  14 
   1 -19   7 6210.93 1173.60  19 
  -1  19  -7 5092.00 957.582  14 
   1 -19   8 2235.79 716.064  19 
  -1  19  -8 2383.04 749.698  14 
   1 -19   9 6351.23 1166.00  19 
  -1  19  -9 8214.45 1183.53  14 
   1 -19  10 430.868 448.692  19 
  -1  19 -10-55.1885 473.546  14 
   1 -19  11 646.496 636.913  19 
  -1  19 -11-30.7084 444.843  14 
   1 -19  12-1248.91 622.582  19 
  -1  19 -12-250.298 456.360  14 
  -1  19 -13 700.498 411.901  14 
  -1  19 -14 7608.92 955.638  14 
   1 -19  15 7006.87 939.765  15 
  -1  19 -15 5952.28 802.155  14 
   1 -19  16 368.288 344.881  15 
  -1  19 -16 51.1885 282.569  14 
   1 -19  17 6285.31 786.317  15 
  -1  19 -17 5400.97 631.707  14 
   1 -19  18 13984.3 1036.48  15 
  -1 -20  17 675.932 366.326  15 
  -1 -20  16 2870.07 581.593  15 
   1  20 -16 2378.43 451.507  14 
   1  20 -15 946.264 371.358  14 
  -1 -20  15 1079.00 451.211  15 
  -1 -20  14 171.584 402.596  15 
   1  20 -14 633.705 406.883  14 
  -1 -20  13 4920.96 966.292  19 
  -1 -20  13 5892.63 898.580  15 
   1  20 -13 4891.56 792.360  14 
  -1 -20  12 196.645 455.823  19 
  -1 -20  12 955.694 384.262  15 
   1  20 -12 581.141 419.833  14 
  -1 -20  11 359.131 473.493  19 
  -1 -20  11 129.487 329.766  15 
   1  20 -11-349.987 467.543  14 
  -1 -20  10 737.504 506.301  19 
  -1 -20  10 1767.71 568.928  15 
   1  20 -10 1380.38 492.199  14 
  -1 -20   9 6826.44 1153.86  19 
   1  20  -9 7000.53 1100.14  14 
  -1 -20   9 6478.76 939.432  15 
  -1 -20   8-356.889 573.634  19 
   1  20  -8 406.957 451.668  14 
  -1 -20   7 2728.66 777.034  19 
   1  20  -7 4155.62 921.794  14 
  -1 -20   6-325.296 559.820  19 
   1  20  -6-445.899 566.044  14 
  -1 -20   5 3743.53 859.489  19 
   1  20  -5 3770.33 835.274  14 
  -1 -20   4 6981.52 1114.41  19 
   1  20  -4 7892.77 1139.38  14 
  -1 -20   3 11812.4 1374.13  19 
  -1 -20   2 5891.10 952.030  19 
  -1 -20   1 4269.41 858.600  19 
  -1 -20   0 5105.88 832.342  19 
  -1 -20  -1 721.689 404.521  19 
  -1  20  -1 200.767 468.298  14 
  -1 -20  -2 9983.61 1164.39  19 
   1 -20   2 12653.5 1427.61  19 
  -1  20  -2 12344.0 1441.46  14 
  -1 -20  -3 1093.54 479.969  19 
   1 -20   3 2642.16 735.493  19 
  -1  20  -3 1339.96 580.904  14 
  -1 -20  -4 4036.04 778.332  19 
   1 -20   4 3358.64 784.170  19 
  -1  20  -4 4011.04 886.696  14 
  -1 -20  -5 6706.92 962.218  19 
   1 -20   5 6858.95 1122.87  19 
  -1  20  -5 6882.04 1099.72  14 
   1 -20   6 33553.5 2423.14  19 
  -1  20  -6 38837.3 2469.58  14 
   1 -20   7 2286.90 653.748  19 
  -1  20  -7 2513.04 755.762  14 
   1 -20   8 37028.8 2586.63  19 
  -1  20  -8 41867.1 2542.02  14 
   1 -20   9 3310.57 813.779  19 
  -1  20  -9 4048.41 862.384  14 
   1 -20  10 15683.8 1701.34  19 
  -1  20 -10 12730.3 1376.28  14 
   1 -20  11 3842.17 843.167  19 
  -1  20 -11 3103.72 688.462  14 
  -1  20 -12 178.761 371.018  14 
   1 -20  13 12038.2 1240.42  15 
  -1  20 -13 10626.8 1150.90  14 
   1 -20  14 884.029 428.132  15 
  -1  20 -14 793.468 383.766  14 
   1 -20  15 447.136 349.883  15 
  -1  20 -15 531.069 323.989  14 
   1 -20  16 179.953 285.936  15 
  -1  20 -16-194.769 245.863  14 
   1 -20  17 7226.82 756.698  15 
  -1 -21  16 3551.94 558.828  15 
   1  21 -15 2603.99 487.834  14 
  -1 -21  15 2899.99 566.458  15 
  -1 -21  14 2267.37 552.166  15 
   1  21 -14 2029.98 498.804  14 
  -1 -21  13 352.751 413.858  19 
  -1 -21  13 1692.86 514.874  15 
   1  21 -13 1007.93 410.568  14 
  -1 -21  12 3957.39 852.493  19 
  -1 -21  12 3044.91 654.645  15 
   1  21 -12 3042.72 684.451  14 
  -1 -21  11 4747.56 981.996  19 
   1  21 -11 5965.18 906.406  14 
  -1 -21  11 4605.85 773.052  15 
  -1 -21  10 6869.18 1120.18  19 
   1  21 -10 6808.07 982.274  14 
  -1 -21  10 6600.22 920.164  15 
  -1 -21   9-50.9591 429.046  19 
   1  21  -9 189.333 381.958  14 
  -1 -21   8-398.745 548.520  19 
   1  21  -8-128.547 389.985  14 
  -1 -21   7 1149.17 486.183  19 
   1  21  -7 1310.94 587.219  14 
  -1 -21   6 29912.3 2230.68  19 
   1  21  -6 31536.9 2189.50  14 
  -1 -21   5 16312.2 1650.94  19 
   1  21  -5 18801.9 1717.88  14 
  -1 -21   4 8026.18 1204.59  19 
   1  21  -4 6551.09 1049.73  14 
  -1 -21   3 9930.43 1256.71  19 
   1  21  -3 10963.1 1339.78  14 
  -1 -21   2 1549.70 616.957  19 
  -1 -21   1 2641.83 653.210  19 
  -1 -21   0 5487.16 936.691  19 
  -1  21   0 4630.54 905.888  14 
  -1 -21  -1 47.6795 378.927  19 
  -1  21  -1-229.892 500.186  14 
   1 -21   2 8915.19 1193.24  19 
  -1 -21  -2 8435.00 1080.85  19 
  -1  21  -2 8323.94 1174.19  14 
   1 -21   3 1925.29 613.458  19 
  -1 -21  -3 1305.57 510.051  19 
  -1  21  -3 1640.65 615.915  14 
   1 -21   4 23733.3 1945.39  19 
  -1 -21  -4 21016.5 1607.27  19 
  -1  21  -4 23427.6 1908.69  14 
   1 -21   5 2892.29 775.788  19 
  -1  21  -5 3024.42 783.854  14 
   1 -21   6 34029.0 2396.14  19 
  -1  21  -6 38313.4 2420.22  14 
   1 -21   7 11.7182 406.234  19 
  -1  21  -7 50.7343 406.142  14 
   1 -21   8 214.239 428.876  19 
  -1  21  -8-21.0936 410.854  14 
   1 -21   9 8129.83 1247.84  19 
  -1  21  -9 8092.79 1128.81  14 
   1 -21  10 7811.05 1207.15  19 
  -1  21 -10 9144.53 1134.84  14 
   1 -21  11 1033.17 499.203  19 
  -1  21 -11 1660.99 522.732  14 
   1 -21  11 1805.59 519.520  15 
   1 -21  12 5732.27 830.505  15 
  -1  21 -12 4911.43 799.978  14 
   1 -21  13 14675.6 1251.31  15 
  -1  21 -13 13778.7 1202.55  14 
  -1  21 -14 7108.19 812.777  14 
   1 -21  14 8541.53 919.262  15 
  -1  21 -15 325.184 286.300  14 
   1 -21  15 280.633 270.001  15 
   1 -21  16 6328.56 678.268  15 
  -1 -22  14 12635.2 980.472  15 
   1  22 -14 11351.0 930.055  14 
  -1 -22  13 13013.7 1036.34  15 
   1  22 -13 12749.5 1068.45  14 
  -1 -22  12 18008.5 1614.73  19 
   1  22 -12 17134.2 1339.53  14 
  -1 -22  12 16837.6 1217.67  15 
  -1 -22  11 2126.05 636.937  19 
   1  22 -11 1901.27 540.909  14 
  -1 -22  10 17970.9 1697.77  19 
   1  22 -10 19540.2 1540.03  14 
  -1 -22   9 1859.65 597.945  19 
   1  22  -9 1130.22 478.075  14 
  -1 -22   8 1146.69 579.487  19 
   1  22  -8 1232.24 556.548  14 
  -1 -22   7 9714.89 1301.22  19 
   1  22  -7 9903.99 1221.14  14 
  -1 -22   6 9452.41 1257.82  19 
   1  22  -6 8339.12 1141.56  14 
  -1 -22   5 7483.25 1124.50  19 
   1  22  -5 6022.07 999.055  14 
  -1 -22   4 20336.5 1769.23  19 
   1  22  -4 21317.1 1796.33  14 
  -1 -22   3 8842.67 1183.45  19 
   1  22  -3 9386.51 1195.69  14 
  -1 -22   2 2086.09 572.062  19 
   1  22  -2 2310.62 649.495  14 
  -1 -22   1 843.248 435.525  19 
  -1  22   1 1151.23 553.823  14 
  -1 -22   0 2628.48 696.324  19 
  -1  22   0 3115.99 777.945  14 
  -1 -22  -1 36340.6 2177.52  19 
  -1  22  -1 39599.5 2416.40  14 
  -1 -22  -2 467.895 349.079  19 
  -1  22  -2 720.613 434.259  14 
   1 -22   3 15248.2 1511.52  19 
  -1 -22  -3 14786.5 1338.16  19 
   1 -22   4 1300.59 496.332  19 
  -1  22  -4 1615.03 613.021  14 
   1 -22   5 96.7642 461.266  19 
  -1  22  -5 65.5299 412.614  14 
   1 -22   6 1998.57 473.759  19 
  -1  22  -6 2064.92 643.240  14 
   1 -22   7 59051.0 3050.12  19 
  -1  22  -7 63174.9 2943.22  14 
   1 -22   8 6767.44 1077.05  19 
  -1  22  -8 4950.87 866.110  14 
   1 -22   9 4815.91 885.982  19 
  -1  22  -9 6001.89 916.614  14 
   1 -22  10 8368.33 1137.13  19 
  -1  22 -10 11595.6 1204.82  14 
   1 -22  10 11344.9 1087.82  15 
  -1  22 -11 9370.81 1062.76  14 
   1 -22  11 10013.7 994.283  15 
   1 -22  12 4233.54 654.985  15 
  -1  22 -12 4808.24 735.368  14 
   1 -22  13-215.331 305.012  15 
  -1  22 -13-305.367 327.951  14 
  -1  22 -14-66.7433 240.571  14 
   1 -22  14 287.376 249.517  15 
   1  23 -13-164.375 296.458  14 
   1  23 -12-398.932 361.543  14 
  -1 -23  11 12322.9 1308.84  19 
   1  23 -11 12389.9 1142.85  14 
  -1 -23  10 180.372 373.034  19 
   1  23 -10 337.652 371.548  14 
  -1 -23   9 9945.42 1206.89  19 
   1  23  -9 11768.5 1206.46  14 
  -1 -23   8-435.472 600.984  19 
   1  23  -8-83.0086 388.708  14 
  -1 -23   7 23209.3 1886.95  19 
   1  23  -7 22192.2 1699.90  14 
  -1 -23   6 2716.10 719.644  19 
   1  23  -6 2561.23 704.375  14 
  -1 -23   5 81379.9 3413.34  19 
   1  23  -5 83614.9 3332.11  14 
  -1  23   5 82662.5 3015.84  14 
  -1 -23   4 2751.44 704.513  19 
   1  23  -4 1867.65 651.104  14 
  -1  23   4 2354.24 647.236  14 
  -1 -23   3 3660.58 724.540  19 
  -1  23   3 3309.95 710.600  14 
   1  23  -3 3494.32 752.516  14 
  -1 -23   2 21486.9 1737.82  19 
   1  23  -2 22993.6 1804.86  14 
  -1  23   2 23711.4 1741.50  14 
  -1 -23   1 4641.40 803.364  19 
   1  23  -1 4410.94 850.358  14 
  -1  23   1 4257.68 820.191  14 
  -1 -23   0 28983.0 1909.61  19 
  -1  23   0 29647.1 2031.29  14 
   1  23   0 29208.6 2026.90  14 
  -1 -23  -1 646.946 321.687  19 
  -1  23  -1 854.168 474.321  14 
  -1  23  -2 482.993 381.792  14 
  -1  23  -3 21078.0 1708.87  14 
  -1  23  -4 6508.40 992.438  14 
   1 -23   5 39426.9 2342.07  19 
  -1  23  -5 43169.5 2387.88  14 
   1 -23   6-124.728 392.914  19 
  -1  23  -6 400.921 432.765  14 
   1 -23   7 7930.44 1100.42  19 
  -1  23  -7 9733.40 1144.51  14 
   1 -23   8 12072.3 1304.80  19 
  -1  23  -8 14130.7 1323.43  14 
   1 -23   9 5917.10 889.147  19 
  -1  23  -9 7449.89 969.209  14 
  -1  23 -10 3359.87 661.768  14 
  -1  23 -11 2778.82 575.373  14 
  -1  23 -12-197.376 289.889  14 
  -1  23 -13 20907.8 1194.54  14 
   1  24 -12 8730.94 765.166  14 
   1  24 -11 13593.2 1042.44  14 
  -1 -24  10-608.369 420.359  19 
   1  24 -10-336.333 336.095  14 
  -1 -24   9 2243.68 607.567  19 
   1  24  -9 1701.13 504.945  14 
  -1 -24   8 7154.45 960.662  19 
   1  24  -8 5882.12 827.930  14 
  -1 -24   7 1204.86 506.351  19 
   1  24  -7 1301.58 482.318  14 
  -1  24   7 1115.65 401.547  14 
  -1 -24   6 3371.04 700.377  19 
   1  24  -6 3613.48 739.087  14 
  -1  24   6 3390.98 596.983  14 
  -1 -24   5 5471.44 900.895  19 
  -1  24   5 5213.63 770.796  14 
   1  24  -5 5285.41 874.949  14 
  -1 -24   4 10660.7 1194.13  19 
   1  24  -4 10592.6 1184.60  14 
  -1  24   4 9549.63 1009.94  14 
  -1 -24   3 5735.41 872.947  19 
  -1  24   3 5068.99 769.601  14 
   1  24  -3 6503.58 955.253  14 
  -1 -24   2 16640.7 1434.94  19 
  -1  24   2 17584.9 1419.92  14 
   1  24  -2 18636.6 1536.45  14 
  -1 -24   1-280.992 406.572  19 
   1  24  -1-130.973 457.236  14 
  -1  24   1 307.750 343.063  14 
  -1  24   0 18430.0 1495.54  14 
   1  24   0 17554.9 1481.03  14 
  -1  24  -1 625.510 488.038  14 
   1  24   1 342.531 352.012  14 
   1  24   2 56533.3 2599.22  14 
  -1  24  -2 55032.3 2605.49  14 
  -1  24  -3 672.100 500.440  14 
  -1  24  -4 2454.43 635.384  14 
  -1  24  -5 15079.1 1369.46  14 
  -1  24  -6 27009.8 1752.33  14 
  -1  24  -7 440.209 384.610  14 
  -1  24  -8 2717.10 588.326  14 
  -1  24  -9 5201.50 758.010  14 
  -1  24 -10 2251.65 500.998  14 
  -1  24 -11 8647.41 829.259  14 
  -1  24 -12 17577.3 1055.41  14 
   1  25 -10 15088.0 1016.54  14 
   1  25  -9 8154.14 830.596  14 
  -1 -25   8 124.086 301.070  19 
   1  25  -8-253.194 295.829  14 
  -1 -25   7 398.639 375.216  19 
   1  25  -7 371.901 341.222  14 
  -1 -25   6 43820.4 2154.46  19 
   1  25  -6 49178.3 2196.20  14 
  -1 -25   5 2315.26 578.641  19 
   1  25  -5 2235.13 579.245  14 
  -1  25   5 1569.12 433.714  14 
  -1 -25   4 28924.4 1736.05  19 
  -1  25   4 30439.4 1616.64  14 
   1  25  -4 31436.5 1836.08  14 
  -1 -25   3 1332.48 455.348  19 
  -1  25   3 1092.59 384.200  14 
   1  25  -3 1033.60 439.758  14 
   1  25  -2-146.500 373.405  14 
  -1  25   2-294.726 373.005  14 
   1  25  -1 22022.3 1560.12  14 
  -1  25   1 20957.9 1481.27  14 
  -1  25   0 5290.52 793.457  14 
   1  25   0 7773.67 950.889  14 
   1  25   1 17168.9 1356.28  14 
  -1  25  -1 15651.4 1305.44  14 
   1  25   2 10555.0 1045.66  14 
  -1  25  -2 9890.49 1043.76  14 
  -1  25  -3 388.015 413.506  14 
   1  25   3 52.8405 315.434  14 
   1  25   4 40109.3 1887.04  14 
  -1  25  -4 41876.9 2059.41  14 
   1  25   5 290.170 291.009  14 
  -1  25  -5 510.700 327.322  14 
  -1  25  -6 3045.59 591.597  14 
   1  25   6 2448.47 470.751  14 
   1  25   7 16502.5 1055.50  14 
  -1  25  -7 18224.5 1312.37  14 
  -1  25  -8 1179.66 387.747  14 
   1  25   8 1130.87 308.942  14 
  -1  25  -9 10393.3 902.237  14 
  -1  25 -10-14.5797 226.524  14 
   1  26  -8-70.8272 209.380  14 
   1  26  -7 10835.0 897.800  14 
   1  26  -6 317.245 276.467  14 
   1  26  -5 131.216 278.812  14 
  -1  26   4 1843.08 382.089  14 
   1  26  -4 1832.21 457.945  14 
   1  26  -3 5234.08 704.609  14 
  -1  26   3 3879.89 545.107  14 
   1  26  -2 1036.22 397.462  14 
  -1  26   2 956.323 347.859  14 
  -1  26   1 585.205 303.500  14 
   1  26  -1 477.842 286.474  14 
  -1  26   0 274.973 276.656  14 
   1  26   0 167.368 306.457  14 
  -1  26  -1 12996.7 1064.29  14 
   1  26   1 11145.2 978.519  14 
   1  26   2-139.603 299.157  14 
  -1  26  -2-616.153 367.195  14 
  -1  26  -3 11666.5 1009.14  14 
   1  26   3 10414.3 916.014  14 
  -1  26  -4-70.7408 298.158  14 
   1  26   4 95.7994 268.568  14 
  -1  26  -5 3278.81 554.036  14 
   1  26   5 2908.43 480.918  14 
   1  26   6-45.3385 163.591  14 
  -1  26  -6-124.919 238.715  14 
  -1  26  -7 2552.21 455.411  14 
  -1  26  -8 3002.75 458.601  14 
   1  27  -5 6641.46 651.418  14 
   1  27  -4-388.354 281.348  14 
   1  27  -3 221.209 250.603  14 
   1  27  -2 7358.45 724.866  14 
   1  27  -1 11229.8 882.502  14 
  -1  27   0 2898.63 440.403  14 
   1  27   0 3294.28 489.366  14 
  -1  27  -1 3865.17 505.145  14 
   1  27   1 4100.54 546.247  14 
  -1  27  -2 562.165 258.263  14 
   1  27   2 500.407 225.742  14 
  -1  27  -3 809.072 292.459  14 
  -1  27  -4 508.319 252.360  14 
  -2   0  26 35912.7 1526.49   6 
  -2   0  25 19.9519 269.965   7 
  -2   0  24-128.735 349.238  18 
  -2   0  24 76.7117 322.175   7 
  -2   0  23-258.541 336.461  18 
  -2   0  23 145.833 341.739   7 
  -2   0  22 8054.86 1016.36  18 
  -2   0  22 8384.64 1084.45   7 
  -2   0  21-8.84680 389.570  18 
  -2   0  21 158.233 425.483   7 
  -2   0  20 32345.8 2081.15  18 
  -2   0  20 35769.2 2274.45   7 
  -2   0  19 144.317 375.435  18 
  -2   0  18 7810.48 1068.21  18 
  -2   0  18 8387.31 2110.72   2 
  -2   0  17 464.587 491.025  18 
  -2   0  17-2354.27 1173.28   2 
  -2   0  16 375828. 6650.90  18 
  -2   0  16 387992. 12604.7   2 
  -2   0  15-18.8376 818.931   2 
  -2   0  14 40711.3 3687.81   2 
  -2   0  13 36.2068 580.815   2 
  -2   0  12 278239. 8567.56   2 
  -2   0  11 177.135 602.049   2 
  -2   0  10 369194. 8736.69   2 
  -2   0   9 223.457 519.510   2 
  -2   0   8 16627.6 1663.71   2 
  -2   0   8 18059.8 948.318  11 
  -2   0   7 471.516 439.813   2 
  -2   0   7-1.89778 135.600  11 
  -2   0   7 148.177 211.416  12 
  -2   0   6 166227. 4433.70   2 
  -2   0   6 186297. 3607.30  12 
  -2   0   5 428.192 415.282   2 
  -2   0   5 229.522 218.615  12 
  -2   0   4 147889. 3527.71   2 
  -2   0   4 139500. 2822.34  12 
  -2   0   3-6.27943 239.210   2 
  -2   0   3-16.2397 187.454  12 
  -2   0   2 133339. 2776.58   2 
  -2   0   1 137.133 140.640   1 
  -2   0   0 38295.6 1158.70  12 
   2   0   0 38611.2 1006.75  10 
  -2   0  -1 22.5029 120.517  12 
   2   0   1 195.704 161.880  10 
   2   0   2 11012.8 826.069  10 
  -2   0  -2 11390.2 539.377  12 
   2   0   3 296.191 318.779  10 
  -2   0  -3 89.4135 102.885  12 
   2   0   4 24169.6 1542.37  10 
  -2   0  -4 21423.5 514.989  12 
   2   0   5 251.857 352.680  10 
   2   0   6 2728.34 646.709  10 
   2   0   7-137.813 400.634  10 
   2   0   8 80285.1 3728.14  10 
   2   0   9 120.108 391.705  10 
   2   0  10 71586.6 3997.68  10 
   2   0  10 69354.6 3345.09  11 
   2   0  11-225.342 617.155  11 
   2   0  12 1521.60 553.592  11 
   2   0  13 9009.39 2238.19   2 
   2   0  13-1222.00 595.210  11 
   2   0  14 33029.2 2825.90  11 
  -2   0 -14 24734.7 1560.45  14 
   2   0  15-2287.04 1132.29   2 
  -2   0 -15 253.604 235.702  14 
   2   0  16-814.159 1580.92   2 
  -2   0 -16 1641.32 491.307  14 
  -2   0 -17 121.758 333.979  14 
  -2   0 -18 116256. 3565.70  14 
   2   0  19 145.515 357.577  18 
  -2   0 -19 144.296 252.779  14 
   2   0  20 16345.8 1422.57  18 
  -2   0 -20 12079.4 1118.43  14 
   2   0  21 374.164 354.229  18 
   2   0  22 440.872 310.406  18 
   2   0  23-101.208 241.595  18 
   2   0  23 175.198 355.195   7 
   2   0  24 1004.19 318.829  18 
   2   0  24 1216.86 382.512   7 
   2   0  25 38.3262 219.601   7 
  -2  -1  26-428.969 343.048   6 
  -2   1  26-751.333 388.948   6 
  -2  -1  25 15499.1 1169.53   7 
  -2   1  25 15526.0 1157.20   7 
  -2  -1  24-115.249 348.864  18 
  -2  -1  24-69.4748 319.761   7 
  -2   1  24-113.680 328.231   7 
  -2  -1  23 9903.43 1083.26  18 
  -2   1  23 10548.9 1075.47  18 
  -2  -1  23 10324.4 1135.25   7 
  -2   1  23 11104.9 1174.85   7 
  -2  -1  22-144.779 362.407  18 
  -2   1  22-245.920 393.513  18 
  -2   1  22-96.2288 454.952   7 
  -2  -1  22-116.896 446.624   7 
  -2   1  21 5488.12 846.108  18 
  -2  -1  21 5621.95 889.574  18 
  -2  -1  21 5739.37 981.762   7 
  -2   1  21 5897.00 941.282   7 
  -2   1  20 4711.02 825.915  18 
  -2  -1  20 4263.20 777.828  18 
  -2  -1  20 4848.00 877.612   7 
  -2   1  20 4937.51 897.980   7 
  -2   1  19 55773.5 2712.91  18 
  -2  -1  19 55930.7 2741.91  18 
  -2   1  18 74409.0 3110.40  18 
  -2  -1  18 71627.3 3095.53  18 
  -2   1  18 74103.6 5947.05   2 
  -2  -1  18 74159.0 6015.25   2 
  -2  -1  17 32557.7 2077.85  18 
  -2   1  17 37581.7 2193.76  18 
  -2   1  17 36083.8 4047.15   2 
  -2  -1  17 34047.5 3901.16   2 
  -2   1  16 84715.2 3166.90  18 
  -2   1  16 89833.3 6063.10   2 
  -2  -1  16 91187.0 6139.01   2 
  -2   1  15 21542.9 1569.07  18 
  -2  -1  15 18803.1 2687.68   2 
  -2   1  15 20934.7 2784.97   2 
  -2  -1  14-169.846 859.307   2 
  -2   1  14-996.381 943.358   2 
  -2  -1  13 115.555 490.645   2 
  -2   1  13 147.232 565.576   2 
  -2   1  12 144639. 6176.74   2 
  -2  -1  12 144159. 6193.98   2 
  -2  -1  11 57713.6 3704.67   2 
  -2   1  11 61617.0 3811.69   2 
  -2  -1  10 189827. 6304.85   2 
  -2   1  10 195042. 6386.94   2 
  -2   1  10 176442. 3514.68  11 
  -2  -1   9 70972.6 3621.07   2 
  -2   1   9 79266.8 2177.19  11 
  -2   1   8 136680. 4672.12   2 
  -2   1   8 136576. 2570.01  11 
  -2  -1   7 45591.7 2537.44   2 
  -2   1   7 45779.6 2521.47   2 
  -2   1   7 48041.3 1341.65  11 
  -2  -1   7 50475.5 1957.10  12 
  -2  -1   6 45361.8 2340.33   2 
  -2   1   6 45995.1 2374.99   2 
  -2  -1   6 47285.2 1809.22  12 
  -2  -1   5 18569.5 1393.67   2 
  -2   1   5 19747.3 1458.74   2 
  -2  -1   5 17750.5 1080.12  12 
  -2  -1   5 17339.4 697.016   9 
  -2   1   4 28428.4 1588.07   2 
  -2  -1   4 29091.3 1592.80   2 
  -2  -1   4 27436.6 1263.51  12 
  -2  -1   4 23374.3 748.111   9 
  -2   1   4 28823.7 1348.26  12 
  -2  -1   3 1188.67 307.529   3 
  -2  -1   3 1014.06 332.963   2 
  -2   1   3 1185.30 368.819   2 
  -2  -1   3 1000.09 272.794  12 
  -2   1   3 1511.13 347.545  12 
  -2  -1   2 9151.83 668.416   3 
  -2  -1   2 10403.7 806.116   2 
  -2   1   2 9639.61 681.016   3 
  -2   1   2 10207.4 797.312   2 
  -2  -1   1 19386.8 980.243   4 
  -2  -1   1 19217.8 911.952   1 
  -2   1   1 20344.1 976.739   4 
  -2   1   1 20031.6 913.955   1 
   2  -1  -1 19313.9 651.283  11 
  -2   1   1 19382.8 920.416  12 
  -2   1   0 58009.9 1531.60   1 
  -2  -1   0 61087.2 1558.18  12 
   2   1   0 58627.9 1460.71  10 
  -2   1   0 58789.5 1465.26  12 
   2  -1   1 30177.8 989.449  10 
   2   1   1 29050.1 1206.56  10 
  -2  -1  -1 30208.8 1078.50  12 
  -2   1  -1 30417.6 969.144  12 
   2  -1   2 237748. 3475.16  10 
  -2  -1  -2 243719. 2934.51  12 
   2   1   2 239828. 3884.44  10 
  -2   1  -2 235314. 2323.49  12 
   2   1   3 611.538 368.029  10 
   2  -1   3 623.487 341.430  10 
   2  -1   4 17125.0 1231.82  10 
   2   1   4 16421.6 1296.64  10 
   2   1   5 326261. 6108.79  10 
   2  -1   5 341056. 5965.90  10 
   2  -1   6 302616. 6117.50  10 
   2   1   6 296236. 6274.05  10 
   2   1   7 462794. 8541.43  10 
   2  -1   7 465436. 8177.57  10 
   2  -1   7 449396. 7195.06  11 
   2  -1   8 1771.01 523.751  11 
   2   1   8 2354.53 730.396  10 
   2  -1   8 1923.85 633.180  10 
   2  -1   9 4490.28 856.623  11 
   2   1   9 4355.49 1053.90  10 
   2   1  10 56400.4 3616.37  10 
   2  -1  10 57604.6 3061.81  11 
   2   1  11 205777. 7240.85  10 
   2   1  11 186638. 5898.51  11 
   2  -1  11 197178. 6071.64  11 
   2   1  12 49852.4 3157.57  11 
   2  -1  12 52819.6 3294.26  11 
   2   1  13 11078.5 2135.90   2 
   2  -1  13 11187.0 2316.89   2 
   2  -1  13 1096.39 577.068  11 
   2   1  13 1122.77 471.440  11 
   2   1  14 12930.3 2220.14   2 
   2  -1  14 14242.4 2326.04   2 
   2  -1  14 6074.84 1253.31  11 
   2   1  14 7273.63 1286.67  11 
  -2   1 -14 6253.77 790.863  14 
  -2  -1 -14 5767.53 779.813  14 
   2  -1  15 27642.0 3159.27   2 
   2   1  15 25895.1 3083.31   2 
  -2  -1 -15 19358.2 1423.66  14 
  -2   1 -15 20977.1 1438.91  14 
   2  -1  16 29343.6 3461.32   2 
   2   1  16 26927.4 3212.05   2 
  -2   1 -16 23859.1 1574.02  14 
  -2  -1 -16 24083.6 1600.76  14 
   2  -1  17 5560.03 1424.56   2 
   2   1  17 4135.05 849.110   2 
  -2  -1 -17 5220.05 787.154  14 
  -2   1 -17 4857.27 740.478  14 
  -2   1 -18 745.666 331.001  14 
  -2  -1 -18 1094.94 425.031  14 
   2   1  19 6826.88 951.607  18 
  -2  -1 -19 4136.45 691.749  14 
  -2   1 -19 5462.51 795.506  14 
   2  -1  20 51065.0 2496.71  18 
   2   1  20 53805.5 2488.98  18 
   2  -1  21 6278.29 872.991  18 
   2   1  21 6217.74 821.216  18 
   2  -1  22 6131.24 816.326  18 
   2   1  22 5769.70 746.526  18 
   2   1  23 4804.61 642.993  18 
   2  -1  23 5173.92 679.505  18 
   2  -1  23 5776.93 798.118   7 
   2   1  23 5466.18 738.557   7 
   2  -1  24 2907.15 475.687  18 
   2  -1  24 3219.46 529.207   7 
   2   1  24 3494.30 552.970   7 
   2   1  25 639.714 250.848   7 
   2  -1  25 1104.40 328.053   7 
  -2   2  26 517.992 237.667   6 
  -2  -2  26 132.195 240.898   6 
  -2   2  25 8126.18 828.436   7 
  -2  -2  25 8042.93 838.485   7 
  -2  -2  24 1071.36 386.240  18 
  -2  -2  24 229.636 325.095   7 
  -2   2  24 988.483 382.071   7 
  -2  -2  23 3732.83 699.141  18 
  -2   2  23 4962.78 735.351  18 
  -2   2  23 4603.22 771.415   7 
  -2  -2  23 4513.28 795.594   7 
  -2  -2  22 2856.81 666.176  18 
  -2   2  22 3119.71 675.397  18 
  -2   2  22 3062.97 679.870   7 
  -2  -2  22 3216.76 670.216   7 
  -2   2  21 28009.7 1864.50  18 
  -2  -2  21 26236.0 1857.84  18 
  -2  -2  21 29933.3 2059.70   7 
  -2   2  21 29612.2 1998.95   7 
  -2   2  20 7046.38 1028.05  18 
  -2  -2  20 6854.96 1007.26  18 
  -2  -2  20 7799.80 1115.39   7 
  -2   2  20 7955.85 1097.60   7 
  -2  -2  19 6614.89 1013.37  18 
  -2   2  19 8124.96 1076.21  18 
  -2  -2  18 11695.6 1279.13  18 
  -2   2  18 13801.0 1357.79  18 
  -2   2  18 12521.7 2450.07   2 
  -2  -2  18 14708.9 2742.09   2 
  -2   2  17 57124.7 2682.68  18 
  -2  -2  17 53124.6 5025.12   2 
  -2   2  17 62852.4 5297.95   2 
  -2   2  16 26152.9 1788.38  18 
  -2   2  16 26043.0 3320.81   2 
  -2  -2  16 25957.3 3386.73   2 
  -2   2  15 105719. 3430.11  18 
  -2  -2  15 106070. 6352.43   2 
  -2   2  15 111747. 6435.31   2 
  -2   2  14 12499.7 2038.92   2 
  -2  -2  14 12680.0 2104.05   2 
  -2  -2  13 6914.15 1481.73   2 
  -2   2  13 7725.80 1564.10   2 
  -2  -2  12 72229.2 4436.26   2 
  -2   2  12 81860.6 4662.98   2 
  -2   2  11 342425. 8964.74   2 
  -2  -2  11 297023. 8513.94   2 
  -2  -2  10 896.479 668.634   2 
  -2   2  10 1215.14 678.877   2 
  -2   2  10 608.505 209.648  11 
  -2   2   9 160924. 5417.54   2 
  -2  -2   9 159469. 3791.74  12 
  -2  -2   8 4960.19 965.164   2 
  -2   2   8 4953.64 950.904   2 
  -2  -2   8 5398.10 690.807  12 
  -2   2   7 8187.85 1102.71   2 
  -2  -2   7 6975.28 1010.67   2 
  -2   2   7 8175.40 1047.56  10 
  -2  -2   7 7891.90 801.544  12 
  -2   2   6 11857.5 1223.20   2 
  -2  -2   6 12407.7 1249.93   2 
  -2  -2   6 12703.7 800.105   9 
  -2   2   6 13672.2 1196.78  10 
  -2  -2   6 12757.9 964.131  12 
  -2  -2   5 17784.8 1378.91   2 
  -2   2   5 16837.1 1346.94   2 
  -2   2   5 17564.3 1208.59  10 
  -2  -2   5 16271.4 845.901   9 
  -2  -2   5 16439.0 1040.07  12 
  -2  -2   4 57994.6 2238.57   2 
  -2   2   4 58140.5 2250.30   2 
  -2   2   4 53675.8 1836.14  10 
  -2  -2   4 56240.6 1860.17  12 
  -2  -2   3 147341. 2735.01   3 
  -2   2   3 146075. 3216.98   2 
  -2  -2   3 147814. 3240.20   2 
  -2   2   3 151770. 2816.80   3 
  -2  -2   3 144279. 2889.96  12 
  -2   2   2 23970.7 1058.74   3 
  -2   2   2 25036.1 1228.27   2 
  -2  -2   2 23255.7 1202.58   2 
  -2  -2   2 22920.2 1010.49   3 
  -2   2   2 23675.8 750.105  10 
   2  -2  -2 24424.8 787.061   9 
  -2   2   1 3972.05 465.630   4 
  -2  -2   1 4337.18 464.460   1 
  -2   2   1 4321.90 448.238   1 
  -2  -2   1 4200.19 482.327   4 
  -2  -2   0 1111.83 259.638   1 
  -2   2   0 1061.16 235.725   1 
   2   2   0 1227.73 282.953  10 
   2  -2   0 1017.39 227.298  11 
   2  -2   1 3838.11 451.347  11 
   2   2   1 3885.34 507.101  10 
   2  -2   2 16053.6 951.386  11 
   2   2   2 14769.4 1060.17  10 
   2  -2   3 3366.78 519.695  11 
   2  -2   3 3173.35 492.387  10 
   2   2   3 3572.52 620.580  10 
   2  -2   4 17289.4 1188.80  10 
   2   2   4 17080.4 1365.84  10 
   2  -2   4 17308.7 1180.24  11 
   2  -2   5 14570.2 1160.02  11 
   2   2   5 14447.4 1341.15  10 
   2   2   6 59826.5 2915.07  10 
   2  -2   6 59874.1 2486.30  11 
   2   2   7 69171.7 3335.04  10 
   2  -2   7 75666.8 2944.70  11 
   2  -2   8 8282.47 1078.51  11 
   2   2   8 9415.68 1402.61  10 
   2   2   9 163854. 5836.07  10 
   2  -2   9 147411. 4682.40  11 
   2  -2  10 2705.89 742.995  11 
   2   2  10 2630.86 873.185  10 
   2   2  11 24960.2 2557.91  10 
   2  -2  11 24048.5 2142.86  11 
   2  -2  12 35585.3 2720.37  11 
   2   2  12 36567.3 3274.46  10 
   2   2  13 71389.5 4614.76   2 
   2  -2  13 78988.2 4941.25   2 
   2   2  13 52495.5 3431.18  11 
   2  -2  13 55187.9 3567.74  11 
   2   2  14 60779.7 4479.72   2 
   2  -2  14 71459.4 4919.88   2 
   2   2  14 53596.4 3578.42  11 
  -2  -2 -14 40143.5 1978.88  14 
  -2   2 -14 42059.3 1970.75  14 
   2   2  15 1906.51 773.854   2 
   2  -2  15 3408.02 1026.22   2 
  -2   2 -15 2540.81 558.950  14 
  -2  -2 -15 1744.00 463.445  14 
   2   2  16 2243.61 1118.67   2 
   2  -2  16 4583.81 1002.63   2 
  -2  -2 -16 4578.54 718.279  14 
  -2   2 -16 4263.50 677.217  14 
   2  -2  17 10359.1 1835.32   2 
   2   2  17 8267.46 1786.89   2 
   2   2  17 13677.7 1292.81  18 
  -2  -2 -17 11285.1 1127.76  14 
  -2   2 -17 13004.8 1212.65  14 
   2   2  18 33665.3 1999.55  18 
  -2   2 -18 31192.3 1821.47  14 
  -2  -2 -18 29216.7 1794.12  14 
   2   2  19 2348.17 598.990  18 
  -2   2 -19 1726.16 515.754  14 
   2   2  20 4450.43 758.542  18 
   2  -2  20 5213.10 860.791  18 
  -2   2 -20 3111.87 608.780  14 
   2   2  21-212.617 337.089  18 
   2  -2  21 181.963 309.064  18 
   2  -2  22 8212.47 941.029  18 
   2   2  22 7707.08 862.301  18 
   2   2  23 11870.3 1064.28   7 
   2  -2  23 13045.8 1132.68   7 
   2  -2  23 10596.6 960.954  18 
   2   2  23 9665.61 877.712  18 
   2   2  24 1109.45 365.177   7 
   2  -2  24 1188.89 383.645   7 
   2  -2  24 1486.29 363.872  18 
   2  -2  25 2952.95 465.746   7 
   2   2  25 2487.33 416.429   7 
  -2  -3  26-183.183 269.045   6 
  -2   3  26-209.382 245.221   6 
  -2   3  25 1214.24 337.845   7 
  -2  -3  25 1563.90 397.970   7 
  -2  -3  25 1459.39 417.126  18 
  -2  -3  24 11506.4 1104.21   7 
  -2   3  24 10192.6 1012.93   7 
  -2  -3  24 10302.8 1008.59  18 
  -2  -3  23 1751.85 592.259   7 
  -2   3  23 2200.48 555.757   7 
  -2  -3  23 2142.56 551.568  18 
  -2  -3  22-42.8390 460.912   7 
  -2   3  22-277.424 420.795   7 
  -2  -3  22-309.949 389.943  18 
  -2   3  22-132.123 409.857  18 
  -2  -3  21 897.999 445.069   7 
  -2   3  21 884.002 464.597   7 
  -2   3  21 1027.02 481.531  18 
  -2  -3  21 877.998 464.641  18 
  -2   3  20 5766.77 934.016   7 
  -2  -3  20 5601.11 951.599   7 
  -2   3  20 5362.76 894.934  18 
  -2  -3  20 4523.14 814.004  18 
  -2   3  19 10295.1 1217.94   7 
  -2  -3  19 11734.5 1358.52   7 
  -2   3  19 9669.79 1148.25  18 
  -2  -3  19 9635.72 1183.72  18 
  -2   3  18 26730.2 3550.91   2 
  -2  -3  18 27804.5 3731.52   2 
  -2  -3  18 28093.3 1970.08  18 
  -2   3  18 30717.7 1978.40  18 
  -2   3  17 3437.37 1353.97   2 
  -2  -3  17 3798.60 1298.39   2 
  -2   3  17 5714.10 891.948  18 
  -2  -3  17 4736.09 726.314  15 
  -2   3  16 2203.80 988.096   2 
  -2  -3  16 3319.25 1408.12   2 
  -2   3  16 2641.12 533.107  18 
  -2  -3  16 1869.31 469.432  15 
  -2   3  15 1777.64 853.401   2 
  -2  -3  15 2032.15 971.038   2 
  -2   3  15 3372.64 641.364  18 
  -2  -3  15 2591.36 583.525  15 
  -2   3  14 941.788 703.555   2 
  -2  -3  14 3164.02 1210.25   2 
  -2  -3  13 15443.1 2206.62   2 
  -2   3  13 19489.7 2429.69   2 
  -2   3  12 33669.3 3009.19   2 
  -2  -3  12 26852.7 2764.86   2 
  -2   3  11 118510. 5286.32   2 
  -2  -3  11 95592.0 4836.85   2 
  -2   3  10 1288.12 617.686   2 
  -2  -3  10 2028.00 849.600   2 
  -2  -3  10 666.960 396.758  12 
  -2  -3  10 1352.84 429.253   9 
  -2   3   9 16141.9 1775.09   2 
  -2  -3   9 12331.6 1599.49   2 
  -2  -3   9 13930.3 1156.54   9 
  -2   3   9 14109.0 1587.06  10 
  -2  -3   9 12351.6 1073.17  12 
  -2  -3   8 9441.10 1297.53   2 
  -2   3   8 12210.1 1454.45   2 
  -2  -3   8 10884.2 951.073   9 
  -2   3   8 11126.6 1318.65  10 
  -2  -3   8 11238.3 997.482  12 
  -2   3   7 21785.6 1772.46   2 
  -2  -3   7 21843.5 1794.80   2 
  -2  -3   7 21377.6 1235.52   9 
  -2   3   7 22938.1 1721.83  10 
  -2  -3   7 21695.3 1330.84  12 
  -2   3   6 1492.94 489.180   2 
  -2  -3   6 1384.03 454.835   2 
  -2   3   6 1380.03 429.096  10 
  -2  -3   6 1497.85 392.269  12 
  -2  -3   6 1821.59 388.955   9 
  -2  -3   5 146625. 3911.09   2 
  -2   3   5 137445. 3784.93   2 
  -2  -3   5 135294. 3157.14  12 
  -2   3   5 134809. 3408.39  10 
  -2  -3   4 4820.11 689.472   2 
  -2   3   4 4372.35 670.148   2 
  -2   3   4 4815.14 611.512  10 
  -2  -3   4 4464.95 597.803  12 
  -2  -3   4 4426.52 535.365   9 
  -2  -3   3 37433.1 1625.31   2 
  -2   3   3 39006.7 1681.31   2 
  -2  -3   3 35828.1 1360.71   3 
  -2   3   3 36763.8 1424.45   3 
  -2  -3   3 35494.5 1576.98  12 
  -2   3   3 33570.3 1276.20  10 
  -2   3   2 2483.42 383.865   3 
  -2  -3   2 2759.28 449.544   2 
  -2   3   2 2567.77 440.450   2 
  -2  -3   2 2496.37 373.703   3 
  -2  -3   2 2861.76 457.975  12 
   2  -3  -2 2248.99 323.310   9 
  -2   3   2 2463.83 300.331  10 
  -2   3   1 93231.0 2105.04   4 
  -2  -3   1 92860.0 2124.64   4 
  -2   3   0 96567.2 1966.53   1 
  -2  -3   0 100028. 2098.06   1 
  -2  -3   0 102200. 2256.90   4 
   2   3   0 105006. 2440.40  10 
   2   3   1 434885. 5399.23  10 
   2  -3   2 102687. 2507.12  11 
   2   3   2 105106. 2877.04  10 
   2  -3   3 8816.30 820.495  11 
   2   3   3 8758.58 973.438  10 
   2  -3   4 12473.1 1018.41  11 
   2   3   4 10862.6 1138.95  10 
   2  -3   5 10261.9 1022.79  11 
   2   3   5 10115.9 1163.62  10 
   2   3   6 87663.8 3591.13  10 
   2  -3   6 84835.5 3032.39  11 
   2   3   7 14156.4 1570.33  10 
   2  -3   7 13903.2 1301.58  11 
   2   3   8 119728. 4775.70  10 
   2  -3   8 125278. 4131.43  11 
   2  -3   9 15156.0 1509.16  11 
   2   3   9 21101.4 2140.74  10 
   2  -3  10 33238.1 2377.80  11 
   2   3  10 33234.0 2823.58  10 
   2  -3  11 13086.1 1599.56  11 
   2   3  11 12417.4 1880.71  10 
   2   3  12 78724.5 4545.25   2 
   2   3  12 56675.2 4131.44  10 
   2  -3  13 9144.53 2010.34   2 
   2   3  13 6514.57 1711.76   2 
   2   3  14 8701.62 1821.97   2 
   2   3  14 7732.91 1357.60  11 
  -2  -3 -14 5680.44 802.059  14 
  -2   3 -14 6535.98 793.638  14 
   2   3  15 7650.55 1753.15   2 
   2  -3  15 5717.75 1508.33   2 
  -2   3 -15 7949.60 924.302  14 
  -2  -3 -15 6967.59 882.089  14 
   2   3  16 37207.6 3739.23   2 
   2  -3  16 39355.3 3991.41   2 
   2   3  16 32696.6 1934.80  18 
  -2   3 -16 33372.0 1873.52  14 
  -2  -3 -16 30368.7 1845.49  14 
   2   3  17 1625.96 1268.99   2 
   2  -3  17 627.102 1774.93   2 
   2   3  17 4609.30 780.900  18 
  -2   3 -17 3519.79 628.824  14 
  -2  -3 -17 3640.68 652.068  14 
   2   3  18 1392.32 505.677  18 
  -2   3 -18 1927.43 544.641  14 
   2   3  19 2062.71 533.872  18 
  -2   3 -19 2444.62 529.616  14 
   2   3  20 1121.14 441.656  18 
  -2   3 -20 1356.30 470.905  14 
   2   3  21 4958.05 746.042  18 
   2  -3  21 5533.86 860.145  18 
   2  -3  22 6711.75 867.446  18 
   2   3  22 6353.62 778.424  18 
   2  -3  23 4567.53 711.875   7 
   2   3  23 4380.53 664.669   7 
   2  -3  23 3855.19 596.626  18 
   2   3  24 3619.12 536.799   7 
   2  -3  24 3171.83 523.571   7 
   2  -3  24 4246.72 589.553  18 
   2  -3  25-305.055 238.764   7 
   2   3  25-2.62831 184.423   7 
  -2   3 -25-199.406 264.862   8 
  -2  -4  25 179.823 349.688   7 
  -2   4  25-130.633 319.046   7 
  -2  -4  25 184.672 228.433  18 
  -2   4  24 4666.44 642.766   7 
  -2  -4  24 4662.44 715.271   7 
  -2  -4  24 4538.58 689.991  18 
  -2  -4  23 5924.15 870.548   7 
  -2   4  23 6508.74 853.937   7 
  -2  -4  23 6237.88 863.082  18 
  -2   4  22 19599.2 1542.70   7 
  -2  -4  22 20544.4 1641.47   7 
  -2  -4  22 19137.3 1549.97  18 
  -2  -4  21 13722.7 1417.14   7 
  -2   4  21 15143.6 1423.25   7 
  -2  -4  21 13758.4 1368.33  18 
  -2   4  21 14262.9 1308.38  18 
  -2   4  20 1396.39 493.358   7 
  -2  -4  20 1545.98 629.162   7 
  -2   4  20 791.814 395.544  18 
  -2  -4  20 199.434 373.251  18 
  -2   4  19 1993.29 620.538   7 
  -2  -4  19 2546.09 709.727   7 
  -2   4  19 1394.40 498.708  18 
  -2  -4  19 910.232 458.303  18 
  -2  -4  19 1741.22 524.747  15 
  -2   4  18 1439.93 469.902  18 
  -2  -4  18 872.557 341.317  15 
  -2   4  17 9892.21 2105.41   2 
  -2  -4  17 10962.4 2500.55   2 
  -2   4  17 11085.8 1238.01  18 
  -2  -4  17 10262.3 1136.54  15 
  -2  -4  16 4636.51 1551.15   2 
  -2   4  16 5775.79 1640.88   2 
  -2   4  16 7296.16 964.569  18 
  -2  -4  16 5742.32 796.301  15 
  -2   4  15 58960.8 2599.37  18 
  -2  -4  15 54872.1 4600.68   2 
  -2   4  15 61587.1 4815.05   2 
  -2   4  14 53453.2 4246.27   2 
  -2  -4  14 47353.4 4066.30   2 
  -2   4  13 941.781 604.923   2 
  -2  -4  13 134.001 505.177   2 
  -2   4  12-89.9287 521.342   2 
  -2  -4  12-34.0149 625.369   2 
  -2  -4  11 9961.59 1666.97   2 
  -2   4  11 10309.8 1617.09   2 
  -2  -4  11 9739.79 1138.47   9 
  -2  -4  10 91062.2 4451.72   2 
  -2   4  10 92133.7 4292.83  10 
  -2  -4  10 90339.4 3248.71   9 
  -2  -4  10 93314.7 3081.04  12 
  -2   4   9 6313.87 1132.64   2 
  -2  -4   9 4537.34 1037.89   2 
  -2   4   9 5389.69 1004.54  10 
  -2  -4   9 5486.48 795.764   9 
  -2  -4   9 4691.58 728.011  12 
  -2  -4   8 10102.7 1344.60   2 
  -2   4   8 10869.1 1397.67   2 
  -2   4   8 10122.5 1275.72  10 
  -2  -4   8 10940.3 1045.77   9 
  -2  -4   8 10688.7 1005.09  12 
  -2  -4   7 229.068 329.607   2 
  -2   4   7 1112.08 487.487   2 
  -2  -4   7 680.102 330.437  12 
  -2   4   7 555.203 466.331  10 
  -2  -4   7 705.580 280.859   9 
  -2  -4   6 61824.1 2814.62   2 
  -2   4   6 63217.0 2806.28   2 
  -2  -4   6 60515.8 2286.36  12 
  -2  -4   6 58367.6 2188.81   9 
  -2   4   6 59071.8 2588.28  10 
  -2  -4   5 8622.61 967.687   2 
  -2   4   5 9077.92 1003.43   2 
  -2  -4   5 9251.28 918.139  12 
  -2  -4   5 7783.71 801.529   9 
  -2   4   5 8723.44 890.886  10 
  -2   4   4 50909.5 2127.64   2 
  -2  -4   4 51846.3 2109.40   2 
  -2   4   4 46327.4 1829.34  10 
  -2  -4   4 48433.6 1961.15  12 
  -2  -4   3 18500.3 974.513   3 
  -2   4   3 19432.8 1026.68   3 
  -2  -4   3 17620.8 1141.99   2 
  -2   4   3 19903.8 1208.97   2 
  -2  -4   3 18056.1 1251.79  12 
  -2   4   3 16310.9 974.625  10 
  -2   4   2 44038.1 1402.71   3 
  -2   4   2 43677.4 1636.56   2 
  -2  -4   2 43488.2 1575.71   2 
   2  -4  -2 45739.9 1597.42   9 
  -2   4   2 41633.0 1311.67  10 
  -2   4   1 189421. 2328.74  10 
   2  -4  -1 195516. 3259.94   9 
  -2  -4   0 86004.2 2066.17   4 
  -2   4   0 86644.4 2027.27   4 
  -2  -4   0 87028.5 1971.37   1 
  -2   4   0 87049.7 1885.34   1 
   2   4   1 308170. 4790.23  10 
   2   4   2 27564.3 1570.14  10 
   2   4   3 847.672 412.975  10 
   2  -4   4 47542.8 2030.04  11 
   2   4   4 49045.1 2453.10  10 
   2   4   5 22378.1 1763.69  10 
   2  -4   5 23984.4 1549.92  11 
   2   4   6-3.09044 340.556  10 
   2  -4   6 340.935 284.558  11 
   2  -4   7 10201.7 1196.38  11 
   2   4   7 9632.18 1320.49  10 
   2   4   8 23692.7 2183.83  10 
   2  -4   8 26219.3 1936.11  11 
   2   4   9 48986.4 3318.31  10 
   2  -4   9 47905.8 2757.51  11 
   2   4  10 47690.1 3466.02  10 
   2   4  11 409.554 411.761  10 
   2   4  12 17949.5 2427.72   2 
   2  -4  12 25162.0 2933.52   2 
   2  -4  13 79009.0 5021.05   2 
   2   4  13 76165.5 4728.67   2 
   2   4  14 11968.1 2044.96  10 
   2   4  14 13437.3 1829.19  11 
   2  -4  14 17099.4 2498.86   2 
   2   4  14 15467.0 2368.85   2 
   2   4  14 11937.8 1117.01  18 
  -2  -4 -14 10647.8 1054.74  14 
  -2   4 -14 12938.5 1122.48  14 
   2   4  15 34060.6 3456.41   2 
   2   4  15 30103.7 1782.07  18 
  -2  -4 -15 28855.6 1757.97  14 
  -2   4 -15 30588.6 1767.49  14 
   2  -4  16 5667.71 1343.31   2 
   2   4  16 8824.63 1507.44   2 
   2   4  16 9540.65 1075.41  18 
  -2   4 -16 9341.37 1029.18  14 
   2   4  17 21225.5 1556.09  18 
  -2   4 -17 19906.1 1481.15  14 
   2   4  18 27712.6 1787.56  18 
  -2   4 -18 25022.9 1675.99  14 
   2   4  19 5256.13 795.170  18 
  -2   4 -19 4762.11 730.664  14 
   2   4  20 6951.62 865.494  18 
  -2   4 -20 5659.64 791.072  14 
   2   4  21 10040.1 984.587  18 
   2  -4  21 10140.5 1120.30  18 
  -2   4 -21 7784.81 878.565  14 
   2  -4  22 1760.93 551.194   7 
   2  -4  22 1207.13 405.901  18 
   2  -4  23 2161.72 533.011   7 
   2   4  23 2267.35 460.988   7 
   2  -4  23 2417.68 524.144  18 
   2   4  24 4529.78 568.664   7 
   2  -4  24 5179.55 647.446   7 
   2  -4  24 5082.83 622.329  18 
  -2   5  25 309.708 266.658   6 
  -2  -5  25 723.553 294.970   6 
  -2   5  25 182.278 270.215   7 
  -2  -5  25 407.804 245.535  18 
  -2   5  24-141.503 264.324   7 
  -2  -5  24-403.898 417.939   7 
  -2  -5  24-10.6859 282.617  18 
  -2  -5  23 703.794 427.028   7 
  -2   5  23 757.271 405.699   7 
  -2  -5  23 726.340 395.319  18 
  -2  -5  22 199.168 369.608   7 
  -2   5  22 673.079 345.683   7 
  -2  -5  22 887.498 442.600  18 
  -2   5  21 4116.72 736.252   7 
  -2  -5  21 2956.06 697.701   7 
  -2  -5  21 3736.21 777.628  18 
  -2  -5  20 1196.79 574.260   7 
  -2   5  20 1827.34 567.436   7 
  -2  -5  20 2831.41 685.103  18 
  -2   5  20 2046.66 558.070  18 
  -2  -5  20 1771.70 514.853  15 
  -2  -5  19 14930.3 1511.55   7 
  -2   5  19 16502.6 1510.60   7 
  -2  -5  19 14563.9 1456.57  18 
  -2   5  19 16731.9 1455.17  18 
  -2  -5  19 14639.6 1369.24  15 
  -2  -5  18 18473.8 1698.88   7 
  -2   5  18 19630.1 1609.25   7 
  -2   5  18 17326.5 1507.55  18 
  -2  -5  18 17061.3 1488.17  15 
  -2   5  17 20107.6 3016.43   2 
  -2  -5  17 20147.2 3124.94   2 
  -2   5  17 24110.9 1739.21  18 
  -2  -5  17 24962.8 1818.18  15 
  -2  -5  16 22412.0 3090.74   2 
  -2   5  16 25648.8 3230.30   2 
  -2   5  16 26703.8 1812.18  18 
  -2  -5  16 22803.8 1722.94  15 
  -2   5  15 15748.0 1351.30  18 
  -2  -5  15 14714.1 2439.27   2 
  -2   5  15 14753.4 2460.66   2 
  -2   5  14 41577.5 2113.98  18 
  -2  -5  14 38132.4 3663.39   2 
  -2   5  14 43447.6 3851.15   2 
  -2  -5  13 66230.6 4606.68   2 
  -2   5  13 81080.3 4967.13   2 
  -2  -5  12 60010.8 4136.19   2 
  -2   5  12 72458.7 4441.96   2 
  -2  -5  11 40221.2 3212.77   2 
  -2   5  11 46104.5 3336.14   2 
  -2  -5  11 37514.8 2361.07   9 
  -2   5  11 39138.5 3039.17  10 
  -2   5  10 1287.23 617.664   2 
  -2  -5  10 93.9570 597.563   2 
  -2  -5  10 1277.34 423.622  12 
  -2   5  10 1279.51 689.024  10 
  -2  -5  10 1606.89 511.168   9 
  -2  -5   9 9503.86 1416.42   2 
  -2   5   9 10253.1 1426.65   2 
  -2   5   9 9070.89 1318.98  10 
  -2  -5   9 9334.25 1020.70  12 
  -2  -5   9 9437.58 1118.35   9 
  -2  -5   8 769.343 472.858   2 
  -2   5   8 534.327 455.021   2 
  -2  -5   8 888.903 380.971   9 
  -2   5   8 1470.45 553.280  10 
  -2  -5   8 1182.12 387.768  12 
  -2  -5   7 43437.1 2549.89   2 
  -2   5   7 40935.9 2492.63   2 
  -2  -5   7 42197.7 2058.58  12 
  -2   5   7 39466.1 2353.63  10 
  -2  -5   7 37080.4 1975.47   9 
  -2   5   6 88600.1 3346.01   2 
  -2  -5   6 91539.4 3410.42   2 
  -2   5   6 86432.9 3164.47  10 
  -2  -5   6 86532.2 2937.73   9 
  -2  -5   6 88806.2 2962.01  12 
  -2   5   5 12219.0 1171.54   2 
  -2  -5   5 14148.5 1263.43   2 
  -2  -5   5 13795.6 1166.31  12 
  -2  -5   5 11883.8 1076.49   9 
  -2   5   5 11994.0 1111.44  10 
  -2  -5   4 1280.00 362.987   3 
  -2   5   4 1333.74 418.808   2 
  -2  -5   4 1494.70 409.754   2 
  -2   5   4 1162.70 341.862   3 
  -2   5   4 1137.53 378.782  10 
  -2  -5   4 1269.51 382.928  12 
  -2   5   3 67130.7 1936.82   3 
  -2   5   3 64270.3 2165.37   2 
  -2  -5   3 63720.3 2084.46   2 
  -2  -5   3 62390.8 1785.77   3 
  -2   5   3 63017.3 2042.45  10 
  -2  -5   2-62.2348 178.371   2 
  -2   5   2 128.788 178.385  10 
   2  -5  -2 133.006 226.496   9 
  -2   5   1 169067. 2618.95  10 
   2  -5  -1 179214. 3509.83   9 
  -2  -5   0 32093.4 1210.74   1 
  -2  -5   0 32083.4 1268.87   4 
  -2   5   0 30608.1 1121.90   1 
  -2   5   0 30852.6 1225.81   4 
   2   5   0 33978.7 1652.58  10 
   2  -5   0 34405.7 1583.11   9 
   2   5   1 64309.6 2351.03  10 
   2   5   2 13254.5 1157.77  10 
   2   5   3 4195.77 748.025  10 
   2   5   4 3899.25 787.660  10 
   2   5   5 348367. 7241.45  10 
   2  -5   6 60815.8 1418.01  12 
   2   5   6 91726.5 3871.34  10 
   2   5   7 61580.0 3407.41  10 
   2   5   8-169.883 578.251  10 
   2   5   9 23311.0 2351.12  10 
   2   5  10 1476.15 784.338  10 
   2   5  11 33657.4 2865.81   2 
   2   5  11 24590.2 2678.88  10 
   2   5  12 4253.15 1377.24   2 
   2   5  12 22.5129 594.700  10 
   2   5  13 448.566 628.598   2 
   2   5  13 564.228 774.347  10 
  -2   5 -13 638.784 291.756  14 
   2   5  14 3557.95 1300.29  10 
   2   5  14 2231.58 888.715   2 
   2  -5  14 2941.33 1148.98   2 
   2   5  14 3282.68 602.997  18 
  -2   5 -14 4520.02 722.984  14 
   2  -5  15 33552.5 3629.86   2 
   2   5  15 29471.1 3224.13   2 
   2   5  15 25875.3 1646.13  18 
  -2   5 -15 31464.6 1811.10  14 
   2  -5  16 17298.6 2682.76   2 
   2   5  16 15352.9 2322.76   2 
   2   5  16 17755.3 1414.80  18 
  -2   5 -16 18407.2 1415.81  14 
   2   5  17 50674.9 2363.76  18 
  -2   5 -17 44340.6 2219.51  14 
   2   5  18 4726.56 759.077  18 
  -2   5 -18 4085.91 703.493  14 
   2   5  19 10133.1 1048.22  18 
  -2   5 -19 8198.78 985.859  14 
   2   5  20 119.486 264.003  18 
  -2   5 -20-675.196 349.880  14 
   2  -5  21 2480.46 614.106  18 
  -2   5 -21 2455.67 554.783  14 
   2   5  22 8254.47 912.285   7 
   2  -5  22 6428.12 861.540   7 
   2  -5  22 6471.73 847.481  18 
   2   5  23 26.1857 298.948   7 
   2  -5  23 448.818 349.780   7 
   2  -5  23 315.459 304.207  18 
   2  -5  24 10417.7 862.737   7 
   2   5  24 10852.2 831.074   7 
   2  -5  24 10099.7 847.543  18 
  -2   6  25 3195.63 475.139   6 
  -2  -6  25 2766.77 452.315   6 
  -2  -6  25 3711.10 542.439  18 
  -2  -6  24-149.576 300.891   7 
  -2   6  24 43.6045 237.587   7 
  -2  -6  24-480.633 344.267  18 
  -2   6  23-126.787 377.932   7 
  -2  -6  23 231.152 308.312   7 
  -2  -6  23 319.724 361.051  18 
  -2   6  22 27365.4 1727.32   7 
  -2  -6  22 27459.0 1847.76   7 
  -2  -6  22 27040.1 1805.33  18 
  -2   6  21 4997.05 776.844   7 
  -2  -6  21 5077.70 871.162   7 
  -2  -6  21 4564.86 822.086  18 
  -2  -6  21 4811.68 797.815  15 
  -2   6  20 67548.3 2913.28   7 
  -2  -6  20 65052.3 3026.05   7 
  -2  -6  20 63359.5 2962.51  18 
  -2  -6  20 65346.9 2856.10  15 
  -2  -6  19-76.7206 367.665   7 
  -2   6  19-366.158 436.088   7 
  -2  -6  19-551.137 505.744  15 
  -2   6  18 222.143 385.787   7 
  -2  -6  18 393.318 430.960   7 
  -2   6  18-23.3120 349.697  18 
  -2  -6  18 151.383 323.211  15 
  -2   6  17 31180.3 3689.99   2 
  -2  -6  17 31835.0 3952.00   2 
  -2  -6  17 40414.8 2379.94   7 
  -2   6  17 40439.1 2244.88  18 
  -2  -6  17 40943.7 2353.55  15 
  -2   6  16 132128. 3949.37  18 
  -2   6  16 115234. 6844.16   2 
  -2  -6  16 107684. 6885.83   2 
  -2   6  15 15488.4 1353.57  18 
  -2   6  15 13655.6 2276.95   2 
  -2  -6  14 19494.1 1684.42  19 
  -2   6  14 21121.7 1508.31  18 
  -2  -6  14 20787.6 2807.79   2 
  -2   6  14 23049.6 2784.50   2 
  -2  -6  13 2071.06 907.494   2 
  -2   6  13 3448.89 1052.44   2 
  -2   6  12 158832. 6623.12   2 
  -2  -6  12 144007. 6469.43   2 
  -2   6  12 144651. 6218.11  10 
  -2   6  11 2059.89 757.950   2 
  -2  -6  11 1027.92 707.140   2 
  -2  -6  11 1758.29 577.665   9 
  -2   6  11 1853.66 786.484  10 
  -2  -6  10 188322. 6529.37   2 
  -2  -6  10 178583. 4627.53  12 
  -2  -6  10 183137. 5302.90   9 
  -2   6  10 184529. 6304.05  10 
  -2   6   9 62.1086 550.661   2 
  -2  -6   9 233.035 432.604   2 
  -2  -6   9-1.15609 214.996  12 
  -2   6   9 594.054 561.219  10 
  -2  -6   9 110.775 307.619   9 
  -2  -6   8 20389.1 1893.73   2 
  -2   6   8 20104.7 1869.40   2 
  -2  -6   8 19317.9 1607.29   9 
  -2  -6   8 18129.4 1452.05  12 
  -2   6   8 18949.0 1816.88  10 
  -2  -6   7 776.203 453.940   2 
  -2   6   7 716.981 445.074   2 
  -2  -6   7 714.228 321.886   9 
  -2  -6   7 179.506 302.963  12 
  -2   6   7 380.210 348.772  10 
  -2  -6   6 1080.38 427.802   2 
  -2   6   6 1190.84 406.913   2 
  -2  -6   6 1242.51 435.344  12 
  -2   6   6 987.105 393.437  10 
  -2  -6   6 1223.90 461.636   9 
  -2   6   5 26247.4 1697.42   2 
  -2  -6   5 29071.1 1773.88   2 
  -2  -6   5 27677.5 1455.03   3 
  -2  -6   5 28450.6 1785.86  12 
  -2  -6   5 26962.2 1735.32   9 
  -2   6   5 25926.1 1677.79  10 
  -2  -6   4 174489. 3843.75   2 
  -2  -6   4 162516. 3127.92   3 
  -2   6   4 166130. 3352.94   3 
  -2   6   4 167012. 3838.57   2 
  -2   6   4 168725. 3895.31  10 
  -2   6   3 25832.4 1198.39   3 
  -2  -6   3 25162.3 1296.79   2 
  -2  -6   3 23779.3 1080.21   3 
  -2   6   3 25951.1 1372.76   2 
  -2   6   3 26146.7 1429.77  10 
  -2   6   2 116212. 2712.15  10 
   2  -6  -2 118942. 3186.73   9 
   2  -6  -1 2454.87 490.948   9 
  -2   6   1 2260.75 381.238  10 
  -2   6   0 100108. 2120.53   4 
   2   6   0 112809. 3217.18  10 
   2  -6   0 112786. 3137.65   9 
  -2   6   0 104372. 2282.05  10 
  -2   6  -1 39.6574 122.895   1 
  -2  -6  -1 44.6696 181.709   4 
  -2  -6  -1 191.887 178.452   1 
   2   6   1-89.2129 293.983  10 
   2  -6   1 149.593 210.661   9 
   2   6   2 1015.27 408.807  10 
   2   6   3 16736.2 1460.17  10 
   2   6   4 20826.1 1727.50  10 
   2   6   5 20405.8 1804.29  10 
   2   6   6 3669.35 835.521  10 
   2   6   7-17.4642 478.939  10 
   2   6   8 293923. 7911.58  10 
   2   6   9 39415.1 3073.71  10 
   2   6  10 50518.9 3695.63  10 
   2   6  11 11408.3 1757.17   2 
   2   6  11 6960.05 1483.39  10 
   2  -6  12 46889.8 3748.06   2 
   2   6  12 42666.7 3324.09   2 
   2   6  12 41062.8 3673.93  10 
   2  -6  13 6758.96 1544.03   2 
   2   6  13 9507.30 1677.29   2 
   2   6  13 7211.76 1629.10  10 
  -2   6 -13 7494.45 915.071  14 
   2  -6  14 111426. 6397.25   2 
   2   6  14 106269. 5877.57   2 
   2   6  14 100314. 6238.72  10 
  -2   6 -14 95046.7 3193.75  14 
   2  -6  15 860.401 1358.67   2 
   2   6  15 425.041 1258.17   2 
   2   6  15 2353.78 994.210  10 
  -2   6 -15 3144.10 697.636  14 
   2  -6  16 49784.4 4681.27   2 
   2   6  16 42882.6 4086.33   2 
  -2   6 -16 52949.3 2415.92  14 
  -2   6 -17 13140.0 1223.19  14 
  -2   6 -18 1561.87 467.263  14 
  -2   6 -19 976.599 361.163  14 
  -2   6 -20 5075.38 761.113  14 
  -2   6 -21-115.371 301.729  14 
   2  -6  22 34146.4 1835.06   7 
   2   6  22 31992.3 1659.67   7 
   2  -6  22 30584.9 1773.90  18 
   2  -6  23 71.7477 251.683   7 
   2   6  23 151.322 222.871   7 
   2  -6  23 77.8808 260.662  18 
   2   6  24 3510.67 460.537   7 
  -2   6 -24 4548.36 658.400   8 
   2  -6  24 4209.01 521.838   7 
  -2  -6 -24 4604.70 613.199   8 
  -2  -7  25 547.467 255.912  18 
  -2   7  24 1585.10 371.842   7 
  -2  -7  24 1774.73 420.629   6 
  -2  -7  24 1561.62 413.289  18 
  -2  -7  23 391.299 344.360   7 
  -2   7  23 768.201 300.900   7 
  -2  -7  23 939.602 375.039  18 
  -2  -7  22 1933.13 533.321   7 
  -2   7  22 1671.18 455.436   7 
  -2  -7  22 1534.95 498.322  18 
  -2  -7  22 1010.18 386.653  15 
  -2   7  21-361.844 420.850   7 
  -2  -7  21-311.509 426.943   7 
  -2  -7  21 289.114 423.801  18 
  -2  -7  21 315.897 398.111  15 
  -2  -7  20 20051.1 1659.17   7 
  -2   7  20 20460.5 1574.02   7 
  -2  -7  20 19704.2 1688.15  18 
  -2  -7  20 21634.6 1688.98  15 
  -2  -7  19 19867.7 1736.38   7 
  -2   7  19 21373.1 1640.91   7 
  -2  -7  19 21466.2 1722.55  15 
  -2  -7  18 37417.2 2310.52   7 
  -2   7  18 38682.0 2210.55   7 
  -2  -7  18 41104.2 2382.45  15 
  -2   7  17 32538.3 3783.56   2 
  -2  -7  17 47846.0 2559.33   7 
  -2  -7  17 34592.8 4127.63   2 
  -2   7  17 48519.1 2456.30   7 
  -2  -7  17 49095.7 2607.00  15 
  -2   7  16 249.629 321.260  18 
  -2  -7  16 602.628 392.367   7 
  -2   7  16 832.497 444.653   7 
  -2   7  15 148.104 279.165  18 
  -2  -7  15-2723.04 1193.31   2 
  -2   7  15-1482.82 878.445   2 
  -2   7  14 37159.1 2040.75  18 
  -2  -7  14 35270.4 2332.38  19 
  -2   7  14 37345.3 3643.46   2 
  -2  -7  14 33458.4 3503.32   2 
  -2  -7  13 41816.6 3702.38   2 
  -2   7  13 46746.0 3829.66   2 
  -2  -7  12 11333.5 1921.27   2 
  -2   7  12 15421.3 2113.91   2 
  -2   7  12 13522.4 1989.07  10 
  -2   7  11 596.806 540.711   2 
  -2  -7  11 507.561 479.118   2 
  -2  -7  11 1115.52 522.452   9 
  -2   7  11 458.356 492.123  10 
  -2   7  10 25502.0 2394.24   2 
  -2  -7  10 27064.6 2528.73   2 
  -2  -7  10 24222.6 1790.57  12 
  -2   7  10 24664.6 2379.74  10 
  -2  -7  10 23568.1 2060.12   9 
  -2   7   9 35503.2 2663.31   2 
  -2  -7   9 32180.8 2545.05   2 
  -2  -7   9 35231.7 2417.37   9 
  -2  -7   9 34336.2 2122.27  12 
  -2   7   9 31896.4 2557.90  10 
  -2  -7   8 2227.55 754.260   2 
  -2   7   8 1983.40 609.655   2 
  -2  -7   8 2054.94 623.894   9 
  -2  -7   8 2177.95 611.804  12 
  -2   7   8 2426.64 746.015  10 
  -2  -7   7 872.410 477.210   2 
  -2   7   7 252.191 350.406   2 
  -2  -7   7 418.608 333.874   9 
  -2   7   7 1407.94 600.886  10 
  -2  -7   7 678.133 455.002  12 
  -2  -7   6 48300.2 2472.15   2 
  -2  -7   6 52064.6 2191.92   3 
  -2   7   6 48839.7 2513.54   2 
  -2   7   6 52955.1 2662.42  10 
  -2  -7   6 49819.9 2639.16   9 
  -2  -7   6 55525.0 2658.32  12 
  -2  -7   5 16236.6 1096.85   3 
  -2   7   5 16932.8 1191.08   3 
  -2   7   5 16679.1 1348.56   2 
  -2  -7   5 16894.3 1325.09   2 
  -2   7   5 16786.8 1429.64  10 
  -2  -7   5 18688.4 1571.01  12 
  -2   7   4 278252. 4926.49   2 
  -2  -7   4 273479. 3991.73   3 
  -2   7   4 281751. 4376.35   3 
  -2  -7   4 274451. 4723.84   2 
  -2  -7   3 16729.8 1034.00   2 
  -2   7   3 18648.4 1310.66  10 
  -2   7   2 39679.3 1730.88  10 
  -2   7   1 37156.0 1563.89  10 
   2  -7  -1 39103.2 1992.42   9 
   2   7  -1 37669.4 1988.57  10 
   2   7   0 4458.56 717.178  10 
   2  -7   0 4935.52 740.880   9 
  -2   7   0 4110.77 538.192  10 
  -2  -7  -1 60698.8 1776.08   4 
  -2  -7  -1 63556.9 1751.75   1 
  -2   7  -1 62325.7 1566.34   1 
  -2   7  -1 62015.4 1730.72   4 
   2   7   1 75972.4 2888.62  10 
   2  -7   1 77447.4 2830.49   9 
   2   7   2 23853.4 1711.25  10 
   2  -7   2 24248.1 1624.75   9 
   2   7   3 131654. 4188.35  10 
   2  -7   3 131433. 3903.02   9 
   2   7   4 179716. 5214.97  10 
   2   7   5 73600.1 3515.42  10 
   2   7   6 257359. 6879.43  10 
   2   7   7 318074. 8040.11  10 
   2   7   8 86246.9 4401.75  10 
   2   7   9 25970.7 2593.15  10 
   2   7  10 35407.4 2710.43   2 
   2  -7  10 41412.7 3327.34   2 
   2   7  10 31818.5 2986.64  10 
   2   7  11 977.141 760.501   2 
   2   7  11 6.19613 648.105  10 
   2   7  12 20636.4 2362.14   2 
   2  -7  12 21534.0 2606.00   2 
   2   7  12 16299.0 2412.56  10 
  -2   7 -12 16844.9 1295.62  14 
   2   7  13 914.400 789.396  10 
  -2   7 -13 1264.33 460.065  14 
   2   7  14-787.431 722.575  10 
   2  -7  14-938.479 630.491   9 
  -2   7 -14 90.0633 295.906  14 
   2   7  15 108294. 6236.23   2 
   2  -7  15 117882. 6971.71   2 
   2   7  15 128223. 7368.10  10 
  -2   7 -15 121489. 3647.21  14 
   2   7  16 56911.3 4708.61   2 
   2  -7  16 56152.4 4997.20   2 
  -2   7 -16 71948.2 2848.52  14 
  -2   7 -17 10499.9 1104.30  14 
  -2   7 -18 20251.6 1532.44  14 
  -2   7 -19 758.629 396.952  14 
  -2   7 -20 765.474 387.462  14 
   2   7  21 2150.18 491.168   7 
   2  -7  21 2361.23 595.849   7 
  -2   7 -21 1777.56 429.546  14 
   2   7  22 5952.45 699.970   7 
   2  -7  22 5874.41 787.272   7 
   2  -7  22 7119.93 880.155  18 
   2   7  23-170.176 223.465   7 
   2  -7  23-130.951 292.553   7 
   2  -7  23-144.937 304.523  18 
   2  -7  24 22518.3 1185.06  18 
  -2  -8  25 21717.4 1118.75  18 
  -2   8  24 16.8845 218.486   6 
  -2  -8  24 104.209 235.414  18 
  -2  -8  23 2120.86 501.239   6 
  -2  -8  23 2041.89 462.366   7 
  -2   8  23 2442.87 480.336   7 
  -2  -8  23 2558.59 562.863  18 
  -2  -8  22-285.866 398.754   7 
  -2   8  22 143.767 317.327   7 
  -2  -8  22 753.339 422.227  18 
  -2  -8  22 428.334 319.113  15 
  -2  -8  21 46618.3 2390.39   7 
  -2   8  21 47870.5 2240.37   7 
  -2  -8  21 51885.8 2539.14  18 
  -2  -8  21 49223.5 2429.41  15 
  -2  -8  20 1222.03 372.789   7 
  -2   8  20 1558.84 452.601   7 
  -2  -8  20 2524.71 694.777  18 
  -2  -8  20 2977.50 718.836  15 
  -2   8  19 8644.74 1034.10   7 
  -2  -8  19 7961.51 1071.60   7 
  -2  -8  19 9516.38 1214.33  15 
  -2   8  18 255.644 321.148   7 
  -2  -8  18 36.6279 433.291   7 
  -2  -8  18 311.435 416.234  15 
  -2  -8  17 59953.2 2901.42   7 
  -2   8  17 68048.5 2826.05   7 
  -2  -8  17 64157.6 3088.66  15 
  -2  -8  16 8101.78 1087.73   7 
  -2  -8  16 3721.08 1402.69   2 
  -2   8  16 4220.25 1407.57   2 
  -2   8  16 8929.24 1065.32   7 
  -2  -8  15 116634. 4496.46  19 
  -2   8  15 104635. 3418.54   7 
  -2   8  15 104439. 6272.52   2 
  -2  -8  15 104342. 3598.33   7 
  -2  -8  15 94227.3 6217.58   2 
  -2  -8  14 14088.7 1521.22  19 
  -2  -8  14 12001.0 2144.18   2 
  -2   8  14 14068.5 2205.17   2 
  -2  -8  14 10359.2 1072.28   7 
  -2   8  13 2251.36 897.031  10 
  -2  -8  13 759.845 495.010  19 
  -2   8  13 1075.23 506.643   2 
  -2   8  12 11935.4 1879.73   2 
  -2  -8  12 9588.27 1720.63   2 
  -2   8  12 12998.7 1994.51  10 
  -2  -8  11 206585. 7407.87   2 
  -2   8  11 221198. 7427.03   2 
  -2   8  11 199796. 7275.50  10 
  -2  -8  11 193796. 6415.86   9 
  -2  -8  10 7454.59 1364.58   2 
  -2   8  10 5289.70 1143.21   2 
  -2  -8  10 4739.43 885.521  12 
  -2  -8  10 5784.24 1125.72   9 
  -2   8  10 6150.47 1286.55  10 
  -2  -8   9 88098.3 4246.44   2 
  -2   8   9 93858.6 4310.38   2 
  -2  -8   9 86126.3 3576.99  12 
  -2   8   9 94298.9 4470.64  10 
  -2  -8   9 85379.1 4058.52   9 
  -2   8   8 18017.2 1777.15   2 
  -2  -8   8 18489.5 1872.16   2 
  -2  -8   8 16658.3 1770.44   9 
  -2  -8   8 17635.4 1640.30  12 
  -2   8   8 18793.1 1871.82  10 
  -2  -8   7 10861.7 1107.63   3 
  -2  -8   7 9151.96 1194.96   2 
  -2   8   7 10495.8 1268.66   2 
  -2  -8   7 8742.02 1216.53  12 
  -2   8   7 11946.3 1422.50  10 
  -2  -8   7 9298.27 1267.16   9 
  -2   8   6 8463.07 1038.27   2 
  -2  -8   6 9452.88 1104.21   2 
  -2  -8   6 9892.36 941.652   3 
  -2   8   6 9427.65 980.796   3 
  -2  -8   6 10121.3 1262.39  12 
  -2   8   6 10764.8 1268.22  10 
  -2   8   5 54434.8 2379.98   2 
  -2  -8   5 55113.0 2344.21   2 
  -2  -8   5 54554.9 1955.42   3 
  -2   8   5 54301.7 2123.15   3 
  -2   8   5 59412.8 2765.98  10 
  -2  -8   5 62498.4 3032.29  12 
  -2   8   4 3266.65 532.225   2 
  -2  -8   4 3030.10 511.102   2 
  -2   8   4 3396.01 488.427   3 
  -2   8   4 3478.53 667.205  10 
  -2   8   3 50818.1 2281.99  10 
  -2   8   2 1953.09 441.379  10 
   2  -8  -1 362229. 6528.23   9 
   2   8  -1 361913. 6438.07  10 
  -2   8   1 342896. 5203.68  10 
   2  -8   0 34561.1 2065.55   9 
   2   8   0 32087.3 1957.86  10 
  -2   8   0 32553.3 1580.98  10 
   2  -8   1 84122.9 3221.85   9 
   2   8   1 81863.5 3183.05  10 
  -2  -8  -2 366.389 198.831   4 
  -2  -8  -2 351.122 166.714   1 
  -2   8  -2 478.750 173.269   1 
   2  -8   2 710.249 398.887   9 
   2   8   2 669.345 383.615  10 
   2   8   3 303142. 6749.46  10 
   2  -8   3 318616. 6440.22   9 
   2  -8   4 13963.9 1408.97   9 
   2   8   4 14102.5 1564.35  10 
   2   8   5 9894.46 1400.33  10 
   2  -8   5 8841.31 1171.60   9 
   2  -8   6 930.049 497.117   9 
   2   8   6 561.541 511.608  10 
   2   8   7 111355. 4927.35  10 
   2  -8   7 116714. 4565.97   9 
   2   8   8 14923.2 1588.10   2 
   2   8   8 15461.9 1966.06  10 
   2   8   9 181695. 5730.39   2 
   2  -8   9 171144. 6042.82   2 
   2   8   9 171943. 6749.87  10 
   2  -8  10 7883.64 1650.65   2 
   2   8  10 6501.40 1215.71   2 
   2   8  10 6662.04 1419.94  10 
   2  -8  10 6178.04 1270.52   9 
   2  -8  11 7025.01 1459.90   2 
   2   8  11 8826.66 1512.52   2 
   2   8  11 7137.30 1521.95  10 
   2  -8  11 6999.66 1343.94   9 
   2  -8  12 2426.86 815.585   2 
   2   8  12 313.081 589.619   2 
   2  -8  12 3484.51 1020.41   9 
   2   8  12 3665.21 1238.53  10 
  -2   8 -12 3395.48 646.995  14 
   2   8  13 107501. 5622.27   2 
   2  -8  13 98573.7 5862.24   2 
   2   8  13 110149. 6437.20  10 
   2  -8  13 104205. 5607.13   9 
  -2   8 -13 108706. 3457.58  14 
   2  -8  14-2243.65 2033.61   2 
   2  -8  14 433.794 519.787   9 
   2   8  14-1496.12 901.523  10 
  -2   8 -14-128.531 263.174  14 
   2   8  15 33855.0 3889.19  10 
  -2   8 -15 28993.4 1831.51  14 
  -2   8 -16 6461.26 914.354  14 
  -2   8 -17 2458.78 570.428  14 
  -2   8 -18 15328.5 1323.47  14 
  -2   8 -19 1342.69 446.162  14 
   2  -8  20 2567.59 603.187   7 
   2  -8  20 2768.99 584.537  15 
  -2   8 -20 2576.49 575.456  14 
   2  -8  21 10283.3 1021.92   7 
   2   8  21 10532.9 970.276   7 
  -2   8 -21 8168.01 855.255  14 
   2   8  22 1168.18 323.318   7 
   2  -8  22 966.032 286.261   7 
   2  -8  22 1658.01 446.340  18 
  -2   8 -23 6572.34 776.639   8 
   2   8  23 6920.53 634.118   7 
   2  -8  24 428.860 233.743  18 
  -2  -9  24 12860.4 963.072  18 
  -2   9  23 13644.2 966.521   6 
  -2  -9  23 16713.1 1247.45  18 
  -2  -9  23 16441.0 1143.31  15 
  -2   9  22 1993.56 406.800   7 
  -2  -9  22 3171.30 631.927  18 
  -2  -9  22 2360.64 577.888  15 
  -2   9  21 3343.03 610.133   7 
  -2  -9  21 3460.72 671.320   7 
  -2  -9  21 4808.53 830.718  18 
  -2  -9  21 5284.96 868.862  15 
  -2  -9  20 21147.6 1608.13   7 
  -2   9  20 22215.9 1537.78   7 
  -2  -9  20 21639.4 1708.27  18 
  -2  -9  20 24426.9 1794.04  15 
  -2   9  19 6581.22 874.846   7 
  -2  -9  19 6274.38 898.105   7 
  -2  -9  19 7858.79 1100.17  15 
  -2  -9  18 41540.8 2366.83   7 
  -2   9  18 45885.1 2293.30   7 
  -2  -9  18 49582.1 2710.61  15 
  -2  -9  17 2638.23 541.617   7 
  -2   9  17 4024.98 732.182   7 
  -2  -9  17 4225.80 873.220  15 
  -2   9  16-100.353 281.812   7 
  -2  -9  15 38989.4 2614.06  19 
  -2  -9  14 828.232 615.508  19 
  -2  -9  14 289.974 1136.06   2 
  -2   9  13 83127.0 5209.30  10 
  -2  -9  13 81580.9 3512.95  19 
  -2  -9  13 74472.5 5061.87   2 
  -2   9  12 9162.91 1712.42  10 
  -2  -9  12 9839.39 1218.03  19 
  -2  -9  12 8902.24 1717.09   2 
  -2   9  12 8522.96 1562.73   2 
  -2   9  11 2869.74 901.903   2 
  -2  -9  11 2036.91 779.724   2 
  -2   9  11 3597.11 1024.36  10 
  -2   9  10 10689.0 1580.09   2 
  -2  -9  10 13537.2 1795.77   2 
  -2  -9  10 13764.9 1543.39   3 
  -2   9  10 13576.0 1868.20  10 
  -2   9   9 9779.92 1434.03   2 
  -2  -9   9 10482.8 1296.03   3 
  -2  -9   9 10136.8 1476.53   2 
  -2  -9   9 7525.88 1131.99  12 
  -2   9   9 9127.47 1461.95  10 
  -2   9   8 142521. 4934.10   2 
  -2   9   8 154346. 4588.58   3 
  -2  -9   8 140460. 4956.91   2 
  -2   9   8 152700. 5454.19  10 
  -2  -9   8 151536. 5042.56  12 
  -2   9   7 1336.56 442.465   3 
  -2  -9   7 1266.02 438.129   2 
  -2  -9   7 1803.96 504.853   3 
  -2   9   7 1753.43 601.942   2 
  -2   9   7 2267.52 666.586  10 
  -2  -9   7 1416.55 547.471  12 
  -2  -9   6-246.219 208.123   3 
  -2   9   6 217.766 337.260   2 
  -2   9   6 180.882 282.467   3 
  -2  -9   6-106.662 224.832   2 
  -2   9   6 292.255 345.958  10 
  -2  -9   6-85.1326 383.959  12 
  -2   9   5 193235. 4294.22   2 
  -2  -9   5 205052. 4343.05   2 
  -2   9   5 202019. 3998.45   3 
  -2   9   5 241143. 5814.59  10 
  -2  -9   5 262083. 6587.10  12 
  -2   9   4 7677.16 993.894  10 
  -2   9   3 241616. 5265.67  10 
  -2   9   2 4107.86 670.151  10 
   2   9  -2 3156.41 681.291  10 
  -2   9   1 2052.91 450.843  10 
   2   9  -1 2107.95 555.957  10 
   2   9   0 45715.7 2454.29  10 
  -2   9   0 42682.3 1944.54  10 
   2  -9   0 47477.4 2566.98   9 
   2   9   1 26323.9 1923.26  10 
   2  -9   1 26336.1 1942.08   9 
  -2   9  -1 23809.3 1460.88  10 
   2  -9   2 5248.73 917.938   9 
   2   9   2 4303.17 837.681  10 
   2   9   3 21804.0 1920.05  10 
   2  -9   3 22363.7 1846.60   9 
   2   9   4 88788.7 3965.35  10 
   2  -9   4 85410.8 3679.93   9 
   2  -9   5 211877. 5962.86   9 
   2   9   5 215825. 6480.65  10 
   2  -9   6 272834. 7128.29   9 
   2   9   6 292364. 7878.74  10 
   2  -9   7 36777.5 2515.00   2 
   2   9   7 40569.7 2367.03   2 
   2  -9   7 37856.2 2800.73   9 
   2   9   7 40096.3 3067.07  10 
   2   9   8 131822. 4577.17   2 
   2  -9   8 128194. 4934.95   2 
   2   9   8 128472. 5711.99  10 
   2  -9   8 128048. 5226.24   9 
   2  -9   9 4645.51 1164.73   2 
   2   9   9 3206.50 839.175   2 
   2   9   9 2597.72 863.559  10 
   2  -9   9 2769.28 892.516   9 
   2  -9  10 4058.21 1024.87   2 
   2   9  10 7535.19 1286.38   2 
   2   9  10 6509.43 1464.21  10 
   2  -9  10 5654.67 1265.83   9 
   2  -9  11 12989.6 1908.89   9 
   2   9  11 13385.4 2163.07  10 
   2   9  11 13000.4 1792.12   2 
   2  -9  11 11573.9 1829.42   2 
   2  -9  11 14674.7 1507.36  19 
  -2   9 -11 13592.3 1225.66  14 
   2  -9  12 29064.1 3026.67   2 
   2   9  12 34743.4 3538.97  10 
   2  -9  12 30540.7 3061.14   9 
  -2   9 -12 33137.4 1934.49  14 
   2  -9  13 7864.05 1722.74   9 
   2   9  13 9156.65 1921.99  10 
  -2   9 -13 9280.72 1081.95  14 
   2  -9  14 19975.0 2606.24   9 
   2   9  14 19799.7 2847.26  10 
  -2   9 -14 23618.6 1704.55  14 
   2   9  15 45772.8 4485.93  10 
  -2   9 -15 44718.6 2331.17  14 
  -2   9 -16 27508.6 1808.02  14 
  -2   9 -17 33489.2 1967.67  14 
  -2   9 -18 3157.51 645.448  14 
  -2   9 -19 2492.10 577.809  14 
   2  -9  20 623.492 297.496   7 
   2   9  20 1333.72 444.548   7 
   2  -9  20 1451.89 472.172  15 
  -2   9 -20 1213.68 387.850  14 
   2   9  21 27393.7 1445.07   7 
  -2   9 -21 24163.5 1385.97  14 
   2  -9  21 27944.6 1580.40  15 
   2  -9  22 7615.56 861.279  18 
   2  -9  23 1913.50 441.541  18 
  -2 -10  24 2998.24 477.345  18 
  -2 -10  23 1218.28 416.476  18 
  -2 -10  23 179.390 266.439  15 
  -2 -10  22 49043.1 2224.18  18 
  -2 -10  22 48696.6 2206.40  15 
  -2 -10  21 4326.92 797.264  18 
  -2 -10  21 4857.23 798.099  15 
  -2 -10  20 19995.4 1625.67  18 
  -2 -10  20 21895.6 1716.11  15 
  -2 -10  19 4484.30 852.368  15 
  -2 -10  18 23923.4 1944.64  15 
  -2 -10  17 7203.04 1129.04  15 
  -2 -10  15 128.222 416.127  19 
  -2 -10  14 3618.14 890.174  19 
   2  10 -14 1784.04 474.214  14 
  -2  10  13 97.1014 354.081  10 
  -2 -10  13 543.159 427.536  19 
   2  10 -13 188.789 224.462  14 
  -2  10  12 9584.12 1726.32  10 
  -2 -10  12 7834.01 1110.40  19 
   2  10 -12 6357.22 833.285  14 
  -2  10  11 222.835 370.425  10 
  -2 -10  11 614.742 365.874  19 
  -2  10  10 42652.2 3326.31  10 
  -2 -10   9 6035.84 1112.00  12 
  -2  10   9 6627.96 1231.43  10 
  -2  10   8 48936.6 3192.43  10 
  -2 -10   8 44876.8 2915.76  12 
  -2  10   7 5992.28 1038.00  10 
  -2 -10   7 7774.03 1242.92  12 
  -2 -10   6 80575.8 3902.97  12 
  -2  10   6 81166.7 3715.07  10 
  -2  10   5 98746.5 3899.15  10 
  -2  10   4 37166.0 2301.51  10 
  -2  10   3 37152.0 2197.95  10 
  -2  10   2 113805. 3653.89  10 
   2  10  -2 113017. 4044.36  10 
   2  10  -1 2548.14 677.297  10 
  -2  10   1 3369.12 605.627  10 
  -2  10   0 5414.51 767.361  10 
   2  10   0 3200.10 732.366  10 
   2 -10   1 38526.5 2543.61   9 
   2  10   1 33457.4 2260.44  10 
  -2  10  -1 33725.7 1874.78  10 
   2  10   2 42763.6 2682.99  10 
   2 -10   2 44667.2 2728.28   9 
   2  10   3 30080.5 2318.39  10 
   2 -10   3 29120.8 2235.26   9 
   2  10   4 197931. 6187.27  10 
   2 -10   4 183316. 5826.93   9 
   2  10   5 22779.1 2227.66  10 
   2 -10   5 21956.3 2057.83   9 
   2 -10   6 1984.53 770.140   9 
   2  10   6 2260.03 804.413  10 
   2 -10   7 3166.20 913.450   9 
   2  10   7 5106.32 1167.91  10 
   2  10   8 23221.1 2540.05  10 
   2 -10   8 23405.7 2364.95   9 
   2  10   9 512.142 441.875  10 
   2 -10   9 15.4797 573.477   9 
   2 -10  10 15143.4 2080.30   9 
   2  10  10 16368.8 2306.23  10 
   2 -10  10 17141.7 1457.13  17 
   2 -10  10 17388.0 1631.55  19 
  -2  10 -10 16756.8 1366.36  14 
   2  10  11 19258.3 2635.77  10 
   2 -10  11 20661.9 2509.31   9 
   2 -10  11 24366.3 2005.58  19 
  -2  10 -11 21062.9 1559.96  14 
   2 -10  12 48756.7 3992.84   9 
   2  10  12 49908.5 4323.49  10 
   2 -10  12 49859.3 2998.94  19 
  -2  10 -12 49551.4 2400.06  14 
   2  10  13 321.122 584.539  10 
  -2  10 -13 1049.66 443.009  14 
   2  10  14 59283.2 5020.35  10 
  -2  10 -14 64341.5 2811.36  14 
  -2  10 -15 2369.84 612.145  14 
  -2  10 -16 8718.64 1035.48  14 
  -2  10 -17 2683.29 620.204  14 
  -2  10 -18 1727.71 492.186  14 
  -2  10 -19 513.078 317.486  14 
   2 -10  20-191.439 334.333  15 
  -2  10 -20-323.632 353.931  14 
  -2  10 -21 3868.77 578.029  14 
   2 -10  21 5402.28 725.269  15 
   2 -10  22 3291.49 563.042  18 
   2 -10  23 2500.38 426.175  18 
  -2 -11  23 3413.79 545.758  18 
  -2 -11  23 3109.65 519.533  15 
  -2 -11  22 18393.5 1308.31  18 
  -2 -11  22 18011.9 1331.61  15 
  -2 -11  21 6369.37 892.604  18 
  -2 -11  21 6773.03 944.992  15 
  -2 -11  20 4700.12 784.681  18 
  -2 -11  20 4646.54 895.437  15 
  -2 -11  19 26278.0 1927.17  15 
  -2 -11  18 12121.5 1396.97  15 
  -2 -11  17 44979.5 2654.33  15 
  -2 -11  15 2174.56 725.405  19 
   2  11 -15 1358.50 394.791  14 
  -2 -11  14 16739.7 1749.81  19 
   2  11 -14 13251.0 1240.41  14 
  -2  11  13 992.497 675.066  10 
  -2 -11  13 782.579 509.341  19 
   2  11 -13 1236.45 382.639  14 
  -2  11  12 25708.1 2819.87  10 
  -2 -11  12 26775.4 2048.27  19 
  -2  11  11 19355.3 2431.39  10 
  -2 -11  11 17934.2 1606.58  19 
   2  11 -11 14126.7 1224.31  14 
  -2  11  10 8430.90 1532.07  10 
  -2 -11  10 8916.63 1069.59  19 
  -2 -11   9 35702.4 2739.21  12 
  -2  11   9 39912.6 3108.33  10 
  -2  11   8 10071.9 1529.91  10 
  -2 -11   8 7436.16 1245.96  12 
  -2  11   7 122089. 4923.83  10 
  -2 -11   7 113897. 4948.71  12 
  -2  11   6 21927.6 1995.75  10 
  -2 -11   6 27948.1 2478.92  12 
  -2  11   5 42822.4 2714.56  10 
  -2  11   4 98689.5 3918.46  10 
  -2  11   3 2978.46 663.553  10 
   2  11  -3 3316.57 808.169  10 
  -2  11   2 144.678 286.188  10 
   2  11  -2-500.945 503.904  10 
  -2  11   1 21494.9 1644.45  10 
   2  11  -1 22530.3 1944.83  10 
  -2  11   0 179662. 4616.81  10 
   2  11   0 184140. 5503.06  10 
   2 -11   1 18196.4 1844.03   9 
  -2  11  -1 16111.3 1389.08  10 
   2  11   1 17453.4 1746.73  10 
   2 -11   2 6016.54 1147.79   9 
   2  11   2 5806.96 1066.43  10 
  -2  11  -2 5699.02 843.543  10 
   2 -11   3 14548.4 1689.10   9 
   2  11   3 14783.1 1732.97  10 
   2  11   4 11954.5 1638.30  10 
   2 -11   4 12088.4 1602.86   9 
   2 -11   5 200278. 6555.67   9 
   2  11   5 197292. 6702.88  10 
   2 -11   6 21605.7 2245.01   9 
   2  11   6 20856.2 2309.38  10 
   2 -11   7 99194.4 4903.64   9 
   2  11   7 98982.8 5106.60  10 
   2  11   8 1332.41 524.846  10 
   2 -11   8 2668.95 942.277   9 
   2  11   9 15791.1 2217.51  10 
   2 -11   9 15434.9 2087.29   9 
  -2  11  -9 16031.0 1349.75  14 
   2 -11  10 528.174 741.151   9 
   2  11  10-43.2025 551.165  10 
   2 -11  10-32.5156 453.668  17 
   2 -11  10 61.1597 460.141  19 
  -2  11 -10 17.2518 319.050  14 
   2 -11  11 15376.0 2228.26   9 
   2  11  11 16613.3 2489.46  10 
   2 -11  11 18138.0 1792.25  19 
  -2  11 -11 15650.5 1382.34  14 
   2  11  12-693.806 741.430  10 
   2 -11  12 90.1660 437.265  19 
  -2  11 -12 283.042 326.926  14 
   2 -11  13 1133.50 741.177   9 
   2  11  13 3126.13 1521.82  10 
  -2  11 -13 3236.71 693.918  14 
   2 -11  14 22364.4 2925.20   9 
  -2  11 -14 33958.9 2078.84  14 
  -2  11 -15 37.4367 374.656  14 
  -2  11 -16 9211.71 1112.75  14 
  -2  11 -17 24367.3 1703.38  14 
  -2  11 -18 757.393 412.511  14 
  -2  11 -19 1691.38 503.957  14 
   2 -11  20 11244.5 1116.67  15 
  -2  11 -20 9504.59 923.277  14 
   2 -11  21 9347.86 902.565  15 
  -2  11 -21 7033.16 719.375  14 
   2 -11  22 2236.89 477.344  18 
   2 -11  23 3188.10 460.346  18 
  -2 -12  23 2414.54 398.616  18 
  -2 -12  23 2367.40 430.667  15 
  -2 -12  22 606.550 344.198  18 
  -2 -12  22 852.654 376.010  15 
  -2 -12  21 35814.7 1884.32  18 
  -2 -12  21 39878.0 2092.08  15 
  -2 -12  20 370.493 321.197  18 
  -2 -12  20 873.400 479.470  15 
  -2 -12  19 795.287 472.580  15 
  -2 -12  18 5715.11 1001.53  15 
  -2 -12  17 13560.2 1502.67  15 
  -2 -12  16 27855.2 2337.39  19 
  -2 -12  16 27867.3 2162.20  15 
  -2 -12  15 2618.58 861.313  19 
   2  12 -15 3164.32 647.716  14 
  -2 -12  14 2305.11 800.580  19 
   2  12 -14 2281.30 626.634  14 
  -2 -12  13 6159.12 1094.47  19 
   2  12 -13 5898.31 835.467  14 
  -2 -12  12 32842.0 2344.25  19 
   2  12 -12 29897.4 1864.71  14 
  -2 -12  11 1324.23 499.798  19 
   2  12 -11 1178.64 409.182  14 
  -2  12  10 34085.8 3108.41  10 
  -2 -12  10 36754.5 2252.10  19 
   2  12 -10 29087.1 1804.86  14 
  -2  12   9 4692.99 1111.35  10 
  -2 -12   9 4178.07 723.501  19 
  -2 -12   8 12907.2 1781.34  12 
  -2  12   8 15050.4 1887.13  10 
  -2 -12   7 35742.0 2969.16  12 
  -2  12   7 34281.1 2713.62  10 
  -2 -12   6 182475. 6689.83  12 
  -2  12   6 191246. 6206.46  10 
  -2  12   5 22831.6 2101.82  10 
  -2  12   4 60474.2 3241.05  10 
   2  12  -4 57834.3 3299.22  10 
  -2  12   3 40478.5 2537.88  10 
   2  12  -3 41500.7 2784.68  10 
  -2  12   2 59643.7 2992.96  10 
   2  12  -2 61432.1 3334.10  10 
   2  12  -1 4979.00 993.053  10 
  -2  12   1 5819.36 917.407  10 
  -2  12   0 78529.1 3258.73  10 
   2  12   0 71635.7 3639.57  10 
  -2  12  -1 10625.1 1209.43  10 
   2  12   1 10543.6 1434.84  10 
   2  12   2 3104.50 849.171  10 
  -2  12  -2 3029.66 675.906  10 
   2  12   3 4510.61 1034.22  10 
  -2  12  -3 3516.75 767.957  10 
   2 -12   3 4843.63 1097.74   9 
   2 -12   4 15086.5 1939.75   9 
   2  12   4 14309.4 1839.34  10 
   2  12   5 10655.9 1661.58  10 
   2 -12   5 12769.6 1789.59   9 
   2 -12   6 2460.30 859.564   9 
   2  12   6 2516.51 882.642  10 
   2  12   7 857.672 699.377  10 
   2 -12   7 1064.29 617.161   9 
   2  12   8 44510.1 3670.08  10 
   2 -12   8 44696.0 3649.64   9 
  -2  12  -8 48781.3 2351.82  14 
   2 -12   9 1525.42 780.812   9 
   2  12   9 1515.76 896.739  10 
   2 -12   9 1130.94 390.099  17 
   2 -12   9 868.361 310.582  19 
  -2  12  -9 733.767 438.226  14 
   2  12  10 4474.41 1295.34  10 
   2 -12  10 2779.74 999.392   9 
   2 -12  10 4088.47 845.803  17 
   2 -12  10 3570.35 798.724  19 
  -2  12 -10 3986.81 723.489  14 
   2 -12  11 14925.2 2334.47   9 
   2  12  11 18372.9 2658.20  10 
   2 -12  11 17314.9 1805.27  19 
  -2  12 -11 18537.9 1558.82  14 
   2  12  12 28218.0 3369.27  10 
   2 -12  12 32066.5 3555.04   9 
   2 -12  12 37128.7 2650.26  19 
  -2  12 -12 35075.3 2128.68  14 
   2  12  13 9612.78 2038.65  10 
   2 -12  13 6544.73 1620.37   9 
  -2  12 -13 10869.1 1222.96  14 
  -2  12 -14 9990.33 1175.14  14 
  -2  12 -15 2782.60 705.786  14 
  -2  12 -16 3682.18 716.070  14 
  -2  12 -17 1420.32 543.772  14 
  -2  12 -18 4177.73 721.824  14 
  -2  12 -19 15618.0 1226.74  14 
   2 -12  20 9359.79 1009.86  15 
  -2  12 -20 8403.31 867.246  14 
   2 -12  21 40.2091 244.589  15 
  -2  12 -21 8.16394 233.536  14 
   2 -12  22 238.429 243.211  18 
  -2 -13  22 884.596 343.966  18 
  -2 -13  22-447.794 373.358  15 
  -2 -13  21 1318.45 446.360  18 
  -2 -13  21 2201.61 569.943  15 
  -2 -13  20 24708.9 1580.94  18 
  -2 -13  20 28006.0 1863.94  15 
  -2 -13  19 25757.5 1726.30  18 
  -2 -13  19 28409.5 2005.47  15 
  -2 -13  18 40110.5 2441.78  15 
  -2 -13  17 41516.6 2580.32  15 
  -2 -13  16 2837.38 830.446  19 
  -2 -13  16 3080.34 801.672  15 
   2  13 -16 2611.70 605.655  14 
  -2 -13  15 13973.2 1670.26  19 
   2  13 -15 14740.1 1344.83  14 
  -2 -13  14 5482.62 1121.57  19 
   2  13 -14 4928.13 859.998  14 
  -2 -13  13 475.787 398.562  19 
   2  13 -13 792.983 389.012  14 
  -2 -13  12 15186.3 1643.69  19 
   2  13 -12 15859.5 1388.07  14 
  -2 -13  11 1055.49 458.199  19 
   2  13 -11 1057.96 417.440  14 
  -2 -13  10 56441.6 2870.61  19 
   2  13 -10 51977.5 2450.66  14 
  -2 -13   9 26920.7 1928.23  19 
   2  13  -9 23937.0 1688.45  14 
  -2 -13   8 21495.5 2371.91  12 
  -2 -13   8 22900.8 1715.61  19 
   2  13  -8 22465.7 1584.50  14 
  -2 -13   7 5099.46 1243.90  12 
  -2 -13   6 5108.50 1268.07  12 
   2  13  -5 4129.15 964.269  10 
   2  13  -4 20748.0 2120.02  10 
  -2  13   4 24257.1 2162.13  10 
   2  13  -3 868.931 478.923  10 
  -2  13   3-44.4812 507.759  10 
   2  13  -2 35453.2 2673.00  10 
  -2  13   2 33611.3 2368.35  10 
   2  13  -1 1374.58 674.287  10 
  -2  13   1 559.568 314.004  10 
  -2  13   0 70839.4 3262.43  10 
   2  13   0 76069.2 3981.85  10 
  -2  13  -1 7780.55 1114.19  10 
   2  13   1 7443.03 1307.63  10 
  -2  13  -2 37721.1 2431.88  10 
   2  13   2 39827.5 2975.59  10 
  -2  13  -3 7471.90 1128.75  10 
   2  13   3 8525.61 1456.24  10 
   2  13   4 21895.5 2351.35  10 
   2 -13   4 21359.4 2360.89   9 
  -2  13  -4 19960.9 1837.79  10 
   2 -13   5 21271.3 2427.19   9 
   2  13   5 22058.4 2462.13  10 
   2  13   6 10927.2 1783.93  10 
   2 -13   6 9494.23 1698.21   9 
   2 -13   7 8133.47 1677.14   9 
   2  13   7 9089.61 1720.68  10 
   2 -13   7 6839.05 961.202  19 
  -2  13  -7 8866.30 1042.60  14 
   2  13   8 14691.6 2144.30  10 
   2 -13   8 15010.8 2289.46   9 
   2 -13   8 13827.4 1388.79  17 
   2 -13   8 15176.1 1551.49  19 
  -2  13  -8 15740.5 1433.24  14 
   2  13   9 2280.39 959.463  10 
   2 -13   9 2285.83 958.340   9 
   2 -13   9 2782.60 683.734  17 
   2 -13   9 2036.46 578.487  19 
  -2  13  -9 2676.61 640.736  14 
   2  13  10 105.859 689.115  10 
   2 -13  10 793.491 688.349   9 
   2 -13  10 780.210 486.627  17 
   2 -13  10 731.423 520.468  19 
  -2  13 -10 814.507 413.952  14 
   2 -13  11 4573.58 1371.94   9 
   2  13  11 6252.78 1671.79  10 
   2 -13  11 5019.72 1013.83  19 
  -2  13 -11 4897.41 834.958  14 
   2  13  12 10679.4 2081.83  10 
   2 -13  12 12486.2 2249.58   9 
   2 -13  12 13340.4 1612.55  19 
  -2  13 -12 15531.9 1493.19  14 
  -2  13 -13 1664.16 552.536  14 
  -2  13 -14 211.324 319.060  14 
  -2  13 -15 68.3605 367.682  14 
  -2  13 -16 15987.8 1431.90  14 
  -2  13 -17-37.0638 343.925  14 
  -2  13 -18 17972.9 1401.16  14 
  -2  13 -19 1066.64 395.198  14 
   2 -13  19 966.349 453.449  15 
  -2  13 -20 8330.13 816.475  14 
   2 -13  20 10914.2 1045.40  15 
   2 -13  21 562.182 319.204  18 
   2 -13  21 1411.31 407.036  15 
   2 -13  22 9447.75 764.343  18 
  -2 -14  22 10025.5 911.595  15 
  -2 -14  21 11603.3 902.166  18 
  -2 -14  21 16935.3 1290.12  15 
  -2 -14  20 5108.18 708.538  18 
  -2 -14  20 6910.26 951.530  15 
  -2 -14  19-288.474 381.977  18 
  -2 -14  19 305.300 364.411  15 
  -2 -14  18 3293.53 777.022  15 
  -2 -14  17 31339.6 2199.96  15 
  -2 -14  16 554.411 518.135  19 
  -2 -14  16 124.686 390.171  15 
   2  14 -16-64.2831 353.739  14 
  -2 -14  15 32464.1 2537.16  19 
  -2 -14  15 34575.7 2411.72  15 
   2  14 -15 32947.1 1980.37  14 
  -2 -14  14-259.971 503.585  19 
   2  14 -14 420.158 395.242  14 
  -2 -14  13 144.491 484.505  19 
   2  14 -13-1187.12 480.171  14 
  -2 -14  12 16253.1 1701.54  19 
   2  14 -12 16609.9 1462.23  14 
  -2 -14  11 33253.3 2353.41  19 
   2  14 -11 34331.9 2064.71  14 
  -2 -14  10 243.630 477.893  19 
   2  14 -10 584.261 380.814  14 
  -2 -14   9 47952.3 2679.96  19 
   2  14  -9 48180.7 2413.13  14 
  -2 -14   8 3372.57 1004.98  12 
  -2 -14   8 5121.42 848.636  19 
   2  14  -8 4937.02 820.911  14 
  -2 -14   7-43.0265 556.083  12 
  -2 -14   7 1229.96 456.291  19 
   2  14  -7 1196.15 441.357  14 
   2  14  -6 12941.7 1791.97  10 
  -2 -14   6 15495.5 2191.53  12 
  -2 -14   6 14379.8 1359.63  19 
   2  14  -5 1233.08 622.062  10 
  -2 -14   5 1145.91 646.433  12 
   2  14  -4 62099.7 3784.14  10 
   2  14  -3 61203.1 3714.41  10 
   2  14  -2 10713.2 1559.14  10 
   2  14  -1 132247. 5452.45  10 
   2  14   0 1133.74 574.174  10 
   2  14   1 446.241 428.284  10 
   2  14   2-203.479 413.006  10 
   2  14   3 12952.8 1844.08  10 
   2  14   4 3395.48 1095.77  10 
  -2  14  -4 3679.78 688.454  14 
   2  14   5-1268.78 707.794  10 
  -2  14  -5 306.547 350.767  14 
   2  14   6 6167.43 1380.50  10 
   2 -14   6 4365.09 1159.51   9 
   2 -14   6 3890.44 823.689  19 
   2 -14   6 3525.63 710.631  17 
  -2  14  -6 4505.95 819.121  14 
   2 -14   7 37151.2 3521.79   9 
   2  14   7 30984.4 3189.58  10 
   2 -14   7 28702.7 1964.15  17 
   2 -14   7 32049.4 2184.34  19 
  -2  14  -7 39412.2 2229.94  14 
   2  14   8 194.256 481.622  10 
   2 -14   8 1555.07 903.853   9 
   2 -14   8 1941.74 614.275  17 
   2 -14   8 2470.16 698.858  19 
  -2  14  -8 2265.71 627.552  14 
   2  14   9 65436.1 4866.83  10 
   2 -14   9 71363.1 5164.68   9 
   2 -14   9 71915.6 3501.94  19 
   2 -14   9 66169.8 3083.59  17 
  -2  14  -9 68788.9 3093.59  14 
   2 -14  10 9642.42 2028.79   9 
   2  14  10 8141.86 1776.04  10 
   2 -14  10 10925.6 1308.25  17 
   2 -14  10 10583.1 1444.31  19 
  -2  14 -10 9507.73 1198.13  14 
   2 -14  11 18417.8 2752.50   9 
   2  14  11 16736.0 2548.08  10 
   2 -14  11 22273.3 2111.48  19 
  -2  14 -11 22259.4 1810.03  14 
   2 -14  12 42747.3 2941.46  19 
  -2  14 -12 42216.8 2453.31  14 
  -2  14 -13 37116.4 2291.71  14 
  -2  14 -14 34079.7 2152.50  14 
  -2  14 -15 23252.1 1752.88  14 
  -2  14 -16 10605.2 1175.74  14 
  -2  14 -17 374.579 327.966  14 
  -2  14 -18 20778.8 1473.77  14 
   2 -14  19 1466.54 528.013  15 
  -2  14 -19 655.730 324.406  14 
  -2  14 -20 12979.3 954.851  14 
   2 -14  20 17452.0 1274.13  15 
   2 -14  21 746.495 306.215  18 
   2 -14  21 961.431 304.556  15 
  -2 -15  22 2897.66 486.778  15 
  -2 -15  21 6746.30 804.522  15 
  -2 -15  20 21318.8 1521.17  15 
  -2 -15  19 37156.8 2148.72  15 
  -2 -15  18 49920.4 2611.13  15 
  -2 -15  17 8086.70 1177.48  15 
   2  15 -16 569.319 329.613  14 
  -2 -15  16 1491.39 631.099  15 
  -2 -15  15 2029.75 721.486  19 
  -2 -15  15 983.483 587.108  15 
   2  15 -15 1364.88 457.356  14 
  -2 -15  14 11406.3 1558.95  19 
   2  15 -14 10351.2 1175.50  14 
  -2 -15  13 1636.10 634.771  19 
   2  15 -13 1145.98 453.906  14 
  -2 -15  12 46056.3 2932.65  19 
   2  15 -12 41868.5 2351.90  14 
  -2 -15  11-262.642 504.233  19 
   2  15 -11 11.6155 388.748  14 
  -2 -15  10 8535.41 1227.19  19 
   2  15 -10 7825.52 1038.74  14 
  -2 -15   9 16243.3 1640.82  19 
   2  15  -9 17393.0 1533.07  14 
  -2 -15   8 26842.1 2041.89  19 
   2  15  -8 28591.5 1920.85  14 
   2  15  -7 21143.4 2475.82  10 
  -2 -15   7 19009.5 2506.46  12 
  -2 -15   7 19616.7 1704.16  19 
   2  15  -7 19423.2 1579.24  14 
   2  15  -6 608.986 628.193  10 
  -2 -15   6 1504.95 738.533  12 
  -2 -15   6 612.339 382.586  19 
   2  15  -5 2321.66 839.416  10 
  -2 -15   5 4322.17 1224.91  12 
  -2 -15   5 3394.28 707.774  19 
   2  15  -4 29870.2 2785.75  10 
  -2 -15   4 28004.5 1868.73  19 
   2  15  -3 8705.48 1481.35  10 
  -2 -15   3 8668.67 1037.68  19 
   2  15  -2 12537.1 1792.41  10 
  -2 -15   2 13139.8 1252.41  19 
   2  15  -1 10471.4 1645.27  10 
  -2 -15   1 11465.6 1168.04  19 
   2  15   0 47211.3 3446.56  10 
   2  15   1 177672. 6758.55  10 
   2  15   2 1729.59 641.403  10 
   2  15   3 11213.3 1819.12  10 
  -2  15  -3 12018.2 1300.31  14 
   2  15   4 27192.7 2867.48  10 
   2 -15   4 24105.3 1807.00  19 
   2  15   5 1072.33 728.645  10 
   2 -15   5 3000.69 707.585  17 
   2 -15   5 1899.53 607.238  19 
  -2  15  -5 3039.24 702.458  14 
   2  15   6 58277.8 4330.38  10 
   2 -15   6 54884.6 2846.10  19 
  -2  15  -6 60270.8 2818.43  14 
   2  15   7 17272.9 2405.27  10 
   2 -15   7 17542.1 1690.24  19 
   2 -15   7 15431.3 1498.41  17 
  -2  15  -7 18098.2 1607.68  14 
   2  15   8 1974.14 931.503  10 
   2 -15   8 2908.21 811.286  19 
   2 -15   8 2614.47 664.709  17 
  -2  15  -8 2215.51 603.527  14 
   2  15   9 3207.62 1149.00  10 
   2 -15   9 2837.99 738.389  17 
   2 -15   9 2967.44 757.625  19 
  -2  15  -9 2349.62 673.715  14 
   2  15  10 15180.7 2403.40  10 
   2 -15  10 17277.4 1836.03  19 
  -2  15 -10 17387.1 1636.13  14 
   2 -15  11 112401. 4701.98  19 
  -2  15 -11 112069. 4030.67  14 
   2 -15  12 705.167 566.092  19 
  -2  15 -12 887.812 511.765  14 
  -2  15 -13 14482.6 1442.09  14 
  -2  15 -14 31367.6 2084.04  14 
  -2  15 -15 12075.4 1272.25  14 
  -2  15 -16 12562.7 1251.73  14 
  -2  15 -17 15849.6 1286.52  14 
  -2  15 -18 35.1076 265.326  14 
   2 -15  18 147.714 340.593  15 
  -2  15 -19 2258.20 466.006  14 
   2 -15  19 2804.81 603.588  15 
   2 -15  20 2128.84 427.160  18 
  -2  15 -20 1245.95 312.132  14 
   2 -15  20 1698.43 431.288  15 
  -2 -16  21 1322.30 374.037  15 
  -2 -16  20 21327.3 1441.13  15 
  -2 -16  19 91.7881 335.861  15 
  -2 -16  18 23758.0 1756.21  15 
  -2 -16  17 1948.62 682.773  15 
  -2 -16  16 84366.6 3556.54  15 
   2  16 -16 73967.3 2781.26  14 
  -2 -16  15 1815.71 814.472  19 
  -2 -16  15 1403.49 645.077  15 
   2  16 -15 1745.53 528.842  14 
  -2 -16  14 34605.6 2589.90  19 
  -2 -16  14 33921.2 2357.44  15 
   2  16 -14 32006.1 2002.99  14 
  -2 -16  13-462.302 648.993  19 
   2  16 -13 288.558 349.875  14 
  -2 -16  12 5134.64 1022.74  19 
   2  16 -12 5927.85 958.624  14 
  -2 -16  11 3802.80 877.353  19 
   2  16 -11 3926.97 821.031  14 
  -2 -16  10 59541.7 3253.97  19 
   2  16 -10 58382.2 2812.97  14 
   2  16  -9 3670.64 1098.47  10 
  -2 -16   9 3208.12 809.527  19 
   2  16  -9 3146.73 725.021  14 
   2  16  -8 3284.30 1048.03  10 
  -2 -16   8 5005.71 989.653  19 
   2  16  -8 4517.00 802.306  14 
  -2 -16   7 10480.3 1944.76  12 
   2  16  -7 15587.9 2247.40  10 
  -2 -16   7 14814.6 1539.56  19 
   2  16  -7 17278.6 1536.27  14 
   2  16  -6 75828.0 4723.13  10 
  -2 -16   6 83605.2 5655.75  12 
  -2 -16   6 89846.2 3594.66  19 
  -2 -16   5 19637.3 2712.77  12 
   2  16  -5 18293.8 2278.94  10 
  -2 -16   5 19473.6 1675.04  19 
   2  16  -4 883.216 576.864  10 
  -2 -16   4 2373.21 665.852  19 
   2  16  -3 2605.30 794.720  10 
  -2 -16   3 2409.58 610.210  19 
   2  16  -2 110587. 5455.27  10 
  -2 -16   2 113664. 3844.16  19 
   2  16  -1-2142.05 851.053  10 
  -2 -16   1 519.157 325.115  19 
   2  16   0 1197.66 700.769  10 
  -2 -16   0 1092.31 501.750  19 
   2  16   1 1073.00 564.290  10 
  -2 -16  -1 2177.78 556.607  19 
   2  16   2 47315.1 3784.72  10 
   2  16   3 1225.64 694.866  10 
   2 -16   3 2168.54 574.167  19 
  -2  16  -3 2279.21 640.270  14 
   2  16   4 46461.5 3919.15  10 
  -2  16  -4 56684.4 2760.97  14 
   2  16   5 1579.02 811.469  10 
   2 -16   5 621.850 327.782  19 
  -2  16  -5 702.189 509.355  14 
   2  16   6 7143.13 1586.92  10 
   2 -16   6 8197.04 1125.81  19 
   2 -16   6 7454.81 1032.57  17 
  -2  16  -6 8514.94 1167.25  14 
   2  16   7 2946.30 1076.18  10 
   2 -16   7 4328.91 792.319  17 
   2 -16   7 4649.52 911.913  19 
  -2  16  -7 4554.22 866.263  14 
   2 -16   8 48783.9 2723.13  17 
   2 -16   8 54594.5 3098.34  19 
  -2  16  -8 53861.4 2844.41  14 
   2  16   9 382.754 592.766  10 
   2 -16   9 670.075 507.153  17 
   2 -16   9-65.9028 420.128  19 
  -2  16  -9 84.2012 397.373  14 
   2 -16  10 7242.62 1241.52  19 
  -2  16 -10 8559.37 1171.29  14 
   2 -16  11 7160.24 1318.62  19 
  -2  16 -11 8420.33 1166.33  14 
   2 -16  12 15445.8 1817.85  19 
  -2  16 -12 15563.6 1537.83  14 
  -2  16 -13 729.940 523.639  14 
  -2  16 -14 50802.9 2589.88  14 
  -2  16 -15 15370.8 1401.71  14 
  -2  16 -16 8372.37 1032.00  14 
  -2  16 -17 16185.4 1302.10  14 
  -2  16 -18 1595.26 425.404  14 
   2 -16  18 2205.59 587.022  15 
  -2  16 -19 6096.23 663.141  14 
   2 -16  19 7004.14 835.766  15 
   2 -16  20 809.562 297.558  15 
  -2 -17  20 179.651 290.517  15 
  -2 -17  19 28718.6 1716.51  15 
  -2 -17  18 594.661 482.357  15 
  -2 -17  17 11813.1 1271.43  15 
  -2 -17  16 309.803 431.312  15 
   2  17 -16 244.302 336.229  14 
  -2 -17  15 1953.64 748.923  19 
  -2 -17  15 1699.47 583.452  15 
   2  17 -15 1606.88 502.294  14 
  -2 -17  14 5039.04 1083.00  19 
   2  17 -14 5733.37 899.553  14 
  -2 -17  14 5261.70 1007.29  15 
  -2 -17  13 14253.5 1693.67  19 
  -2 -17  13 16447.7 1670.08  15 
   2  17 -13 13000.1 1299.83  14 
  -2 -17  12 2776.11 818.450  19 
  -2 -17  12 3191.28 833.311  15 
   2  17 -12 3447.15 762.709  14 
  -2 -17  11 17857.7 1869.19  19 
   2  17 -11 17795.2 1588.60  14 
  -2 -17  10 2773.12 799.615  19 
   2  17 -10 3031.97 719.607  14 
  -2 -17   9-290.664 494.767  19 
   2  17  -9 266.471 466.788  14 
  -2 -17   8 26341.4 2119.73  19 
   2  17  -8 24016.6 1857.83  14 
   2  17  -7-452.079 485.683  10 
  -2 -17   7 163.422 513.090  19 
   2  17  -7-19.5061 456.003  14 
   2  17  -6 702.254 537.201  10 
  -2 -17   6 1011.22 672.948  12 
  -2 -17   6 375.235 431.467  19 
   2  17  -6 356.339 418.144  14 
   2  17  -5 3987.17 1164.03  10 
  -2 -17   5 3054.75 1189.80  12 
  -2 -17   5 5996.85 984.801  19 
  -2 -17   4 66165.3 5280.58  12 
   2  17  -4 57408.5 4183.79  10 
  -2 -17   4 63921.7 3025.10  19 
   2  17  -3 70356.3 4569.67  10 
  -2 -17   3 76248.9 3253.03  19 
  -2 -17   2 1672.29 613.649  19 
   2  17  -1 2876.12 950.280  10 
  -2 -17   1 4678.75 853.783  19 
   2  17   0 38410.7 3426.15  10 
  -2 -17   0 42433.5 2377.94  19 
   2  17   1 10226.9 1831.25  10 
  -2 -17  -1 11371.1 1236.35  19 
   2  17   2 60484.4 4397.44  10 
  -2 -17  -2 66341.0 2881.37  19 
  -2  17  -2 69093.8 3150.55  14 
   2  17   3 4367.60 1191.18  10 
  -2 -17  -3 5936.22 904.217  19 
   2 -17   3 5965.31 972.350  19 
  -2  17  -3 7029.89 1058.14  14 
   2 -17   4 263.312 327.045  19 
  -2  17  -4 215.971 348.608  14 
   2  17   5 95504.7 5770.80  10 
   2 -17   5 100839. 4000.58  19 
   2  17   6 10966.6 1989.72  10 
   2 -17   6 12651.4 1442.32  19 
  -2  17  -6 14521.0 1507.12  14 
   2  17   7 36991.5 3665.22  10 
   2 -17   7 43810.5 2535.38  17 
   2 -17   7 52107.3 2997.36  19 
  -2  17  -7 55007.8 2871.02  14 
   2 -17   8 9447.56 1203.36  17 
   2 -17   8 10079.4 1378.65  19 
  -2  17  -8 9793.88 1291.34  14 
   2 -17   9 127.522 559.056  19 
  -2  17  -9-246.147 542.372  14 
   2 -17  10 116131. 4793.03  19 
  -2  17 -10 135089. 4474.91  14 
   2 -17  11 4485.42 1064.70  19 
  -2  17 -11 3511.47 709.829  14 
  -2  17 -12 44128.3 2548.33  14 
  -2  17 -13 686.894 458.454  14 
  -2  17 -14 474.606 404.149  14 
  -2  17 -15 7438.60 977.226  14 
  -2  17 -16 3577.47 676.243  14 
   2 -17  17 19888.8 1502.74  15 
  -2  17 -17 15766.8 1206.43  14 
  -2  17 -18 9148.37 842.849  14 
   2 -17  18 10683.8 1025.78  15 
  -2  17 -19 288.625 187.475  14 
   2 -17  19-163.983 306.500  15 
  -2 -18  20 2360.90 469.495  15 
  -2 -18  19 225.285 306.922  15 
  -2 -18  18 4021.31 693.207  15 
  -2 -18  17 38338.5 2121.18  15 
   2  18 -16 75.6798 288.512  14 
  -2 -18  16 368.973 369.937  15 
  -2 -18  15 40402.0 2708.99  19 
   2  18 -15 34626.6 1916.85  14 
  -2 -18  15 41581.6 2399.52  15 
  -2 -18  14 43.5999 523.531  19 
   2  18 -14-280.005 450.316  14 
  -2 -18  14 279.973 489.008  15 
  -2 -18  13 770.120 483.449  19 
   2  18 -13 131.552 424.188  14 
  -2 -18  13 1042.27 594.304  15 
  -2 -18  12 13.0603 511.894  19 
  -2 -18  12-127.727 387.133  15 
   2  18 -12-38.4668 347.466  14 
  -2 -18  11 41730.8 2790.61  19 
  -2 -18  11 38733.7 2458.77  15 
   2  18 -11 41688.4 2421.03  14 
  -2 -18  10 30.7968 500.737  19 
   2  18 -10 493.653 348.776  14 
  -2 -18  10 165.107 491.821  15 
  -2 -18   9 24937.3 2142.40  19 
   2  18  -9 30088.7 2101.66  14 
  -2 -18   9 29494.2 2092.89  15 
  -2 -18   8 10807.2 1414.46  19 
  -2 -18   8 10567.3 1249.43  15 
   2  18  -8 9687.47 1226.94  14 
  -2 -18   7 8385.85 1226.44  19 
   2  18  -7 8515.90 1181.38  14 
  -2 -18   6 21962.0 3042.67  12 
   2  18  -6 24877.0 2853.79  10 
  -2 -18   6 31453.9 2259.39  19 
   2  18  -6 32910.7 2277.55  14 
   2  18  -5 10618.0 1846.63  10 
  -2 -18   5 12839.5 2591.41  12 
  -2 -18   5 17827.2 1722.91  19 
  -2 -18   4 2786.54 1136.30  12 
   2  18  -4 4645.85 1234.38  10 
  -2 -18   4 5084.51 926.176  19 
  -2 -18   3 14940.3 2623.61  12 
   2  18  -3 11403.2 1855.35  10 
  -2 -18   3 17505.5 1599.79  19 
   2  18  -2-131.227 484.605  10 
  -2 -18   2 1664.42 494.311  19 
   2  18  -1 105184. 5815.94  10 
  -2 -18   1 123163. 4153.24  19 
   2  18   0 2995.34 1057.77  10 
  -2 -18   0 4103.76 816.251  19 
   2  18   1 1674.42 872.717  10 
  -2 -18  -1 3387.94 728.701  19 
   2  18   2 657.292 624.728  10 
  -2 -18  -2 846.324 443.489  19 
  -2  18  -2 1178.48 539.520  14 
   2  18   3 61233.9 4674.82  10 
  -2 -18  -3 76393.3 3141.77  19 
   2 -18   3 64246.6 3127.97  19 
  -2  18  -3 85607.7 3561.68  14 
   2  18   4 833.972 567.675  10 
   2 -18   4 200.053 443.669  19 
  -2 -18  -4 345.500 378.916  19 
  -2  18  -4 221.213 431.909  14 
   2 -18   5 34276.7 2374.08  19 
  -2 -18  -5 35576.9 2144.65  19 
  -2  18  -5 38857.4 2442.93  14 
   2 -18   6 7643.86 1188.44  19 
  -2  18  -6 9358.49 1258.97  14 
   2 -18   7 2049.99 703.408  19 
  -2  18  -7 1956.85 645.656  14 
   2 -18   8 1803.58 675.618  19 
  -2  18  -8 1909.77 648.127  14 
   2 -18   9 13352.5 1584.14  19 
  -2  18  -9 13862.6 1519.90  14 
   2 -18  10 3631.93 996.229  19 
  -2  18 -10 3120.82 721.247  14 
   2 -18  11 9038.20 1369.79  19 
  -2  18 -11 9617.80 1204.96  14 
  -2  18 -12 1168.88 500.810  14 
  -2  18 -13 24266.4 1811.61  14 
  -2  18 -14 477.839 402.640  14 
  -2  18 -15 18763.9 1437.06  14 
  -2  18 -16 10475.8 1034.43  14 
   2 -18  16 12768.4 1210.74  15 
  -2  18 -17 356.944 246.535  14 
   2 -18  17-251.590 403.185  15 
  -2  18 -18-83.2738 169.311  14 
   2 -18  18 554.278 294.881  15 
  -2 -19  19 1021.91 348.464  15 
  -2 -19  18 10677.3 988.541  15 
  -2 -19  17 238.405 320.800  15 
   2  19 -16 474.698 261.808  14 
  -2 -19  16 904.049 429.197  15 
   2  19 -15 2811.89 548.758  14 
  -2 -19  15 4363.48 827.052  15 
  -2 -19  14 8949.04 1322.02  19 
   2  19 -14 7034.67 937.462  14 
  -2 -19  14 8686.97 1098.83  15 
  -2 -19  13 1998.69 708.889  19 
  -2 -19  13 1580.83 530.097  15 
   2  19 -13 1863.04 531.875  14 
  -2 -19  12 223.339 460.648  19 
   2  19 -12 388.164 353.673  14 
  -2 -19  12 407.673 437.171  15 
  -2 -19  11 403.030 444.726  19 
   2  19 -11 191.459 353.471  14 
  -2 -19  11 987.714 519.306  15 
  -2 -19  10 8144.32 1299.53  19 
   2  19 -10 8093.72 1137.01  14 
  -2 -19  10 9588.46 1204.75  15 
  -2 -19   9 2707.32 745.446  19 
   2  19  -9 3233.71 771.137  14 
  -2 -19   9 3642.86 773.279  15 
  -2 -19   8 1778.75 655.755  19 
   2  19  -8 1400.63 522.249  14 
  -2 -19   8 1792.14 592.608  15 
  -2 -19   7 2088.12 739.738  19 
   2  19  -7 1093.74 475.984  14 
  -2 -19   6 958.745 507.017  19 
   2  19  -6 1154.04 556.404  14 
  -2 -19   5 30151.6 2213.82  19 
   2  19  -5 31634.2 2194.90  14 
  -2 -19   4 572.693 358.478  19 
  -2 -19   3 16980.4 1645.22  19 
  -2 -19   2 5685.80 924.991  19 
  -2 -19   1 3102.67 724.894  19 
  -2 -19   0 834.661 570.982  19 
  -2 -19  -1 11826.5 1305.40  19 
  -2  19  -1 10129.1 1301.46  14 
  -2 -19  -2 885.768 484.406  19 
  -2  19  -2 432.201 389.367  14 
  -2 -19  -3 11870.3 1316.88  19 
  -2  19  -3 10601.5 1322.03  14 
  -2 -19  -4 26447.4 1894.96  19 
   2 -19   4 23771.6 1954.92  19 
  -2  19  -4 27269.2 2091.50  14 
  -2 -19  -5 2917.65 688.574  19 
   2 -19   5 3218.79 857.831  19 
  -2  19  -5 3820.23 877.318  14 
  -2 -19  -6 49083.9 2494.50  19 
   2 -19   6 47491.0 2891.39  19 
  -2  19  -6 45267.4 2696.33  14 
   2 -19   7 3699.34 839.854  19 
  -2 -19  -7 3364.14 711.087  19 
  -2  19  -7 3184.03 814.425  14 
   2 -19   8 974.313 456.517  19 
  -2 -19  -8 2127.42 534.527  19 
  -2  19  -8 1341.89 567.850  14 
   2 -19   9 42592.4 2876.61  19 
  -2  19  -9 44117.8 2587.75  14 
   2 -19  10 2315.48 736.876  19 
  -2  19 -10 2075.46 625.351  14 
   2 -19  11 31045.6 2388.30  19 
  -2  19 -11 29650.0 2048.62  14 
  -2  19 -12 13686.8 1383.36  14 
  -2  19 -13 163.172 335.865  14 
  -2  19 -14 7664.21 955.776  14 
   2 -19  15-58.4727 379.777  15 
  -2  19 -15 287.827 286.328  14 
  -2  19 -16 8194.25 843.196  14 
   2 -19  16 9034.12 982.285  15 
  -2  19 -17 0.64970 219.465  14 
   2 -19  17-121.314 257.320  15 
   2 -19  18 12331.4 927.688  15 
  -2 -20  17 8110.17 847.413  15 
   2  20 -16 8244.54 763.401  14 
  -2 -20  16 11235.0 1059.56  15 
   2  20 -15 861.197 336.890  14 
  -2 -20  15 828.468 377.608  15 
  -2 -20  14-360.852 546.602  19 
   2  20 -14-243.682 402.862  14 
  -2 -20  14 690.120 453.613  15 
  -2 -20  13 236.275 430.446  19 
   2  20 -13-286.000 411.766  14 
  -2 -20  13 378.218 391.311  15 
  -2 -20  12 23668.7 2046.95  19 
   2  20 -12 21510.2 1629.64  14 
  -2 -20  12 22494.6 1701.17  15 
  -2 -20  11 2648.45 748.580  19 
  -2 -20  11 2744.75 648.491  15 
   2  20 -11 2968.97 694.025  14 
  -2 -20  10 23459.9 2072.41  19 
   2  20 -10 22429.6 1778.48  14 
  -2 -20  10 21526.2 1713.12  15 
  -2 -20   9 4199.49 901.001  19 
  -2 -20   9 5136.18 864.315  15 
   2  20  -9 5877.90 939.702  14 
  -2 -20   8 287.867 512.342  19 
   2  20  -8 518.391 443.869  14 
  -2 -20   7 4974.97 931.641  19 
   2  20  -7 5063.79 936.447  14 
  -2 -20   6 2220.76 729.796  19 
   2  20  -6 1691.09 631.091  14 
  -2 -20   5 3875.59 899.646  19 
   2  20  -5 4537.96 936.445  14 
  -2 -20   4 6026.96 1035.60  19 
  -2 -20   3 2820.65 708.401  19 
  -2 -20   2 585.773 404.910  19 
  -2 -20   1 8751.86 1150.96  19 
  -2 -20   0 7804.60 1073.05  19 
  -2  20   0 7853.31 1139.14  14 
  -2 -20  -1-50.5594 331.028  19 
  -2  20  -1 48.2476 395.608  14 
  -2 -20  -2 105.876 359.995  19 
  -2  20  -2-295.628 479.873  14 
  -2 -20  -3 7118.46 1033.16  19 
  -2  20  -3 5611.44 987.218  14 
  -2 -20  -4 25617.6 1854.42  19 
   2 -20   4 24449.0 1985.20  19 
  -2  20  -4 26484.7 2061.53  14 
  -2 -20  -5 437.281 445.875  19 
   2 -20   5 348.427 360.264  19 
  -2  20  -5 1044.64 514.482  14 
  -2 -20  -6 1360.91 500.735  19 
   2 -20   6-64.3401 459.951  19 
  -2  20  -6 561.482 464.298  14 
   2 -20   7-90.0877 524.568  19 
  -2 -20  -7 1122.08 438.504  19 
  -2  20  -7 578.965 468.847  14 
  -2 -20  -8 478.840 337.576  19 
   2 -20   8-207.428 524.784  19 
  -2  20  -8-77.9949 538.008  14 
   2 -20   9 1536.59 608.176  19 
  -2  20  -9 867.229 489.509  14 
   2 -20  10 6242.10 1109.20  19 
  -2  20 -10 5445.05 894.443  14 
  -2  20 -11 1054.87 448.229  14 
  -2  20 -12-48.9408 358.583  14 
  -2  20 -13 1494.05 506.585  14 
   2 -20  14 3957.72 704.602  15 
  -2  20 -14 3372.07 657.849  14 
  -2  20 -15 9244.38 901.090  14 
   2 -20  15 10835.8 1031.48  15 
   2 -20  16 170.715 283.303  15 
  -2  20 -16 106.378 261.133  14 
   2 -20  17 434.684 278.400  15 
  -2 -21  16 421.412 312.268  15 
  -2 -21  15 8586.23 910.707  15 
   2  21 -15 5128.52 622.256  14 
  -2 -21  14 2872.34 570.418  15 
   2  21 -14 2000.93 471.722  14 
  -2 -21  13 8839.24 1222.64  19 
   2  21 -13 8306.63 937.309  14 
  -2 -21  13 8855.47 1002.42  15 
  -2 -21  12 583.381 472.841  19 
  -2 -21  12 348.393 332.431  15 
   2  21 -12 350.696 359.179  14 
  -2 -21  11 1751.38 648.490  19 
  -2 -21  11 1999.67 535.107  15 
   2  21 -11 2129.71 583.141  14 
  -2 -21  10 1506.42 598.320  19 
   2  21 -10 815.620 428.116  14 
  -2 -21   9 9652.72 1332.64  19 
   2  21  -9 10866.9 1285.29  14 
  -2 -21   8 15487.5 1650.87  19 
   2  21  -8 17085.5 1560.39  14 
  -2 -21   7 458.320 441.886  19 
   2  21  -7 885.764 554.861  14 
  -2 -21   6 7355.09 1158.57  19 
   2  21  -6 6907.37 1068.18  14 
  -2 -21   5 14018.1 1548.24  19 
   2  21  -5 15165.3 1542.02  14 
  -2 -21   4 845.332 419.807  19 
   2  21  -4 1195.87 519.109  14 
  -2 -21   3 15637.9 1611.98  19 
  -2 -21   2 4115.44 848.952  19 
  -2  21   2 3823.95 762.568  14 
  -2 -21   1 488.017 396.111  19 
  -2  21   1 903.887 476.033  14 
  -2  21   0 259.136 408.022  14 
  -2 -21  -1 221.915 357.938  19 
  -2  21  -1 611.867 415.565  14 
  -2 -21  -2 3805.50 719.056  19 
  -2  21  -2 2593.44 699.147  14 
  -2 -21  -3 5433.59 900.736  19 
  -2  21  -3 4477.72 916.040  14 
  -2 -21  -4 8629.33 1067.24  19 
  -2  21  -4 8714.48 1227.27  14 
   2 -21   5 22160.4 1880.53  19 
  -2 -21  -5 23627.4 1705.79  19 
  -2  21  -5 23319.8 1926.57  14 
  -2 -21  -6 4682.10 784.581  19 
   2 -21   6 3963.68 877.348  19 
  -2  21  -6 6419.28 1039.60  14 
   2 -21   7 48200.8 2841.49  19 
  -2 -21  -7 47254.4 2274.62  19 
  -2  21  -7 54868.1 2815.31  14 
   2 -21   8 10068.4 1324.64  19 
  -2  21  -8 10275.5 1237.37  14 
   2 -21   9 6036.36 1032.26  19 
  -2  21  -9 6929.89 1011.24  14 
  -2  21 -10 2099.14 589.097  14 
  -2  21 -11 4605.90 765.415  14 
  -2  21 -12 354.491 355.424  14 
   2 -21  12 709.476 381.873  15 
  -2  21 -13 1045.87 415.780  14 
   2 -21  13 1504.12 442.297  15 
  -2  21 -14 8272.15 875.040  14 
   2 -21  14 8872.82 885.848  15 
   2 -21  15 9494.92 861.572  15 
  -2  21 -15 8045.38 770.973  14 
   2  22 -14 220.832 240.990  14 
  -2 -22  14 1491.47 394.178  15 
  -2 -22  13 4607.78 822.359  19 
  -2 -22  13 4211.22 623.377  15 
   2  22 -13 4757.65 696.896  14 
  -2 -22  12 603.610 418.952  19 
   2  22 -12 831.644 406.004  14 
  -2 -22  11 6276.42 1018.42  19 
   2  22 -11 6814.63 886.147  14 
  -2 -22  10-141.546 461.995  19 
   2  22 -10 16.2741 384.076  14 
  -2 -22   9 265.455 451.293  19 
   2  22  -9-115.020 382.589  14 
  -2 -22   8 4864.40 927.642  19 
   2  22  -8 5075.01 872.654  14 
  -2 -22   7 29722.4 2179.53  19 
   2  22  -7 28618.0 1994.12  14 
  -2 -22   6 41493.6 2555.18  19 
   2  22  -6 39520.7 2397.98  14 
  -2 -22   5 17905.7 1667.16  19 
   2  22  -5 17830.4 1630.08  14 
  -2  22   5 16608.5 1458.57  14 
  -2 -22   4 8541.75 1166.94  19 
  -2  22   4 8496.77 1074.50  14 
   2  22  -4 9627.57 1242.46  14 
  -2 -22   3 5593.42 1006.91  19 
   2  22  -3 4568.19 869.878  14 
  -2  22   3 5067.23 863.558  14 
  -2 -22   2 2244.38 665.150  19 
  -2  22   2 2276.16 694.799  14 
  -2 -22   1 2228.80 624.429  19 
  -2  22   1 2914.35 738.659  14 
  -2 -22   0 553.535 385.144  19 
  -2  22   0 219.576 374.288  14 
  -2 -22  -1 1213.53 489.904  19 
  -2  22  -1 2305.03 668.810  14 
  -2 -22  -2 13582.3 1331.86  19 
  -2  22  -2 15806.3 1571.16  14 
  -2 -22  -3 4945.30 818.389  19 
  -2  22  -3 4813.57 938.203  14 
  -2 -22  -4 6978.52 947.046  19 
  -2  22  -4 6972.37 1032.75  14 
  -2 -22  -5 2831.85 660.555  19 
  -2  22  -5 2800.05 736.836  14 
  -2  22  -6 1705.48 595.830  14 
   2 -22   7 10922.6 1316.43  19 
  -2  22  -7 12387.9 1337.84  14 
   2 -22   8 15628.0 1531.04  19 
  -2  22  -8 19301.3 1622.77  14 
  -2  22  -9 4550.46 805.947  14 
   2 -22  10 1479.42 436.327  15 
  -2  22 -10 1912.43 560.713  14 
  -2  22 -11 4750.76 753.363  14 
   2 -22  11 4618.17 689.197  15 
   2 -22  12 7114.62 793.237  15 
  -2  22 -12 6550.93 795.510  14 
  -2  22 -13 129.784 272.477  14 
   2 -22  13 474.457 273.561  15 
   2 -22  14 11154.5 866.754  15 
  -2  22 -14 12109.8 927.577  14 
   2  23 -13 610.640 253.709  14 
  -2 -23  12 22593.5 1672.21  19 
   2  23 -12 21597.5 1326.27  14 
  -2 -23  11-180.497 464.807  19 
   2  23 -11-232.372 360.088  14 
  -2 -23  10 100.723 417.341  19 
   2  23 -10 525.728 362.130  14 
  -2 -23   9 3295.47 731.164  19 
   2  23  -9 4623.31 779.493  14 
  -2 -23   8 21335.8 1801.23  19 
   2  23  -8 23537.8 1685.36  14 
  -2 -23   7 18627.9 1693.26  19 
   2  23  -7 18034.8 1530.67  14 
  -2 -23   6 2950.44 688.598  19 
  -2  23   6 2150.79 529.117  14 
   2  23  -6 2387.25 663.790  14 
  -2 -23   5 4750.40 894.895  19 
  -2  23   5 5030.39 777.920  14 
   2  23  -5 5290.32 929.351  14 
  -2 -23   4 30463.8 2090.92  19 
  -2  23   4 27728.6 1766.81  14 
   2  23  -4 29229.8 2009.26  14 
  -2 -23   3 759.277 416.693  19 
   2  23  -3 1175.95 516.162  14 
  -2  23   3 851.401 428.068  14 
  -2 -23   2-63.7360 388.195  19 
   2  23  -2-505.991 519.756  14 
  -2  23   2 563.190 425.583  14 
  -2 -23   1 2297.62 580.300  19 
  -2  23   1 2551.68 660.147  14 
   2  23  -1 2174.85 583.156  14 
  -2 -23   0 28493.6 1940.80  19 
  -2  23   0 34349.4 2138.94  14 
  -2 -23  -1 15277.2 1403.54  19 
  -2  23  -1 17017.2 1548.22  14 
  -2 -23  -2 11208.3 1171.66  19 
  -2  23  -2 11757.6 1294.42  14 
  -2 -23  -3 615.010 316.793  19 
  -2  23  -3 1057.17 507.470  14 
  -2 -23  -4 514.900 411.671  19 
  -2  23  -4 199.785 403.992  14 
  -2  23  -5 28220.7 1941.13  14 
  -2  23  -6 24692.9 1786.21  14 
  -2  23  -7 8431.31 1040.16  14 
  -2  23  -8 10306.0 1135.49  14 
  -2  23  -9 2720.51 630.861  14 
  -2  23 -10 12030.8 1108.13  14 
  -2  23 -11 1125.99 416.196  14 
  -2  23 -12 932.459 349.698  14 
  -2  23 -13 153.357 222.277  14 
   2  24 -12 558.971 243.710  14 
  -2 -24  11 27304.3 1724.57  19 
   2  24 -11 25429.7 1385.17  14 
  -2 -24  10 242.506 330.804  19 
   2  24 -10 318.535 361.655  14 
  -2 -24   9 433.900 379.375  19 
   2  24  -9 44.2512 350.653  14 
  -2 -24   8 6320.77 938.093  19 
   2  24  -8 6538.28 875.767  14 
  -2 -24   7 16851.1 1481.63  19 
   2  24  -7 18219.7 1430.51  14 
  -2 -24   6 62328.8 2826.78  19 
   2  24  -6 58410.1 2577.92  14 
  -2 -24   5 18855.4 1584.04  19 
  -2  24   5 16246.5 1234.39  14 
   2  24  -5 17845.2 1490.25  14 
  -2 -24   4 10954.4 1210.17  19 
  -2  24   4 11484.5 1084.88  14 
   2  24  -4 12321.9 1250.31  14 
  -2 -24   3-200.968 472.972  19 
  -2  24   3 658.747 364.950  14 
   2  24  -3 622.077 380.338  14 
  -2 -24   2 5319.67 833.939  19 
   2  24  -2 3606.30 704.853  14 
  -2  24   2 4046.83 688.614  14 
  -2 -24   1 18271.2 1469.98  19 
   2  24  -1 17161.2 1480.62  14 
  -2  24   1 18480.1 1468.83  14 
  -2 -24   0 4618.73 758.635  19 
   2  24   0 5069.29 807.863  14 
  -2  24   0 5842.35 886.721  14 
  -2 -24  -1 1791.98 502.455  19 
  -2  24  -1 1590.32 511.751  14 
   2  24   1 1227.46 496.177  14 
  -2 -24  -2 2901.44 590.030  19 
  -2  24  -2 3735.97 712.121  14 
  -2  24  -3 37470.0 2119.70  14 
  -2  24  -4 8718.61 1050.87  14 
  -2  24  -5 3023.45 659.472  14 
  -2  24  -6 14922.0 1307.07  14 
  -2  24  -7 22389.8 1541.08  14 
  -2  24  -8 1799.63 493.715  14 
  -2  24  -9 24834.8 1482.15  14 
  -2  24 -10 261.179 254.960  14 
  -2  24 -11 428.751 274.860  14 
   2  25 -10 1651.23 349.897  14 
  -2 -25   9 9348.58 969.201  19 
   2  25  -9 9050.69 860.257  14 
  -2 -25   8 7742.37 934.141  19 
   2  25  -8 7062.25 815.607  14 
  -2 -25   7 760.395 432.624  19 
   2  25  -7 413.942 300.114  14 
  -2 -25   6 1780.58 560.658  19 
   2  25  -6 1818.28 491.408  14 
  -2 -25   5 8090.04 970.786  19 
   2  25  -5 9119.85 984.621  14 
  -2 -25   4 378.876 320.878  19 
   2  25  -4-243.801 327.816  14 
  -2  25   4-65.4602 253.406  14 
  -2 -25   3 16298.4 1311.78  19 
  -2  25   3 14861.5 1134.32  14 
   2  25  -3 16774.7 1337.89  14 
  -2 -25   2-351.660 363.913  19 
   2  25  -2-223.253 392.854  14 
  -2  25   2-40.9298 390.273  14 
  -2 -25   1 516.894 346.246  19 
   2  25  -1 302.121 306.211  14 
  -2  25   1 870.438 354.879  14 
  -2 -25   0 5651.30 738.847  19 
  -2  25   0 7736.26 898.039  14 
   2  25   0 7289.71 901.608  14 
   2  25   1 19011.3 1414.43  14 
  -2  25  -1 19515.1 1426.11  14 
   2  25   2 23835.7 1570.86  14 
  -2  25  -2 24045.7 1566.93  14 
   2  25   3 3949.50 685.590  14 
  -2  25  -3 3705.43 668.049  14 
   2  25   4 2126.95 527.220  14 
  -2  25  -4 1772.69 508.822  14 
  -2  25  -5 12239.3 1104.32  14 
   2  25   5 12471.6 1036.01  14 
  -2  25  -6 810.138 401.030  14 
   2  25   6 1115.02 339.256  14 
   2  25   7 2251.21 442.486  14 
  -2  25  -7 1576.42 399.732  14 
  -2  25  -8-3.02118 239.213  14 
   2  25   8 250.169 208.492  14 
  -2  25  -9 3772.75 546.184  14 
  -2  25 -10 2418.45 411.316  14 
   2  26  -8 5641.72 628.056  14 
   2  26  -7 7698.79 758.136  14 
   2  26  -6 7458.78 772.034  14 
  -2 -26   5 7018.42 783.944  19 
   2  26  -5 8204.73 847.298  14 
  -2 -26   4 1498.67 378.593  19 
   2  26  -4 2085.09 490.191  14 
  -2 -26   3 4829.46 640.684  19 
  -2  26   3 5709.62 619.089  14 
   2  26  -3 7020.76 796.638  14 
   2  26  -2 10623.1 969.798  14 
  -2  26   2 10036.8 848.718  14 
   2  26  -1 58.9823 296.781  14 
  -2  26   1-231.972 321.172  14 
  -2  26   0 16997.5 1144.76  14 
   2  26   0 18592.6 1268.03  14 
   2  26   1 3.29016 264.301  14 
  -2  26  -1 155.392 241.313  14 
   2  26   2 701.548 346.919  14 
  -2  26  -2 75.3811 303.361  14 
   2  26   3 13235.8 1029.24  14 
  -2  26  -3 13039.5 1034.21  14 
   2  26   4 14155.4 1008.93  14 
  -2  26  -4 14779.8 1071.90  14 
   2  26   5 16907.3 1031.79  14 
  -2  26  -5 17185.2 1148.90  14 
   2  26   6-194.607 205.368  14 
  -2  26  -6 101.126 226.377  14 
  -2  26  -7 2672.80 453.488  14 
   2  27  -4 2183.54 405.629  14 
   2  27  -3 512.677 227.897  14 
   2  27  -2 636.310 280.284  14 
   2  27  -1 3854.54 532.276  14 
   2  27   0 594.858 299.353  14 
   2  27   1 2777.02 441.136  14 
   2  27   2 6399.83 634.807  14 
  -3   0  26-198.598 280.083   6 
  -3   0  25 2149.34 519.724   7 
  -3   0  24-65.3246 345.020   7 
  -3   0  23 1102.18 425.655  18 
  -3   0  23 930.625 432.956   7 
  -3   0  22-183.920 385.008  18 
  -3   0  22-370.658 465.360   7 
  -3   0  21 21051.1 1672.08  18 
  -3   0  21 20750.8 1724.68   7 
  -3   0  20-212.297 353.547  18 
  -3   0  20 485.683 461.805   7 
  -3   0  19 202995. 5226.04  18 
  -3   0  19 219916. 5579.00   7 
  -3   0  18 34.3724 450.377  18 
  -3   0  18 624.792 719.227   2 
  -3   0  18 291.092 507.385   7 
  -3   0  17 159446. 4559.23  18 
  -3   0  17 157677. 8479.54   2 
  -3   0  16-175.269 307.879  18 
  -3   0  16-1931.27 1057.96   2 
  -3   0  15 3611.47 691.901  18 
  -3   0  15 3000.64 1135.47   2 
  -3   0  14-1370.17 866.907   2 
  -3   0  13 5110.31 1260.63   2 
  -3   0  12-243.822 742.034   2 
  -3   0  11 177615. 6689.83   2 
  -3   0  10 895.417 617.042   2 
  -3   0   9 335138. 8117.89   2 
  -3   0   8 305.106 438.909   2 
  -3   0   8 16.3373 295.882  12 
  -3   0   7 37285.7 2398.64   2 
  -3   0   7 37837.3 1894.04  12 
  -3   0   6-33.2352 363.959   2 
  -3   0   6-29.4753 274.125  12 
  -3   0   5 61865.2 2685.79   2 
  -3   0   5 61053.1 2204.36  12 
  -3   0   4 152.350 358.320   2 
  -3   0   4 54.7693 236.616  12 
  -3   0   3 166089. 3778.66   2 
  -3   0   2 265.418 307.040   2 
  -3   0   1 411397. 4980.78   1 
  -3   0   1 408252. 4797.24  12 
   3   0  -1 406304. 3641.82  10 
  -3   0   0 87.4170 252.446   1 
  -3   0   0 61.2822 185.543  12 
   3   0   0 275.809 157.009  10 
  -3   0  -1 748067. 5979.13  12 
   3   0   1 684264. 6124.20  10 
   3   0   2-47.5624 257.884  10 
  -3   0  -2-16.2458 161.303  12 
  -3   0  -3 259298. 3110.06  12 
   3   0   3 275162. 4878.38  10 
  -3   0  -4 173.675 125.985  12 
   3   0   4 481.296 295.315  10 
   3   0   5 688182. 9150.22  10 
   3   0   6 546.550 365.957  10 
   3   0   7 202264. 5812.04  10 
   3   0   8 28.0232 416.688  10 
   3   0   9 817809. 13099.2  10 
   3   0  10-158.990 511.507  10 
   3   0  10-275.568 435.901  11 
   3   0  11 122764. 5039.37  11 
   3   0  12-1622.44 704.528  11 
   3   0  13 27167.0 2628.80  11 
   3   0  14-1756.11 792.830  11 
  -3   0 -14 45.2985 283.993  14 
   3   0  15 23643.3 2603.73  11 
  -3   0 -15 27496.8 1713.80  14 
   3   0  16-1224.44 1459.55   2 
  -3   0 -16-263.687 281.049  14 
  -3   0 -17 24994.9 1723.43  14 
  -3   0 -18-331.038 325.378  14 
   3   0  19 59465.5 2620.45  18 
  -3   0 -19 52142.5 2416.82  14 
   3   0  20 409.883 383.531  18 
  -3   0 -20-207.055 280.516  14 
   3   0  21 68935.6 2620.82  18 
   3   0  22-541.578 423.013  18 
   3   0  23 2291.41 519.886   7 
   3   0  23 1225.84 342.331  18 
   3   0  24-77.8188 238.480   7 
  -3  -1  26 11313.9 903.710   6 
  -3   1  26 10989.3 875.933   6 
  -3   1  25 4977.83 690.272   7 
  -3  -1  25 5077.60 698.530   7 
  -3   1  24 6123.76 839.400   7 
  -3  -1  24 4486.86 723.833   7 
  -3  -1  24 4692.96 704.682  18 
  -3   1  23 1632.14 496.594   7 
  -3  -1  23 1262.62 525.811   7 
  -3   1  23 1150.90 435.818  18 
  -3  -1  23 1172.77 418.849  18 
  -3  -1  22 4366.49 795.284   7 
  -3   1  22 3950.55 755.946   7 
  -3  -1  22 3574.19 718.792  18 
  -3   1  22 3777.62 744.306  18 
  -3  -1  21 2226.07 630.205   7 
  -3   1  21 2583.37 694.054   7 
  -3  -1  21 1907.83 593.115  18 
  -3   1  21 1507.93 492.519  18 
  -3   1  20 4926.67 925.423   7 
  -3  -1  20 5067.99 945.849   7 
  -3  -1  20 4164.17 838.915  18 
  -3   1  20 4872.83 872.783  18 
  -3  -1  19 1002.11 541.744   7 
  -3   1  19 1558.97 660.490   7 
  -3  -1  19 1311.60 569.110  18 
  -3   1  19 1692.14 614.437  18 
  -3   1  18 132201. 4269.50   7 
  -3  -1  18 116009. 7569.66   2 
  -3   1  18 118030. 7584.84   2 
  -3  -1  18 125002. 4204.48   7 
  -3  -1  18 112085. 3899.13  18 
  -3   1  18 126508. 4087.21  18 
  -3   1  17 48038.6 4699.24   2 
  -3  -1  17 44052.6 4565.70   2 
  -3   1  17 48785.4 2512.34  18 
  -3  -1  17 47568.2 2505.83  18 
  -3  -1  16 85813.3 6041.31   2 
  -3   1  16 86699.5 6052.89   2 
  -3  -1  16 91808.3 3364.90  18 
  -3   1  16 98158.5 3432.45  18 
  -3   1  15 49280.9 4344.20   2 
  -3  -1  15 45943.8 4217.14   2 
  -3  -1  15 50755.8 2421.85  18 
  -3   1  15 51637.9 2440.09  18 
  -3  -1  14 12498.0 2156.53   2 
  -3   1  14 13239.5 2239.59   2 
  -3   1  13 47648.5 3876.94   2 
  -3  -1  13 48286.4 3921.10   2 
  -3  -1  12 220737. 7891.21   2 
  -3   1  12 228698. 7991.81   2 
  -3   1  11 298123. 8667.37   2 
  -3  -1  11 265652. 8224.29   2 
  -3  -1  10 139782. 5616.61   2 
  -3   1  10 147954. 5763.19   2 
  -3  -1   9 11332.5 1562.92   2 
  -3   1   9 11233.6 1544.59   2 
  -3  -1   9 13589.3 1226.28  12 
  -3   1   8-153.995 410.025   2 
  -3  -1   8 169.569 419.323   2 
  -3  -1   8 134.715 220.928  12 
  -3  -1   8 223.268 112.629   9 
  -3  -1   7 134907. 4524.97   2 
  -3   1   7 134606. 4544.10   2 
  -3  -1   7 138095. 3566.26  12 
  -3  -1   6 45112.3 2459.08   2 
  -3   1   6 42693.3 2406.41   2 
  -3   1   6 46012.3 2037.01  12 
  -3  -1   6 43384.8 1930.85  12 
  -3  -1   5 87088.0 2746.42   3 
  -3   1   5 88742.0 2778.11   3 
  -3  -1   5 85365.3 3141.08   2 
  -3   1   5 84548.5 3145.39   2 
  -3  -1   5 80096.7 2583.62  12 
  -3   1   5 88611.8 2688.31  12 
  -3   1   4 94493.4 3084.92   2 
  -3  -1   4 90917.8 3034.33   2 
  -3  -1   4 88221.6 2585.82  12 
  -3   1   4 91990.6 2618.48  12 
  -3  -1   3 1294.67 348.938   3 
  -3  -1   3 1154.02 460.021   2 
  -3   1   3 1228.03 361.080   3 
  -3   1   3 1293.38 480.334   2 
  -3   1   2 80608.2 2507.25   2 
  -3  -1   2 77273.1 2439.23   2 
   3  -1  -2 75841.5 1378.52  11 
  -3  -1   1 97507.7 2666.62   4 
  -3   1   1 97918.9 2614.39   4 
  -3  -1   1 98307.0 2466.62   1 
  -3   1   1 94465.5 2384.14   1 
   3   1  -1 92833.3 2025.86  10 
  -3  -1   1 90719.1 2378.41  12 
   3  -1  -1 91754.2 1365.88  10 
   3  -1  -1 90885.0 1822.41  11 
  -3   1   1 89705.1 2339.37  12 
  -3  -1   0 26721.5 1310.02   1 
  -3   1   0 26024.0 1268.58   1 
  -3  -1   0 26200.7 1243.91  12 
   3  -1   0 23906.2 852.683  10 
   3   1   0 24661.4 1134.34  10 
  -3   1   0 26074.8 1183.52  12 
   3  -1   1 12821.2 767.790  10 
   3   1   1 12527.0 924.148  10 
  -3  -1  -1 12972.4 879.574  12 
  -3   1  -1 12649.7 798.703  12 
  -3  -1  -2 106543. 2354.18  12 
   3   1   2 103817. 2833.79  10 
   3  -1   2 104673. 2528.64  10 
  -3   1  -2 103233. 2051.62  12 
   3   1   3 44567.8 2039.74  10 
   3  -1   3 47041.5 1896.18  10 
  -3  -1  -3 47964.9 1532.89  12 
  -3   1  -3 45452.2 1218.16  12 
   3  -1   4 36420.8 1874.51  10 
  -3  -1  -4 33712.1 1238.11  12 
   3   1   4 33470.9 1934.46  10 
   3   1   5 43323.7 2371.10  10 
   3  -1   5 44752.0 2293.26  10 
  -3  -1  -5 37523.5 1218.34  12 
   3  -1   6 160039. 4643.36  10 
   3   1   6 149923. 4759.82  10 
   3  -1   7 278293. 6624.02  10 
   3   1   7 280886. 6848.96  10 
   3   1   8 17730.3 1848.65  10 
   3  -1   8 17967.8 1863.25  10 
   3  -1   8 17955.7 1646.92  11 
   3   1   9 31459.4 2667.61  10 
   3  -1   9 28314.6 2190.53  11 
   3  -1   9 29262.4 2479.11  10 
   3  -1  10 66436.4 3508.78  11 
   3   1  10 67165.6 4050.74  10 
   3   1  11 802.491 634.285  10 
   3   1  11 29.2167 309.530  11 
   3   1  12 96312.6 4681.24  11 
   3  -1  12 94637.5 4695.44  11 
   3   1  13 13287.4 1849.48  11 
   3  -1  13 15025.6 1933.27  11 
   3  -1  14 46523.6 4413.09   2 
   3   1  14 45308.5 4141.27   2 
   3   1  14 25662.2 2639.85  11 
   3  -1  14 28867.0 2838.05  11 
  -3   1 -14 27803.0 1665.61  14 
  -3  -1 -14 25153.8 1635.58  14 
   3   1  15 2430.36 1353.46   2 
   3  -1  15 3240.21 1624.40   2 
   3   1  15 2103.78 845.921  11 
   3  -1  15-1649.54 750.871  11 
  -3   1 -15-194.514 333.721  14 
  -3  -1 -15-1071.03 412.013  14 
   3   1  16-160.556 1085.49   2 
  -3  -1 -16 165.827 286.612  14 
  -3   1 -16-104.538 274.340  14 
  -3   1 -17 3484.99 661.757  14 
  -3  -1 -17 4210.06 735.278  14 
   3   1  18 901.315 332.315  18 
  -3   1 -18 718.284 389.586  14 
  -3  -1 -18 771.750 299.908  14 
  -3   1 -19 18727.1 1481.34  14 
  -3  -1 -19 18817.2 1446.97  14 
   3  -1  20 5272.88 811.579  18 
   3   1  20 4390.04 759.823  18 
  -3   1 -20 3241.40 659.578  14 
   3   1  21 2266.54 507.501  18 
   3  -1  21 3163.50 625.386  18 
   3   1  22 187.758 257.123  18 
   3  -1  22 206.769 269.042  18 
   3   1  23 3949.44 624.967   7 
   3  -1  23 4125.46 657.981   7 
   3   1  23 2339.89 434.667  18 
   3  -1  23 2534.36 479.664  18 
   3   1  24 698.191 282.511   7 
   3  -1  24 671.629 299.205   7 
   3  -1  24 565.421 191.021  18 
  -3   2  26 1281.87 332.430   6 
  -3  -2  26 926.342 326.063   6 
  -3   2  25 49.8100 335.262   7 
  -3  -2  25-99.5530 326.685   7 
  -3   2  24 1146.56 370.658   7 
  -3  -2  24 846.751 391.152   7 
  -3  -2  24 792.191 362.828  18 
  -3  -2  23 3429.30 693.248   7 
  -3   2  23 2929.20 643.755   7 
  -3  -2  23 3193.14 645.213  18 
  -3  -2  22 4914.21 893.704   7 
  -3   2  22 4510.35 838.813   7 
  -3   2  22 4762.02 791.667  18 
  -3  -2  22 3820.96 720.816  18 
  -3   2  21-454.331 549.184   7 
  -3  -2  21-534.213 563.756   7 
  -3  -2  21-221.813 453.410  18 
  -3   2  21-276.852 378.094  18 
  -3  -2  20 80399.9 3443.74   7 
  -3   2  20 85280.1 3460.22   7 
  -3   2  20 77113.0 3186.48  18 
  -3  -2  20 72580.2 3173.42  18 
  -3  -2  19 9796.58 1251.88   7 
  -3   2  19 10725.8 1284.42   7 
  -3  -2  19 9580.08 1212.01  18 
  -3   2  19 9617.19 1168.86  18 
  -3  -2  18 90783.0 3658.99   7 
  -3   2  18 96634.9 3677.39   7 
  -3  -2  18 89373.3 6675.07   2 
  -3   2  18 87039.9 6536.92   2 
  -3   2  18 95229.9 3527.84  18 
  -3  -2  18 88102.0 3483.73  18 
  -3  -2  17 821.017 913.429   2 
  -3   2  17-363.280 761.980   2 
  -3  -2  17 4750.18 887.182   7 
  -3  -2  17 4540.07 839.372  18 
  -3   2  17 4292.47 823.914  18 
  -3  -2  16 338.037 1173.94   2 
  -3   2  16 968.646 334.839  18 
  -3  -2  16 1173.11 441.426  18 
  -3  -2  16 964.884 373.425  15 
  -3  -2  15 6991.46 1757.04   2 
  -3   2  15 8055.92 1749.68   2 
  -3   2  15 8441.98 1001.16  18 
  -3  -2  14 58670.4 4561.96   2 
  -3   2  14 61110.5 4601.45   2 
  -3  -2  13 1062.14 693.253   2 
  -3   2  13 1764.20 779.556   2 
  -3  -2  12 44362.0 3592.25   2 
  -3   2  12 56623.1 4017.06   2 
  -3  -2  11 1592.33 766.315   2 
  -3   2  11 1255.48 634.950   2 
  -3  -2  10 210035. 6871.95   2 
  -3   2  10 222358. 7094.25   2 
  -3  -2  10 228137. 5157.23  12 
  -3  -2   9 5745.80 1139.93   2 
  -3   2   9 6790.35 1249.72   2 
  -3  -2   9 4959.33 539.522   9 
  -3  -2   9 6640.43 862.974  12 
  -3  -2   8 58421.9 3247.08   2 
  -3   2   8 60825.3 3276.02   2 
  -3  -2   8 66553.9 2600.61  12 
  -3   2   7 71164.9 3322.47   2 
  -3  -2   7 70338.5 3338.38   2 
  -3  -2   7 75327.0 2663.83  12 
  -3   2   6 179197. 4922.89   2 
  -3  -2   6 182289. 4968.45   2 
  -3  -2   6 182860. 4026.92  12 
  -3   2   5 1796.84 536.541   2 
  -3  -2   5 2131.17 570.774   2 
  -3   2   5 2208.07 514.910   3 
  -3  -2   5 2279.42 499.918   3 
  -3  -2   5 1650.78 404.808  12 
  -3   2   4 167061. 3538.79   3 
  -3  -2   4 169455. 4122.71   2 
  -3   2   4 166048. 4118.29   2 
  -3  -2   4 167092. 3482.29   3 
  -3  -2   4 166994. 3592.10  12 
  -3  -2   3 83104.5 2298.32   3 
  -3   2   3 85469.2 2764.88   2 
  -3   2   3 87534.3 2409.49   3 
  -3  -2   3 82400.8 2665.74   2 
   3  -2  -3 78327.2 1413.55   9 
  -3   2   2 7521.96 820.319   2 
  -3  -2   2 6244.97 754.747   2 
  -3   2   2 7374.94 751.696  12 
  -3   2   1 3637.27 559.796   4 
  -3  -2   1 3181.91 527.382   1 
  -3  -2   1 3128.42 570.345   4 
  -3   2   1 3349.86 488.429   1 
   3  -2  -1 4064.19 413.853  11 
  -3  -2   1 3052.92 521.884  12 
   3   2  -1 2902.39 443.539  10 
  -3  -2   0 135675. 2951.53   1 
  -3   2   0 134315. 2862.08   1 
   3   2   0 143776. 2937.43  10 
   3  -2   0 137394. 2610.25  11 
  -3  -2   0 140967. 3052.97  12 
   3   2   1 172636. 3483.21  10 
   3  -2   1 166132. 3120.83  11 
  -3  -2  -1 171146. 3321.11  12 
   3   2   2 38752.3 1881.70  10 
   3  -2   2 41629.3 1690.61  11 
  -3  -2  -2 41277.0 1627.03  12 
   3  -2   2 38665.7 1430.84  10 
   3   2   3 221026. 4708.83  10 
  -3  -2  -3 211057. 3624.61  12 
   3  -2   3 211199. 4066.03  11 
   3   2   4 239638. 5269.62  10 
   3  -2   4 236689. 4615.56  11 
   3  -2   4 234696. 4609.26  10 
  -3  -2  -4 231564. 3762.05  12 
   3  -2   5 93599.3 3215.76  10 
   3  -2   5 100277. 3217.79  11 
   3   2   5 91351.3 3497.83  10 
  -3  -2  -5 91761.3 2348.48  12 
   3   2   6 101387. 3928.17  10 
   3  -2   6 104808. 3494.57  11 
   3  -2   6 98815.8 3599.53  10 
   3   2   7 12497.4 1506.14  10 
   3  -2   7 11649.3 1294.83  11 
  -3  -2  -7 9974.04 728.797  12 
   3   2   8 4019.49 981.331  10 
   3  -2   8 4050.48 781.283  11 
   3   2   9 7545.10 1387.10  10 
   3  -2   9 6439.48 1084.07  11 
   3   2  10 261549. 8119.64  10 
   3  -2  10 262542. 7043.49  11 
   3  -2  11-408.417 438.638  11 
   3   2  11-19.7369 476.888  10 
   3   2  12 58068.9 4247.24  10 
   3  -2  12 56718.9 3642.11  11 
   3   2  13 16182.1 2060.94  11 
   3  -2  13 17596.0 2176.08  11 
  -3   2 -13 15480.9 1244.16  14 
   3  -2  14 35199.6 3661.83   2 
   3   2  14 31228.9 3411.09   2 
   3   2  14 14663.5 2041.26  11 
   3  -2  14 18178.7 2266.17  11 
  -3   2 -14 16099.1 1305.23  14 
  -3  -2 -14 13365.8 1184.86  14 
   3   2  15 1136.55 919.021   2 
  -3   2 -15 343.636 277.418  14 
  -3  -2 -15 97.8628 288.002  14 
   3  -2  16 21730.3 3063.25   2 
   3   2  16 19485.2 2821.43   2 
  -3  -2 -16 15752.9 1364.53  14 
  -3   2 -16 17701.4 1403.50  14 
   3   2  17 441.669 294.986  18 
  -3   2 -17 52.0373 304.592  14 
  -3  -2 -17 263.518 355.722  14 
   3   2  18 2240.08 600.095  18 
  -3   2 -18 1002.29 452.604  14 
  -3  -2 -18 1367.76 463.254  14 
   3   2  19 18982.9 1465.09  18 
  -3   2 -19 15442.2 1327.74  14 
   3   2  20 37632.9 1988.25  18 
  -3   2 -20 34165.8 1869.33  14 
   3   2  21 130.535 281.737  18 
   3  -2  21-252.151 354.967  18 
  -3   2 -21 320.713 282.814  14 
   3  -2  22 37458.4 1853.08  18 
   3   2  22 34136.9 1660.35  18 
   3  -2  23 4163.85 648.566   7 
   3   2  23 3473.11 598.397   7 
   3  -2  23 2206.04 454.480  18 
  -3  -2 -24 1306.01 454.244   8 
   3  -2  24 776.987 258.369   7 
   3   2  24 595.469 263.361   7 
   3  -2  24 658.715 258.532  18 
  -3  -3  26 2993.65 469.938   6 
  -3   3  26 2421.97 428.640   6 
  -3  -3  25 5663.98 750.140   6 
  -3  -3  25 4642.12 647.037   7 
  -3   3  25 5303.94 700.071   6 
  -3   3  25 4461.19 613.334   7 
  -3   3  24-366.268 415.483   7 
  -3  -3  24-699.014 507.505   7 
  -3  -3  24-195.337 363.017  18 
  -3  -3  23 2178.70 618.816   7 
  -3   3  23 1731.64 531.834   7 
  -3  -3  23 1110.66 455.122  18 
  -3  -3  22 5136.87 887.564   7 
  -3   3  22 4501.57 787.305   7 
  -3  -3  22 4323.36 760.842  18 
  -3  -3  21 8904.38 1186.02   7 
  -3   3  21 10092.7 1202.55   7 
  -3   3  21 8109.79 1040.62  18 
  -3  -3  21 6984.66 1017.28  18 
  -3  -3  20 2014.03 592.987   7 
  -3   3  20 2495.19 649.539   7 
  -3  -3  20 1662.82 602.306  18 
  -3   3  20 2731.77 675.658  18 
  -3   3  19 24823.8 1898.65   7 
  -3  -3  19 21205.7 1827.54   7 
  -3  -3  19 20110.1 1712.29  18 
  -3   3  19 23381.8 1778.91  18 
  -3   3  18 7363.58 1963.21   2 
  -3  -3  18 8391.96 1209.53   7 
  -3  -3  18 8507.91 2158.24   2 
  -3   3  18 9195.09 1177.07   7 
  -3   3  18 8520.83 1068.25  18 
  -3  -3  18 8743.27 1156.74  18 
  -3  -3  18 7932.56 1037.06  15 
  -3  -3  17 90554.6 6538.32   2 
  -3   3  17 101171. 3654.32   7 
  -3   3  17 91550.0 6498.28   2 
  -3  -3  17 89806.8 3575.27   7 
  -3   3  17 98626.2 3538.38  18 
  -3  -3  17 89241.3 3474.06  18 
  -3  -3  17 81373.6 3157.19  15 
  -3  -3  16 636.081 782.763   2 
  -3   3  16-633.578 862.854   2 
  -3   3  16 1338.09 471.023  18 
  -3  -3  16 492.535 295.599  15 
  -3  -3  15 10261.1 2045.15   2 
  -3   3  15 10826.5 2041.78   2 
  -3   3  15 12813.2 1214.46  18 
  -3  -3  15 10589.4 1104.95  15 
  -3   3  14 1028.08 725.739   2 
  -3  -3  14 559.405 617.956   2 
  -3   3  13 22779.1 2677.62   2 
  -3  -3  13 20258.3 2565.07   2 
  -3  -3  12 1254.92 780.300   2 
  -3   3  12 1897.47 928.454   2 
  -3   3  11 2368.60 893.862   2 
  -3  -3  11 2192.26 811.553   2 
  -3  -3  11 3301.96 686.806  12 
  -3   3  10 8399.50 1458.29   2 
  -3  -3  10 6663.43 1297.74   2 
  -3  -3  10 8120.65 1006.97  12 
  -3  -3   9 86459.6 4218.06   2 
  -3   3   9 92658.7 4310.34   2 
  -3  -3   9 93602.1 3234.74  12 
  -3   3   8 48692.9 2962.02   2 
  -3  -3   8 49071.4 2975.72   2 
  -3  -3   8 40346.9 1692.01   9 
  -3  -3   8 49410.4 2283.57  12 
  -3   3   7 11825.2 1394.25   2 
  -3  -3   7 12282.5 1411.86   2 
  -3  -3   7 12479.4 1135.27  12 
  -3   3   6 373559. 7121.28   2 
  -3  -3   6 393806. 7235.78   2 
  -3  -3   6 378152. 5916.01  12 
  -3  -3   5 26442.6 1540.66   3 
  -3  -3   5 25625.9 1783.47   2 
  -3   3   5 27134.2 1557.70   3 
  -3   3   5 24378.9 1713.61   2 
  -3  -3   5 24898.3 1537.13  12 
  -3   3   4 305306. 4808.29   3 
  -3  -3   4 298410. 4709.25   3 
  -3  -3   4 311753. 5535.69   2 
  -3   3   4 304835. 5599.41   2 
  -3  -3   4 313246. 5201.40  12 
  -3  -3   3 456461. 5397.99   3 
  -3  -3   3 480208. 6374.13   2 
  -3   3   3 473259. 6516.44   2 
  -3   3   3 487284. 5696.25   3 
   3  -3  -3 457286. 4247.28   9 
  -3   3   1 65953.2 2012.58   1 
  -3  -3   1 66989.9 2125.26   1 
  -3  -3   1 66502.1 2222.17   4 
  -3   3   1 64533.1 2143.34   4 
   3   3  -1 66853.2 2093.97  10 
  -3   3   0 90786.4 2549.94   4 
  -3   3   0 92170.4 2369.26   1 
  -3  -3   0 95673.9 2671.32   4 
  -3  -3   0 91557.3 2478.96   1 
   3  -3   0 95753.6 2297.00  11 
   3   3   0 98484.5 2657.82  10 
  -3  -3   0 98367.9 2787.12  12 
   3  -3   1 10313.9 832.824  11 
   3   3   1 10358.1 956.284  10 
   3  -3   2 2577.31 484.091  11 
   3   3   2 2587.17 564.898  10 
   3   3   3 3081.44 656.123  10 
   3  -3   3 3252.03 571.196  11 
   3  -3   4 136064. 3677.83  11 
   3   3   4 136787. 4194.18  10 
   3   3   5 25495.1 1926.42  10 
   3  -3   5 25470.7 1674.80  11 
   3  -3   6 1316.72 447.775  11 
   3   3   6 961.137 515.974  10 
   3   3   7 26763.6 2262.27  10 
   3  -3   7 26667.1 1973.78  11 
   3   3   8 76978.6 3972.94  10 
   3  -3   8 76967.5 3458.18  11 
   3   3   9 30301.5 2669.47  10 
   3  -3   9 24444.9 2071.81  11 
   3  -3  10 34313.5 2577.81  11 
   3   3  10 37129.6 3103.64  10 
   3   3  11 133340. 6207.90  10 
   3  -3  11 119278. 5029.71  11 
   3   3  12 291.358 517.755  10 
   3  -3  12 1591.07 645.248  11 
  -3  -3 -13 91807.3 3021.09  14 
  -3   3 -13 107793. 3187.95  14 
   3  -3  14 7312.23 2339.67   2 
   3   3  14 6140.34 1766.87   2 
   3   3  14-32.8785 363.484  11 
  -3   3 -14 260.679 272.527  14 
  -3  -3 -14 27.9796 335.638  14 
   3   3  15 47682.0 4232.77   2 
   3  -3  15 51224.2 4462.89   2 
   3   3  15 35942.8 3253.45  11 
  -3   3 -15 39445.6 2082.32  14 
  -3  -3 -15 36900.4 2019.09  14 
   3   3  16 72.8659 1332.12   2 
   3  -3  16 1837.86 1394.64   2 
   3   3  16 3724.20 707.040  18 
  -3   3 -16 2719.80 570.130  14 
  -3  -3 -16 2983.27 682.738  14 
   3   3  17 3685.96 672.525  18 
  -3  -3 -17 3237.51 648.007  14 
  -3   3 -17 2618.33 577.716  14 
   3   3  18 1947.39 536.319  18 
  -3   3 -18 662.616 379.562  14 
   3   3  19 833.587 358.932  18 
  -3   3 -19 1234.42 436.836  14 
   3   3  20 4067.74 666.800  18 
  -3   3 -20 3808.23 678.931  14 
   3   3  21 411.463 245.481  18 
   3  -3  21 738.891 413.809  18 
  -3   3 -21 443.003 347.710  14 
   3  -3  22 12128.3 1088.46  18 
   3   3  22 10065.6 893.128  18 
   3  -3  23 14906.2 1150.03   7 
   3   3  23 13647.1 1060.83   7 
   3  -3  23 12555.6 1001.47  18 
  -3  -3 -24-112.816 284.643   8 
   3  -3  24 213.296 245.330   7 
  -3   3 -24 893.075 402.527   8 
   3   3  24 100.605 233.433   7 
   3  -3  24 271.431 229.104  18 
  -3   4  26 562.227 249.117   6 
  -3  -4  25 3200.27 568.254   6 
  -3   4  25 3238.28 550.571   6 
  -3   4  24 52.3076 335.595   7 
  -3  -4  24 174.913 390.423   7 
  -3  -4  24 730.713 351.838  18 
  -3  -4  23 1380.92 530.184   7 
  -3   4  23 988.191 407.889   7 
  -3  -4  23 1903.52 544.307  18 
  -3  -4  22 71.9538 445.965   7 
  -3   4  22 182.743 387.129   7 
  -3  -4  22 141.190 345.245  18 
  -3  -4  21 12714.5 1394.51   7 
  -3   4  21 11156.8 1231.86   7 
  -3  -4  21 12381.8 1305.39  18 
  -3  -4  20 3489.28 768.862   7 
  -3   4  20 3592.82 795.848   7 
  -3   4  20 3600.74 730.902  18 
  -3  -4  20 3212.49 742.103  18 
  -3  -4  19 5276.26 967.693   7 
  -3   4  19 4701.80 898.142   7 
  -3  -4  19 3932.80 802.755  18 
  -3   4  19 4276.90 818.637  18 
  -3  -4  19 3630.24 758.199  15 
  -3  -4  18 1019.39 513.689   7 
  -3   4  18 1905.96 631.325   7 
  -3  -4  18 1717.61 1130.14   3 
  -3   4  18 1709.47 565.733  18 
  -3  -4  18 1132.93 427.309  18 
  -3  -4  18 1569.37 529.581  15 
  -3   4  17 555.026 762.019   2 
  -3  -4  17-451.466 813.814   2 
  -3  -4  17 2862.02 731.531   7 
  -3   4  17 3574.80 791.723   7 
  -3   4  17 2686.98 623.592  18 
  -3  -4  17 1838.31 516.186  15 
  -3  -4  16 76776.8 3210.77   7 
  -3  -4  16 70140.2 5583.13   2 
  -3   4  16 82658.4 5878.31   2 
  -3   4  16 84464.9 3252.43   7 
  -3   4  16 84544.6 3196.06  18 
  -3  -4  16 71061.3 2988.73  15 
  -3  -4  15 38514.8 3975.34   2 
  -3   4  15 46227.5 4269.59   2 
  -3   4  15 49364.3 2385.69  18 
  -3  -4  15 43011.3 2235.62  15 
  -3   4  14 26115.4 3017.67   2 
  -3  -4  14 21364.7 2786.92   2 
  -3   4  14 26223.1 1712.50  18 
  -3  -4  13 10896.4 1951.17   2 
  -3   4  13 12714.6 2065.27   2 
  -3   4  12 16872.0 2213.68   2 
  -3  -4  12 12187.6 1983.09   2 
  -3   4  11 14692.1 1996.22   2 
  -3  -4  11 12460.9 1892.90   2 
  -3  -4  11 11358.8 1235.49  12 
  -3   4  10 5775.42 1232.83   2 
  -3  -4  10 6198.85 1244.81   2 
  -3  -4  10 5868.98 906.771  12 
  -3   4   9 21302.8 2095.46   2 
  -3  -4   9 20817.3 2114.52   2 
  -3  -4   9 16545.6 1269.93   9 
  -3  -4   9 20537.3 1577.37  12 
  -3  -4   8 138.113 338.705   2 
  -3   4   8 590.900 447.696   2 
  -3   4   8 309.215 327.543  10 
  -3  -4   8 386.947 293.793  12 
  -3  -4   7 3643.33 833.284   2 
  -3   4   7 3408.84 776.900   2 
  -3  -4   7 3441.13 629.340  12 
  -3   4   7 3020.65 678.078  10 
  -3  -4   6 5779.94 935.807   2 
  -3   4   6 5446.74 930.881   2 
  -3  -4   6 6158.46 820.307   3 
  -3   4   6 5337.40 780.360  10 
  -3  -4   6 5566.97 774.252  12 
  -3  -4   5 11636.5 1015.30   3 
  -3   4   5 11853.0 1226.18   2 
  -3   4   5 11232.2 1019.67   3 
  -3  -4   5 12453.6 1248.10   2 
  -3  -4   5 11840.0 1105.21  12 
  -3   4   5 11192.1 948.171  10 
  -3   4   4 7564.06 803.280   3 
  -3  -4   4 6877.05 748.777   3 
  -3  -4   4 7217.66 915.009   2 
  -3   4   4 7074.41 909.380   2 
  -3   4   4 6895.86 658.259  10 
  -3  -4   4 7433.27 891.404  12 
  -3  -4   3 119839. 2746.17   3 
  -3   4   3 124669. 2924.99   3 
  -3   4   3 127479. 3396.63   2 
  -3  -4   3 124173. 3269.20   2 
  -3   4   3 112905. 2113.69  10 
   3  -4  -3 120005. 2581.83   9 
  -3  -4   3 130754. 3510.82  12 
  -3   4   2 20674.5 623.953  10 
   3  -4  -2 24200.3 1171.51   9 
  -3  -4   1 371806. 5247.07   4 
  -3   4   1 372437. 5082.55   4 
  -3  -4   1 378498. 5063.00   1 
  -3   4   0 6166.95 634.783   1 
  -3  -4   0 5860.57 667.861   1 
  -3  -4   0 5985.62 715.557   4 
  -3   4   0 6104.40 677.620   4 
   3   4   0 5966.37 733.628  10 
   3   4   1 5206.91 719.125  10 
   3  -4   2 15393.0 1108.35  11 
   3   4   2 14964.1 1259.70  10 
   3  -4   3 915.706 360.715  11 
   3   4   3 1020.54 444.641  10 
   3  -4   4 349359. 5900.22  11 
   3   4   4 348884. 6918.22  10 
   3   4   5 3714.63 820.129  10 
   3  -4   5 4861.52 803.268  11 
   3  -4   6 202400. 5066.45  11 
   3   4   6 205518. 5922.17  10 
   3  -4   7 24320.4 1882.59  11 
   3   4   7 22804.8 2076.66  10 
   3  -4   8 2629.99 703.878  11 
   3   4   8 2161.08 802.124  10 
   3  -4   9 1915.27 631.037  11 
   3   4   9 2148.63 702.574  10 
   3   4  10 2912.08 982.890  10 
   3  -4  10 2302.89 713.321  11 
   3   4  11 68339.3 4489.28  10 
   3   4  12 2746.98 1069.32  10 
   3   4  13 2341.82 975.173  10 
  -3   4 -13 1476.14 434.702  14 
  -3  -4 -13 1483.82 395.375  14 
   3   4  14 53017.0 4207.21   2 
   3  -4  14 58371.8 4744.61   2 
   3   4  14 45224.6 4203.53  10 
   3   4  14 42106.4 3450.42  11 
  -3  -4 -14 38286.9 2029.96  14 
  -3   4 -14 44280.2 2136.26  14 
   3   4  15 37087.5 3739.87   2 
   3   4  15 30363.6 1783.68  18 
  -3   4 -15 33984.5 1949.54  14 
  -3  -4 -15 32492.9 1915.98  14 
   3   4  16 56040.9 4665.67   2 
   3  -4  16 61906.1 5155.55   2 
   3   4  16 52795.1 2377.58  18 
  -3   4 -16 53837.3 2443.53  14 
   3   4  17 23323.3 1598.36  18 
  -3   4 -17 23906.2 1649.14  14 
   3   4  18 53130.2 2388.04  18 
  -3   4 -18 47349.3 2315.89  14 
   3   4  19 957.544 358.464  18 
  -3   4 -19 510.761 264.853  14 
   3   4  20 782.669 325.791  18 
  -3   4 -20 719.548 374.669  14 
   3  -4  21 11422.9 1134.56  18 
  -3   4 -21 8803.60 923.025  14 
   3  -4  22 460.068 354.544  18 
   3  -4  23 19834.2 1292.27   7 
   3   4  23 19434.1 1210.85   7 
   3  -4  23 17529.8 1188.13  18 
  -3   4 -24 150.650 328.469   8 
   3  -4  24-80.9494 276.423   7 
   3   4  24-57.8580 204.267   7 
  -3  -4 -24 318.557 328.303   8 
   3  -4  24 330.919 235.668  18 
  -3   5  25-259.235 273.448   6 
  -3  -5  25-342.694 318.956   6 
  -3  -5  24 1169.67 382.388   7 
  -3   5  24 1318.78 405.022   7 
  -3  -5  24 1490.33 438.221  18 
  -3   5  23-687.922 388.123   7 
  -3  -5  23-147.325 371.400   7 
  -3  -5  23-110.896 348.552  18 
  -3   5  22 12255.1 1214.33   7 
  -3  -5  22 11420.1 1247.01   7 
  -3  -5  22 11947.8 1231.74  18 
  -3  -5  21 9538.81 1192.98   7 
  -3   5  21 11607.7 1247.98   7 
  -3  -5  21 9356.51 1151.30  18 
  -3  -5  21 8462.43 993.395  15 
  -3  -5  20 441.662 383.182   7 
  -3   5  20 1077.85 461.933   7 
  -3  -5  20 378.448 423.404  18 
  -3  -5  20 713.974 461.087  15 
  -3  -5  19 10454.3 1286.99   7 
  -3   5  19 11830.3 1288.49   7 
  -3  -5  19 11832.7 1346.27  18 
  -3   5  19 11303.9 1233.22  18 
  -3  -5  19 11385.5 1261.47  15 
  -3   5  18 490.668 397.553   7 
  -3  -5  18 874.166 514.722   7 
  -3   5  18 480.480 428.760  18 
  -3  -5  18 437.820 371.739  18 
  -3  -5  18 947.634 403.409  15 
  -3   5  17 77.0713 336.142   7 
  -3  -5  17 907.383 678.217   3 
  -3  -5  17-327.845 444.875   7 
  -3   5  17 61.3605 304.700  18 
  -3  -5  17 199.552 332.834  15 
  -3  -5  16 30560.7 2077.40   7 
  -3   5  16 29164.1 3491.19   2 
  -3  -5  16 28744.8 3570.97   2 
  -3   5  16 35660.7 2100.48   7 
  -3   5  16 34740.0 2085.17  18 
  -3  -5  16 33138.2 2062.49  15 
  -3  -5  15 4126.21 811.159   7 
  -3  -5  15 3561.12 1290.82   2 
  -3   5  15 5452.28 1529.90   2 
  -3   5  15 5328.21 835.987   7 
  -3   5  15 4938.52 804.800  18 
  -3  -5  15 4855.48 823.303  15 
  -3  -5  14 3793.42 1217.11   2 
  -3   5  14 2619.04 1080.35   2 
  -3   5  14 6339.83 874.008  18 
  -3  -5  14 5580.78 867.067  15 
  -3   5  13 90015.0 5364.34   2 
  -3  -5  13 77827.2 5067.65   2 
  -3  -5  12 115799. 5875.18   2 
  -3   5  12 133380. 6161.54   2 
  -3  -5  11 141156. 6191.49   2 
  -3  -5  11 140694. 4395.45  12 
  -3  -5  10 142098. 5748.70   2 
  -3   5  10 145897. 5778.49   2 
  -3  -5  10 133920. 4198.44  12 
  -3  -5   9 29406.6 2489.64   2 
  -3   5   9 33225.6 2622.90   2 
  -3  -5   9 29955.1 1979.95  12 
  -3   5   9 29706.1 2283.36  10 
  -3  -5   8 18068.3 1836.69   2 
  -3   5   8 15992.3 1730.21   2 
  -3  -5   8 17590.2 1473.71  12 
  -3   5   8 15733.4 1568.46  10 
  -3  -5   7 9734.19 1103.39   3 
  -3   5   7 8369.72 1198.19   2 
  -3  -5   7 8952.29 1249.88   2 
  -3   5   7 7663.37 1012.76  10 
  -3  -5   7 8539.52 1026.57  12 
  -3   5   6 1455.03 453.514   3 
  -3   5   6 1106.87 418.135   2 
  -3  -5   6 1261.23 400.124   3 
  -3  -5   6 952.963 472.660   2 
  -3   5   6 1422.57 461.414  10 
  -3  -5   6 1446.53 449.928  12 
  -3  -5   5 10010.3 965.657   3 
  -3  -5   5 9871.78 1120.44   2 
  -3   5   5 10175.8 1143.90   2 
  -3   5   5 9420.20 949.132   3 
  -3   5   5 9814.11 927.611  10 
  -3  -5   5 9997.54 1110.18  12 
  -3   5   4 10734.2 957.409   3 
  -3   5   4 9995.17 1052.46   2 
  -3  -5   4 9473.68 1006.06   2 
  -3  -5   4 9474.70 845.349   3 
  -3   5   4 9354.85 803.104  10 
  -3  -5   4 10058.6 1092.76  12 
  -3   5   3 2760.73 547.450   2 
  -3  -5   3 2279.27 498.165   2 
  -3  -5   3 3244.22 649.165  12 
  -3   5   3 2433.83 369.649  10 
   3  -5  -3 2901.25 473.759   9 
  -3  -5   2 114820. 3465.81  12 
   3  -5  -2 105464. 2695.06   9 
  -3   5   1 13116.2 961.868   4 
  -3   5   1 11564.1 547.841  10 
   3  -5  -1 13995.7 1016.28   9 
   3   5  -1 14495.2 1154.16  10 
  -3  -5   0 184746. 3785.48   4 
  -3  -5   0 184213. 3546.58   1 
  -3   5   0 179626. 3564.16   4 
  -3   5   0 182232. 3327.11   1 
  -3   5   0 170499. 2111.86  10 
   3   5   0 194137. 4228.04  10 
  -3   5  -1 127974. 2887.05   1 
   3   5   1 143770. 3789.10  10 
   3   5   2 2713.27 621.160  10 
   3   5   3 5887.55 897.915  10 
   3   5   4 1041.33 481.485  10 
   3   5   5 20729.7 1858.54  10 
   3   5   6 20827.7 1974.78  10 
   3   5   7 81990.5 4037.38  10 
   3   5   8 112822. 4966.86  10 
   3   5   9 8612.79 1539.86  10 
   3   5  10 14908.7 2034.55  10 
   3   5  11 7143.87 1498.51  10 
   3   5  12 37885.4 3571.66  10 
  -3   5 -13 384.708 365.149  14 
  -3  -5 -13 69.1231 280.244  14 
   3  -5  14 52070.9 4455.46   2 
   3   5  14 45673.3 3946.84   2 
   3   5  14 41031.6 4002.53  10 
  -3   5 -14 41962.2 2126.32  14 
   3   5  15 2427.17 888.333   2 
  -3   5 -15 3020.42 625.048  14 
   3   5  16 4349.00 1259.41   2 
   3  -5  16 4513.89 1210.10   2 
  -3   5 -16 7751.06 959.146  14 
  -3   5 -17 325.307 355.323  14 
  -3   5 -18 1657.64 449.246  14 
  -3   5 -19 3979.33 689.525  14 
  -3   5 -20 3653.48 632.449  14 
   3  -5  21-168.770 335.769  18 
  -3   5 -21-175.210 324.513  14 
   3  -5  22 19779.5 1391.76   7 
   3  -5  22 17510.1 1297.18  18 
   3  -5  23 1912.81 473.603   7 
   3   5  23 1319.64 380.860   7 
   3  -5  23 949.656 299.236  18 
   3  -5  24 7044.23 658.881   7 
  -3   5 -24 6735.37 778.486   8 
   3   5  24 5317.83 546.821   7 
   3  -5  24 5311.53 570.035  18 
  -3   6  25 396.888 257.434   6 
  -3  -6  25-27.9659 219.284   6 
  -3   6  24 261.104 312.793   6 
  -3   6  24 294.745 239.167   7 
  -3  -6  24 712.987 366.182   6 
  -3  -6  24 220.638 256.480  18 
  -3   6  23-283.988 401.418   7 
  -3  -6  23-468.600 510.072   7 
  -3  -6  23 496.237 392.255  18 
  -3   6  22 1398.74 428.114   7 
  -3  -6  22 2287.59 606.691   7 
  -3  -6  22 2142.34 581.685  18 
  -3   6  21 3978.58 736.345   7 
  -3  -6  21 4845.37 861.225   7 
  -3  -6  21 4109.59 809.001  18 
  -3  -6  21 4599.86 788.349  15 
  -3  -6  20 638.794 435.323   7 
  -3   6  20 25.2978 405.603   7 
  -3  -6  20 582.448 387.350  18 
  -3  -6  20 866.638 426.182  15 
  -3   6  19 26480.0 1869.85   7 
  -3  -6  19 22028.2 1826.93   7 
  -3  -6  19 24165.7 1874.91  18 
  -3  -6  19 22619.5 1767.30  15 
  -3  -6  18 8462.08 1197.06   7 
  -3   6  18 11102.6 1235.07   7 
  -3  -6  18 8921.18 1099.18  15 
  -3   6  17 1472.64 516.992   7 
  -3  -6  17-30.3852 499.410   3 
  -3  -6  17 1432.23 607.335   7 
  -3  -6  17 92.5976 1337.62   2 
  -3   6  17 407.464 450.905   3 
  -3   6  17 1114.40 486.761  18 
  -3  -6  17 725.825 399.182  15 
  -3  -6  16 4593.07 909.638   7 
  -3  -6  16 2061.79 837.364   2 
  -3  -6  16 3954.77 1227.80   3 
  -3   6  16 4075.49 768.585   7 
  -3   6  16 2649.26 1168.39   2 
  -3   6  16 4233.21 792.981  18 
  -3  -6  16 4583.03 865.412  15 
  -3   6  15 106028. 6397.90   2 
  -3  -6  15 93079.9 3438.68   7 
  -3  -6  15 92096.6 6158.60   2 
  -3   6  15 101999. 3454.24   7 
  -3   6  15 108002. 3571.76  18 
  -3  -6  15 106846. 3737.92  15 
  -3   6  14 4956.23 1375.92   2 
  -3  -6  14 1323.56 877.714   2 
  -3  -6  14 3234.55 653.165   7 
  -3   6  14 4297.15 736.720   7 
  -3   6  14 4443.33 721.738  18 
  -3  -6  14 3729.70 763.497  19 
  -3  -6  13 25923.1 2956.34   2 
  -3   6  13 26520.1 2920.44   2 
  -3   6  12-11.5820 439.251   2 
  -3  -6  12-33.0549 677.290   2 
  -3  -6  11 22893.9 2546.16   2 
  -3   6  11 24256.2 2529.15   2 
  -3  -6  11 22655.0 1863.14  12 
  -3  -6  10 2965.73 965.610   2 
  -3   6  10 2526.22 767.762   2 
  -3   6  10 2179.04 829.644  10 
  -3  -6  10 1890.66 635.177  12 
  -3   6   9 59883.5 3520.12   2 
  -3  -6   9 56751.7 3395.38   2 
  -3  -6   9 55011.8 2753.71  12 
  -3   6   9 54454.6 3115.18  10 
  -3  -6   8 601.682 340.946   3 
  -3   6   8 822.987 352.369   2 
  -3  -6   8 1003.07 462.195   2 
  -3   6   8 403.252 366.043  10 
  -3  -6   8 660.657 423.897  12 
  -3  -6   7 15134.5 1374.63   3 
  -3   6   7 14145.8 1562.33   2 
  -3  -6   7 14228.5 1543.20   2 
  -3   6   7 14782.6 1371.69   3 
  -3  -6   7 14549.3 1448.42  12 
  -3   6   7 13213.2 1355.68  10 
  -3  -6   6 26377.4 1939.68   2 
  -3   6   6 23546.1 1599.17   3 
  -3  -6   6 24879.2 1598.28   3 
  -3   6   6 24200.2 1855.52   2 
  -3   6   6 23935.1 1671.72  10 
  -3  -6   6 25943.8 1881.63  12 
  -3  -6   5 2131.84 542.062   2 
  -3  -6   5 1619.18 464.143   3 
  -3   6   5 2269.06 521.534   3 
  -3   6   5 1366.40 451.425   2 
  -3   6   5 1778.90 470.914  10 
  -3  -6   5 1777.51 528.964  12 
  -3   6   4 534.931 342.658   2 
  -3  -6   4 153.013 226.781   2 
  -3   6   4 262.776 205.096   3 
  -3  -6   4 290.577 215.193   3 
  -3  -6   4 234.365 366.027  12 
  -3   6   4 223.268 229.192  10 
  -3  -6   3 86077.2 3254.78  12 
  -3   6   3 68621.7 2033.30  10 
   3  -6  -2 5802.75 716.565   9 
  -3   6   2 4905.26 492.344  10 
   3  -6  -1 34268.2 1729.34   9 
   3   6  -1 32541.2 1836.16  10 
  -3   6   1 30238.0 1098.38  10 
  -3   6   0 28638.0 1319.17   1 
  -3  -6   0 26353.1 1435.90   4 
  -3   6   0 26900.1 1390.41   4 
  -3  -6   0 28326.0 1417.46   1 
   3   6   0 30486.6 1788.68  10 
  -3   6   0 26396.5 1009.76  10 
   3  -6   0 30335.6 1647.71   9 
  -3  -6  -1 70543.7 2307.14   1 
  -3   6  -1 66940.5 2070.89   1 
  -3  -6  -1 70541.9 2419.58   4 
   3   6   1 74993.5 2889.22  10 
   3   6   2 461.418 354.973  10 
   3   6   3 26879.9 1942.55  10 
   3   6   4 193.734 404.275  10 
   3   6   5 514968. 9377.22  10 
   3   6   6 16052.5 1802.37  10 
   3   6   7 201442. 6492.01  10 
   3   6   8-64.7751 479.797  10 
   3   6   9 3012.24 927.460  10 
   3   6  10 1337.83 736.953  10 
   3   6  11 743.301 609.328  10 
   3   6  12 13418.3 2192.29  10 
  -3   6 -12 10639.7 1071.10  14 
   3   6  13 58917.0 4733.97  10 
  -3   6 -13 65936.1 2657.93  14 
   3   6  14 40.3178 910.467   2 
   3  -6  14-843.522 1233.22   2 
   3   6  14 1124.39 853.170  10 
  -3   6 -14 1187.60 539.828  14 
   3  -6  15 182126. 8692.03   2 
   3   6  15 161191. 7665.02   2 
   3   6  15 174439. 8629.92  10 
  -3   6 -15 163080. 4268.97  14 
  -3   6 -16 8617.21 1056.29  14 
  -3   6 -17 129722. 3865.27  14 
  -3   6 -18 4981.92 800.271  14 
  -3   6 -19 3824.95 688.777  14 
  -3   6 -20 2809.32 564.314  14 
  -3   6 -21 8122.44 876.210  14 
   3  -6  22 403.682 330.789   7 
   3   6  22 803.784 374.183   7 
   3  -6  22 253.968 319.504  18 
  -3   6 -22 229.494 237.826  14 
   3   6  23 455.039 245.822   7 
  -3  -6 -23 732.093 381.810   8 
  -3   6 -23-64.7009 360.858   8 
   3  -6  23 244.090 273.921   7 
   3  -6  23 592.264 321.576  18 
   3  -6  24-200.396 221.810  18 
  -3  -7  24 611.267 311.687   6 
  -3   7  24 794.338 309.407   6 
  -3  -7  24 723.880 289.353  18 
  -3  -7  23 681.198 307.494   6 
  -3  -7  23 699.610 339.159   7 
  -3   7  23 824.400 267.823   7 
  -3  -7  23 1192.04 453.666  18 
  -3  -7  22 14505.8 1315.21   7 
  -3   7  22 16007.0 1299.20   7 
  -3  -7  22 16065.7 1392.67  18 
  -3  -7  22 16236.1 1308.12  15 
  -3  -7  21 17329.6 1513.26   7 
  -3   7  21 16921.4 1402.82   7 
  -3  -7  21 17154.9 1516.59  18 
  -3  -7  21 15532.3 1412.68  15 
  -3   7  20 8955.40 1085.78   7 
  -3  -7  20 8911.79 1165.70   7 
  -3  -7  20 10228.1 1221.51  18 
  -3  -7  20 9831.88 1160.93  15 
  -3   7  19-483.859 559.199   7 
  -3  -7  19 212.805 473.007   7 
  -3  -7  19 90.6388 453.981  18 
  -3  -7  19 346.139 445.040  15 
  -3   7  18 433.338 394.832   7 
  -3  -7  18 230.457 425.157   7 
  -3  -7  18 286.679 474.481  15 
  -3  -7  17 7534.08 1535.08   3 
  -3  -7  17 9124.68 1185.70   7 
  -3   7  17 9734.31 1821.85   3 
  -3   7  17 2180.08 1093.54   2 
  -3  -7  17 1157.01 1092.83   2 
  -3   7  17 9830.13 1143.17   7 
  -3  -7  17 9286.97 1205.50  15 
  -3  -7  16 43223.7 3931.43   3 
  -3   7  16 46677.4 4412.76   2 
  -3  -7  16 43615.7 4449.65   2 
  -3  -7  16 51929.4 2653.25   7 
  -3   7  16 56514.0 2612.57   7 
  -3   7  16 52744.0 4183.03   3 
  -3  -7  16 56457.8 2807.81  15 
  -3   7  15 6254.65 892.150   7 
  -3  -7  15 2207.93 1086.52   2 
  -3   7  15 5009.01 1452.11   2 
  -3  -7  15 4345.24 1237.45   3 
  -3  -7  15 5887.75 928.155   7 
  -3  -7  15 4719.11 943.762  19 
  -3  -7  15 6549.61 969.636  15 
  -3  -7  14 5717.21 964.687  19 
  -3   7  14 7425.06 1663.08   2 
  -3   7  14 6700.06 885.003   7 
  -3  -7  14 5786.40 847.049   7 
  -3  -7  14 6890.82 1478.02   3 
  -3  -7  14 7322.34 1679.55   2 
  -3  -7  13 68498.1 4796.31   2 
  -3   7  13 83028.4 5158.11   2 
  -3  -7  12 77745.5 4863.32   2 
  -3   7  12 84111.7 4982.97   2 
  -3  -7  11 286394. 8772.54   2 
  -3   7  11 288731. 8658.83   2 
  -3   7  11 256686. 7744.52  10 
  -3  -7  11 240401. 6176.44  12 
  -3   7  10 41548.5 3148.35   2 
  -3  -7  10 40724.4 3166.01   2 
  -3  -7  10 42607.0 2809.86   3 
  -3   7  10 39274.0 2897.05  10 
  -3  -7  10 39553.8 2473.10  12 
  -3  -7   9 121907. 5052.49   2 
  -3  -7   9 118206. 4283.68   3 
  -3   7   9 114463. 4871.98   2 
  -3   7   9 109679. 4529.49  10 
  -3  -7   9 110501. 4106.26  12 
  -3   7   8 20467.7 1744.36   3 
  -3  -7   8 18864.5 1861.19   2 
  -3   7   8 19504.3 1956.41   2 
  -3  -7   8 20770.5 1675.61   3 
  -3   7   8 18469.6 1778.67  10 
  -3  -7   8 17721.9 1672.56  12 
  -3   7   7 10566.8 1141.64   3 
  -3  -7   7 10199.0 1106.45   3 
  -3   7   7 9256.11 1276.27   2 
  -3  -7   7 10721.6 1327.94   2 
  -3  -7   7 10888.8 1314.78  12 
  -3   7   7 9293.95 1174.22  10 
  -3  -7   6 10997.5 1066.08   3 
  -3  -7   6 10166.3 1190.42   2 
  -3   7   6 11511.1 1135.48   3 
  -3   7   6 10457.0 1265.55   2 
  -3   7   6 10070.5 1124.88  10 
  -3  -7   6 11784.4 1324.91  12 
  -3  -7   5 88852.8 2724.64   3 
  -3   7   5 94996.8 3006.70   3 
  -3  -7   5 93322.5 3261.70   2 
  -3   7   5 89749.5 3330.72   2 
  -3   7   5 90664.4 3044.70  10 
  -3  -7   4 3394.71 607.081   2 
  -3   7   4 3492.36 660.733   2 
  -3   7   4 3431.26 569.358  10 
  -3  -7   4 3568.21 785.426  12 
  -3   7   3 34304.0 1584.05  10 
   3  -7  -2 56242.4 2401.32   9 
  -3   7   2 50417.6 1768.00  10 
   3  -7  -1 31558.4 1814.92   9 
  -3   7   1 28981.3 1242.24  10 
   3   7  -1 28751.6 1819.89  10 
  -3   7   0 177726. 3473.07   4 
  -3   7   0 177229. 2999.58  10 
   3   7   0 198317. 4805.92  10 
   3  -7   0 196420. 4514.58   9 
  -3   7  -1 152023. 3087.00   1 
  -3  -7  -1 154265. 3546.01   4 
  -3  -7  -1 157193. 3438.41   1 
  -3   7  -1 149127. 3342.28   4 
   3  -7   1 176179. 4358.29   9 
   3   7   1 167492. 4556.53  10 
  -3   7  -2 10898.3 885.417   1 
   3  -7   2 13133.8 1251.57   9 
   3   7   2 14203.0 1412.79  10 
   3   7   3 1021.40 558.346  10 
   3   7   4 1056.95 584.598  10 
   3   7   5 9671.74 1363.90  10 
   3   7   6 96337.4 4415.15  10 
   3   7   7 39126.4 2979.97  10 
   3   7   8 244701. 7735.45  10 
   3   7   9 18664.1 2269.05  10 
   3   7  10 3139.61 1085.70  10 
   3   7  11 25113.9 2582.80   2 
   3   7  11 18473.3 2466.49  10 
   3  -7  12 155046. 6987.41   2 
   3   7  12 151544. 6382.41   2 
   3   7  12 139383. 7100.72  10 
  -3   7 -12 137945. 3817.85  14 
   3   7  13 30188.3 3049.81   2 
   3  -7  13 33098.9 3459.75   2 
   3   7  13 28559.5 3353.17  10 
  -3   7 -13 29346.6 1801.11  14 
   3   7  14 28818.1 3014.22   2 
   3  -7  14 30697.9 3334.06   2 
   3   7  14 36155.8 3938.33  10 
  -3   7 -14 31973.2 1941.63  14 
   3  -7  15-1500.91 749.180   9 
  -3   7 -15 180.795 313.570  14 
  -3   7 -16 1442.65 476.066  14 
  -3   7 -17 55117.4 2555.02  14 
  -3   7 -18 3708.18 702.175  14 
  -3   7 -19 24465.8 1610.86  14 
  -3   7 -20 5441.50 769.506  14 
  -3   7 -21 3362.09 573.137  14 
  -3  -7 -22 16810.0 1303.13   8 
   3  -7  22 18286.3 1248.10   7 
   3   7  22 18676.2 1153.89   7 
   3  -7  22 19930.4 1346.03  18 
  -3  -7 -23 3340.04 524.493   8 
   3   7  23 3232.01 445.263   7 
   3  -7  23 4596.70 567.909   7 
  -3   7 -23 4358.30 701.211   8 
  -3   8  24 3816.82 526.315   6 
  -3  -8  24 4344.81 604.545  18 
  -3  -8  23-384.555 438.423   6 
  -3   8  23-349.120 404.890   6 
  -3  -8  23 306.338 299.294  18 
  -3  -8  23 129.303 395.871  15 
  -3  -8  22-84.0426 482.189   7 
  -3   8  22-251.633 370.653   7 
  -3  -8  22-44.2818 334.276  18 
  -3  -8  22-319.950 411.008  15 
  -3   8  21 488.563 351.381   7 
  -3  -8  21 369.726 458.222   7 
  -3  -8  21 774.237 462.157  18 
  -3  -8  21 1068.21 418.673  15 
  -3  -8  20 50131.4 2582.64   7 
  -3   8  20 54430.4 2517.23   7 
  -3  -8  20 55504.9 2753.59  18 
  -3  -8  20 57251.2 2792.58  15 
  -3  -8  19 4594.45 859.390   7 
  -3   8  19 6043.61 892.830   7 
  -3  -8  19 6190.82 983.990  18 
  -3  -8  19 6874.60 991.636  15 
  -3   8  18 19121.7 1555.76   7 
  -3  -8  18 21410.8 1744.29   7 
  -3  -8  18 21778.6 1813.56  15 
  -3   8  17 3982.68 740.488   7 
  -3  -8  17 2259.54 553.195   7 
  -3  -8  17 3371.87 794.180  15 
  -3   8  16-207.574 308.529   3 
  -3  -8  16-1656.45 824.324   3 
  -3   8  16-1832.05 1015.48   2 
  -3   8  16 289.914 296.711   7 
  -3  -8  16-165.661 520.175   7 
  -3  -8  16 629.746 501.479  15 
  -3   8  15 8769.54 1605.30   3 
  -3   8  15 7031.20 1681.02   2 
  -3  -8  15 7304.81 1569.16   3 
  -3  -8  15 5259.22 1582.55   2 
  -3  -8  15 7590.91 1036.84   7 
  -3   8  15 8865.69 1034.90   7 
  -3  -8  15 7820.30 1193.90  19 
  -3  -8  15 9493.40 1219.96  15 
  -3  -8  14 91821.3 3774.42  19 
  -3   8  14 97495.7 5242.23   3 
  -3   8  14 92326.0 5709.49   2 
  -3  -8  14 80196.3 5555.51   2 
  -3   8  14 80573.1 2974.49   7 
  -3  -8  14 75373.1 3011.41   7 
  -3  -8  14 91620.5 5135.82   3 
  -3  -8  13 2752.95 700.387  19 
  -3  -8  13 1314.39 425.394   3 
  -3  -8  13 2125.72 923.225   2 
  -3   8  13 1663.88 724.297   3 
  -3   8  13 1741.85 674.807   2 
  -3   8  12 6514.92 1240.51   3 
  -3  -8  12 4499.13 1253.13   2 
  -3   8  12 5372.53 1287.91   2 
  -3  -8  12 5529.30 1092.02   3 
  -3  -8  11 15349.6 1768.63   3 
  -3   8  11 16160.6 2085.56   2 
  -3  -8  11 14234.9 1966.72   2 
  -3   8  11 15934.1 1818.82   3 
  -3   8  11 14594.1 1906.56  10 
  -3   8  10 71628.9 4111.45   2 
  -3   8  10 71031.7 3647.40   3 
  -3  -8  10 71338.2 4141.86   2 
  -3  -8  10 78527.1 3716.70   3 
  -3  -8  10 64038.0 3306.28  12 
  -3   8  10 67564.0 3875.71  10 
  -3  -8   9 581.343 387.060   3 
  -3  -8   9 606.245 649.357   2 
  -3   8   9-81.0638 557.364   2 
  -3   8   9 2012.09 577.152   3 
  -3   8   9 1173.42 556.985  10 
  -3  -8   9 1647.07 568.597  12 
  -3  -8   8 154470. 4542.18   3 
  -3   8   8 149478. 5286.51   2 
  -3  -8   8 150468. 5240.57   2 
  -3   8   8 149140. 4629.81   3 
  -3   8   8 149740. 5078.16  10 
  -3  -8   8 149901. 5031.52  12 
  -3   8   7 25964.3 2070.57   2 
  -3  -8   7 24033.8 1971.76   2 
  -3  -8   7 26391.6 1750.82   3 
  -3   8   7 23949.5 1749.60   3 
  -3  -8   7 27986.2 2161.28  12 
  -3   8   7 25832.6 1994.90  10 
  -3   8   6 50965.9 2380.67   3 
  -3  -8   6 51048.2 2598.58   2 
  -3  -8   6 52718.4 2250.63   3 
  -3   8   6 51495.9 2699.69   2 
  -3  -8   6 58229.7 3110.20  12 
  -3   8   6 55095.1 2683.83  10 
  -3   8   5 15249.6 1245.74   3 
  -3   8   5 16015.3 1408.11   2 
  -3  -8   5 15629.4 1347.55   2 
  -3   8   5 16907.1 1396.71  10 
  -3  -8   5 16357.1 1685.95  12 
  -3   8   4 159045. 3956.06  10 
  -3  -8   4 186051. 5438.61  12 
  -3   8   3 3999.38 590.263  10 
  -3   8   2 55389.1 2042.52  10 
   3   8  -2 59582.5 2754.94  10 
   3  -8  -2 61197.8 2689.96   9 
   3  -8  -1 321.491 260.669   9 
  -3   8   1 176.169 218.818  10 
   3   8  -1 559.257 346.604  10 
  -3   8   0 51425.4 1808.08  10 
   3   8   0 55468.9 2691.86  10 
   3  -8   0 56319.3 2625.92   9 
  -3  -8  -1 725.250 281.844   1 
  -3   8  -1 805.344 277.848   4 
  -3   8  -1 1128.54 282.996   1 
  -3  -8  -1 750.039 312.296   4 
   3  -8   1 934.323 428.537   9 
  -3   8  -1 644.888 207.572  10 
   3   8   1 746.230 430.362  10 
  -3  -8  -2 22047.4 1351.60   1 
  -3   8  -2 20798.0 1186.86   1 
  -3  -8  -2 19867.9 1350.21   4 
   3   8   2 23109.6 1884.95  10 
   3  -8   2 23842.2 1775.80   9 
   3  -8   3 325.015 300.554   9 
   3   8   3 258.812 336.583  10 
   3   8   4 455952. 9026.36  10 
   3  -8   4 462674. 8272.54   9 
   3   8   5 2196.39 786.172  10 
   3   8   6 418095. 9546.09  10 
   3   8   7 1920.63 853.718  10 
   3   8   8 1064.53 649.212  10 
   3   8   9 398.369 566.696  10 
   3   8  10 59842.3 4338.15  10 
   3   8  11 4833.94 1303.93  10 
   3   8  11 6811.95 1385.07   2 
   3  -8  11 4246.54 756.649  17 
  -3   8 -11 4558.81 722.804  14 
   3   8  12-138.209 660.076   2 
   3  -8  12 1949.63 1220.02   2 
   3   8  12 577.807 682.169  10 
  -3   8 -12 667.843 367.666  14 
   3   8  13 905.198 975.142   2 
   3  -8  13 4297.81 1274.42   9 
   3   8  13 3819.86 1332.43  10 
  -3   8 -13 4485.07 791.049  14 
   3  -8  14 54263.2 4643.79   2 
   3   8  14 60201.6 4451.54   2 
   3  -8  14 62437.4 4669.68   9 
   3   8  14 72102.1 5552.36  10 
  -3   8 -14 76010.8 2983.56  14 
   3  -8  15 18645.7 2587.76   9 
   3   8  15 16478.3 2694.37  10 
  -3   8 -15 20131.6 1570.97  14 
  -3   8 -16 61720.8 2713.73  14 
  -3   8 -17 13333.6 1268.76  14 
  -3   8 -18 7605.70 953.171  14 
  -3   8 -19 580.102 343.542  14 
   3  -8  20 10502.8 1017.40  15 
  -3   8 -20 8896.92 960.660  14 
   3   8  21 1285.65 388.530   7 
   3  -8  21 1135.44 410.130   7 
  -3   8 -21 897.156 348.135  14 
   3   8  22 3565.64 498.267   7 
   3  -8  22 3113.89 505.154   7 
  -3   8 -22 3406.17 667.322   8 
   3  -8  22 4410.87 661.260  18 
  -3   8 -22 2053.62 394.840  14 
   3  -8  23 13384.7 973.164  18 
  -3  -9  24-407.914 275.987  18 
  -3   9  23 186.628 230.453   6 
  -3  -9  23 217.108 283.835  18 
  -3  -9  23-193.183 325.156  15 
  -3   9  22 11520.4 1026.84   6 
  -3  -9  22 12757.8 1188.44  18 
  -3  -9  22 11935.6 1148.87  15 
  -3  -9  21 5132.03 801.653   7 
  -3   9  21 5382.70 744.970   7 
  -3  -9  21 5593.23 867.706  18 
  -3  -9  21 6313.13 936.700  15 
  -3  -9  20 11893.7 1216.96   7 
  -3   9  20 12346.5 1154.47   7 
  -3  -9  20 12542.9 1324.38  18 
  -3  -9  20 14692.2 1454.60  15 
  -3   9  19 13445.7 1261.90   7 
  -3  -9  19 13013.8 1314.60   7 
  -3  -9  19 13614.6 1393.49  18 
  -3  -9  19 15253.5 1523.17  15 
  -3   9  18 1166.83 404.192   7 
  -3  -9  18 1331.09 516.699   7 
  -3  -9  18 1416.96 589.529  15 
  -3   9  17 100372. 3489.97   7 
  -3  -9  17 95334.5 3571.28   7 
  -3   9  16 26980.8 1753.35   7 
  -3  -9  16 29776.6 2301.43  19 
  -3  -9  16 31903.9 2239.80  15 
  -3  -9  15 8296.96 1254.91  19 
  -3  -9  15 6761.73 1051.43  15 
  -3   9  14 9412.18 1627.39   3 
  -3  -9  14 6566.54 1650.57   2 
  -3  -9  13 7958.93 1085.80  19 
  -3   9  13 6928.93 1312.19   3 
  -3  -9  13 6287.77 1404.40   2 
  -3   9  12 120319. 5759.95  10 
  -3  -9  12 115179. 3946.02  19 
  -3   9  12 116303. 5196.46   3 
  -3   9  12 116464. 5793.26   2 
  -3  -9  12 118756. 5186.07   3 
  -3  -9  12 122176. 6070.29   2 
  -3   9  11 41344.3 2938.58   3 
  -3  -9  11 41220.3 3400.65   2 
  -3   9  11 41916.5 3307.84   2 
  -3  -9  11 41060.0 2862.53   3 
  -3   9  11 39661.8 3183.05  10 
  -3  -9  10 104832. 4276.92   3 
  -3   9  10 103148. 4378.95   3 
  -3  -9  10 110049. 5115.61   2 
  -3   9  10 102818. 4879.14   2 
  -3   9  10 109222. 4983.02  10 
  -3  -9  10 97817.7 4296.97  12 
  -3   9   9 1178.02 582.573   2 
  -3   9   9 2863.20 687.861   3 
  -3  -9   9 2157.49 734.527   2 
  -3  -9   9 1424.93 438.761   3 
  -3  -9   9 1514.09 588.125  12 
  -3   9   9 2172.58 842.731  10 
  -3  -9   8 1474.58 545.040   2 
  -3   9   8 703.373 431.034   3 
  -3   9   8 403.901 409.228   2 
  -3  -9   8 427.046 292.435   3 
  -3  -9   8 371.010 391.409  12 
  -3   9   8 727.833 468.943  10 
  -3  -9   7 46414.3 2261.98   3 
  -3  -9   7 46324.7 2680.37   2 
  -3   9   7 51353.4 2562.48   3 
  -3   9   7 47117.6 2738.26   2 
  -3  -9   7 51537.8 3104.21  12 
  -3   9   7 52197.2 2904.97  10 
  -3   9   6 2756.85 693.276   2 
  -3   9   6 2576.71 604.074   3 
  -3  -9   6 2419.04 582.418   2 
  -3  -9   6 3316.68 811.294  12 
  -3   9   6 3245.05 736.519  10 
  -3  -9   5 3422.53 635.403   2 
  -3  -9   5 2615.30 754.773  12 
  -3   9   5 3786.30 739.439  10 
  -3  -9   4 18689.9 1867.26  12 
  -3   9   4 18899.8 1468.31  10 
  -3   9   3 30136.5 1741.12  10 
   3   9  -2 128634. 4275.97  10 
  -3   9   2 125487. 3335.82  10 
   3  -9  -1 11340.8 1264.93   9 
  -3   9   1 10061.1 889.889  10 
   3   9  -1 11825.7 1336.02  10 
  -3   9   0 13074.0 1008.57  10 
   3   9   0 12430.9 1361.06  10 
   3  -9   0 14471.9 1438.52   9 
   3   9   1 27713.8 2060.42  10 
  -3   9  -1 27828.2 1488.88  10 
   3  -9   1 31629.7 2164.36   9 
  -3  -9  -2 8807.39 868.950   1 
  -3   9  -2 8049.32 710.935   1 
  -3   9  -2 8445.35 820.058   4 
   3   9   2 9277.81 1285.31  10 
   3  -9   2 11310.1 1327.36   9 
  -3  -9  -3 1498.21 377.830   1 
  -3   9  -3 758.056 276.550   1 
  -3  -9  -3 1504.73 444.924   4 
   3  -9   3 1313.95 583.424   9 
   3   9   3 897.917 514.746  10 
   3  -9   4 1226.00 562.117   9 
   3   9   4 1164.22 600.693  10 
   3  -9   5 3737.75 884.495   9 
   3   9   5 3626.48 1003.35  10 
   3   9   6 41707.9 3128.91  10 
   3  -9   6 44097.4 2924.10   9 
   3   9   7 25133.0 2531.91  10 
   3  -9   7 23019.0 2212.10   9 
   3  -9   8 590.657 445.415   9 
   3   9   8 417.978 547.017  10 
   3   9   9 11192.2 1577.87   2 
   3   9   9 10843.8 1818.21  10 
   3  -9   9 10520.5 1650.40   9 
   3  -9  10 4893.58 1185.41   9 
   3   9  10 5529.21 1404.25  10 
   3   9  10 7841.18 1369.87   2 
   3  -9  10 5551.23 822.390  17 
  -3   9 -10 6224.11 843.662  14 
   3  -9  11 29036.1 2957.87   9 
   3   9  11 29400.6 3225.38  10 
   3  -9  11 29219.6 2999.02   2 
   3  -9  11 29247.2 1965.17  17 
  -3   9 -11 29241.5 1824.68  14 
   3  -9  12 25263.5 2867.56   2 
   3   9  12 28058.0 3267.64  10 
   3  -9  12 29942.6 3089.28   9 
  -3   9 -12 31697.4 1952.05  14 
   3  -9  13 81192.0 5458.64   2 
   3   9  13 106885. 6616.51  10 
   3  -9  13 90511.6 5631.64   9 
  -3   9 -13 104045. 3566.18  14 
   3   9  14 22596.1 3108.07  10 
   3  -9  14 19952.3 2780.29   9 
  -3   9 -14 27604.6 1851.37  14 
  -3   9 -15 5200.37 864.332  14 
  -3   9 -16 13717.8 1315.36  14 
  -3   9 -17 2146.61 589.560  14 
  -3   9 -18 15863.1 1378.79  14 
  -3   9 -19-13.3331 348.164  14 
   3   9  20 2715.14 509.815   7 
   3  -9  20 3031.89 585.428   7 
  -3   9 -20 3343.32 610.275  14 
   3  -9  20 3065.16 586.824  15 
  -3   9 -21 584.659 323.811   8 
   3   9  21 619.569 211.446   7 
  -3   9 -21 904.602 333.831  14 
   3  -9  22 4323.75 627.109  18 
  -3   9 -22 2611.70 433.644  14 
   3  -9  23 6178.59 644.660  18 
  -3 -10  24 1461.53 323.528  18 
  -3 -10  23 4061.90 622.910  18 
  -3 -10  23 4458.03 638.126  15 
  -3 -10  22 13015.2 1143.33  18 
  -3 -10  22 12758.2 1189.13  15 
  -3 -10  21 8704.15 1026.49  18 
  -3 -10  21 10962.2 1172.23  15 
  -3 -10  20 19132.5 1556.39  18 
  -3 -10  20 21896.6 1758.71  15 
  -3 -10  19 32490.0 2107.69  18 
  -3 -10  19 38430.0 2370.43  15 
  -3 -10  18 16630.1 1631.96  15 
  -3 -10  17 1123.94 599.291  15 
  -3 -10  16 8330.76 1278.97  19 
  -3 -10  16 9110.67 1272.86  15 
  -3 -10  15 6749.36 1151.06  19 
  -3 -10  15 5157.30 939.125  15 
  -3 -10  14 6624.40 1090.69  19 
  -3 -10  13 2627.78 707.278  19 
  -3 -10  12 38877.0 2366.15  19 
  -3  10  11 3657.36 1016.86  10 
  -3 -10  11 3042.20 715.624  19 
  -3 -10  10 19369.4 1988.38  12 
  -3  10  10 21125.5 2260.49  10 
  -3 -10   9 94179.3 4460.87  12 
  -3  10   9 96496.9 4561.64  10 
  -3 -10   8 23106.4 2221.58  12 
  -3  10   8 21457.6 2035.82  10 
  -3  10   7 38734.4 2603.19  10 
  -3 -10   7 35814.2 2729.27  12 
  -3  10   6 26469.2 2014.81  10 
  -3 -10   6 27806.4 2442.73  12 
  -3  10   5 100034. 3715.84  10 
  -3 -10   5 110909. 4782.87  12 
  -3  10   4 46637.3 2417.34  10 
  -3 -10   4 49643.4 3221.56  12 
  -3  10   3 29462.6 1823.12  10 
   3  10  -3 31445.9 2260.07  10 
   3  10  -2 28100.6 2137.35  10 
  -3  10   2 24725.5 1607.20  10 
  -3  10   1 30990.5 1729.82  10 
   3  10  -1 32597.1 2282.93  10 
   3  10   0 73801.7 3460.00  10 
   3 -10   0 76831.8 3506.72   9 
  -3  10   0 65864.1 2462.17  10 
   3 -10   1 1407.47 565.594   9 
  -3  10  -1 1484.01 393.928  10 
   3  10   1 2035.83 693.870  10 
   3 -10   2 41612.1 2688.02   9 
  -3  10  -2 36672.9 1885.56  10 
   3  10   2 41219.0 2732.88  10 
   3  10   3 172657. 5821.45  10 
   3 -10   3 193601. 5825.98   9 
   3 -10   4 6884.12 1137.57   9 
   3  10   4 7316.70 1276.94  10 
   3  10   5 295760. 8228.86  10 
   3 -10   5 302332. 7737.98   9 
   3  10   6 1420.83 777.064  10 
   3 -10   6 792.249 566.545   9 
   3 -10   7 62340.1 3796.63   9 
   3  10   7 59178.6 3973.53  10 
   3  10   8 15040.6 2094.82  10 
   3 -10   8 14775.5 1943.56   9 
   3  10   9 5707.80 1389.86  10 
   3 -10   9 7109.75 1485.87   9 
   3  10  10 4266.08 1230.26  10 
   3 -10  10 4161.29 1181.20   9 
   3 -10  10 3761.95 841.785  19 
   3 -10  10 4541.95 754.514  17 
  -3  10 -10 3452.76 679.303  14 
   3 -10  11 80692.6 5079.89   9 
   3  10  11 85745.8 5537.06  10 
   3 -10  11 86134.0 3459.07  17 
  -3  10 -11 87965.5 3269.91  14 
   3  10  12-639.515 636.449  10 
  -3  10 -12 250.790 311.855  14 
   3  10  13 1107.87 804.189  10 
   3 -10  13-498.161 629.976   9 
  -3  10 -13 408.767 325.949  14 
   3 -10  14 4590.46 1352.06   9 
  -3  10 -14 4278.42 790.288  14 
  -3  10 -15 78199.0 3129.48  14 
  -3  10 -16 323.655 351.400  14 
  -3  10 -17 10702.5 1161.72  14 
  -3  10 -18 351.189 335.099  14 
  -3  10 -19 9914.83 1028.91  14 
  -3  10 -20 2401.38 535.615  14 
   3 -10  20 2296.43 510.609  15 
  -3  10 -21 6411.26 726.266  14 
   3 -10  21 7126.01 760.186  15 
   3 -10  22 8689.60 835.077  18 
   3 -10  23 554.086 243.122  18 
  -3 -11  23 5906.68 677.032  18 
  -3 -11  23 7857.79 801.808  15 
  -3 -11  22 4568.12 680.071  18 
  -3 -11  22 4457.88 750.092  15 
  -3 -11  21 24435.8 1611.59  18 
  -3 -11  21 26672.5 1839.47  15 
  -3 -11  20 1795.45 537.078  18 
  -3 -11  20 3272.83 746.886  15 
  -3 -11  19 2448.48 660.631  18 
  -3 -11  19 2830.43 724.846  15 
  -3 -11  18 51073.7 2824.57  15 
  -3 -11  17 4982.74 969.681  15 
  -3 -11  16 50952.7 3106.37  19 
  -3 -11  16 56488.1 3014.64  15 
  -3 -11  15 8588.47 1307.80  19 
  -3 -11  15 7415.16 1150.36  15 
  -3 -11  14 4010.05 855.390  19 
  -3 -11  13 4106.33 888.968  19 
  -3 -11  12 21368.7 1773.60  19 
   3  11 -12 16588.8 1306.06  14 
  -3 -11  11 1303.73 486.250  19 
  -3 -11  10 20149.4 2173.49  12 
  -3 -11  10 21991.8 1675.36  19 
  -3 -11   9-944.789 554.326  12 
  -3 -11   8 4785.24 1079.07  12 
  -3 -11   7 163403. 6175.37  12 
  -3 -11   6 13777.0 1829.27  12 
  -3 -11   5 59133.3 3750.92  12 
   3  11  -3 2303.17 715.851  10 
   3  11  -2 10477.5 1365.54  10 
   3  11  -1 14232.1 1624.41  10 
   3 -11   0-137.539 423.630   9 
   3  11   0-240.643 351.857  10 
   3 -11   1 14375.1 1671.79   9 
   3  11   1 12228.5 1537.12  10 
  -3  11  -1 11522.2 1133.38  10 
   3 -11   2 9193.97 1346.90   9 
  -3  11  -2 8140.74 981.318  10 
   3  11   2 7772.77 1282.10  10 
   3  11   3 14675.1 1798.77  10 
   3 -11   3 15940.6 1816.97   9 
   3 -11   4 953.951 478.586   9 
   3  11   4 1472.61 651.026  10 
   3 -11   5 345.585 345.686   9 
   3  11   5 862.074 610.228  10 
   3 -11   6 69327.2 4042.18   9 
   3  11   6 68063.5 4252.35  10 
   3  11   7 563.047 765.772  10 
   3 -11   7 566.892 510.023   9 
   3 -11   8 5218.28 1257.26   9 
   3  11   8 5151.93 1347.61  10 
  -3  11  -8 4957.89 776.565  14 
   3  11   9 3470.72 1233.25  10 
   3 -11   9 3461.14 1210.01   9 
   3 -11   9 2911.86 603.426  17 
   3 -11   9 3355.94 793.941  19 
  -3  11  -9 3231.55 672.616  14 
   3  11  10 1023.68 755.729  10 
   3 -11  10 1605.52 799.601   9 
   3 -11  10 222.721 456.635  19 
   3 -11  10 521.796 350.512  17 
  -3  11 -10 416.067 352.714  14 
   3  11  11 889.117 750.999  10 
   3 -11  11 1081.72 710.187   9 
   3 -11  11 869.370 496.328  17 
   3 -11  11 903.709 546.283  19 
  -3  11 -11 287.655 386.938  14 
   3  11  12 11595.1 2148.92  10 
   3 -11  12 10115.0 2007.08   9 
  -3  11 -12 13813.5 1362.58  14 
   3 -11  13 21006.1 2836.80   9 
   3  11  13 27100.6 3443.39  10 
  -3  11 -13 25708.2 1835.10  14 
  -3  11 -14 22791.0 1753.79  14 
  -3  11 -15 42.1763 330.956  14 
  -3  11 -16 1911.79 560.624  14 
  -3  11 -17 1190.18 454.305  14 
  -3  11 -18 4924.14 776.282  14 
  -3  11 -19 6311.24 817.885  14 
   3 -11  20 135.952 271.354  15 
  -3  11 -20 650.577 314.160  14 
  -3  11 -21 11355.1 888.459  14 
   3 -11  21 13020.1 985.110  15 
   3 -11  22 1068.10 349.963  18 
  -3 -12  23 2323.86 408.021  15 
  -3 -12  22 5527.38 686.037  18 
  -3 -12  22 6415.31 823.078  15 
  -3 -12  21 32460.2 1748.16  18 
  -3 -12  21 36303.3 2039.28  15 
  -3 -12  20 1049.02 477.641  18 
  -3 -12  20 1224.26 555.504  15 
  -3 -12  19 26143.2 1812.90  18 
  -3 -12  19 32511.0 2175.04  15 
  -3 -12  18 2296.81 620.556  18 
  -3 -12  18 3417.01 804.725  15 
  -3 -12  17 24416.2 2016.29  15 
  -3 -12  16 18636.6 1913.34  19 
  -3 -12  16 19166.3 1805.40  15 
  -3 -12  15 199.949 450.706  19 
  -3 -12  15 684.978 506.393  15 
  -3 -12  14 7757.78 1260.57  19 
  -3 -12  13 10328.4 1369.69  19 
   3  12 -13 9013.13 1039.66  14 
  -3 -12  12 1095.43 493.895  19 
   3  12 -12 544.049 326.456  14 
  -3 -12  11 82613.5 3515.65  19 
   3  12 -11 65022.7 2630.37  14 
  -3 -12  10 13405.4 1377.22  19 
   3  12 -10 11282.9 1121.19  14 
  -3 -12   9 123964. 5705.19  12 
  -3 -12   9 111505. 3791.39  19 
  -3 -12   8 11974.5 1807.63  12 
  -3 -12   7 9297.97 1512.27  12 
  -3 -12   6 10315.9 1708.44  12 
  -3 -12   5 19097.4 2288.49  12 
   3  12  -4 14526.9 1731.74  10 
   3  12  -3 57137.2 3396.70  10 
   3  12  -2 1026.32 609.804  10 
   3  12  -1 5955.89 1139.11  10 
   3  12   0 47899.8 3097.48  10 
   3 -12   1 904.495 343.890   9 
   3  12   1 381.674 379.307  10 
   3 -12   2 4554.64 1106.34   9 
   3  12   2 2314.71 747.733  10 
   3 -12   3 309.189 419.516   9 
   3  12   3-91.0908 379.234  10 
   3  12   4 11101.1 1664.11  10 
   3 -12   4 10570.4 1613.44   9 
   3  12   5 19095.5 2267.50  10 
   3 -12   5 20661.6 2274.00   9 
   3  12   6 35477.2 3175.83  10 
   3 -12   6 36461.2 3096.64   9 
   3 -12   7 450.671 511.710   9 
   3  12   7 771.499 454.766  10 
  -3  12  -7 426.010 375.928  14 
   3 -12   8 5697.45 1380.85   9 
   3  12   8 6192.73 1476.96  10 
   3 -12   8 4416.81 849.287  19 
   3 -12   8 4509.72 798.276  17 
  -3  12  -8 4761.35 822.447  14 
   3 -12   9 38579.6 3571.73   9 
   3  12   9 41149.0 3766.00  10 
   3 -12   9 39319.9 2314.51  17 
   3 -12   9 39853.9 2579.79  19 
  -3  12  -9 44495.8 2330.98  14 
   3 -12  10 28357.2 3146.09   9 
   3  12  10 28638.9 3240.66  10 
   3 -12  10 29809.6 2348.72  19 
   3 -12  10 27523.0 1981.56  17 
  -3  12 -10 28992.8 1932.14  14 
   3  12  11 45047.1 4179.10  10 
   3 -12  11 43640.8 4033.03   9 
   3 -12  11 45374.3 2592.67  17 
   3 -12  11 41939.8 2825.95  19 
  -3  12 -11 44056.0 2436.73  14 
   3 -12  12 42170.6 4024.53   9 
   3  12  12 42729.9 4252.95  10 
  -3  12 -12 48033.8 2542.97  14 
  -3  12 -13 16445.4 1513.80  14 
  -3  12 -14 2577.23 670.843  14 
  -3  12 -15 2856.58 655.398  14 
  -3  12 -16 20662.3 1624.26  14 
  -3  12 -17 18385.3 1455.06  14 
  -3  12 -18-71.8965 280.442  14 
  -3  12 -19 3241.06 586.894  14 
   3 -12  20 22065.6 1443.71  15 
  -3  12 -20 19001.2 1240.67  14 
   3 -12  21 2606.24 457.363  15 
  -3  12 -21 1236.49 317.472  14 
   3 -12  22 2071.81 401.101  18 
  -3 -13  22 6439.68 788.368  15 
  -3 -13  21 2321.65 502.931  18 
  -3 -13  21 2800.44 640.827  15 
  -3 -13  20 2037.57 478.346  18 
  -3 -13  20 2477.92 693.612  15 
  -3 -13  19 3787.16 688.206  18 
  -3 -13  19 5544.09 950.811  15 
  -3 -13  18 10636.4 1129.82  18 
  -3 -13  18 14025.2 1471.30  15 
  -3 -13  17 7739.11 1174.88  15 
  -3 -13  16 6150.37 1169.72  19 
  -3 -13  16 7263.12 1131.54  15 
  -3 -13  15 18149.4 1901.12  19 
  -3 -13  15 18114.6 1772.21  15 
  -3 -13  14 4199.67 968.416  19 
  -3 -13  14 4855.43 955.644  15 
   3  13 -14 4101.52 683.456  14 
  -3 -13  13 13387.0 1577.82  19 
   3  13 -13 10959.4 1140.89  14 
  -3 -13  12 27540.3 2143.66  19 
   3  13 -12 24106.7 1724.43  14 
  -3 -13  11 30114.7 2174.52  19 
   3  13 -11 27516.4 1831.19  14 
  -3 -13  10 29036.6 2084.81  19 
   3  13 -10 26067.5 1738.53  14 
  -3 -13   9 499.573 369.045  19 
   3  13  -9 199.219 264.932  14 
  -3 -13   8 74979.3 4710.49  12 
  -3 -13   8 67826.6 2970.60  19 
   3  13  -8 65691.7 2659.41  14 
  -3 -13   7 9138.74 1640.03  12 
  -3 -13   7 10770.6 1188.36  19 
  -3 -13   6 31243.8 3052.01  12 
  -3 -13   5 9159.52 1742.10  12 
   3  13  -5 8274.73 1437.76  10 
   3  13  -4 6197.54 1221.06  10 
  -3 -13   4 7428.64 1499.75  12 
   3  13  -3 432.745 430.438  10 
   3  13  -2 43971.5 3084.81  10 
   3  13  -1 4156.52 1010.75  10 
   3  13   0 39.9357 444.813  10 
   3  13   1 1996.40 729.763  10 
   3 -13   2 490.543 397.701   9 
   3  13   2 1438.09 632.332  10 
   3 -13   3 3139.75 970.191   9 
   3  13   3 3156.08 976.378  10 
   3  13   4 3063.91 858.022  10 
   3 -13   4 3129.34 971.455   9 
   3 -13   5 7664.36 1499.86   9 
   3  13   5 7863.73 1531.94  10 
   3 -13   6 15998.8 2197.88   9 
   3  13   6 15393.7 2198.77  10 
   3 -13   6 12176.3 1261.44  17 
  -3  13  -6 15517.8 1391.06  14 
   3  13   7 74513.0 4907.90  10 
   3 -13   7 75082.5 4814.70   9 
   3 -13   7 63711.2 3157.37  19 
   3 -13   7 63954.7 2920.71  17 
  -3  13  -7 80419.5 3233.09  14 
   3 -13   8-1054.87 689.260   9 
   3  13   8-140.326 821.264  10 
   3 -13   8 240.213 325.483  17 
   3 -13   8-12.7879 474.354  19 
  -3  13  -8-340.456 359.484  14 
   3  13   9 35143.3 3599.31  10 
   3 -13   9 36033.5 3562.23   9 
   3 -13   9 36876.6 2528.24  19 
   3 -13   9 36462.0 2295.70  17 
  -3  13  -9 36552.5 2237.30  14 
   3 -13  10 10747.0 1983.80   9 
   3  13  10 12705.1 2250.86  10 
   3 -13  10 12333.5 1520.24  19 
   3 -13  10 15583.9 1554.99  17 
  -3  13 -10 13674.6 1382.63  14 
   3 -13  11 3226.86 1067.21   9 
   3  13  11 4215.67 1344.16  10 
   3 -13  11 4850.57 1020.16  19 
  -3  13 -11 4891.64 887.536  14 
  -3  13 -12 36453.4 2261.98  14 
  -3  13 -13 20762.0 1726.47  14 
  -3  13 -14 21440.8 1715.56  14 
  -3  13 -15 1494.67 521.989  14 
  -3  13 -16 116.286 371.365  14 
  -3  13 -17 10088.7 1118.43  14 
  -3  13 -18-193.590 312.417  14 
   3 -13  19 16201.4 1332.46  15 
  -3  13 -19 15100.6 1164.66  14 
  -3  13 -20 409.291 276.866  14 
   3 -13  20 437.156 280.622  15 
   3 -13  21 6091.00 687.370  18 
   3 -13  21 4069.18 545.165  15 
  -3 -14  22 2870.71 533.835  15 
  -3 -14  21 4602.64 732.570  15 
  -3 -14  20 28824.2 1855.93  15 
  -3 -14  19 392.060 465.048  15 
  -3 -14  18 19720.2 1727.53  15 
  -3 -14  17 168.212 481.009  15 
  -3 -14  16 5117.35 1015.17  19 
  -3 -14  16 5775.96 1014.60  15 
  -3 -14  15-639.781 556.445  19 
  -3 -14  15-117.706 429.742  15 
  -3 -14  14 45166.1 2935.62  19 
   3  14 -14 41643.8 2210.00  14 
  -3 -14  14 44283.8 2714.69  15 
  -3 -14  13 1302.97 648.623  19 
   3  14 -13 1536.75 481.944  14 
  -3 -14  13 1449.95 605.215  15 
  -3 -14  12 4272.48 954.796  19 
   3  14 -12 4684.36 826.605  14 
  -3 -14  11 5981.09 1062.19  19 
   3  14 -11 4523.63 748.625  14 
  -3 -14  10 53985.4 2884.59  19 
   3  14 -10 52216.2 2547.05  14 
  -3 -14   9 3395.07 775.181  19 
   3  14  -9 2536.28 595.058  14 
  -3 -14   8 84824.4 5286.35  12 
  -3 -14   8 83062.1 3425.28  19 
   3  14  -8 82912.7 3110.48  14 
   3  14  -7 22699.1 2478.02  10 
  -3 -14   7 21479.0 2642.45  12 
  -3 -14   7 24437.1 1801.97  19 
  -3 -14   6 2668.38 980.370  12 
   3  14  -6 3056.41 1008.81  10 
  -3 -14   6 2360.75 603.491  19 
  -3 -14   5 894.941 637.106  12 
   3  14  -5 1084.18 565.614  10 
  -3 -14   5 556.938 262.034  19 
  -3 -14   4 14947.8 2242.75  12 
   3  14  -4 14803.9 1912.22  10 
   3  14  -3 4759.77 1149.22  10 
   3  14  -2 19312.6 2163.37  10 
   3  14  -1 42847.5 3240.46  10 
   3  14   0 53398.3 3606.65  10 
   3  14   1 25524.2 2591.04  10 
   3  14   2 513.551 585.005  10 
   3  14   3 9361.66 1672.74  10 
   3  14   4 15538.0 2174.73  10 
   3 -14   4 18543.4 2370.60   9 
  -3  14  -4 19185.1 1549.31  14 
   3 -14   5 1750.83 834.415   9 
   3  14   5 1972.13 875.273  10 
   3 -14   5 2205.97 564.211  17 
  -3  14  -5 2005.01 539.247  14 
   3  14   6 2975.21 1049.83  10 
   3 -14   6 3688.32 1114.97   9 
   3 -14   6 3940.59 789.094  17 
   3 -14   6 2425.29 632.895  19 
  -3  14  -6 4317.48 782.181  14 
   3  14   7 1494.55 982.451  10 
   3 -14   7 238.612 504.260   9 
   3 -14   7 1519.50 553.312  17 
   3 -14   7 658.433 437.763  19 
  -3  14  -7 1462.02 479.779  14 
   3 -14   8 6533.55 1453.86   9 
   3  14   8 3411.32 1169.83  10 
   3 -14   8 5948.77 1029.64  19 
   3 -14   8 5195.60 922.321  17 
  -3  14  -8 6473.82 987.323  14 
   3  14   9 16914.6 2515.34  10 
   3 -14   9 18945.7 2702.20   9 
   3 -14   9 19323.0 1939.38  19 
   3 -14   9 18924.4 1698.48  17 
  -3  14  -9 19027.3 1664.26  14 
   3 -14  10 112622. 6787.27   9 
   3  14  10 103572. 6422.68  10 
   3 -14  10 117604. 4259.67  17 
   3 -14  10 121164. 4813.17  19 
  -3  14 -10 128329. 4245.90  14 
   3 -14  11 10036.4 1468.27  19 
  -3  14 -11 13095.7 1400.20  14 
  -3  14 -12 19850.4 1697.06  14 
  -3  14 -13 2657.14 711.875  14 
  -3  14 -14 43092.5 2418.61  14 
  -3  14 -15 1718.62 557.991  14 
  -3  14 -16 76133.1 3005.68  14 
  -3  14 -17 969.573 400.905  14 
  -3  14 -18-102.235 320.666  14 
   3 -14  19 977.541 418.354  15 
  -3  14 -19 698.222 321.324  14 
   3 -14  20 11150.8 941.949  15 
  -3  14 -20 8830.28 776.324  14 
   3 -14  21 3387.34 473.347  18 
  -3 -15  22 7382.70 721.534  15 
  -3 -15  21 168.970 355.263  15 
  -3 -15  20 1755.06 554.507  15 
  -3 -15  19 8916.94 1089.72  15 
  -3 -15  18 12734.3 1372.34  15 
  -3 -15  17 12851.4 1441.56  15 
  -3 -15  16 11761.6 1538.65  19 
  -3 -15  16 11356.1 1386.09  15 
  -3 -15  15-183.892 458.455  19 
  -3 -15  15 266.355 496.545  15 
   3  15 -15 14.6074 255.797  14 
  -3 -15  14 2140.03 783.770  19 
  -3 -15  14 1538.01 633.178  15 
   3  15 -14 1791.55 524.369  14 
  -3 -15  13 4435.67 992.276  19 
   3  15 -13 5709.73 903.376  14 
  -3 -15  13 4535.65 962.095  15 
  -3 -15  12 5258.94 1059.17  19 
   3  15 -12 5134.35 855.834  14 
  -3 -15  12 6060.01 1097.89  15 
  -3 -15  11 73997.5 3541.49  19 
   3  15 -11 70376.7 2988.30  14 
  -3 -15  10 9946.97 1314.26  19 
   3  15 -10 11176.0 1234.18  14 
  -3 -15   9 31866.2 2230.52  19 
   3  15  -9 32115.2 2050.89  14 
   3  15  -8 17223.3 2327.29  10 
  -3 -15   8 19023.0 2554.63  12 
  -3 -15   8 19001.1 1674.41  19 
   3  15  -8 19012.4 1549.89  14 
   3  15  -7 11156.1 1885.61  10 
  -3 -15   7 11140.8 1823.96  12 
  -3 -15   7 11106.0 1284.81  19 
   3  15  -6 96273.8 5251.82  10 
  -3 -15   6 103105. 6158.35  12 
  -3 -15   6 101735. 3692.52  19 
  -3 -15   5 9263.04 1848.79  12 
   3  15  -5 8110.87 1527.56  10 
  -3 -15   5 8935.36 1129.07  19 
  -3 -15   4 7712.69 1696.08  12 
   3  15  -4 8042.28 1496.36  10 
  -3 -15   4 8425.98 1059.96  19 
   3  15  -3 25096.9 2602.05  10 
  -3 -15   3 29937.4 1929.49  19 
   3  15  -2 4382.25 1117.16  10 
  -3 -15   2 5758.57 875.777  19 
   3  15  -1 9866.12 1658.95  10 
  -3 -15   1 10504.4 1116.41  19 
   3  15   0 728.007 564.359  10 
  -3 -15   0 538.522 317.172  19 
   3  15   1 663.612 562.550  10 
   3  15   2 6904.79 1430.98  10 
  -3  15  -2 8225.03 1081.38  14 
   3  15   3 7359.03 1469.24  10 
  -3  15  -3 8884.46 1134.68  14 
   3  15   4 4282.72 1132.47  10 
  -3  15  -4 6741.03 955.874  14 
   3  15   5 6734.69 1457.92  10 
   3 -15   5 5450.17 908.189  19 
   3 -15   5 7054.12 959.496  17 
  -3  15  -5 9369.29 1146.13  14 
   3  15   6 1522.01 841.854  10 
   3 -15   6 419.530 533.143  19 
   3 -15   6 163.576 317.770  17 
  -3  15  -6 241.112 346.880  14 
   3  15   7 9019.47 1891.59  10 
   3 -15   7 10087.8 1927.97   9 
   3 -15   7 8675.98 1226.83  19 
   3 -15   7 6824.00 1057.64  17 
  -3  15  -7 8819.99 1175.71  14 
   3 -15   8 35168.4 3721.20   9 
   3  15   8 31269.5 3417.85  10 
   3 -15   8 36711.9 2357.87  17 
   3 -15   8 37642.0 2629.84  19 
  -3  15  -8 41827.8 2453.54  14 
   3 -15   9 10568.9 2092.49   9 
   3  15   9 11041.2 2076.87  10 
   3 -15   9 11964.7 1397.39  17 
   3 -15   9 11539.2 1508.15  19 
  -3  15  -9 13878.2 1477.47  14 
   3 -15  10 10715.5 1504.61  19 
   3 -15  10 10704.0 1359.07  17 
  -3  15 -10 11965.4 1370.05  14 
   3 -15  11 37522.3 2764.84  19 
  -3  15 -11 45092.5 2565.94  14 
  -3  15 -12 26651.6 1981.78  14 
  -3  15 -13 85602.0 3470.95  14 
  -3  15 -14 14663.3 1452.48  14 
  -3  15 -15 29023.7 1935.12  14 
  -3  15 -16 13191.0 1253.10  14 
  -3  15 -17 461.240 338.056  14 
  -3  15 -18 20457.8 1358.06  14 
  -3  15 -19 1592.63 400.064  14 
   3 -15  19 1072.01 386.526  15 
   3 -15  20-473.014 314.647  15 
  -3 -16  21 9998.65 909.204  15 
  -3 -16  20 24.0345 387.049  15 
  -3 -16  19 19994.5 1530.70  15 
  -3 -16  18-76.4685 378.988  15 
  -3 -16  17 175.997 403.248  15 
  -3 -16  16 551.163 502.342  19 
  -3 -16  16-521.292 585.835  15 
  -3 -16  15 26951.1 2282.51  19 
   3  16 -15 22405.1 1578.86  14 
  -3 -16  15 25562.4 2059.81  15 
  -3 -16  14 3486.28 937.137  19 
   3  16 -14 3184.66 664.997  14 
  -3 -16  14 2817.07 768.811  15 
  -3 -16  13 36439.3 2619.07  19 
   3  16 -13 36964.7 2196.36  14 
  -3 -16  13 35996.8 2441.98  15 
  -3 -16  12 33074.1 2470.73  19 
   3  16 -12 31752.4 2053.11  14 
  -3 -16  12 33938.1 2408.28  15 
  -3 -16  11 10869.6 1419.35  19 
   3  16 -11 9577.57 1160.52  14 
  -3 -16  11 11104.7 1415.16  15 
  -3 -16  10 3951.21 889.061  19 
   3  16 -10 4243.94 807.805  14 
  -3 -16  10 4611.46 902.631  15 
   3  16  -9 48073.0 4137.86  10 
  -3 -16   9 56721.0 3040.69  19 
  -3 -16   9 57862.1 2977.24  15 
   3  16  -9 55207.4 2738.99  14 
   3  16  -8 3306.60 1079.54  10 
  -3 -16   8 1631.43 820.826  12 
  -3 -16   8 1699.84 603.102  19 
   3  16  -8 2520.92 704.772  14 
  -3 -16   8 2712.99 692.605  15 
   3  16  -7 18240.0 2474.90  10 
  -3 -16   7 20749.1 1791.12  19 
  -3 -16   7 19466.2 1643.65  15 
   3  16  -7 20754.2 1719.05  14 
   3  16  -6 21524.6 2663.50  10 
  -3 -16   6 20508.7 2813.79  12 
  -3 -16   6 23738.7 1890.47  19 
   3  16  -5 79654.4 4901.71  10 
  -3 -16   5 96164.3 6211.64  12 
  -3 -16   5 88566.9 3547.15  19 
   3  16  -4 1127.86 672.912  10 
  -3 -16   4 400.585 517.765  12 
  -3 -16   4 1178.41 454.464  19 
   3  16  -3 16503.7 2198.95  10 
  -3 -16   3 19825.1 2841.21  12 
  -3 -16   3 20221.7 1649.71  19 
   3  16  -2 12248.0 1923.19  10 
  -3 -16   2 11552.0 1273.08  19 
   3  16  -1 50926.1 3835.39  10 
  -3 -16   1 56299.2 2676.45  19 
   3  16   0 45164.7 3664.68  10 
  -3 -16   0 47261.6 2441.05  19 
   3  16   1 30428.7 3086.45  10 
  -3 -16  -1 33934.5 2065.91  19 
  -3  16  -1 32003.9 2081.88  14 
   3  16   2 7887.42 1657.41  10 
  -3  16  -2 9269.52 1164.16  14 
   3  16   3 443.408 546.377  10 
  -3  16  -3 1091.32 535.324  14 
   3  16   4 25270.8 2891.18  10 
   3 -16   4 21593.5 1730.70  17 
  -3  16  -4 25587.3 1921.17  14 
   3  16   5 40741.8 3833.11  10 
   3 -16   5 36845.0 2403.81  19 
   3 -16   5 41196.3 2410.87  17 
  -3  16  -5 47910.3 2606.67  14 
   3  16   6 9513.63 1952.35  10 
   3 -16   6 10369.9 1336.34  19 
   3 -16   6 9718.63 1219.66  17 
  -3  16  -6 10996.6 1295.90  14 
   3  16   7 26952.0 3199.34  10 
   3 -16   7 29883.3 2148.74  17 
   3 -16   7 34850.0 2477.62  19 
  -3  16  -7 33100.8 2233.72  14 
   3  16   8-1467.76 833.344  10 
   3 -16   8-111.942 465.962  17 
   3 -16   8-171.930 591.316  19 
  -3  16  -8-1391.10 587.566  14 
   3 -16   9 5020.94 915.896  17 
   3 -16   9 6223.78 1172.79  19 
  -3  16  -9 5426.30 954.313  14 
   3 -16  10 14787.8 1723.11  19 
  -3  16 -10 15477.0 1540.26  14 
  -3  16 -11 36764.9 2352.31  14 
  -3  16 -12 41651.6 2439.01  14 
  -3  16 -13 542.740 512.422  14 
  -3  16 -14 13784.1 1379.54  14 
  -3  16 -15 111708. 3620.22  14 
  -3  16 -16 4885.46 768.808  14 
  -3  16 -17 8045.13 902.333  14 
  -3  16 -18 6973.63 773.309  14 
   3 -16  18 8366.59 935.354  15 
  -3  16 -19 6417.99 662.745  14 
   3 -16  19 8791.85 850.530  15 
  -3 -17  20-34.9752 323.686  15 
  -3 -17  19 154.167 323.554  15 
  -3 -17  18 249.282 371.049  15 
  -3 -17  17 26177.4 1877.97  15 
  -3 -17  16 1548.26 657.892  19 
  -3 -17  16 1472.29 556.384  15 
  -3 -17  15 20038.1 1944.84  19 
   3  17 -15 16770.2 1381.15  14 
  -3 -17  15 20209.8 1763.31  15 
  -3 -17  14 213.615 476.361  19 
  -3 -17  14 359.083 515.849  15 
   3  17 -14-1.16059 314.913  14 
  -3 -17  13 48.1707 591.723  19 
   3  17 -13-678.482 520.118  14 
  -3 -17  13 748.709 543.549  15 
  -3 -17  12 43716.0 2849.09  19 
   3  17 -12 44033.0 2416.99  14 
  -3 -17  12 45175.8 2693.99  15 
  -3 -17  11 55497.8 3157.91  19 
   3  17 -11 50469.8 2663.74  14 
  -3 -17  11 54114.4 2944.45  15 
  -3 -17  10 66887.3 3417.53  19 
   3  17 -10 63254.2 2957.32  14 
  -3 -17  10 63009.5 3095.53  15 
  -3 -17   9 1060.74 663.498  19 
  -3 -17   9 1329.43 575.117  15 
   3  17  -9 1060.33 535.789  14 
   3  17  -8 6132.74 1452.30  10 
  -3 -17   8 8707.45 1263.74  19 
   3  17  -8 8873.91 1154.56  14 
  -3 -17   8 9455.31 1186.13  15 
   3  17  -7 43842.0 3923.45  10 
  -3 -17   7 51175.3 2859.34  19 
   3  17  -7 52611.0 2720.76  14 
   3  17  -6 2084.80 896.136  10 
  -3 -17   6 4613.18 886.486  19 
  -3 -17   5 32427.9 3800.92  12 
   3  17  -5 36599.7 3392.35  10 
  -3 -17   5 39309.6 2436.94  19 
  -3 -17   4 5408.69 1556.83  12 
   3  17  -4 2582.13 908.933  10 
  -3 -17   4 4120.25 798.687  19 
   3  17  -3 25004.6 2875.97  10 
  -3 -17   3 23193.9 3203.27  12 
  -3 -17   3 25092.5 1907.13  19 
   3  17  -2 7571.47 1513.90  10 
  -3 -17   2 11959.4 1331.03  19 
   3  17  -1 8818.01 1703.78  10 
  -3 -17   1 11913.7 1299.04  19 
  -3 -17   0-5.30938 473.619  19 
  -3  17   0 940.629 444.278  14 
   3  17   1 63741.6 4613.44  10 
  -3 -17  -1 69796.6 3033.04  19 
  -3  17  -1 72307.0 3218.33  14 
   3  17   2 4608.95 1261.50  10 
  -3 -17  -2 6325.80 971.910  19 
  -3  17  -2 5813.35 999.494  14 
   3  17   3 89073.2 5594.64  10 
   3 -17   3 81967.8 3371.47  17 
  -3  17  -3 98318.2 3760.37  14 
   3  17   4 2687.93 1055.05  10 
   3 -17   4 4313.27 825.004  17 
  -3  17  -4 5352.44 916.508  14 
   3  17   5 10643.2 2079.82  10 
   3 -17   5 9989.90 1231.19  17 
   3 -17   5 8791.96 1218.61  19 
  -3  17  -5 11992.7 1396.75  14 
   3  17   6 7496.38 1699.34  10 
   3 -17   6 7995.43 1126.32  17 
   3 -17   6 7885.84 1208.09  19 
  -3  17  -6 9549.12 1263.03  14 
   3 -17   7 206.501 407.236  17 
   3 -17   7 37.2224 469.627  19 
  -3  17  -7 420.069 484.953  14 
   3 -17   8 26804.1 2285.36  19 
   3 -17   8 27505.8 2089.23  17 
  -3  17  -8 28620.2 2102.60  14 
   3 -17   9 25993.2 2048.52  17 
   3 -17   9 23543.2 2203.53  19 
  -3  17  -9 27938.1 2082.93  14 
   3 -17  10 2425.13 752.358  19 
  -3  17 -10 2207.40 723.703  14 
  -3  17 -11 46296.4 2604.12  14 
  -3  17 -12 55681.9 2814.83  14 
  -3  17 -13 48120.4 2545.75  14 
  -3  17 -14 71493.1 2994.33  14 
  -3  17 -15-53.1327 346.560  14 
  -3  17 -16 2676.68 577.488  14 
  -3  17 -17 5959.39 732.556  14 
  -3  17 -18 4095.15 562.407  14 
   3 -17  18 5748.20 728.607  15 
   3 -17  19-239.885 242.614  15 
  -3 -18  20 5016.18 641.421  15 
  -3 -18  19-105.042 269.099  15 
  -3 -18  18 2588.44 596.076  15 
  -3 -18  17 51.0216 405.475  15 
  -3 -18  16 5687.53 879.715  15 
  -3 -18  15 1125.56 560.895  19 
   3  18 -15 1337.23 452.152  14 
  -3 -18  15 698.168 513.748  15 
  -3 -18  14 22394.7 2021.62  19 
   3  18 -14 20332.9 1523.81  14 
  -3 -18  14 23006.6 1846.23  15 
  -3 -18  13-563.271 542.286  19 
   3  18 -13-336.294 408.824  14 
  -3 -18  13 210.975 419.714  15 
  -3 -18  12 2368.21 806.059  19 
   3  18 -12 1718.26 524.479  14 
  -3 -18  12 1470.34 618.051  15 
  -3 -18  11 806.407 538.720  19 
  -3 -18  11 128.610 404.803  15 
   3  18 -11 738.487 508.260  14 
  -3 -18  10 37483.8 2593.30  19 
   3  18 -10 36575.0 2324.60  14 
  -3 -18  10 37496.8 2386.89  15 
  -3 -18   9 257.042 516.136  19 
   3  18  -9 1010.72 507.309  14 
  -3 -18   9 565.315 397.086  15 
  -3 -18   8 23382.2 2024.70  19 
   3  18  -8 24390.7 1888.09  14 
  -3 -18   8 22269.1 1790.59  15 
  -3 -18   7 11585.4 1426.27  19 
   3  18  -7 11618.5 1332.37  14 
  -3 -18   6 42115.1 2617.08  19 
   3  18  -5 4074.31 1228.32  10 
  -3 -18   5 6771.11 1758.79  12 
   3  18  -4 38035.6 3606.83  10 
  -3 -18   4 30532.5 3829.70  12 
  -3 -18   3 301.097 401.479  12 
  -3 -18   3 2683.36 689.587  19 
   3  18  -2 1111.24 618.914  10 
  -3 -18   2 1640.86 933.071  12 
   3  18  -1 31472.4 3320.91  10 
  -3 -18   1 39333.7 2372.64  19 
  -3 -18   0 18752.3 1641.45  19 
  -3  18   0 19326.8 1704.38  14 
  -3 -18  -1 87195.0 3488.73  19 
  -3  18  -1 95451.8 3737.16  14 
   3  18   2 14068.1 2258.25  10 
  -3 -18  -2 18556.4 1588.02  19 
  -3  18  -2 17813.8 1640.04  14 
  -3 -18  -3 21035.6 1715.72  19 
  -3  18  -3 21465.1 1831.09  14 
   3  18   4 20037.2 2744.87  10 
  -3  18  -4 27519.7 2104.10  14 
   3 -18   5-158.422 546.968  17 
  -3  18  -5 552.197 519.613  14 
   3 -18   6 31778.6 2168.86  17 
   3 -18   6 31315.6 2341.41  19 
  -3  18  -6 38023.3 2448.83  14 
   3 -18   7 7591.52 1210.56  19 
   3 -18   7 7816.91 1162.38  17 
  -3  18  -7 10000.7 1282.59  14 
   3 -18   8 349.060 511.487  17 
   3 -18   8 434.411 419.845  19 
  -3  18  -8 122.208 389.960  14 
   3 -18   9 14394.7 1704.02  19 
  -3  18  -9 15001.1 1562.63  14 
   3 -18  10 60502.2 3405.94  19 
  -3  18 -10 61155.0 3009.47  14 
  -3  18 -11 17294.6 1601.67  14 
  -3  18 -12 14568.2 1462.68  14 
  -3  18 -13 5146.18 860.793  14 
  -3  18 -14 7037.01 967.804  14 
  -3  18 -15 4420.02 732.265  14 
  -3  18 -16 21911.0 1429.47  14 
  -3  18 -17 11410.8 931.540  14 
   3 -18  17 13155.8 1111.21  15 
  -3  18 -18 519.814 251.103  14 
   3 -18  18 1003.19 334.576  15 
  -3 -19  19 292.654 240.758  15 
  -3 -19  18-77.0904 308.304  15 
  -3 -19  17 1612.97 462.377  15 
  -3 -19  16 17358.4 1420.97  15 
  -3 -19  15 469.558 488.191  19 
  -3 -19  15 186.961 377.437  15 
   3  19 -15 307.686 319.440  14 
  -3 -19  14-28.5557 546.802  19 
  -3 -19  14 664.041 369.236  15 
   3  19 -14 375.268 325.382  14 
  -3 -19  13 30451.7 2336.89  19 
   3  19 -13 27775.7 1800.16  14 
  -3 -19  13 29352.4 2020.38  15 
  -3 -19  12 643.783 579.883  19 
  -3 -19  12 395.073 395.435  15 
   3  19 -12 450.866 360.973  14 
  -3 -19  11 84585.3 3880.31  19 
  -3 -19  11 76753.4 3296.73  15 
   3  19 -11 73903.7 3171.84  14 
  -3 -19  10 12028.0 1517.00  19 
   3  19 -10 12059.2 1335.05  14 
  -3 -19  10 13745.5 1421.78  15 
  -3 -19   9 15939.1 1715.11  19 
  -3 -19   9 15292.2 1462.75  15 
   3  19  -9 15138.1 1504.12  14 
  -3 -19   8 1565.81 589.293  19 
   3  19  -8 1527.53 563.255  14 
  -3 -19   7 9682.45 1339.56  19 
   3  19  -7 8785.80 1184.55  14 
  -3 -19   6 6669.15 1140.43  19 
   3  19  -6 6685.84 1066.16  14 
  -3 -19   5 4562.17 909.976  19 
  -3 -19   4 9265.26 1227.92  19 
  -3 -19   3 16967.2 1629.03  19 
  -3 -19   2 3551.58 776.032  19 
  -3  19   2 5150.51 895.295  14 
  -3 -19   1 21913.0 1818.49  19 
  -3  19   1 19859.8 1729.99  14 
  -3 -19   0 412.945 367.120  19 
  -3  19   0 892.778 540.274  14 
  -3 -19  -1 1515.09 597.780  19 
  -3  19  -1 696.193 456.869  14 
  -3 -19  -2 21207.8 1777.94  19 
  -3  19  -2 18666.0 1721.28  14 
  -3 -19  -3 3259.13 740.294  19 
  -3  19  -3 2989.75 771.346  14 
  -3 -19  -4 50791.7 2625.23  19 
  -3  19  -4 51427.9 2836.34  14 
  -3 -19  -5 1580.35 586.940  19 
  -3  19  -5 2535.13 730.813  14 
  -3 -19  -6 709.836 403.989  19 
   3 -19   6-113.737 600.616  19 
  -3  19  -6 109.318 396.830  14 
   3 -19   7 4923.21 990.834  19 
   3 -19   7 6427.30 1007.32  17 
  -3  19  -7 4934.38 967.461  14 
   3 -19   8 422.175 494.240  19 
  -3  19  -8 366.292 468.307  14 
   3 -19   9 2468.53 742.407  19 
  -3  19  -9 4504.18 881.987  14 
  -3  19 -10 1255.02 540.577  14 
  -3  19 -11 1827.65 586.770  14 
  -3  19 -12 316.493 380.217  14 
  -3  19 -13 10724.4 1163.98  14 
  -3  19 -14 923.094 437.076  14 
  -3  19 -15-189.339 327.978  14 
  -3  19 -16 3836.11 578.424  14 
   3 -19  16 3759.60 627.725  15 
  -3  19 -17 4600.03 542.716  14 
   3 -19  17 8773.53 828.921  15 
  -3 -20  17 310.731 294.679  15 
  -3 -20  16 205.638 320.121  15 
   3  20 -15 4132.06 585.190  14 
  -3 -20  15 5790.72 829.520  15 
  -3 -20  14 66.3751 411.884  19 
  -3 -20  14-117.924 371.899  15 
   3  20 -14 291.031 287.843  14 
  -3 -20  13 9551.41 1300.86  19 
   3  20 -13 7912.96 951.245  14 
  -3 -20  13 9489.84 1098.93  15 
  -3 -20  12 1050.83 536.635  19 
  -3 -20  12 1368.68 460.184  15 
   3  20 -12 393.822 373.160  14 
  -3 -20  11 13525.4 1583.79  19 
  -3 -20  11 13264.0 1334.48  15 
   3  20 -11 10825.5 1201.05  14 
  -3 -20  10 9654.81 1366.29  19 
   3  20 -10 7962.87 1071.92  14 
  -3 -20  10 9661.00 1161.68  15 
  -3 -20   9 6248.26 1114.08  19 
   3  20  -9 6720.78 997.694  14 
  -3 -20   8 9090.70 1324.23  19 
   3  20  -8 8040.98 1134.00  14 
  -3 -20   7 37342.4 2525.64  19 
   3  20  -7 38699.8 2401.77  14 
  -3 -20   6 144.318 449.099  19 
   3  20  -6 87.0816 449.178  14 
  -3 -20   5 53329.6 2950.42  19 
   3  20  -5 53047.9 2857.52  14 
  -3 -20   4 13639.3 1527.33  19 
  -3 -20   3 23663.1 1942.00  19 
  -3  20   3 23375.5 1817.23  14 
  -3 -20   2 599.973 424.393  19 
  -3  20   2 467.973 418.763  14 
  -3 -20   1 9518.60 1206.83  19 
  -3  20   1 9342.29 1207.94  14 
  -3 -20   0 30801.4 2150.47  19 
  -3  20   0 30769.6 2163.98  14 
  -3 -20  -1 11570.1 1324.91  19 
  -3  20  -1 11168.8 1357.81  14 
  -3 -20  -2 72917.9 3201.34  19 
  -3  20  -2 66529.3 3180.35  14 
  -3 -20  -3 3958.52 812.459  19 
  -3  20  -3 2990.39 778.448  14 
  -3 -20  -4 42936.7 2420.02  19 
  -3  20  -4 41605.4 2551.46  14 
  -3 -20  -5 28177.6 1917.19  19 
  -3  20  -5 29995.1 2192.75  14 
  -3 -20  -6 1221.45 464.534  19 
  -3  20  -6 1939.33 679.131  14 
   3 -20   7 971.545 482.807  19 
  -3 -20  -7 832.280 360.347  19 
  -3  20  -7 979.680 486.909  14 
   3 -20   8 691.266 464.108  19 
  -3 -20  -8-30.2912 324.181  19 
  -3  20  -8 79.7059 439.818  14 
  -3 -20  -9 3919.30 697.845  19 
  -3  20  -9 4310.25 856.017  14 
  -3 -20 -10 342.943 307.106  19 
  -3  20 -10-203.316 381.485  14 
  -3  20 -11 4223.10 782.384  14 
  -3  20 -12 9603.52 1083.82  14 
  -3  20 -13 85.5184 341.010  14 
  -3  20 -14 4211.02 681.237  14 
  -3  20 -15 3082.77 538.008  14 
   3 -20  15 4051.65 648.250  15 
  -3  20 -16 4425.81 554.217  14 
   3 -20  16 7280.96 745.384  15 
  -3 -21  16 7564.95 768.089  15 
  -3 -21  15 3195.14 586.475  15 
  -3 -21  14 163.610 385.148  19 
   3  21 -14 902.360 359.996  14 
  -3 -21  14 211.434 329.095  15 
  -3 -21  13 258.045 435.476  19 
  -3 -21  13 402.905 389.437  15 
   3  21 -13 292.246 315.151  14 
  -3 -21  12 9788.32 1293.30  19 
   3  21 -12 9133.13 1004.49  14 
  -3 -21  12 9618.45 1073.19  15 
  -3 -21  11 3470.80 817.699  19 
  -3 -21  11 2776.10 560.274  15 
   3  21 -11 2004.13 531.880  14 
  -3 -21  10 7415.14 1167.01  19 
   3  21 -10 6599.47 955.727  14 
  -3 -21   9 4791.21 959.844  19 
   3  21  -9 4076.14 800.912  14 
  -3 -21   8 412.113 431.543  19 
   3  21  -8 791.296 432.856  14 
  -3 -21   7 3614.03 858.114  19 
   3  21  -7 2082.96 656.703  14 
  -3 -21   6 6143.19 1066.50  19 
   3  21  -6 6082.93 1027.73  14 
  -3 -21   5 3.21034 395.326  19 
  -3  21   5-456.365 408.335  14 
   3  21  -5 242.437 456.511  14 
  -3 -21   4 11325.2 1390.94  19 
  -3  21   4 11227.3 1217.59  14 
   3  21  -4 11883.4 1369.62  14 
  -3 -21   3 15781.1 1603.53  19 
  -3  21   3 14292.9 1415.90  14 
  -3 -21   2 10388.6 1293.15  19 
  -3  21   2 10421.6 1248.74  14 
  -3 -21   1 356.080 384.358  19 
  -3  21   1 120.599 357.030  14 
  -3 -21   0 266.101 381.790  19 
  -3  21   0-91.8109 372.081  14 
  -3 -21  -1 3842.52 802.224  19 
  -3  21  -1 3998.81 856.356  14 
  -3 -21  -2 1151.71 546.336  19 
  -3  21  -2 1333.32 566.456  14 
  -3 -21  -3 327.504 397.595  19 
  -3  21  -3 899.663 517.006  14 
  -3 -21  -4 3412.79 753.227  19 
  -3  21  -4 3035.67 774.773  14 
  -3 -21  -5 2468.61 661.296  19 
  -3  21  -5 2331.29 711.375  14 
  -3 -21  -6 5773.80 847.747  19 
  -3  21  -6 6711.47 1053.22  14 
  -3 -21  -7 796.479 389.208  19 
  -3  21  -7 1510.02 595.886  14 
  -3 -21  -8 18878.6 1396.25  19 
  -3  21  -8 22110.1 1761.21  14 
  -3 -21  -9 134.463 254.271  19 
  -3  21  -9 476.017 430.322  14 
  -3  21 -10 11818.5 1231.77  14 
  -3  21 -11 563.674 405.697  14 
  -3  21 -12 630.533 369.180  14 
  -3  21 -13 14256.9 1160.32  14 
   3 -21  13 15366.2 1199.54  15 
  -3  21 -14 3170.99 542.139  14 
   3 -21  14 4293.51 639.911  15 
  -3  21 -15 5743.30 614.667  14 
   3 -21  15 9546.55 834.335  15 
   3  22 -14 2093.68 387.304  14 
  -3 -22  14 3211.12 513.688  15 
  -3 -22  13 8717.36 1112.16  19 
   3  22 -13 6744.02 755.042  14 
  -3 -22  12-241.560 465.132  19 
   3  22 -12-134.074 288.481  14 
  -3 -22  11 874.347 507.013  19 
   3  22 -11 684.656 333.896  14 
  -3 -22  10 228.933 409.904  19 
   3  22 -10 668.132 428.564  14 
  -3 -22   9 21849.7 1856.24  19 
   3  22  -9 19372.6 1554.36  14 
  -3 -22   8 3306.72 787.963  19 
   3  22  -8 4416.09 830.598  14 
  -3 -22   7 11525.5 1389.67  19 
   3  22  -7 12987.2 1369.66  14 
  -3 -22   6 1499.04 619.915  19 
   3  22  -6 1320.16 582.799  14 
  -3 -22   5 30008.5 2199.79  19 
   3  22  -5 30358.6 2064.35  14 
  -3  22   5 29140.0 1827.54  14 
  -3 -22   4 523.893 388.052  19 
  -3  22   4 634.672 371.682  14 
   3  22  -4-97.0169 372.265  14 
  -3 -22   3 13839.2 1465.64  19 
   3  22  -3 15387.7 1537.79  14 
  -3  22   3 12763.4 1301.14  14 
  -3 -22   2 755.339 499.881  19 
  -3  22   2 557.118 414.383  14 
  -3 -22   1 1440.73 464.223  19 
  -3  22   1 1408.80 524.960  14 
  -3 -22   0 15402.8 1483.86  19 
  -3  22   0 15524.1 1481.75  14 
  -3 -22  -1 226.185 345.139  19 
  -3  22  -1 685.057 552.757  14 
  -3 -22  -2 9824.63 1160.48  19 
  -3  22  -2 7504.63 1086.25  14 
  -3 -22  -3 15312.4 1425.60  19 
  -3  22  -3 17404.6 1597.78  14 
  -3 -22  -4 1034.61 442.297  19 
  -3  22  -4 232.237 406.448  14 
  -3 -22  -5 29810.2 1837.75  19 
  -3  22  -5 32636.1 2123.42  14 
  -3 -22  -6 7170.49 896.437  19 
  -3  22  -6 7569.49 1070.90  14 
  -3 -22  -7 4839.22 746.861  19 
  -3  22  -7 4962.24 873.747  14 
  -3 -22  -8 2703.91 527.290  19 
  -3  22  -8 2835.84 664.601  14 
  -3  22  -9 2669.77 639.637  14 
  -3  22 -10 41.4715 321.465  14 
  -3  22 -11 8261.29 931.380  14 
   3 -22  11 8516.83 864.283  15 
   3 -22  12 1477.51 402.071  15 
  -3  22 -12 1234.63 378.350  14 
  -3  22 -13 118.558 240.043  14 
   3 -22  13 87.1092 235.824  15 
  -3  22 -14 3220.29 487.060  14 
   3  23 -13 129.725 223.971  14 
  -3 -23  12 5257.40 843.965  19 
   3  23 -12 4268.50 595.313  14 
  -3 -23  11 317.425 353.471  19 
   3  23 -11 642.990 325.126  14 
  -3 -23  10 5818.84 908.589  19 
   3  23 -10 6078.33 806.075  14 
  -3 -23   9 16375.9 1539.65  19 
   3  23  -9 12980.6 1200.69  14 
  -3 -23   8 3610.29 812.106  19 
   3  23  -8 3570.50 737.404  14 
  -3 -23   7 64155.1 3036.41  19 
   3  23  -7 67393.7 2853.20  14 
  -3 -23   6 6237.35 1036.28  19 
   3  23  -6 6283.51 964.453  14 
  -3 -23   5 29698.8 2064.76  19 
   3  23  -5 28356.0 1942.21  14 
  -3 -23   4 177.595 347.515  19 
   3  23  -4 145.434 366.989  14 
  -3  23   4 389.628 328.096  14 
  -3 -23   3 932.951 428.527  19 
  -3  23   3 1476.80 425.089  14 
   3  23  -3 1632.27 549.255  14 
  -3 -23   2 3189.81 712.995  19 
  -3  23   2 2017.27 516.105  14 
   3  23  -2 4013.75 783.074  14 
  -3 -23   1 1269.75 545.005  19 
  -3  23   1 1262.10 501.982  14 
  -3 -23   0-254.193 414.450  19 
  -3  23   0 1140.63 533.302  14 
  -3 -23  -1 2803.11 616.221  19 
  -3  23  -1 2297.15 597.115  14 
  -3 -23  -2 4843.77 797.089  19 
  -3  23  -2 4434.67 827.333  14 
  -3 -23  -3 5918.25 830.109  19 
  -3  23  -3 4838.62 864.581  14 
  -3 -23  -4 5780.50 814.192  19 
  -3  23  -4 5024.01 854.258  14 
  -3 -23  -5 138.808 257.074  19 
  -3  23  -5 492.778 378.052  14 
  -3 -23  -6 6146.60 787.798  19 
  -3  23  -6 7858.12 1015.97  14 
  -3  23  -7 8052.80 996.160  14 
  -3  23  -8 7469.50 928.798  14 
  -3  23  -9 13630.2 1216.13  14 
  -3  23 -10-276.421 350.180  14 
  -3  23 -11 811.058 331.770  14 
  -3  23 -12 19429.6 1166.25  14 
  -3 -24  11-218.608 374.277  19 
   3  24 -11-231.685 247.973  14 
  -3 -24  10 20323.9 1551.39  19 
   3  24 -10 18708.7 1258.38  14 
  -3 -24   9 10860.0 1171.40  19 
   3  24  -9 10093.6 979.136  14 
  -3 -24   8 12933.7 1310.50  19 
   3  24  -8 10776.2 1077.61  14 
  -3 -24   7 6315.40 961.114  19 
   3  24  -7 5739.86 844.764  14 
  -3 -24   6 503.880 376.446  19 
   3  24  -6 629.812 377.141  14 
  -3 -24   5 23714.6 1749.18  19 
   3  24  -5 24674.7 1712.44  14 
  -3 -24   4 14712.5 1377.64  19 
   3  24  -4 14602.5 1342.83  14 
  -3  24   4 11665.2 1034.46  14 
  -3 -24   3 5703.32 914.498  19 
   3  24  -3 5620.94 855.000  14 
  -3  24   3 4996.95 733.301  14 
  -3 -24   2-224.267 460.921  19 
   3  24  -2-85.9166 350.078  14 
  -3  24   2-821.650 394.700  14 
  -3 -24   1 129.666 423.010  19 
   3  24  -1-305.671 415.237  14 
  -3  24   1 196.882 295.118  14 
  -3 -24   0 33100.9 1963.06  19 
  -3  24   0 35740.6 1978.94  14 
   3  24   0 39484.3 2156.35  14 
  -3 -24  -1 2810.61 589.522  19 
  -3  24  -1 4014.64 745.662  14 
  -3 -24  -2 17103.9 1346.40  19 
  -3  24  -2 15494.5 1322.40  14 
  -3 -24  -3 551.671 332.720  19 
  -3  24  -3 255.051 384.870  14 
  -3 -24  -4 9204.84 935.274  19 
  -3  24  -4 10186.5 1090.97  14 
  -3  24  -5 4293.34 730.874  14 
  -3  24  -6 26433.8 1654.41  14 
  -3  24  -7 5768.22 790.206  14 
  -3  24  -8 7359.35 863.580  14 
  -3  24  -9-186.811 309.912  14 
  -3  24 -10 19080.1 1180.60  14 
  -3  24 -11 872.884 300.153  14 
  -3 -25  10 3490.67 571.710  19 
   3  25 -10 3808.56 536.528  14 
  -3 -25   9 284.468 284.673  19 
   3  25  -9 422.227 278.945  14 
  -3 -25   8 13741.3 1192.24  19 
   3  25  -8 13431.7 1053.99  14 
  -3 -25   7 1215.08 436.752  19 
   3  25  -7 172.933 285.105  14 
  -3 -25   6 15027.3 1285.22  19 
   3  25  -6 14996.8 1190.63  14 
  -3 -25   5-98.7048 357.925  19 
   3  25  -5-131.579 341.166  14 
  -3 -25   4 4652.17 736.032  19 
   3  25  -4 4621.75 734.830  14 
  -3 -25   3 7730.61 939.369  19 
  -3  25   3 6464.36 722.016  14 
   3  25  -3 6500.98 877.191  14 
  -3 -25   2 1840.02 510.419  19 
   3  25  -2 2389.26 544.267  14 
  -3  25   2 1990.29 469.502  14 
  -3  25   1 1094.81 359.031  14 
   3  25  -1 1475.02 455.944  14 
  -3 -25   0 7139.00 858.210  19 
   3  25   0 8680.52 965.921  14 
  -3  25   0 7747.93 852.376  14 
  -3 -25  -1-312.618 316.424  19 
   3  25   1 183.735 331.347  14 
  -3  25  -1 297.171 318.228  14 
  -3 -25  -2 12719.4 1049.53  19 
   3  25   2 16892.3 1289.85  14 
  -3  25  -2 14902.3 1208.52  14 
   3  25   3 4150.24 668.650  14 
  -3  25  -3 3527.30 637.821  14 
  -3  25  -4 19142.4 1333.85  14 
  -3  25  -5 1661.29 426.462  14 
  -3  25  -6 3655.86 602.656  14 
  -3  25  -7 27521.1 1445.61  14 
  -3  25  -8 15808.3 1058.43  14 
  -3  25  -9 7856.15 713.454  14 
   3  26  -7-283.008 294.166  14 
  -3 -26   6 7146.26 789.438  19 
   3  26  -6 11063.9 917.339  14 
  -3 -26   5 2582.23 494.187  19 
   3  26  -5 4782.48 661.739  14 
  -3 -26   4 3963.96 611.830  19 
   3  26  -4 6625.21 772.797  14 
  -3 -26   3 2624.94 506.018  19 
   3  26  -3 5194.96 707.472  14 
  -3 -26   2 1161.72 294.467  19 
   3  26  -2 1598.82 430.755  14 
  -3 -26   1 8063.97 794.792  19 
   3  26  -1 10062.8 935.364  14 
  -3  26   1 8644.44 763.323  14 
  -3  26   0 290.308 221.750  14 
   3  26   0 265.511 273.658  14 
  -3  26  -1 44140.5 1740.12  14 
   3  26   1 51395.5 2022.96  14 
   3  26   2 1885.66 464.793  14 
  -3  26  -2 1509.36 377.208  14 
   3  26   3 4814.57 628.922  14 
  -3  26  -3 4333.64 575.410  14 
   3  26   4 2415.30 457.508  14 
  -3  26  -4 2085.36 423.761  14 
   3  26   5 8670.46 747.851  14 
  -3  26  -5 9896.39 805.064  14 
  -3  26  -6 2025.60 385.772  14 
   3  27  -3 1554.71 349.603  14 
   3  27  -2 10735.2 835.601  14 
   3  27  -1 2647.38 437.240  14 
   3  27   0-114.236 240.547  14 
   3  27   1 284.978 219.830  14 
  -4   0  26 81034.3 2365.91   6 
  -4   0  25-364.380 376.402   6 
  -4   0  24 7692.93 953.727   7 
  -4   0  23-244.796 456.681   7 
  -4   0  22 8152.20 1050.52  18 
  -4   0  22 9908.69 1220.61   7 
  -4   0  21-108.708 361.876  18 
  -4   0  21-181.976 458.532   7 
  -4   0  20 3586.41 771.647  18 
  -4   0  20 4118.02 829.185   7 
  -4   0  19-226.325 397.233  18 
  -4   0  19 147.798 395.171   7 
  -4   0  18 61993.1 2913.85  18 
  -4   0  18 53059.5 5148.35   2 
  -4   0  18 57718.4 4803.70   3 
  -4   0  18 60229.9 2990.37   7 
  -4   0  17-854.195 474.059  18 
  -4   0  17 183.790 421.984   7 
  -4   0  17-1237.20 797.529   3 
  -4   0  16 11103.5 1221.93  18 
  -4   0  16 10360.5 1217.93   7 
  -4   0  16 9234.20 1912.96   2 
  -4   0  15 322.366 359.760  18 
  -4   0  15 91.4036 279.329   7 
  -4   0  14 16183.8 2454.34   2 
  -4   0  13 581.700 506.920   2 
  -4   0  12 247620. 8552.81   2 
  -4   0  11 301.536 551.300   2 
  -4   0  10 21130.6 2299.65   2 
  -4   0   9-61.8126 537.902   2 
  -4   0   9-10.3371 262.214  12 
  -4   0   8 22291.7 1825.77   3 
  -4   0   8 22701.9 2110.15   2 
  -4   0   8 23767.5 1680.85  12 
  -4   0   7 183.917 411.289   2 
  -4   0   7-132.307 299.574   3 
  -4   0   7 237.411 352.840  12 
  -4   0   6 83944.2 3066.42   3 
  -4   0   6 88358.3 3626.13   2 
  -4   0   6 85447.8 2980.86  12 
  -4   0   5 258.671 290.564   3 
  -4   0   5 320.184 425.501   2 
  -4   0   5 78.0160 235.817  12 
   4   0  -4 814.437 109.874  11 
  -4   0   4 1042.44 355.267  12 
  -4   0   3-32.0660 301.059   2 
  -4   0   2 389091. 5650.65  12 
  -4   0   1-118.929 289.434   1 
   4   0  -1-107.066 174.278  10 
  -4   0   1-90.8069 239.745  12 
  -4   0   0 437070. 6048.14   1 
   4   0   0 423322. 4857.02  10 
  -4   0   0 428740. 5519.16  12 
  -4   0  -1 278.468 255.916  12 
   4   0   1 399.391 235.914  10 
  -4   0  -2 242727. 3889.75  12 
   4   0   2 235823. 4379.45  10 
  -4   0  -3 311.719 238.255  12 
   4   0   3-4.83681 247.828  10 
   4   0   4 115728. 3667.43  10 
  -4   0  -4 105331. 2250.79  12 
  -4   0  -5 62.3995 124.163  12 
   4   0   5 141.053 316.053  10 
   4   0   6 38911.7 2470.34  10 
   4   0   7 459.066 428.410  10 
   4   0   8 19929.4 2045.31  10 
   4   0   9 320.929 404.146  10 
   4   0  10 245026. 7824.74  10 
   4   0  10 225643. 6896.48  11 
   4   0  11-1787.03 711.343  11 
   4   0  12 229702. 7648.37  11 
   4   0  13-1140.93 1021.05  11 
  -4   0 -13-825.792 370.853  14 
   4   0  14 12901.1 1996.19  11 
  -4   0 -14 13085.8 1210.15  14 
   4   0  15-1239.29 687.945  11 
  -4   0 -15-1095.23 440.684  14 
   4   0  16 28887.0 3473.24   2 
  -4   0 -16 24772.3 1707.28  14 
  -4   0 -17-236.225 379.989  14 
  -4   0 -18 24249.6 1685.84  14 
   4   0  19 460.627 464.340  18 
  -4   0 -19-267.961 402.759  14 
   4   0  20 8002.30 918.497  18 
   4   0  21 169.915 261.800  18 
   4   0  22 58371.6 2087.14  18 
  -4   0 -23-783.875 512.066   8 
   4   0  23-25.7489 196.943  18 
  -4   0 -24 694.268 357.902   8 
   4   0  24 810.461 291.972   7 
  -4  -1  26 31.6319 270.392   6 
  -4   1  26 286.714 278.407   6 
  -4  -1  25 8451.40 908.126   6 
  -4   1  25 8149.21 899.981   6 
  -4   1  24 1089.81 398.889   7 
  -4  -1  24 1306.98 443.475   7 
  -4   1  23-958.578 554.597   7 
  -4  -1  23-217.076 458.540   7 
  -4  -1  23-40.9936 383.354  18 
  -4   1  22 26162.1 1886.90   7 
  -4  -1  22 24130.8 1830.72   7 
  -4  -1  22 24736.1 1773.63  18 
  -4   1  22 24607.2 1747.32  18 
  -4  -1  21 44833.5 2558.92   7 
  -4   1  21 45404.7 2558.45   7 
  -4  -1  21 42745.0 2383.69  18 
  -4   1  21 41959.7 2358.92  18 
  -4  -1  20 67209.6 3209.91   7 
  -4   1  20 68326.4 3185.81   7 
  -4  -1  20 62707.1 2970.26  18 
  -4   1  20 63606.9 2948.60  18 
  -4  -1  19 35012.0 2329.93   7 
  -4   1  19 37054.6 2377.27   7 
  -4   1  19 35605.9 2220.72  18 
  -4  -1  19 37576.8 2305.59  18 
  -4   1  18 17806.7 2696.89   3 
  -4  -1  18 12951.4 2491.87   2 
  -4   1  18 12439.3 2532.22   2 
  -4   1  18 17884.7 1644.27   7 
  -4  -1  18 17916.6 1648.58   7 
  -4  -1  18 15767.3 2556.96   3 
  -4   1  18 17416.9 1565.13  18 
  -4  -1  18 17185.5 1585.83  18 
  -4   1  17 205.288 406.705   7 
  -4  -1  17 436.336 519.963   7 
  -4   1  17 1028.37 726.381   3 
  -4  -1  17-440.509 1216.62   2 
  -4   1  17-261.040 1034.00   2 
  -4  -1  17-182.978 548.515   3 
  -4   1  17-98.9114 446.537  18 
  -4  -1  17 347.791 396.229  18 
  -4  -1  16-230.484 1059.87   2 
  -4   1  16-523.043 1206.36   2 
  -4  -1  16 409.354 504.917   7 
  -4   1  16 565.932 414.641   7 
  -4   1  16 708.671 368.179  18 
  -4  -1  16 551.092 401.647  18 
  -4  -1  15 3954.84 761.439   7 
  -4  -1  15 2980.20 1162.50   2 
  -4   1  15 3919.39 1357.14   2 
  -4   1  15 4606.52 822.702   7 
  -4  -1  15 3374.60 636.583  18 
  -4   1  15 4114.92 739.635  18 
  -4  -1  14 97217.7 5979.42   2 
  -4   1  14 107681. 6247.76   2 
  -4  -1  13 3221.70 1193.19   2 
  -4   1  13 4750.96 1307.80   2 
  -4   1  12 9931.88 1789.71   2 
  -4  -1  12 8746.43 1651.32   2 
  -4   1  11 102751. 5236.65   2 
  -4  -1  11 102585. 5219.27   2 
  -4   1  10 195989. 6826.95   2 
  -4  -1  10 200631. 6979.24   2 
  -4   1   9 203441. 6573.83   2 
  -4  -1   9 208440. 6658.85   2 
  -4  -1   8 9466.83 1365.65   2 
  -4   1   8 8653.14 1154.34   3 
  -4   1   8 9475.30 1402.54   2 
  -4  -1   8 7631.56 1076.49   3 
  -4  -1   8 6980.95 941.912  12 
  -4   1   7 9919.24 1147.68   3 
  -4   1   7 10078.5 1358.38   2 
  -4  -1   7 10547.6 1388.80   2 
  -4  -1   7 10245.7 1160.19   3 
  -4  -1   7 11049.0 1133.08  12 
  -4   1   7 12047.0 1189.84  12 
  -4   1   6 151909. 4129.80   3 
  -4  -1   6 152209. 4757.18   2 
  -4  -1   6 145950. 4021.10   3 
  -4   1   6 148487. 4731.40   2 
  -4  -1   6 147120. 3940.45  12 
  -4   1   6 152161. 4001.49  12 
  -4  -1   5 293156. 5405.73   3 
  -4   1   5 290576. 6243.06   2 
  -4  -1   5 300197. 6257.97   2 
  -4   1   5 307492. 5572.39   3 
  -4  -1   5 292493. 5339.95  12 
  -4   1   5 295432. 5444.99  12 
  -4  -1   4 242507. 4633.46   3 
  -4   1   4 260096. 4817.62   3 
  -4   1   4 260943. 5564.38   2 
  -4  -1   4 247849. 5409.22   2 
  -4  -1   4 254464. 4836.47  12 
  -4   1   4 241164. 4750.60  12 
  -4  -1   3 105847. 3365.17   2 
  -4   1   3 104830. 3374.75   2 
   4  -1  -3 97398.4 1642.06  11 
   4  -1  -2 8647.07 536.907  10 
   4  -1  -2 7965.95 571.004  11 
  -4  -1   2 8905.56 895.747  12 
  -4   1   2 8310.31 866.601  12 
  -4  -1   1 79027.1 2596.10   1 
  -4   1   1 77380.0 2529.75   1 
   4   1  -1 76677.6 2111.42  10 
  -4  -1   1 78422.5 2482.88  12 
   4  -1  -1 69788.6 1525.65  10 
  -4   1   1 81320.5 2491.90  12 
  -4  -1   0 6515.87 792.002   1 
  -4   1   0 6820.75 784.446   1 
  -4  -1   0 6101.87 811.812   4 
   4   1   0 6516.39 689.308  10 
   4  -1   0 6228.50 543.792  10 
  -4  -1   0 6874.43 757.506  12 
  -4   1   0 6582.07 731.348  12 
  -4  -1  -1 71786.8 2301.48  12 
   4  -1   1 68786.1 1965.55  10 
   4   1   1 70234.1 2380.80  10 
  -4   1  -1 71111.2 2174.46  12 
   4   1   2 53512.1 2229.59  10 
   4  -1   2 49396.3 1919.24  10 
  -4  -1  -2 52170.0 1906.43  12 
  -4   1  -2 50730.7 1757.79  12 
   4  -1   3 1008.83 374.091  10 
  -4   1  -3 953.007 257.056  12 
   4   1   3 997.288 421.850  10 
  -4  -1  -3 697.744 269.335  12 
   4   1   4 22239.9 1674.75  10 
   4  -1   4 22071.6 1570.19  10 
  -4  -1  -4 20997.6 1128.85  12 
   4   1   5 78619.6 3317.96  10 
   4  -1   5 80336.4 3190.54  10 
   4   1   6 14691.4 1557.44  10 
   4  -1   6 13247.1 1489.55  10 
   4  -1   7 470.145 348.439  10 
   4   1   7 210.613 507.450  10 
   4  -1   7 9.20766 399.561  11 
   4   1   8 31976.3 2627.38  10 
   4  -1   8 31639.3 2520.82  10 
   4  -1   8 32574.8 2369.00  11 
   4  -1   9 40149.1 2754.74  11 
   4  -1   9 41427.0 3035.90  10 
   4   1   9 42216.3 3175.87  10 
   4   1  10 47653.0 3533.50  10 
   4  -1  10 49457.4 3236.57  11 
   4   1  11 8775.68 1676.96  10 
   4   1  11 7548.00 1345.83  11 
   4  -1  11 9271.58 1499.37  11 
   4  -1  12 20.7192 624.533  11 
   4   1  12 438.267 461.309  11 
   4  -1  13 1151.14 611.352  11 
   4   1  13-69.8787 429.311  11 
  -4  -1 -13 1551.25 397.648  14 
  -4   1 -13 972.214 345.651  14 
   4  -1  14-595.482 560.833  11 
  -4   1 -14 295.235 341.211  14 
  -4  -1 -14 75.7403 347.758  14 
   4   1  15 52262.0 4737.31   2 
   4  -1  15 58336.6 5034.81   2 
   4  -1  15 31853.8 3218.89  11 
   4   1  15 34119.6 3330.26  11 
  -4  -1 -15 37747.3 2077.97  14 
  -4   1 -15 35908.7 2020.69  14 
   4  -1  16 8572.84 1980.14   2 
   4   1  16 7693.86 1844.99   2 
  -4  -1 -16 6851.68 943.823  14 
  -4   1 -16 7032.19 929.196  14 
  -4   1 -17 1268.22 449.592  14 
  -4  -1 -17 1365.02 465.963  14 
   4   1  18 10889.5 1145.10  18 
  -4  -1 -18 7947.98 992.620  14 
  -4   1 -18 10887.8 1159.58  14 
   4   1  19 40007.5 2084.11  18 
  -4  -1 -19 34585.2 1980.84  14 
  -4   1 -19 37082.7 2029.85  14 
   4  -1  20 23547.8 1590.11  18 
   4   1  20 22168.6 1491.60  18 
  -4   1 -20 19059.9 1419.74  14 
   4  -1  21 28630.2 1647.99  18 
   4   1  21 28793.8 1578.27  18 
   4   1  22 5997.56 677.339  18 
   4  -1  22 5994.18 714.229  18 
   4   1  23 2911.66 522.988   7 
  -4  -1 -23 2976.48 655.825   8 
   4  -1  23 2641.98 520.439   7 
  -4   1 -23 2444.30 587.197   8 
   4  -1  23 2066.83 396.137  18 
  -4  -1 -24 10897.3 959.786   8 
   4   1  24 11603.5 830.282   7 
  -4   1 -24 11084.7 1000.46   8 
   4  -1  24 11082.9 826.242   7 
  -4  -2  26 514.357 256.476   6 
  -4   2  26 77.7377 257.152   6 
  -4   2  25 37166.8 1796.48   6 
  -4  -2  25 35440.6 1799.55   6 
  -4   2  24-484.092 441.815   7 
  -4  -2  24-1142.83 467.382   7 
  -4  -2  23-102.735 448.763   7 
  -4   2  23 142.895 426.660   7 
  -4  -2  23-110.053 334.346  18 
  -4   2  22 4805.77 825.577   7 
  -4  -2  22 4713.18 901.923   7 
  -4  -2  22 4922.58 844.416  18 
  -4   2  21 15623.5 1520.02   7 
  -4  -2  21 14039.8 1487.71   7 
  -4   2  21 15137.3 1424.73  18 
  -4  -2  21 15279.4 1476.31  18 
  -4   2  20 5211.46 934.260   7 
  -4  -2  20 4614.26 925.542   7 
  -4  -2  20 5696.11 985.518  18 
  -4   2  20 4501.93 822.276  18 
  -4   2  19 36363.2 2299.24   7 
  -4  -2  19 33267.9 2257.12   7 
  -4  -2  19 32211.1 2162.05  18 
  -4   2  19 30684.5 2085.94  18 
  -4   2  18 17082.5 2571.85   3 
  -4  -2  18 11340.5 2402.28   2 
  -4   2  18 8524.52 2138.59   2 
  -4  -2  18 12421.4 1414.19   7 
  -4   2  18 14452.2 1467.88   7 
  -4  -2  18 11247.6 2140.16   3 
  -4   2  18 13359.1 1354.44  18 
  -4  -2  18 12022.4 1364.56  18 
  -4   2  17 65355.2 4941.12   3 
  -4  -2  17 61344.9 4850.37   3 
  -4   2  17 55798.7 5123.69   2 
  -4  -2  17 59891.5 2942.69   7 
  -4  -2  17 57260.5 5307.19   2 
  -4   2  17 66198.9 3038.89   7 
  -4   2  17 66786.4 2944.08  18 
  -4  -2  17 62243.3 2913.25  18 
  -4  -2  17 54145.7 2585.17  15 
  -4  -2  16 10051.1 1952.87   3 
  -4  -2  16 6801.48 1787.62   2 
  -4  -2  16 10798.9 1258.46   7 
  -4   2  16 9689.95 1853.59   3 
  -4   2  16 11825.2 1287.24   7 
  -4   2  16 6668.22 1759.41   2 
  -4  -2  16 8600.92 1097.40  18 
  -4   2  16 10118.7 1152.90  18
[truncated: 1,056,010 more chars]
