# Supplementary material for: Research on Synthesis, Structure, and Catalytic Performance of Tetranuclear Copper(I) Clusters Supported by 2-Mercaptobenz-zole-Type Ligands
Source: Molecules. 2024 Sep 6;29(17):4228. doi: 10.3390/molecules29174228 (PMC11396812; doi:10.3390/molecules29174228)
Supplement: Supplementary file 1 [file molecules-29-04228-s001.zip › CIFs/Complex8.cif]

  
data_full                         #(CCDC:2336717)
  
_audit_creation_method            'SHELXL-2018/3' 
_shelx_SHELXL_version_number      '2018/3' 
_chemical_name_systematic         ? 
_chemical_name_common             ? 
_chemical_melting_point           ? 
_chemical_formula_moiety          'C50 H40 Cu2 I2 N2 P2 S4'
_chemical_formula_sum             'C50 H40 Cu2 I2 N2 P2 S4' 
_chemical_formula_weight          1239.90 
  
loop_ 
 _atom_type_symbol 
 _atom_type_description 
 _atom_type_scat_dispersion_real 
 _atom_type_scat_dispersion_imag 
 _atom_type_scat_source 
 'C'  'C'   0.0181   0.0091 
 'International Tables Vol C Tables 4.2.6.8 and 6.1.1.4' 
 'H'  'H'   0.0000   0.0000 
 'International Tables Vol C Tables 4.2.6.8 and 6.1.1.4' 
 'N'  'N'   0.0311   0.0180 
 'International Tables Vol C Tables 4.2.6.8 and 6.1.1.4' 
 'P'  'P'   0.2955   0.4335 
 'International Tables Vol C Tables 4.2.6.8 and 6.1.1.4' 
 'S'  'S'   0.3331   0.5567 
 'International Tables Vol C Tables 4.2.6.8 and 6.1.1.4' 
 'Cu'  'Cu'  -1.9646   0.5888 
 'International Tables Vol C Tables 4.2.6.8 and 6.1.1.4' 
 'I'  'I'  -0.3257   6.8362 
 'International Tables Vol C Tables 4.2.6.8 and 6.1.1.4' 
  
_space_group_crystal_system       monoclinic 
_space_group_IT_number            15 
_space_group_name_H-M_alt         'C 2/c' 
_space_group_name_Hall            '-C 2yc' 
  
_shelx_space_group_comment 
; 
The symmetry employed for this shelxl refinement is uniquely defined 
by the following loop, which should always be used as a source of 
symmetry information in preference to the above space-group names. 
They are only intended as comments. 
; 
  
loop_ 
 _space_group_symop_operation_xyz 
 'x, y, z' 
 '-x, y, -z+1/2' 
 'x+1/2, y+1/2, z' 
 '-x+1/2, y+1/2, -z+1/2' 
 '-x, -y, -z' 
 'x, -y, z-1/2' 
 '-x+1/2, -y+1/2, -z' 
 'x+1/2, -y+1/2, z-1/2' 
  
_cell_length_a                    25.6927(6) 
_cell_length_b                    9.2577(2) 
_cell_length_c                    20.2000(4) 
_cell_angle_alpha                 90 
_cell_angle_beta                  100.058(2) 
_cell_angle_gamma                 90 
_cell_volume                      4730.84(18) 
_cell_formula_units_Z             4 
_cell_measurement_temperature     150(2) 
_cell_measurement_reflns_used     6052 
_cell_measurement_theta_min       5.0700 
_cell_measurement_theta_max       72.5480 
  
_exptl_crystal_description        block 
_exptl_crystal_colour             yellow 
_exptl_crystal_density_meas       ? 
_exptl_crystal_density_method     ? 
_exptl_crystal_density_diffrn     1.741 
_exptl_crystal_F_000              2448 
_exptl_transmission_factor_min    ? 
_exptl_transmission_factor_max    ? 
_exptl_crystal_size_max           0.100 
_exptl_crystal_size_mid           0.100 
_exptl_crystal_size_min           0.080 
_exptl_absorpt_coefficient_mu     13.938 
_shelx_estimated_absorpt_T_min    0.336 
_shelx_estimated_absorpt_T_max    0.402 
_exptl_absorpt_correction_type    multi-scan 
_exptl_absorpt_correction_T_min   0.47088 
_exptl_absorpt_correction_T_max   1.00000 
_exptl_absorpt_process_details     
; 
CrysAlisPro 1.171.41.116a (Rigaku Oxford Diffraction, 2021) 
Empirical absorption correction using spherical harmonics, 
implemented in SCALE3 ABSPACK scaling algorithm. 
; 
_exptl_absorpt_special_details    ? 
_diffrn_ambient_temperature       150(2) 
_diffrn_radiation_wavelength      1.54184 
_diffrn_radiation_type            CuK\a 
_diffrn_source                    'micro-focus sealed X-ray tube' 
_diffrn_measurement_device_type   'SuperNova, Dual, Cu at home/near, Atlas' 
_diffrn_measurement_method        '\w scans' 
_diffrn_detector_area_resol_mean  10.5594 
_diffrn_reflns_number             11940 
_diffrn_reflns_av_unetI/netI      0.0385 
_diffrn_reflns_av_R_equivalents   0.0345 
_diffrn_reflns_limit_h_min        -31 
_diffrn_reflns_limit_h_max        29 
_diffrn_reflns_limit_k_min        -11 
_diffrn_reflns_limit_k_max        6 
_diffrn_reflns_limit_l_min        -24 
_diffrn_reflns_limit_l_max        23 
_diffrn_reflns_theta_min          4.446 
_diffrn_reflns_theta_max          69.998 
_diffrn_reflns_theta_full         67.684 
_diffrn_measured_fraction_theta_max   0.990 
_diffrn_measured_fraction_theta_full  0.996 
_diffrn_reflns_Laue_measured_fraction_max    0.990 
_diffrn_reflns_Laue_measured_fraction_full   0.996 
_diffrn_reflns_point_group_measured_fraction_max   0.990 
_diffrn_reflns_point_group_measured_fraction_full  0.996 
_reflns_number_total              4445 
_reflns_number_gt                 3827 
_reflns_threshold_expression      'I > 2\s(I)' 
_reflns_Friedel_coverage          0.000 
_reflns_Friedel_fraction_max      . 
_reflns_Friedel_fraction_full     . 
  
_reflns_special_details 
; 
 Reflections were merged by SHELXL according to the crystal 
 class for the calculation of statistics and refinement. 
  
 _reflns_Friedel_fraction is defined as the number of unique 
 Friedel pairs measured divided by the number that would be 
 possible theoretically, ignoring centric projections and 
 systematic absences. 
; 
  
_computing_data_collection        'CrysAlisPro 1.171.41.116a (Rigaku OD, 2021)' 
_computing_cell_refinement        'CrysAlisPro 1.171.41.116a (Rigaku OD, 2021)' 
_computing_data_reduction         'CrysAlisPro 1.171.41.116a (Rigaku OD, 2021)' 
_computing_structure_solution     ? 
_computing_structure_refinement 'SHELXL-2018/3 (Sheldrick, 2018)' 
_computing_molecular_graphics     ? 
_computing_publication_material   ? 
_refine_special_details           ? 
_refine_ls_structure_factor_coef  Fsqd 
_refine_ls_matrix_type            full 
_refine_ls_weighting_scheme       calc 
_refine_ls_weighting_details 
'w=1/[\s^2^(Fo^2^)+(0.0483P)^2^+1.6390P] where P=(Fo^2^+2Fc^2^)/3' 
_atom_sites_solution_primary      ? 
_atom_sites_solution_secondary    ? 
_atom_sites_solution_hydrogens    mixed 
_refine_ls_hydrogen_treatment     mixed 
_refine_ls_extinction_method      none 
_refine_ls_extinction_coef        . 
_refine_ls_number_reflns          4445 
_refine_ls_number_parameters      284 
_refine_ls_number_restraints      0 
_refine_ls_R_factor_all           0.0428 
_refine_ls_R_factor_gt            0.0332 
_refine_ls_wR_factor_ref          0.0893 
_refine_ls_wR_factor_gt           0.0840 
_refine_ls_goodness_of_fit_ref    1.058 
_refine_ls_restrained_S_all       1.058 
_refine_ls_shift/su_max           0.004 
_refine_ls_shift/su_mean          0.000 
  
loop_ 
 _atom_site_label 
 _atom_site_type_symbol 
 _atom_site_fract_x 
 _atom_site_fract_y 
 _atom_site_fract_z 
 _atom_site_U_iso_or_equiv 
 _atom_site_adp_type 
 _atom_site_occupancy 
 _atom_site_site_symmetry_order 
 _atom_site_calc_flag 
 _atom_site_refinement_flags_posn 
 _atom_site_refinement_flags_adp 
 _atom_site_refinement_flags_occupancy 
 _atom_site_disorder_assembly 
 _atom_site_disorder_group 
Cu1 Cu 0.54599(2) 0.54342(6) 0.54471(3) 0.02496(15) Uani 1 1 d . . . . . 
I1 I 0.53549(2) 0.63368(3) 0.66377(2) 0.02680(10) Uani 1 1 d . . . . . 
S1 S 0.52326(4) 0.30227(10) 0.52162(4) 0.0230(2) Uani 1 1 d . . . . . 
S2 S 0.48856(4) 0.04280(11) 0.59181(5) 0.0266(2) Uani 1 1 d . . . . . 
P1 P 0.62747(4) 0.60159(11) 0.52572(5) 0.0235(2) Uani 1 1 d . . . . . 
N1 N 0.47519(13) 0.2979(4) 0.63091(15) 0.0241(7) Uani 1 1 d . . . . . 
C1 C 0.49518(14) 0.2275(4) 0.58341(18) 0.0214(8) Uani 1 1 d . . . . . 
C2 C 0.45679(15) 0.0675(4) 0.66085(19) 0.0253(8) Uani 1 1 d . . . . . 
C3 C 0.43738(16) -0.0382(5) 0.6996(2) 0.0324(9) Uani 1 1 d . . . . . 
H3 H 0.441346 -0.138173 0.691162 0.039 Uiso 1 1 calc R U . . . 
C4 C 0.41195(16) 0.0097(5) 0.7511(2) 0.0339(10) Uani 1 1 d . . . . . 
H4 H 0.397762 -0.058979 0.778007 0.041 Uiso 1 1 calc R U . . . 
C5 C 0.40699(17) 0.1565(5) 0.7638(2) 0.0319(10) Uani 1 1 d . . . . . 
H5 H 0.389140 0.185711 0.798938 0.038 Uiso 1 1 calc R U . . . 
C6 C 0.42733(16) 0.2607(5) 0.72653(19) 0.0289(9) Uani 1 1 d . . . . . 
H6 H 0.424302 0.360670 0.735681 0.035 Uiso 1 1 calc R U . . . 
C7 C 0.45255(15) 0.2123(4) 0.67487(18) 0.0223(8) Uani 1 1 d . . . . . 
C8 C 0.63601(15) 0.7949(4) 0.51219(19) 0.0249(8) Uani 1 1 d . . . . . 
C9 C 0.62129(16) 0.8879(5) 0.5590(2) 0.0297(9) Uani 1 1 d . . . . . 
H9 H 0.607782 0.850312 0.596402 0.036 Uiso 1 1 calc R U . . . 
C10 C 0.62614(17) 1.0361(5) 0.5518(2) 0.0338(10) Uani 1 1 d . . . . . 
H10 H 0.615987 1.099144 0.584403 0.041 Uiso 1 1 calc R U . . . 
C11 C 0.64557(17) 1.0931(5) 0.4977(2) 0.0336(10) Uani 1 1 d . . . . . 
H11 H 0.649203 1.194586 0.493306 0.040 Uiso 1 1 calc R U . . . 
C12 C 0.65964(17) 1.0005(5) 0.4500(2) 0.0342(10) Uani 1 1 d . . . . . 
H12 H 0.672370 1.038774 0.412236 0.041 Uiso 1 1 calc R U . . . 
C13 C 0.65525(16) 0.8513(5) 0.4572(2) 0.0291(9) Uani 1 1 d . . . . . 
H13 H 0.665374 0.788245 0.424571 0.035 Uiso 1 1 calc R U . . . 
C14 C 0.65220(15) 0.5142(4) 0.45631(19) 0.0251(8) Uani 1 1 d . . . . . 
C15 C 0.61620(17) 0.4497(4) 0.4063(2) 0.0282(9) Uani 1 1 d . . . . . 
H15 H 0.580043 0.444068 0.410704 0.034 Uiso 1 1 calc R U . . . 
C16 C 0.63269(19) 0.3923(5) 0.3489(2) 0.0352(10) Uani 1 1 d . . . . . 
H16 H 0.607510 0.351545 0.313876 0.042 Uiso 1 1 calc R U . . . 
C17 C 0.6848(2) 0.3953(5) 0.3436(2) 0.0415(11) Uani 1 1 d . . . . . 
H17 H 0.695929 0.356060 0.304912 0.050 Uiso 1 1 calc R U . . . 
C18 C 0.72183(19) 0.4552(6) 0.3945(3) 0.0459(12) Uani 1 1 d . . . . . 
H18 H 0.758163 0.456048 0.390707 0.055 Uiso 1 1 calc R U . . . 
C19 C 0.70589(16) 0.5138(5) 0.4507(2) 0.0372(11) Uani 1 1 d . . . . . 
H19 H 0.731368 0.553860 0.485676 0.045 Uiso 1 1 calc R U . . . 
C20 C 0.67915(15) 0.5610(5) 0.59785(18) 0.0258(9) Uani 1 1 d . . . . . 
C21 C 0.6748(2) 0.4319(5) 0.6313(2) 0.0412(11) Uani 1 1 d . . . . . 
H21 H 0.644776 0.371854 0.618073 0.049 Uiso 1 1 calc R U . . . 
C22 C 0.7140(2) 0.3901(6) 0.6840(3) 0.0513(14) Uani 1 1 d . . . . . 
H22 H 0.711388 0.299559 0.705339 0.062 Uiso 1 1 calc R U . . . 
C23 C 0.7566(2) 0.4786(6) 0.7056(2) 0.0487(13) Uani 1 1 d . . . . . 
H23 H 0.783042 0.450296 0.742298 0.058 Uiso 1 1 calc R U . . . 
C24 C 0.76078(18) 0.6080(6) 0.6738(2) 0.0423(12) Uani 1 1 d . . . . . 
H24 H 0.790150 0.669448 0.688441 0.051 Uiso 1 1 calc R U . . . 
C25 C 0.72183(17) 0.6499(5) 0.6197(2) 0.0329(10) Uani 1 1 d . . . . . 
H25 H 0.724806 0.739826 0.597938 0.039 Uiso 1 1 calc R U . . . 
H1 H 0.475(2) 0.387(6) 0.636(3) 0.056(18) Uiso 1 1 d . . . . . 
  
loop_ 
 _atom_site_aniso_label 
 _atom_site_aniso_U_11 
 _atom_site_aniso_U_22 
 _atom_site_aniso_U_33 
 _atom_site_aniso_U_23 
 _atom_site_aniso_U_13 
 _atom_site_aniso_U_12 
Cu1 0.0228(3) 0.0300(3) 0.0235(3) -0.0004(2) 0.0080(2) -0.0029(2) 
I1 0.03193(15) 0.02910(16) 0.01990(13) -0.00251(10) 0.00597(10) -0.00554(11) 
S1 0.0252(5) 0.0238(5) 0.0208(4) 0.0011(4) 0.0063(3) 0.0019(4) 
S2 0.0315(5) 0.0219(5) 0.0274(5) -0.0010(4) 0.0076(4) -0.0010(4) 
P1 0.0207(5) 0.0256(5) 0.0252(5) -0.0006(4) 0.0068(4) -0.0022(4) 
N1 0.0296(18) 0.0221(19) 0.0216(16) 0.0004(14) 0.0066(13) 0.0008(15) 
C1 0.0210(18) 0.021(2) 0.0193(17) -0.0023(15) -0.0043(14) 0.0003(15) 
C2 0.0222(19) 0.029(2) 0.0250(19) 0.0023(17) 0.0041(15) -0.0006(16) 
C3 0.030(2) 0.026(2) 0.042(2) 0.0068(19) 0.0079(18) -0.0018(18) 
C4 0.025(2) 0.041(3) 0.036(2) 0.016(2) 0.0059(17) -0.0027(19) 
C5 0.029(2) 0.043(3) 0.026(2) 0.0058(19) 0.0093(17) 0.0023(19) 
C6 0.029(2) 0.032(2) 0.0262(19) 0.0008(18) 0.0040(16) -0.0024(18) 
C7 0.0205(18) 0.024(2) 0.0206(17) 0.0057(15) -0.0009(14) -0.0017(15) 
C8 0.0184(18) 0.026(2) 0.029(2) 0.0021(17) 0.0019(15) 0.0014(16) 
C9 0.027(2) 0.036(2) 0.028(2) 0.0034(18) 0.0094(17) 0.0003(18) 
C10 0.034(2) 0.029(2) 0.039(2) -0.0016(19) 0.0084(18) 0.0060(19) 
C11 0.033(2) 0.022(2) 0.045(3) 0.0024(19) 0.0046(19) -0.0007(18) 
C12 0.029(2) 0.037(3) 0.037(2) 0.008(2) 0.0069(18) -0.0026(19) 
C13 0.025(2) 0.032(2) 0.030(2) -0.0011(18) 0.0067(16) -0.0024(18) 
C14 0.0251(19) 0.025(2) 0.0253(19) 0.0023(16) 0.0047(15) 0.0024(17) 
C15 0.031(2) 0.027(2) 0.027(2) 0.0037(17) 0.0069(16) -0.0012(18) 
C16 0.041(3) 0.034(2) 0.030(2) -0.0041(18) 0.0047(19) -0.002(2) 
C17 0.043(3) 0.050(3) 0.034(2) -0.010(2) 0.013(2) 0.001(2) 
C18 0.029(2) 0.061(3) 0.050(3) -0.015(3) 0.015(2) 0.000(2) 
C19 0.023(2) 0.053(3) 0.036(2) -0.012(2) 0.0072(17) -0.004(2) 
C20 0.0223(19) 0.034(2) 0.0209(18) 0.0010(17) 0.0039(15) 0.0060(17) 
C21 0.041(3) 0.036(3) 0.045(3) 0.009(2) 0.002(2) -0.001(2) 
C22 0.047(3) 0.055(3) 0.051(3) 0.027(3) 0.004(2) 0.006(3) 
C23 0.042(3) 0.072(4) 0.029(2) 0.008(2) 0.000(2) 0.013(3) 
C24 0.029(2) 0.068(4) 0.028(2) -0.012(2) 0.0024(18) -0.002(2) 
C25 0.030(2) 0.042(3) 0.025(2) -0.0014(18) 0.0004(17) -0.0007(19) 
  
_geom_special_details 
; 
 All esds (except the esd in the dihedral angle between two l.s. planes) 
 are estimated using the full covariance matrix.  The cell esds are taken 
 into account individually in the estimation of esds in distances, angles 
 and torsion angles; correlations between esds in cell parameters are only 
 used when they are defined by crystal symmetry.  An approximate (isotropic) 
 treatment of cell esds is used for estimating esds involving l.s. planes. 
; 
  
loop_ 
 _geom_bond_atom_site_label_1 
 _geom_bond_atom_site_label_2 
 _geom_bond_distance 
 _geom_bond_site_symmetry_2 
 _geom_bond_publ_flag 
Cu1 P1 2.2583(11) . ? 
Cu1 S1 2.3340(11) . ? 
Cu1 S1 2.4837(11) 5_666 ? 
Cu1 I1 2.6042(6) . ? 
Cu1 Cu1 2.8288(11) 5_666 ? 
S1 C1 1.695(4) . ? 
S2 C1 1.729(4) . ? 
S2 C2 1.750(4) . ? 
P1 C14 1.826(4) . ? 
P1 C8 1.829(4) . ? 
P1 C20 1.831(4) . ? 
N1 C1 1.335(5) . ? 
N1 C7 1.391(5) . ? 
N1 H1 0.84(5) . ? 
C2 C7 1.378(6) . ? 
C2 C3 1.398(6) . ? 
C3 C4 1.394(6) . ? 
C3 H3 0.9500 . ? 
C4 C5 1.393(6) . ? 
C4 H4 0.9500 . ? 
C5 C6 1.380(6) . ? 
C5 H5 0.9500 . ? 
C6 C7 1.395(6) . ? 
C6 H6 0.9500 . ? 
C8 C9 1.380(6) . ? 
C8 C13 1.394(6) . ? 
C9 C10 1.387(6) . ? 
C9 H9 0.9500 . ? 
C10 C11 1.383(6) . ? 
C10 H10 0.9500 . ? 
C11 C12 1.383(6) . ? 
C11 H11 0.9500 . ? 
C12 C13 1.395(6) . ? 
C12 H12 0.9500 . ? 
C13 H13 0.9500 . ? 
C14 C15 1.381(6) . ? 
C14 C19 1.404(5) . ? 
C15 C16 1.406(6) . ? 
C15 H15 0.9500 . ? 
C16 C17 1.363(7) . ? 
C16 H16 0.9500 . ? 
C17 C18 1.388(7) . ? 
C17 H17 0.9500 . ? 
C18 C19 1.384(6) . ? 
C18 H18 0.9500 . ? 
C19 H19 0.9500 . ? 
C20 C25 1.380(6) . ? 
C20 C21 1.388(6) . ? 
C21 C22 1.386(7) . ? 
C21 H21 0.9500 . ? 
C22 C23 1.377(8) . ? 
C22 H22 0.9500 . ? 
C23 C24 1.373(7) . ? 
C23 H23 0.9500 . ? 
C24 C25 1.401(6) . ? 
C24 H24 0.9500 . ? 
C25 H25 0.9500 . ? 
  
loop_ 
 _geom_angle_atom_site_label_1 
 _geom_angle_atom_site_label_2 
 _geom_angle_atom_site_label_3 
 _geom_angle 
 _geom_angle_site_symmetry_1 
 _geom_angle_site_symmetry_3 
 _geom_angle_publ_flag 
P1 Cu1 S1 113.65(4) . . ? 
P1 Cu1 S1 111.66(4) . 5_666 ? 
S1 Cu1 S1 108.16(3) . 5_666 ? 
P1 Cu1 I1 109.21(3) . . ? 
S1 Cu1 I1 115.39(3) . . ? 
S1 Cu1 I1 97.68(3) 5_666 . ? 
P1 Cu1 Cu1 130.92(4) . 5_666 ? 
S1 Cu1 Cu1 56.54(3) . 5_666 ? 
S1 Cu1 Cu1 51.62(3) 5_666 5_666 ? 
I1 Cu1 Cu1 118.11(3) . 5_666 ? 
C1 S1 Cu1 111.56(13) . . ? 
C1 S1 Cu1 105.98(13) . 5_666 ? 
Cu1 S1 Cu1 71.84(3) . 5_666 ? 
C1 S2 C2 90.94(19) . . ? 
C14 P1 C8 104.57(18) . . ? 
C14 P1 C20 102.64(18) . . ? 
C8 P1 C20 103.31(18) . . ? 
C14 P1 Cu1 118.82(13) . . ? 
C8 P1 Cu1 113.43(13) . . ? 
C20 P1 Cu1 112.40(13) . . ? 
C1 N1 C7 115.9(3) . . ? 
C1 N1 H1 126(4) . . ? 
C7 N1 H1 118(4) . . ? 
N1 C1 S1 126.6(3) . . ? 
N1 C1 S2 110.8(3) . . ? 
S1 C1 S2 122.5(2) . . ? 
C7 C2 C3 121.1(4) . . ? 
C7 C2 S2 110.8(3) . . ? 
C3 C2 S2 128.0(3) . . ? 
C4 C3 C2 117.0(4) . . ? 
C4 C3 H3 121.5 . . ? 
C2 C3 H3 121.5 . . ? 
C5 C4 C3 121.1(4) . . ? 
C5 C4 H4 119.4 . . ? 
C3 C4 H4 119.4 . . ? 
C6 C5 C4 121.7(4) . . ? 
C6 C5 H5 119.1 . . ? 
C4 C5 H5 119.1 . . ? 
C5 C6 C7 116.9(4) . . ? 
C5 C6 H6 121.5 . . ? 
C7 C6 H6 121.5 . . ? 
C2 C7 N1 111.5(3) . . ? 
C2 C7 C6 122.0(4) . . ? 
N1 C7 C6 126.5(4) . . ? 
C9 C8 C13 119.4(4) . . ? 
C9 C8 P1 117.0(3) . . ? 
C13 C8 P1 123.7(3) . . ? 
C8 C9 C10 120.3(4) . . ? 
C8 C9 H9 119.9 . . ? 
C10 C9 H9 119.9 . . ? 
C11 C10 C9 120.8(4) . . ? 
C11 C10 H10 119.6 . . ? 
C9 C10 H10 119.6 . . ? 
C12 C11 C10 119.2(4) . . ? 
C12 C11 H11 120.4 . . ? 
C10 C11 H11 120.4 . . ? 
C11 C12 C13 120.4(4) . . ? 
C11 C12 H12 119.8 . . ? 
C13 C12 H12 119.8 . . ? 
C8 C13 C12 120.0(4) . . ? 
C8 C13 H13 120.0 . . ? 
C12 C13 H13 120.0 . . ? 
C15 C14 C19 118.8(4) . . ? 
C15 C14 P1 118.3(3) . . ? 
C19 C14 P1 122.8(3) . . ? 
C14 C15 C16 120.4(4) . . ? 
C14 C15 H15 119.8 . . ? 
C16 C15 H15 119.8 . . ? 
C17 C16 C15 119.9(4) . . ? 
C17 C16 H16 120.0 . . ? 
C15 C16 H16 120.0 . . ? 
C16 C17 C18 120.4(4) . . ? 
C16 C17 H17 119.8 . . ? 
C18 C17 H17 119.8 . . ? 
C19 C18 C17 120.1(4) . . ? 
C19 C18 H18 119.9 . . ? 
C17 C18 H18 119.9 . . ? 
C18 C19 C14 120.2(4) . . ? 
C18 C19 H19 119.9 . . ? 
C14 C19 H19 119.9 . . ? 
C25 C20 C21 119.1(4) . . ? 
C25 C20 P1 123.9(3) . . ? 
C21 C20 P1 117.1(3) . . ? 
C22 C21 C20 120.3(5) . . ? 
C22 C21 H21 119.8 . . ? 
C20 C21 H21 119.8 . . ? 
C23 C22 C21 120.6(5) . . ? 
C23 C22 H22 119.7 . . ? 
C21 C22 H22 119.7 . . ? 
C24 C23 C22 119.6(4) . . ? 
C24 C23 H23 120.2 . . ? 
C22 C23 H23 120.2 . . ? 
C23 C24 C25 120.3(5) . . ? 
C23 C24 H24 119.9 . . ? 
C25 C24 H24 119.9 . . ? 
C20 C25 C24 120.2(4) . . ? 
C20 C25 H25 119.9 . . ? 
C24 C25 H25 119.9 . . ? 
  
loop_ 
 _geom_torsion_atom_site_label_1 
 _geom_torsion_atom_site_label_2 
 _geom_torsion_atom_site_label_3 
 _geom_torsion_atom_site_label_4 
 _geom_torsion 
 _geom_torsion_site_symmetry_1 
 _geom_torsion_site_symmetry_2 
 _geom_torsion_site_symmetry_3 
 _geom_torsion_site_symmetry_4 
 _geom_torsion_publ_flag 
C7 N1 C1 S1 177.9(3) . . . . ? 
C7 N1 C1 S2 -1.7(4) . . . . ? 
Cu1 S1 C1 N1 16.5(4) . . . . ? 
Cu1 S1 C1 N1 -59.9(3) 5_666 . . . ? 
Cu1 S1 C1 S2 -164.04(17) . . . . ? 
Cu1 S1 C1 S2 119.6(2) 5_666 . . . ? 
C2 S2 C1 N1 1.0(3) . . . . ? 
C2 S2 C1 S1 -178.6(2) . . . . ? 
C1 S2 C2 C7 -0.2(3) . . . . ? 
C1 S2 C2 C3 -179.8(4) . . . . ? 
C7 C2 C3 C4 2.3(6) . . . . ? 
S2 C2 C3 C4 -178.0(3) . . . . ? 
C2 C3 C4 C5 -1.0(6) . . . . ? 
C3 C4 C5 C6 -0.6(7) . . . . ? 
C4 C5 C6 C7 0.9(6) . . . . ? 
C3 C2 C7 N1 179.0(4) . . . . ? 
S2 C2 C7 N1 -0.7(4) . . . . ? 
C3 C2 C7 C6 -2.2(6) . . . . ? 
S2 C2 C7 C6 178.1(3) . . . . ? 
C1 N1 C7 C2 1.6(5) . . . . ? 
C1 N1 C7 C6 -177.2(4) . . . . ? 
C5 C6 C7 C2 0.5(6) . . . . ? 
C5 C6 C7 N1 179.2(4) . . . . ? 
C14 P1 C8 C9 -178.6(3) . . . . ? 
C20 P1 C8 C9 -71.5(3) . . . . ? 
Cu1 P1 C8 C9 50.4(3) . . . . ? 
C14 P1 C8 C13 2.7(4) . . . . ? 
C20 P1 C8 C13 109.8(3) . . . . ? 
Cu1 P1 C8 C13 -128.2(3) . . . . ? 
C13 C8 C9 C10 -0.7(6) . . . . ? 
P1 C8 C9 C10 -179.4(3) . . . . ? 
C8 C9 C10 C11 0.2(7) . . . . ? 
C9 C10 C11 C12 0.8(7) . . . . ? 
C10 C11 C12 C13 -1.2(6) . . . . ? 
C9 C8 C13 C12 0.2(6) . . . . ? 
P1 C8 C13 C12 178.8(3) . . . . ? 
C11 C12 C13 C8 0.7(6) . . . . ? 
C8 P1 C14 C15 -109.0(3) . . . . ? 
C20 P1 C14 C15 143.4(3) . . . . ? 
Cu1 P1 C14 C15 18.7(4) . . . . ? 
C8 P1 C14 C19 69.1(4) . . . . ? 
C20 P1 C14 C19 -38.5(4) . . . . ? 
Cu1 P1 C14 C19 -163.2(3) . . . . ? 
C19 C14 C15 C16 -3.8(6) . . . . ? 
P1 C14 C15 C16 174.4(3) . . . . ? 
C14 C15 C16 C17 2.5(7) . . . . ? 
C15 C16 C17 C18 -0.3(8) . . . . ? 
C16 C17 C18 C19 -0.6(8) . . . . ? 
C17 C18 C19 C14 -0.7(8) . . . . ? 
C15 C14 C19 C18 2.8(7) . . . . ? 
P1 C14 C19 C18 -175.2(4) . . . . ? 
C14 P1 C20 C25 91.7(4) . . . . ? 
C8 P1 C20 C25 -16.9(4) . . . . ? 
Cu1 P1 C20 C25 -139.5(3) . . . . ? 
C14 P1 C20 C21 -87.5(4) . . . . ? 
C8 P1 C20 C21 164.0(3) . . . . ? 
Cu1 P1 C20 C21 41.3(4) . . . . ? 
C25 C20 C21 C22 -2.9(7) . . . . ? 
P1 C20 C21 C22 176.3(4) . . . . ? 
C20 C21 C22 C23 2.7(9) . . . . ? 
C21 C22 C23 C24 -1.3(9) . . . . ? 
C22 C23 C24 C25 0.1(8) . . . . ? 
C21 C20 C25 C24 1.7(7) . . . . ? 
P1 C20 C25 C24 -177.5(3) . . . . ? 
C23 C24 C25 C20 -0.3(7) . . . . ? 
  
_refine_diff_density_max    0.922 
_refine_diff_density_min   -0.588 
_refine_diff_density_rms    0.104 
  
_shelx_res_file 
; 
TITL zty-17-3n_auto_a.res in C2/c 
    full.res 
    created by SHELXL-2018/3 at 14:04:23 on 16-Mar-2024 
CELL 1.54184 25.6927 9.2577 20.2 90 100.058 90 
ZERR 4 0.0006 0.0002 0.0004 0 0.002 0 
LATT 7 
SYMM -X,+Y,0.5-Z 
SFAC C H N P S Cu I 
UNIT 200 160 8 8 16 8 8 
TEMP -123 
SIZE 0.10 0.10 0.08 
REM block yellow 
  
OMIT 0 140 
L.S. 4 
PLAN 5 
CONF 
MORE -1 
BOND $H 
fmap 2 
acta 
  
WGHT    0.048300    1.639000 
FVAR       1.57662 
CU1   6    0.545987    0.543419    0.544712    11.00000    0.02276    0.03002 = 
         0.02352   -0.00042    0.00796   -0.00287 
I1    7    0.535486    0.633677    0.663774    11.00000    0.03193    0.02910 = 
         0.01990   -0.00251    0.00597   -0.00554 
S1    5    0.523260    0.302272    0.521619    11.00000    0.02519    0.02378 = 
         0.02076    0.00114    0.00627    0.00194 
S2    5    0.488565    0.042804    0.591807    11.00000    0.03148    0.02189 = 
         0.02737   -0.00099    0.00757   -0.00104 
P1    4    0.627466    0.601587    0.525721    11.00000    0.02073    0.02564 = 
         0.02525   -0.00058    0.00683   -0.00223 
N1    3    0.475192    0.297874    0.630907    11.00000    0.02955    0.02211 = 
         0.02155    0.00043    0.00660    0.00077 
C1    1    0.495176    0.227459    0.583405    11.00000    0.02100    0.02101 = 
         0.01925   -0.00231   -0.00429    0.00032 
C2    1    0.456786    0.067523    0.660846    11.00000    0.02222    0.02864 = 
         0.02502    0.00234    0.00410   -0.00057 
C3    1    0.437381   -0.038163    0.699572    11.00000    0.03040    0.02565 = 
         0.04156    0.00682    0.00785   -0.00179 
AFIX  43 
H3    2    0.441346   -0.138173    0.691162    11.00000   -1.20000 
AFIX   0 
C4    1    0.411954    0.009713    0.751080    11.00000    0.02472    0.04107 = 
         0.03608    0.01555    0.00590   -0.00269 
AFIX  43 
H4    2    0.397762   -0.058979    0.778007    11.00000   -1.20000 
AFIX   0 
C5    1    0.406993    0.156503    0.763753    11.00000    0.02889    0.04304 = 
         0.02553    0.00579    0.00934    0.00229 
AFIX  43 
H5    2    0.389140    0.185711    0.798938    11.00000   -1.20000 
AFIX   0 
C6    1    0.427335    0.260659    0.726533    11.00000    0.02851    0.03177 = 
         0.02615    0.00079    0.00396   -0.00242 
AFIX  43 
H6    2    0.424302    0.360670    0.735681    11.00000   -1.20000 
AFIX   0 
C7    1    0.452547    0.212274    0.674872    11.00000    0.02054    0.02411 = 
         0.02058    0.00572   -0.00086   -0.00165 
C8    1    0.636011    0.794897    0.512189    11.00000    0.01844    0.02648 = 
         0.02908    0.00215    0.00187    0.00138 
C9    1    0.621289    0.887909    0.559044    11.00000    0.02736    0.03563 = 
         0.02771    0.00342    0.00936    0.00032 
AFIX  43 
H9    2    0.607782    0.850312    0.596402    11.00000   -1.20000 
AFIX   0 
C10   1    0.626136    1.036078    0.551803    11.00000    0.03363    0.02949 = 
         0.03902   -0.00162    0.00837    0.00600 
AFIX  43 
H10   2    0.615987    1.099144    0.584403    11.00000   -1.20000 
AFIX   0 
C11   1    0.645568    1.093081    0.497689    11.00000    0.03347    0.02177 = 
         0.04483    0.00241    0.00457   -0.00072 
AFIX  43 
H11   2    0.649203    1.194586    0.493306    11.00000   -1.20000 
AFIX   0 
C12   1    0.659643    1.000546    0.450039    11.00000    0.02889    0.03721 = 
         0.03688    0.00760    0.00687   -0.00260 
AFIX  43 
H12   2    0.672370    1.038774    0.412236    11.00000   -1.20000 
AFIX   0 
C13   1    0.655254    0.851344    0.457179    11.00000    0.02525    0.03244 = 
         0.03016   -0.00108    0.00670   -0.00236 
AFIX  43 
H13   2    0.665374    0.788245    0.424571    11.00000   -1.20000 
AFIX   0 
C14   1    0.652202    0.514236    0.456305    11.00000    0.02508    0.02494 = 
         0.02525    0.00228    0.00471    0.00237 
C15   1    0.616201    0.449723    0.406309    11.00000    0.03103    0.02701 = 
         0.02723    0.00372    0.00687   -0.00120 
AFIX  43 
H15   2    0.580043    0.444068    0.410704    11.00000   -1.20000 
AFIX   0 
C16   1    0.632695    0.392331    0.348925    11.00000    0.04145    0.03379 = 
         0.02973   -0.00414    0.00472   -0.00161 
AFIX  43 
H16   2    0.607510    0.351545    0.313876    11.00000   -1.20000 
AFIX   0 
C17   1    0.684838    0.395266    0.343631    11.00000    0.04271    0.05031 = 
         0.03358   -0.00979    0.01279    0.00051 
AFIX  43 
H17   2    0.695929    0.356060    0.304912    11.00000   -1.20000 
AFIX   0 
C18   1    0.721826    0.455227    0.394503    11.00000    0.02940    0.06075 = 
         0.05038   -0.01475    0.01476    0.00019 
AFIX  43 
H18   2    0.758163    0.456048    0.390707    11.00000   -1.20000 
AFIX   0 
C19   1    0.705895    0.513813    0.450739    11.00000    0.02324    0.05330 = 
         0.03586   -0.01190    0.00722   -0.00444 
AFIX  43 
H19   2    0.731368    0.553860    0.485676    11.00000   -1.20000 
AFIX   0 
C20   1    0.679154    0.561033    0.597846    11.00000    0.02229    0.03423 = 
         0.02088    0.00098    0.00388    0.00597 
C21   1    0.674777    0.431884    0.631314    11.00000    0.04063    0.03563 = 
         0.04518    0.00901    0.00180   -0.00139 
AFIX  43 
H21   2    0.644776    0.371854    0.618073    11.00000   -1.20000 
AFIX   0 
C22   1    0.713976    0.390055    0.683979    11.00000    0.04684    0.05459 = 
         0.05100    0.02687    0.00414    0.00644 
AFIX  43 
H22   2    0.711388    0.299559    0.705339    11.00000   -1.20000 
AFIX   0 
C23   1    0.756648    0.478603    0.705599    11.00000    0.04194    0.07235 = 
         0.02945    0.00822    0.00006    0.01311 
AFIX  43 
H23   2    0.783042    0.450296    0.742298    11.00000   -1.20000 
AFIX   0 
C24   1    0.760776    0.608047    0.673751    11.00000    0.02920    0.06839 = 
         0.02837   -0.01192    0.00242   -0.00177 
AFIX  43 
H24   2    0.790150    0.669448    0.688441    11.00000   -1.20000 
AFIX   0 
C25   1    0.721828    0.649945    0.619661    11.00000    0.02972    0.04218 = 
         0.02514   -0.00139    0.00039   -0.00069 
AFIX  43 
H25   2    0.724806    0.739826    0.597938    11.00000   -1.20000 
AFIX   0 
H1    2    0.474746    0.387463    0.636382    11.00000    0.05626 
HKLF 4 
  
  
  
  
REM  zty-17-3n_auto_a.res in C2/c 
REM wR2 = 0.0893, GooF = S = 1.058, Restrained GooF = 1.058 for all data 
REM R1 = 0.0332 for 3827 Fo > 4sig(Fo) and 0.0428 for all 4445 data 
REM 284 parameters refined using 0 restraints 
  
END 
  
WGHT      0.0483      1.6576 
  
REM Highest difference peak  0.922,  deepest hole -0.588,  1-sigma level  0.104 
Q1    1   0.6114  0.5274  0.4883  11.00000  0.05    0.92 
Q2    1   0.4926  0.6400  0.6499  11.00000  0.05    0.82 
Q3    1   0.5791  0.6210  0.6748  11.00000  0.05    0.73 
Q4    1   0.5236  0.4339  0.5273  11.00000  0.05    0.62 
Q5    1   0.5392  0.1011  0.6629  11.00000  0.05    0.58 
; 
_shelx_res_checksum   53975 
  
_shelx_hkl_file 
; 
   0   0  -2 217956. 2113.77   1 
   0   0  -3 25.3521 138.644   1 
   0   0  -4 20205.0 930.753   1 
   0   0  -5 169.068 251.526   1 
   0   0  -6 325912. 4552.97   1 
   0   0  -7 23.9170 261.535   1 
   0   0  -8 96766.0 2925.32   1 
   0   0  -9-6.44909 337.140   1 
   0   0 -10 193804. 4794.73   1 
   0   0 -11-14.3321 377.864   1 
   0   0 -12 63448.5 3134.64   1 
   0   0 -13 404.191 438.774   1 
   0   0 -14 140812. 5222.82   6 
   0   0 -14 135457. 5176.34   1 
   0   0 -15 241.135 622.601   6 
   0   0 -15-66.0847 449.999   1 
   0   0 -16 181897. 6568.01   6 
   0   0 -16 178865. 6604.98   1 
   0   0 -17 982.896 799.891   6 
   0   0 -17 793.642 625.524   8 
   0   0 -18 45243.5 3437.13   6 
   0   0  18 44789.8 2764.08  16 
   0   0 -19 313.962 768.215   6 
   0   0  19 29.8563 501.980  16 
   0   0 -20 719.812 804.886   6 
   0   0  20-341.302 458.015  16 
   0   0 -21 314.597 611.841   6 
   0   0  21-245.134 463.922  16 
   0   0 -22 9468.91 1413.49   6 
   0   0  22 7825.90 945.547  16 
   0   0 -23-16.4006 480.799   6 
   0   0 -24 37084.3 2078.27   6 
   0  -2   0 365079. 3304.70   8 
   0   2  -1 660117. 2239.84   1 
   0  -2   1 667828. 4912.82   7 
   0  -2  -1 658594. 4657.92   8 
   0  -2  -2 91521.7 1328.44   1 
   0   2  -2 89736.6 1373.90   1 
   0  -2   2 93307.9 1808.41   7 
   0  -2  -3 124418. 1928.83   1 
   0   2  -3 130401. 2035.10   1 
   0  -2  -3 125706. 2347.32   7 
   0  -2   3 128597. 2093.12   7 
   0   2  -4 857.697 265.560   1 
   0  -2  -4 865.376 247.048   1 
   0  -2  -4 438.103 226.771   7 
   0  -2   4 955.377 231.071   7 
   0   2  -5 149326. 2859.69   1 
   0  -2  -5 147637. 2756.44   1 
   0  -2  -5 153644. 2782.38   8 
   0  -2   5 142878. 2128.47   7 
   0  -2  -5 144829. 2631.48   7 
   0   2  -6 109950. 2695.32   1 
   0  -2  -6 110752. 2650.25   1 
   0  -2   6 107923. 1769.64   7 
   0  -2  -6 116988. 2599.90   8 
   0  -2  -7 221860. 4075.63   1 
   0   2  -7 221147. 4140.84   1 
   0  -2   7 210876. 2154.48   7 
   0  -2  -7 221687. 3787.15   8 
   0   2  -8 71606.3 2580.54   1 
   0  -2  -8 69052.7 2500.54   1 
   0  -2  -8 75736.1 2370.09   8 
   0  -2  -9 12578.4 1157.73   1 
   0   2  -9 15571.0 1330.35   1 
   0  -2  -9 13660.8 1084.34   8 
   0   2 -10 17514.1 1486.83   1 
   0  -2 -10 15142.7 1363.10   1 
   0  -2 -10 16916.1 1275.90   8 
   0  -2 -11 193823. 5158.93   1 
   0  -2 -11 195195. 4477.46   8 
   0  -2 -12 36797.4 2419.16   1 
   0   2 -12 36085.3 2405.38   1 
   0  -2 -12 36247.0 2046.82   8 
   0  -2 -13 144902. 5068.15   1 
   0   2 -13 153142. 5245.12   1 
   0   2 -13 161515. 5337.20   6 
   0  -2 -13 154066. 5299.89   6 
   0  -2 -13 146696. 4316.42   8 
   0  -2 -14 20436.5 2028.81   1 
   0   2 -14 24754.7 2277.09   1 
   0  -2 -14 22449.8 2173.25   6 
   0  -2 -14 23315.7 1824.63   8 
   0   2 -14 23342.6 2198.38   6 
   0  -2 -14 28400.2 1881.43  10 
   0  -2 -15 4315.55 1129.87   6 
   0   2 -15 4094.26 1078.47   6 
   0  -2 -15 4342.94 919.731   8 
   0  -2 -15 4759.86 1143.97   1 
   0   2 -15 2967.37 890.339   1 
   0  -2  15 3353.07 890.927  16 
   0  -2 -15 4255.31 849.247  10 
   0  -2 -16 3333.05 837.827   8 
   0  -2 -16 727.637 709.376   6 
   0   2 -16 1395.44 894.940   6 
   0  -2  16 2542.69 802.312  16 
   0  -2 -16 1859.39 924.480   1 
   0   2 -16 3831.87 1110.21   1 
   0  -2 -17 225825. 7322.41   6 
   0   2 -17 226128. 7308.88   6 
   0  -2 -18 10.1934 697.197   6 
   0   2 -18-442.941 712.229   6 
   0  -2  18 483.797 615.234  16 
   0   2 -19 1789.98 902.536   6 
   0  -2 -19 3012.75 1062.87   6 
   0  -2  19 2316.75 719.927  16 
   0   2 -20 63125.2 3720.50   6 
   0  -2 -20 59560.7 3637.12   6 
   0  -2  20 57597.2 3016.73  16 
   0  -2 -21 1316.92 578.139   6 
   0   2 -21 188.812 693.870   6 
   0  -2  21 1251.66 547.389  16 
   0   2 -22 15968.1 1678.34   6 
   0  -2 -22 16626.2 1688.68   6 
   0  -2  22 14544.5 1337.17  16 
   0  -2 -23 42412.7 2340.27   6 
   0   2 -23 44409.2 2397.84   6 
   0  -2  23 41494.7 1922.51  16 
   0  -4   0 82926.8 2638.44   7 
   0  -4  -1 3820.99 617.788   7 
   0  -4  -1 3750.32 569.200   8 
   0  -4   1 4072.53 632.433   7 
   0  -4   2 100760. 2885.94   7 
   0  -4  -2 98076.6 2709.49   8 
   0  -4  -2 102414. 3018.26   7 
   0  -4  -2 101296. 3038.06   9 
   0  -4  -3 211900. 4355.28   7 
   0  -4  -3 206016. 4052.40   8 
   0  -4  -3 206007. 4385.84   9 
   0  -4  -4 109920. 3223.54   7 
   0  -4  -4 109739. 3037.04   8 
   0  -4   4 109278. 2909.39   7 
   0  -4  -4 106828. 3321.74   9 
   0  -4   5 124281. 3097.62   7 
   0  -4  -5 118125. 3292.93   8 
   0  -4  -5 120801. 3423.93   7 
   0  -4  -5 117907. 3618.06   9 
   0  -4  -6 433600. 6523.18   8 
   0  -4  -6 433317. 7282.59   9 
   0  -4   7 7670.60 761.991   7 
   0  -4  -7 6940.67 920.418   8 
   0   4  -8 765.719 394.246   1 
   0  -4  -8 1729.62 567.494   8 
   0   4  -9 25051.2 1665.98   1 
   0  -4  -9 27348.1 1885.70   8 
   0   4 -10 49943.3 2474.43   1 
   0  -4 -10 50603.4 2633.25   8 
   0  -4 -11 37426.2 2360.58   8 
   0  -4  11 32695.7 2131.46  16 
   0  -4 -11 33030.5 2101.00  17 
   0  -4 -11 39276.4 2250.44  10 
   0  -4 -12 148967. 4852.58   8 
   0  -4  12 149214. 4734.07  16 
   0  -4 -12 154673. 4551.64  10 
   0  -4 -13 15879.4 1674.20   8 
   0  -4  13 17229.5 1716.57  16 
   0  -4 -13 19532.3 1765.45  17 
   0  -4 -13 20046.5 1712.18  10 
   0  -4 -14 699.455 596.989   8 
   0  -4  14 2605.74 785.073  16 
   0  -4 -14 2673.59 807.998  10 
   0  -4  15 3417.43 891.059  16 
   0  -4 -15 3465.89 775.421  10 
   0  -4  16 31023.6 2387.55  16 
   0  -4 -16 30024.4 2136.81  10 
   0   4 -17 1055.80 617.570   6 
   0  -4  17 1129.51 657.862  16 
   0  -4 -17 2704.51 777.063  10 
   0   4 -18 37409.5 2613.62   6 
   0  -4  18 43790.5 2796.27  16 
   0  -4 -18 43940.6 2399.39  10 
   0  -4  19 10154.6 1330.75  16 
   0  -4  20 15384.6 1491.12  16 
   0  -4  21 440.017 378.182  16 
   0  -4  22 52032.4 2191.19  16 
   0  -4  23 5977.37 675.970  16 
   0  -6   0 2053.64 636.331   7 
   0  -6  -1 59267.3 2899.28   7 
   0  -6   1 57129.2 2825.67   7 
   0  -6   2 4549.84 871.341   7 
   0  -6  -2 4946.03 899.101   7 
   0  -6   3 40670.2 2344.00   7 
   0  -6   4 728.523 418.182   7 
   0  -6  -4 347.756 436.582   8 
   0  -6  -4 368.589 389.298  18 
   0  -6  -4-598.001 702.859  12 
   0  -6   4-198.357 574.323  12 
   0  -6  -5 174332. 5089.97   8 
   0  -6  -5 168985. 4992.36  18 
   0  -6  -5 175663. 4576.17  17 
   0  -6   5 163007. 5624.93  12 
   0  -6  -5 174583. 5559.87   9 
   0  -6  -5 172893. 5256.57  12 
   0  -6  -5 168419. 4467.27  10 
   0  -6  -6 1175.30 593.324   8 
   0  -6  -6 1718.11 753.553   9 
   0  -6  -6 715.605 374.369  18 
   0  -6  -6 1426.10 489.199  17 
   0  -6   6 1331.83 770.666  12 
   0  -6  -6 1657.94 715.681  12 
   0  -6  -6 1101.50 521.658  10 
   0  -6  -7 104012. 4190.75   8 
   0  -6  -7 103742. 4008.11  18 
   0  -6  -7 105908. 3777.78  17 
   0  -6  -7 94620.6 3534.64  10 
   0  -6  -7 109253. 4732.85   9 
   0  -6  -8 1164.43 670.297   9 
   0  -6  -8 2380.21 805.918   8 
   0  -6  -8 713.416 519.240  18 
   0  -6  -8 1199.87 532.720  17 
   0  -6   8 453.671 437.304  16 
   0  -6  -8 821.349 571.617  10 
   0  -6  -9 72582.1 3707.86   8 
   0  -6   9 65042.8 3036.87  16 
   0  -6  -9 63752.6 3173.49  18 
   0  -6  -9 64437.6 3136.55  17 
   0  -6  -9 66423.0 3952.24   9 
   0  -6  -9 61225.1 2970.09  10 
   0  -6 -10 16147.1 1850.28   8 
   0  -6 -10 14358.0 1540.95  18 
   0  -6 -10 12053.2 1409.79  17 
   0  -6  10 14183.9 1536.35  16 
   0  -6 -10 12024.6 1384.71  10 
   0  -6 -10 16230.9 2166.47   9 
   0  -6 -11 14442.4 1836.45   8 
   0  -6 -11 10649.8 1318.63  18 
   0  -6  11 12311.7 1504.62  16 
   0  -6 -11 11142.6 1378.58  10 
   0  -6 -11 14336.3 2052.25   9 
   0  -6  12 525.970 669.276  16 
   0  -6 -12 617.722 573.741  18 
   0  -6 -12 2093.84 815.851  17 
   0  -6 -12 134.385 523.756  10 
   0  -6 -13 44176.7 2713.55  17 
   0  -6  13 35685.0 2562.37  16 
   0  -6 -13 45774.1 2580.52  18 
   0  -6 -13 39406.5 2480.22  10 
   0  -6  14 246.861 489.160  16 
   0  -6 -14 1381.68 629.866  10 
   0  -6  15 38907.1 2658.80  16 
   0  -6  16-441.266 438.770  16 
   0  -6  17 1326.97 569.534  16 
   0  -6  18 4644.30 883.439  16 
   0  -6  19 55254.2 2497.25  16 
   0  -6  20 1129.68 414.485  16 
   0  -6  20 788.455 611.188  12 
   0  -8   0 11114.4 1601.76  12 
   0  -8  -1 20060.7 1610.42  17 
   0  -8   1 20729.8 2128.98  12 
   0  -8  -1 20881.4 2080.02  12 
   0  -8  -2 49953.7 2530.94  17 
   0  -8   2 48608.0 3217.88  12 
   0  -8  -2 46447.1 3065.69  12 
   0  -8  -3 20030.0 1972.46  18 
   0  -8  -3 21788.8 1715.44  17 
   0  -8   3 18103.4 2045.64  12 
   0  -8  -3 17158.2 1881.04  12 
   0  -8  -4 10435.1 1236.93  17 
   0  -8  -4 9479.00 1383.30  18 
   0  -8  -4 9596.39 1491.26  12 
   0  -8   4 9576.56 1578.70  12 
   0  -8  -5 1754.71 720.698  18 
   0  -8  -5 921.879 611.827  17 
   0  -8   5 2142.65 998.335  12 
   0  -8  -6 49052.2 3021.06  18 
   0  -8  -6 43116.7 2512.07  17 
   0  -8   6 48282.2 3511.12  12 
   0  -8  -7 153.346 627.410  17 
   0  -8  -7 424.321 425.361  18 
   0  -8   7-82.9725 709.325  12 
   0  -8  -8 12073.8 1499.08  18 
   0  -8  -8 11451.0 1317.12  17 
   0  -8   8 12808.1 2044.40  12 
   0  -8  -9 1569.76 551.324  17 
   0  -8  -9 2427.46 763.855  18 
   0  -8   9 2284.34 1230.74  12 
   0  -8 -10 36480.0 2290.16  17 
   0  -8 -10 35746.6 2349.66  18 
   0  -8  10 33052.4 3275.98  12 
   0  -8 -11 4501.43 841.326  18 
   0  -8 -11 6827.35 1178.32  17 
   0  -8 -12 40587.2 2344.54  17 
   0  -8  12 25350.1 2830.55  12 
   0  -8  13 663.356 848.476  12 
   0  -8  14 60.7690 1039.13  12 
   0  -8  15-404.204 896.908  12 
   0  -8  16 2393.23 821.879  12 
   0  -8  17 10586.5 1280.78  12 
   0 -10   0 8869.19 1376.12  12 
   0 -10   1 23067.9 2061.51  12 
   0 -10  -1 21262.5 1969.79  12 
   0 -10   2 7018.20 1213.44  12 
   0 -10   3 5782.26 1095.62  12 
   0 -10   4 26876.6 2222.84  12 
   0 -10   5 12020.7 1571.97  12 
   0 -10   6 6286.55 1185.94  12 
   0 -10   7 10115.8 1479.23  12 
   0 -10   8 9697.60 1396.22  12 
   0 -10   9 335.448 541.598  12 
   0 -10  10 2529.35 823.439  12 
   0 -10  11 10723.9 1285.00  12 
   0 -10  12 2423.42 742.319  12 
   1  -1 -24 7587.56 987.027   6 
   1   1 -24 9904.32 1116.25   6 
   1   1 -23 28308.2 2124.47   6 
   1  -1 -23 31037.4 2198.45   6 
  -1  -1  23 29033.4 1621.74  16 
   1   1 -22 28415.1 2348.07   6 
   1  -1 -22 28707.3 2333.41   6 
  -1  -1  22 25250.7 1715.83  16 
   1   1 -21 29897.6 2578.37   6 
   1  -1 -21 33664.2 2734.49   6 
  -1  -1  21 29680.1 2035.67  16 
   1  -1 -20 957.815 658.086   6 
   1   1 -20 882.619 776.702   6 
  -1  -1  20 1273.33 654.734  16 
   1  -1 -19 2439.31 863.398   6 
   1   1 -19 2244.24 980.765   6 
  -1   1  19 2506.83 727.762  16 
  -1  -1  19 1887.07 716.663  16 
   1   1 -18 28808.7 2739.32   6 
   1  -1 -18 24816.9 2592.26   6 
  -1   1  18 30488.9 2137.35  16 
  -1  -1  18 27487.1 2162.49  16 
   1  -1 -17 91998.6 3821.99   8 
   1  -1 -17 95404.6 4902.04   6 
   1   1 -17 94666.5 4844.47   6 
  -1   1  17 101880. 3888.36  16 
  -1  -1  17 92172.8 3946.06  16 
   1   1 -17 107598. 5302.81   1 
   1  -1 -17 97737.2 5151.32   1 
   1  -1 -16 50308.9 3476.69   6 
   1  -1 -16 48610.3 2717.77   8 
   1   1 -16 50366.1 3445.87   6 
  -1  -1  16 47443.3 2821.67  16 
   1   1 -16 56762.1 3728.20   1 
   1  -1 -16 53097.5 3594.80   1 
   1  -1 -15 6513.62 1323.42   1 
   1   1 -15 5698.92 1191.98   1 
   1  -1 -15 6449.95 1331.47   6 
   1   1 -15 6690.12 1342.67   6 
   1  -1 -15 6707.39 1010.29   8 
   1  -1 -14 24245.1 2217.22   1 
   1   1 -14 27684.9 2359.79   1 
   1  -1 -14 28366.2 2399.26   6 
   1  -1 -14 25870.2 1814.10   8 
   1   1 -14 29441.4 2424.24   6 
   1  -1 -13 13380.6 1589.61   1 
   1   1 -13 15082.4 1665.05   1 
   1   1 -12 5429.41 958.426   1 
   1  -1 -12 3782.07 822.254   1 
   1   1 -11 90837.8 3515.47   1 
   1  -1 -11 87751.1 3447.22   1 
   1  -1 -10 160064. 4332.57   1 
   1   1 -10 170888. 4492.35   1 
   1   1  -9 15836.7 1324.51   1 
   1  -1  -9 15510.0 1307.97   1 
   1   1  -8 263.787 341.305   1 
   1  -1  -8 84.8176 312.795   1 
   1  -1  -7 122338. 3074.21   1 
   1   1  -7 120226. 3042.76   1 
   1  -1  -6 490930. 5590.13   1 
   1   1  -6 484115. 5558.03   1 
   1   1  -5 190202. 3130.37   1 
   1  -1  -5 190150. 3113.88   1 
   1   1  -4 96916.7 1998.01   1 
   1  -1  -4 96111.5 1976.60   1 
   1  -1  -4 91600.0 1534.94   7 
  -1  -1   4 90037.2 961.965   7 
   1  -1  -3 660.936 210.028   1 
   1   1  -3 703.852 212.363   1 
   1  -1  -3 590.422 187.278   8 
   1  -1  -3 589.797 154.582   7 
  -1  -1   3 583.876 113.387   7 
   1   1  -2 166913. 1849.85   1 
   1  -1  -2 166565. 1838.10   1 
   1  -1  -2 166802. 1952.95   7 
  -1  -1   1 8074.90 381.999   7 
   1  -1  -1 9941.14 460.188   9 
   1  -1   0 305494. 1576.71   2 
   1   1   0 296628. 1532.98   2 
  -1  -1   0 296752. 1530.23   4 
  -1   1   0 305454. 1551.02   4 
  -1  -1   0 297320. 1975.24   8 
  -1  -1   0 298984. 2324.94   9 
  -1  -1  -1 134955. 1511.44   8 
  -1   1  -1 133199. 1417.28   1 
  -1  -1  -1 138012. 1406.73   1 
  -1  -1  -2 1331.98 215.753   1 
  -1  -1  -2 1399.36 201.778   3 
  -1   1  -2 1448.73 219.885   1 
  -1   1  -2 1228.06 191.748   3 
  -1   1  -3 6480.80 474.817   3 
  -1  -1  -3 6646.56 492.889   1 
  -1  -1  -3 6720.50 481.005   3 
  -1   1  -3 6859.03 519.643   1 
  -1   1  -4 2500.39 419.452   1 
  -1   1  -4 3152.78 414.456   3 
  -1  -1  -4 2714.25 383.920   3 
  -1  -1  -4 2579.95 382.362   1 
  -1  -1  -5 124570. 2553.93   3 
  -1  -1  -5 126175. 2595.67   1 
  -1   1  -5 135246. 2584.46   3 
  -1   1  -5 134429. 2711.64   1 
  -1   1  -6 162574. 3166.66   3 
  -1  -1  -6 164481. 3259.76   1 
  -1  -1  -6 164205. 3152.50   3 
  -1   1  -6 160843. 3267.89   1 
  -1  -1  -7 153456. 3420.89   1 
  -1   1  -7 157587. 3505.17   1 
  -1  -1  -8 69217.5 2502.58   1 
  -1   1  -8 72746.0 2579.07   1 
  -1  -1  -9 5016.05 813.296   1 
  -1   1  -9 4894.25 792.400   1 
  -1   1 -10 197360. 4948.18   1 
  -1  -1 -10 179279. 4685.34   1 
  -1  -1 -11 104796. 3819.78   1 
  -1   1 -11 105679. 3847.20   1 
  -1  -1 -12 25435.0 2065.98   1 
  -1   1 -12 26511.4 2077.50   1 
  -1   1 -13 7730.51 1250.81   1 
  -1  -1 -13 7652.33 1232.64   1 
  -1   1 -14 46002.1 3062.78   6 
  -1  -1 -14 48047.3 3148.07   6 
  -1   1 -14 43014.9 2976.17   1 
  -1  -1 -14 36796.5 2759.78   1 
  -1  -1 -15 11334.9 1676.04   6 
  -1   1 -15 12919.6 1725.16   6 
  -1  -1 -15 11636.9 1668.81   1 
  -1   1 -15 8871.59 1476.49   1 
  -1  -1 -16 32984.9 2817.07   6 
  -1  -1 -16 33441.6 2345.35   8 
  -1   1 -16 36168.2 2922.98   6 
  -1  -1 -16 35390.5 3035.70   1 
  -1   1 -16 35756.3 3048.02   1 
  -1   1 -17 65857.4 4013.87   6 
  -1  -1 -17 59863.8 3259.53   8 
  -1  -1 -17 65352.1 4030.98   6 
   1  -1  17 61086.0 3272.72  16 
  -1  -1 -18 30075.5 2800.13   6 
  -1   1 -18 33029.3 2947.52   6 
   1  -1  18 27897.2 2259.30  16 
  -1   1 -19 9176.19 1654.63   6 
  -1  -1 -19 8965.38 1565.56   6 
   1   1  19 7009.13 1154.68  16 
   1  -1  19 7962.37 1235.74  16 
  -1   1 -20 2809.02 1000.51   6 
  -1  -1 -20 2093.85 943.730   6 
   1   1  20 3502.27 802.452  16 
   1  -1  20 3382.55 810.656  16 
  -1  -1 -21 1444.20 757.845   6 
  -1   1 -21 1514.54 726.778   6 
   1  -1  21 1944.60 646.099  16 
   1   1  21 1702.33 530.121  16 
  -1  -1 -22 837.096 554.536   6 
  -1   1 -22 2218.71 795.749   6 
   1  -1  22 1197.25 533.963  16 
  -1   1 -23 16506.6 1580.10   6 
  -1  -1 -23 18150.9 1637.35   6 
   1  -1  23 15567.7 1207.09  16 
  -1   1 -24 12133.5 1178.02   6 
  -1  -1 -24 12438.4 1166.11   6 
   1  -3 -23 10523.5 1029.51   6 
   1   3 -23 11031.3 1093.41   6 
  -1  -3  23 12212.0 1047.69  16 
   1   3 -22 72849.6 3140.94   6 
   1  -3 -22 74250.4 3138.97   6 
  -1  -3  22 74595.2 2866.88  16 
   1  -3 -21 4388.89 1004.32   6 
   1   3 -21 4363.64 990.752   6 
  -1  -3  21 4517.59 853.483  16 
   1   3 -20 2602.84 977.022   6 
   1  -3 -20 3220.81 958.831   6 
  -1  -3  20 2683.06 787.901  16 
   1   3 -19 9148.65 1491.01   6 
   1  -3 -19 8902.46 1459.75   6 
  -1  -3  19 9814.79 1356.68  16 
   1   3 -18 8446.04 1485.30   6 
   1  -3 -18 8517.67 1397.73   6 
  -1  -3  18 7565.04 1290.96  16 
   1  -3 -17 20829.8 2183.23   6 
   1   3 -17 22412.5 2312.86   6 
  -1  -3  17 22482.8 2017.55  16 
   1  -3 -17 19256.5 1655.99  10 
   1  -3 -16 86728.6 3933.75   8 
   1   3 -16 83951.0 4267.06   6 
   1  -3 -16 91295.1 4461.46   6 
   1   3 -16 88639.6 4615.69   1 
   1  -3 -16 82173.2 4372.30   1 
  -1  -3  16 82674.3 3783.73  16 
   1  -3 -16 90918.2 3572.38  10 
   1   3 -15 20207.2 2085.58   6 
   1  -3 -15 18996.2 2026.55   6 
   1  -3 -15 18600.4 1809.58   8 
   1  -3 -15 17227.6 1939.15   1 
   1   3 -15 19418.1 2126.27   1 
  -1  -3  15 19794.0 1853.13  16 
   1  -3 -15 19000.2 1656.46  10 
   1  -3 -14 1834.63 704.560   6 
   1   3 -14 443.048 753.539   6 
   1  -3 -14 258.780 485.849   8 
   1   3 -14 526.166 529.736   1 
   1  -3 -14 1786.06 802.754   1 
  -1  -3  14 1768.95 655.699  16 
   1  -3 -14 988.206 499.619  10 
   1  -3 -13 36497.1 2563.29   6 
   1  -3 -13 33977.2 2191.23   8 
   1   3 -13 38766.1 2672.45   6 
   1   3 -13 39692.2 2661.36   1 
   1  -3 -13 30787.6 2330.23   1 
  -1  -3  13 44159.9 2564.61  16 
   1  -3 -13 43070.5 2374.52  10 
   1  -3 -12 183264. 4836.06   8 
   1  -3 -12 176482. 4651.92  17 
  -1  -3  12 187075. 5021.06  16 
   1   3 -12 192240. 5507.96   1 
   1  -3 -12 187885. 5361.73   1 
   1  -3 -11 1837.80 564.045   1 
   1   3 -11 2290.96 662.933   1 
   1  -3 -11 3345.81 663.513   8 
   1   3 -10 11009.7 1205.18   1 
   1  -3 -10 9562.09 1129.84   1 
   1  -3 -10 10848.0 1104.56   8 
   1  -3  -9 133449. 3690.45   1 
   1   3  -9 136926. 3825.56   1 
   1  -3  -9 131079. 3600.93   8 
   1   3  -8 34871.9 1790.06   1 
   1  -3  -8 36228.8 1797.40   1 
   1  -3  -8 35703.3 1805.46   8 
   1   3  -7 238286. 4311.41   1 
   1  -3  -7 241910. 4225.00   1 
   1  -3  -7 247286. 4478.05   8 
   1  -3  -7 249402. 4363.69   7 
   1   3  -6 154029. 3136.20   1 
   1  -3  -6 154284. 3078.50   1 
   1  -3  -6 161764. 3462.53   7 
   1  -3  -6 158504. 3434.01   8 
  -1  -3   6 158741. 2736.96   7 
   1  -3  -5 3590.23 439.642   1 
   1   3  -5 3904.41 479.833   1 
   1  -3  -5 3726.36 561.461   8 
  -1  -3   5 3230.59 444.597   7 
   1  -3  -5 2353.42 459.826   7 
   1  -3  -4 72633.5 1653.44   1 
   1   3  -4 74106.9 1717.34   1 
   1  -3  -4 78121.9 2407.35   9 
  -1  -3   4 76885.1 2005.12   7 
   1  -3  -4 76573.6 2195.59   8 
   1  -3  -4 72203.9 2228.26   7 
   1   3  -3 355.641 179.134   1 
   1  -3  -3 386.829 122.841   1 
   1  -3  -3 538.423 264.570   8 
  -1  -3   3 503.699 255.587   7 
   1  -3  -3 307.110 267.755   7 
   1  -3  -3 396.447 297.878   9 
  -1   3   2 21833.3 507.703   4 
   1  -3  -2 21625.6 494.623   1 
  -1  -3   2 21914.9 527.954   4 
   1   3  -2 20798.8 535.197   1 
   1  -3  -2 22453.8 1128.05   8 
   1  -3  -2 23834.5 1251.18   7 
  -1  -3   2 23266.3 1151.09   7 
   1  -3  -2 24692.6 1264.71   9 
  -1  -3   1 133917. 2752.46   7 
   1  -3  -1 130621. 2863.36   7 
   1  -3  -1 129760. 2588.59   8 
   1  -3  -1 133058. 2849.42   9 
  -1  -3   0 252063. 3826.43   7 
   1  -3   0 246977. 3869.50   7 
  -1  -3   0 237474. 3311.36   8 
  -1  -3   0 245254. 3790.50   9 
  -1  -3  -1 252770. 3902.32   7 
   1  -3   1 259188. 3875.26   7 
  -1  -3  -1 251778. 3523.13   8 
  -1  -3  -1 255439. 3976.19   9 
   1  -3   2 173056. 1716.62   2 
   1   3   2 169117. 1681.89   2 
   1  -3   2 172860. 3173.08   7 
  -1  -3  -2 170248. 3281.50   7 
  -1  -3  -2 170120. 3030.40   8 
  -1  -3  -2 176050. 3403.52   9 
  -1  -3  -3 106155. 2783.56   9 
  -1  -3  -3 107073. 2520.49   8 
   1  -3   3 106729. 2489.23   7 
  -1  -3  -3 106405. 2618.52   7 
   1   3   3 110707. 1812.49   2 
   1  -3   3 108829. 1819.76   2 
   1  -3   4 98279.3 2337.30   7 
  -1  -3  -4 95568.8 2545.86   7 
  -1  -3  -4 96780.0 2489.15   8 
  -1   3  -4 97354.8 2103.50   1 
  -1  -3  -4 94500.3 2007.01   1 
   1  -3   5 2340.96 418.810   7 
  -1  -3  -5 1961.69 428.809   8 
  -1  -3  -5 2084.46 381.756   1 
  -1   3  -5 2126.54 399.054   1 
  -1  -3  -6 193728. 3868.01   8 
   1  -3   6 188833. 3201.07   7 
  -1   3  -6 197723. 3703.59   1 
  -1  -3  -6 189335. 3550.12   1 
   1  -3   7 227313. 3370.10   7 
  -1  -3  -7 222293. 4388.45   8 
  -1   3  -7 226679. 4312.78   1 
  -1  -3  -7 218388. 4169.49   1 
  -1  -3  -8 10555.9 1066.70   8 
  -1  -3  -8 12435.6 1173.94   1 
  -1  -3  -9 3747.11 695.599   8 
  -1  -3  -9 3719.99 716.349   1 
  -1   3  -9 4453.18 732.285   1 
  -1  -3 -10 633.275 343.873   8 
  -1   3 -10 656.187 381.414   1 
  -1  -3 -10 881.140 493.749   1 
  -1  -3 -11 14598.2 1386.62   8 
  -1   3 -11 13891.7 1449.13   1 
  -1  -3 -11 15038.0 1500.27   1 
  -1  -3 -12 91011.1 3524.51   8 
  -1   3 -12 98426.6 4027.81   1 
  -1  -3 -12 92642.1 3861.60   1 
   1  -3  12 90376.2 3575.96  16 
  -1  -3 -12 85735.4 3338.76  17 
  -1  -3 -13 5231.19 1055.57   6 
  -1   3 -13 3029.96 1024.84   6 
  -1  -3 -13 4466.52 901.762   8 
  -1   3 -13 4024.71 1013.91   1 
  -1  -3 -13 5159.97 1045.25   1 
   1  -3  13 3628.85 929.110  16 
  -1  -3 -13 5904.09 1020.35  17 
  -1  -3 -13 6220.42 1022.68  10 
  -1  -3 -14 5891.41 1028.93   8 
  -1   3 -14 8498.90 1392.87   6 
  -1  -3 -14 7135.52 1334.82   6 
  -1   3 -14 5405.30 1180.25   1 
  -1  -3 -14 6676.16 1265.35   1 
   1  -3  14 5650.24 1110.43  16 
  -1  -3 -14 4670.26 856.764  10 
  -1  -3 -15 9047.76 1454.98   6 
  -1  -3 -15 6892.17 1202.58   8 
  -1   3 -15 6723.68 1249.29   6 
  -1   3 -15 7547.30 1370.80   1 
  -1  -3 -15 5683.22 1359.27   1 
   1  -3  15 7225.71 1218.83  16 
  -1  -3 -15 6914.75 1132.47  10 
  -1   3 -16 22430.5 2270.89   6 
  -1  -3 -16 22891.1 2320.24   6 
   1  -3  16 21390.1 1995.52  16 
  -1  -3 -16 21596.7 1806.91  10 
  -1  -3 -17 34039.9 2783.31   6 
  -1   3 -17 35480.2 2836.45   6 
   1  -3  17 32780.4 2493.69  16 
  -1  -3 -17 32967.9 2158.51  10 
  -1  -3 -18 3913.16 1135.56   6 
  -1   3 -18 4776.19 1170.44   6 
   1  -3  18 3993.86 912.526  16 
  -1  -3 -18 4821.47 915.273  10 
  -1   3 -19 9480.59 1455.09   6 
  -1  -3 -19 8660.53 1415.49   6 
   1  -3  19 8344.34 1273.90  16 
  -1  -3 -20 16612.8 1800.48   6 
  -1   3 -20 17706.7 1899.44   6 
   1  -3  20 18410.7 1708.41  16 
  -1  -3 -21 2696.34 768.959   6 
  -1   3 -21 1028.19 586.704   6 
   1  -3  21 1912.82 642.328  16 
  -1  -3 -22 24593.6 1755.99   6 
  -1   3 -22 24039.2 1787.34   6 
   1  -3  22 26803.1 1713.79  16 
   1  -3  23 10215.8 923.351  16 
  -1  -5  22 7819.24 797.435  16 
  -1  -5  21 12685.4 1135.08  16 
  -1  -5  20 267.360 422.543  16 
  -1  -5  19 13501.4 1425.67  16 
  -1  -5  18 14113.3 1540.24  16 
  -1  -5  17 20915.8 1922.18  16 
  -1  -5  16 16549.6 1754.65  16 
   1  -5 -16 19379.4 1739.54  10 
  -1  -5  15 40463.0 2724.41  16 
   1  -5 -15 41005.2 2509.70  10 
  -1  -5  14-261.779 527.797  16 
   1  -5 -14-64.9652 468.652  10 
   1  -5 -13 72811.7 3692.92   8 
   1  -5 -13 68837.7 3315.34  17 
  -1  -5  13 58734.2 3190.88  16 
   1  -5 -13 69658.0 4084.28   9 
   1  -5 -13 72856.6 3316.30  10 
   1  -5 -12 95716.6 4143.78   8 
   1  -5 -12 87997.8 3670.17  17 
  -1  -5  12 90244.3 3803.14  16 
   1  -5 -12 91427.6 3678.99  10 
   1  -5 -12 96416.1 4710.12   9 
   1  -5 -11 128194. 4660.33   8 
  -1  -5  11 123844. 4288.99  16 
   1  -5 -11 115016. 4111.64  17 
   1  -5 -11 124532. 4204.10  10 
   1  -5 -11 133150. 5371.90   9 
   1  -5 -10 237.518 578.274   9 
   1  -5 -10 122.585 457.830   8 
  -1  -5  10 717.672 422.822  16 
   1  -5 -10 1318.24 508.042  17 
   1  -5  -9 4960.43 1060.93   9 
   1  -5  -9 5971.18 1017.06   8 
  -1  -5   9 5103.30 887.120  16 
   1  -5  -9 4610.07 798.601  17 
   1  -5  -9 6124.59 902.042  10 
   1  -5  -8 489.348 442.420   8 
   1  -5  -8 81.9928 437.855   9 
   1  -5  -8-159.981 517.905  10 
   1  -5  -7 722.423 495.050   9 
   1  -5  -7 570.314 366.325   8 
   1  -5  -6 32351.7 2054.13   7 
   1  -5  -6 29671.8 1920.21   8 
   1  -5  -6 30138.3 2118.68   9 
   1  -5  -5 214649. 5013.84   8 
   1  -5  -5 217267. 5258.55   7 
  -1  -5   5 216622. 4640.26   7 
   1  -5  -5 215891. 5419.93   9 
   1  -5  -4 23266.9 1603.29   8 
   1  -5  -4 23963.8 1726.77   7 
  -1  -5   4 22557.4 1563.41   7 
   1  -5  -4 23342.3 1750.10   9 
   1  -5  -3 19213.9 1439.41   8 
   1  -5  -3 20079.4 1544.14   7 
  -1  -5   3 20212.6 1469.75   7 
  -1  -5   2 20352.0 1477.96   7 
   1  -5  -2 21886.7 1622.23   7 
  -1  -5   1 81664.1 2967.27   7 
   1  -5  -1 81080.0 3067.79   7 
   1  -5   0 42333.8 2193.26   7 
  -1  -5   0 42088.0 2160.05   7 
   1  -5   1 145250. 3986.03   7 
  -1  -5  -1 144048. 4006.33   7 
  -1  -5  -2 73374.4 2699.78   8 
  -1  -5  -2 75282.0 2949.64   7 
   1  -5   2 73524.2 2825.57   7 
  -1  -5  -3 11279.5 1190.31   7 
  -1  -5  -3 11129.5 1111.00   8 
   1  -5   3 11956.0 1178.42   7 
  -1  -5  -3 10681.5 1197.16   9 
  -1  -5  -4 26817.9 1727.94   8 
   1  -5   4 24091.1 1619.85   7 
  -1  -5  -4 25946.0 1876.74   9 
   1  -5   5 237028. 4995.13   7 
  -1  -5  -5 236516. 5319.57   8 
  -1  -5  -5 237283. 5873.25   9 
  -1  -5  -6 7522.29 1146.58   9 
  -1  -5  -6 6961.15 1006.14   8 
   1  -5   6 8438.14 976.238   7 
  -1  -5  -7 16654.1 1549.14   8 
  -1  -5  -7 14128.2 1641.28   9 
  -1  -5  -8 34990.5 2320.80   8 
  -1  -5  -8 38660.8 2213.43  17 
  -1  -5  -8 35254.0 2656.11   9 
  -1  -5  -8 37187.9 2134.62  10 
  -1  -5  -9 8133.61 1201.76   8 
  -1  -5  -9 8790.48 1420.09   9 
   1  -5   9 7807.46 1113.69  16 
  -1  -5  -9 8066.23 1191.80  18 
  -1  -5  -9 8261.22 1098.44  17 
  -1  -5  -9 10138.6 1172.32  10 
  -1  -5 -10 10153.0 1405.85   8 
  -1  -5 -10 9082.37 1180.03  17 
   1  -5  10 11309.9 1335.38  16 
  -1  -5 -10 10867.5 1238.77  18 
  -1  -5 -10 10666.0 1245.49  10 
  -1  -5 -10 14559.2 1893.75   9 
  -1  -5 -11 76520.5 3759.84   8 
  -1  -5 -11 75223.4 4327.46   9 
   1  -5  11 74221.5 3429.44  16 
  -1  -5 -11 72488.1 3170.90  18 
  -1  -5 -11 69826.6 3290.43  17 
  -1  -5 -11 72353.3 3208.85  10 
  -1  -5 -12 20491.0 2403.53   9 
  -1  -5 -12 22150.5 2102.88   8 
  -1  -5 -12 18472.7 1763.68  17 
   1  -5  12 18839.5 1836.80  16 
  -1  -5 -12 16781.6 1652.33  10 
  -1  -5 -13 80566.5 4043.82   8 
  -1  -5 -13 71427.1 3416.03  17 
   1  -5  13 76153.6 3679.50  16 
  -1  -5 -13 74303.3 3381.52  10 
   1  -5  14 10669.2 1495.33  16 
  -1  -5 -14 13908.4 1715.24  17 
  -1  -5 -14 13404.9 1485.18  10 
   1  -5  15 33107.9 2499.54  16 
  -1  -5 -15 36904.9 2400.10  10 
   1  -5  16 4160.42 971.865  16 
  -1  -5 -16 4449.05 943.223  10 
   1  -5  17 12971.4 1531.77  16 
  -1  -5 -17 13631.1 1403.57  10 
   1  -5  18 2040.60 726.655  16 
   1  -5  19 28562.0 1988.36  16 
   1  -5  20-152.854 424.182  16 
   1  -5  21 485.168 338.518  16 
   1  -5  22 147.727 454.340  12 
  -1  -7  19 11315.3 970.757  16 
  -1  -7  19 10848.1 1255.97  12 
  -1  -7  18 25617.3 1652.83  16 
  -1  -7  18 28334.7 2253.74  12 
  -1  -7  17 1017.93 567.292  16 
  -1  -7  17 1274.21 869.505  12 
  -1  -7  16 23019.8 1862.30  16 
  -1  -7  16 25119.6 2637.40  12 
  -1  -7  15 30511.6 2234.73  16 
  -1  -7  15 26926.0 2914.16  12 
  -1  -7  14 1123.42 632.776  16 
   1  -7 -14 1306.31 527.063  18 
  -1  -7  14-26.9044 1015.62  12 
  -1  -7  13 41426.5 2722.62  16 
   1  -7 -13 42778.4 2469.68  18 
  -1  -7  13 37054.3 3587.68  12 
   1  -7 -12 83347.0 3574.03  18 
   1  -7 -12 87331.3 3667.32  17 
  -1  -7  12 82858.3 3762.59  16 
  -1  -7  12 79879.7 5144.51  12 
   1  -7 -11 4264.84 977.200  17 
   1  -7 -11 4823.31 965.526  18 
  -1  -7  11 4129.24 952.749  16 
  -1  -7  11 1967.52 1320.74  12 
   1  -7 -10 18732.5 1815.82  18 
   1  -7 -10 16480.0 1667.23  17 
  -1  -7  10 19069.1 1757.49  16 
  -1  -7  10 16592.3 2444.68  12 
   1  -7  -9 1035.52 665.048  18 
  -1  -7   9 482.051 482.842  16 
   1  -7  -9-247.595 731.463  17 
  -1  -7   9 999.923 901.924  12 
   1  -7  -8 11774.2 1618.00   8 
   1  -7  -8 11183.1 1455.08  18 
   1  -7  -8 10609.1 1315.09  17 
  -1  -7   8 11902.2 1900.14  12 
   1  -7  -7 3350.32 928.384  18 
   1  -7  -7 2530.51 656.597  17 
  -1  -7   7 4289.44 1289.29  12 
   1  -7  -6 53375.7 3115.95  18 
   1  -7  -6 50779.2 2682.87  17 
  -1  -7   6 51083.4 3477.45  12 
   1  -7  -6 49166.0 3173.30  12 
   1  -7  -5 27894.7 1962.15  17 
   1  -7  -5 31631.3 2387.45  18 
  -1  -7   5 26408.9 2468.26  12 
   1  -7  -5 29786.0 2423.05  12 
   1  -7  -4 96986.1 3529.47  17 
   1  -7  -4 93586.3 4016.02  18 
   1  -7  -4 98284.9 4223.21  12 
  -1  -7   4 94670.7 4446.19  12 
   1  -7  -3 3250.79 684.703  17 
   1  -7  -3 4153.97 911.515  18 
   1  -7  -3 3044.00 900.862  12 
  -1  -7   3 4406.34 984.855  12 
   1  -7  -2 24295.9 1741.34  17 
   1  -7  -2 25980.0 2109.66  18 
   1  -7  -2 25826.8 2172.12  12 
  -1  -7   2 25978.3 2317.57  12 
   1  -7  -1 11530.7 1425.34  18 
   1  -7  -1 8049.08 1306.97  12 
  -1  -7   1 9913.64 1475.42  12 
   1  -7   0 30336.9 2328.36   7 
   1  -7   0 32226.6 2281.06  18 
  -1  -7   0 32884.5 2009.44  17 
  -1  -7   0 29427.6 2346.58  12 
   1  -7   0 28356.7 2315.69  12 
   1  -7   1 18195.1 1813.61   7 
  -1  -7  -1 22634.7 1936.32  18 
  -1  -7  -1 22186.8 1678.77  17 
   1  -7   1 21249.9 1864.43  18 
  -1  -7  -1 19200.2 1929.65  12 
   1  -7   1 21722.1 2028.60  12 
   1  -7   2 56851.8 3135.68   7 
  -1  -7  -2 54976.7 2983.76  18 
  -1  -7  -2 51737.7 2566.06  17 
  -1  -7  -2 53762.2 3119.10  12 
   1  -7   2 55274.7 3350.72  12 
  -1  -7  -3 1843.65 538.585  17 
  -1  -7  -3 1841.44 642.673  18 
   1  -7   3 583.894 539.755  12 
  -1  -7  -3 2103.00 814.467  12 
  -1  -7  -4 32428.2 2328.79  18 
  -1  -7  -4 28173.6 1967.12  17 
   1  -7   4 32126.8 2685.99  12 
  -1  -7  -4 29945.1 2390.83  12 
  -1  -7  -5 7767.31 1097.12  17 
  -1  -7  -5 8413.52 1228.48  18 
   1  -7   5 7809.16 1475.52  12 
  -1  -7  -5 7677.71 1307.27  12 
  -1  -7  -6 77987.2 3645.77  18 
  -1  -7  -6 84144.2 3492.52  17 
   1  -7   6 74086.2 4280.27  12 
  -1  -7  -7 2042.12 799.273   8 
  -1  -7  -7 888.671 615.610  17 
  -1  -7  -7 2248.11 796.897  18 
  -1  -7  -7 1206.82 638.755  10 
   1  -7   7-22.0291 699.362  12 
  -1  -7  -8 27615.2 2580.45   8 
  -1  -7  -8 22388.8 1903.21  17 
  -1  -7  -8 25765.4 2110.03  18 
   1  -7   8 26652.4 2837.65  12 
  -1  -7  -8 25199.2 2009.70  10 
  -1  -7  -9 3426.47 723.747  17 
  -1  -7  -9 4654.74 947.601  18 
   1  -7   9 3033.02 1242.77  12 
  -1  -7  -9 2943.83 806.811  10 
  -1  -7 -10 1908.22 734.052  18 
  -1  -7 -10 1758.36 635.306  17 
  -1  -7 -10 2259.25 712.895  10 
   1  -7  10 539.208 912.125  12 
   1  -7  11 2485.95 879.974  16 
  -1  -7 -11 710.031 560.595  17 
  -1  -7 -11 1186.40 597.066  18 
   1  -7  11 162.418 953.256  12 
  -1  -7 -11 565.582 602.663  10 
  -1  -7 -12 104698. 3803.65  18 
   1  -7  12 96947.8 4148.73  16 
  -1  -7 -12 102886. 4029.98  17 
   1  -7  13 30897.4 2350.67  16 
   1  -7  13 31644.2 3360.24  12 
   1  -7  14 2232.81 822.117  16 
   1  -7  14 460.206 1202.00  12 
   1  -7  15 8359.77 1234.06  16 
   1  -7  15 6391.52 1552.24  12 
   1  -7  16 7815.76 1131.87  16 
   1  -7  16 6638.10 1513.08  12 
   1  -7  17 1534.82 552.998  16 
   1  -7  17 1011.53 786.277  12 
   1  -7  18 29166.5 1679.94  16 
   1  -7  18 34488.1 2454.27  12 
   1  -7  19 1373.94 630.177  12 
  -1  -9  15 1919.63 684.408  12 
  -1  -9  14 1975.89 782.819  12 
  -1  -9  13 4519.87 1146.27  12 
  -1  -9  12 12760.9 1761.81  12 
  -1  -9  11 9163.14 1602.51  12 
   1  -9 -10 6243.12 972.205  17 
  -1  -9  10 186.542 726.654  12 
   1  -9  -9 30486.1 1854.07  17 
  -1  -9   9 27639.2 2666.17  12 
   1  -9  -8 2284.19 655.864  17 
  -1  -9   8 1191.09 989.346  12 
   1  -9  -7 44722.6 2262.15  17 
  -1  -9   7 46688.5 3353.82  12 
   1  -9  -6 9885.85 1105.52  17 
  -1  -9   6 8478.43 1526.26  12 
  -1  -9   5 34125.4 2803.89  12 
  -1  -9   4 3648.24 1068.54  12 
   1  -9  -3 3078.79 941.620  12 
  -1  -9   3 2491.03 742.181  12 
  -1  -9   2 3347.34 982.662  12 
   1  -9  -2 3635.24 988.272  12 
   1  -9  -1 17367.3 1887.66  12 
  -1  -9   1 20592.4 2055.87  12 
   1  -9   0 4733.41 1084.54  12 
  -1  -9   0 5079.99 1087.38  12 
  -1  -9  -1 52142.9 3237.24  12 
   1  -9   1 47260.6 3119.01  12 
  -1  -9  -2 1683.32 568.022  17 
   1  -9   2 1559.66 816.163  12 
  -1  -9  -2 1815.99 869.818  12 
  -1  -9  -3 213.461 452.064  17 
   1  -9   3-306.555 649.498  12 
  -1  -9  -3-16.9869 569.530  12 
  -1  -9  -4-339.252 605.425  17 
   1  -9   4-149.266 611.524  12 
  -1  -9  -5 21596.5 1657.20  17 
   1  -9   5 26645.6 2528.40  12 
  -1  -9  -6 2632.47 662.733  17 
   1  -9   6 1675.19 742.466  12 
  -1  -9  -7 73670.9 3035.18  17 
   1  -9   7 70945.2 4152.91  12 
  -1  -9  -8-122.605 519.209  17 
   1  -9   8 181.815 684.982  12 
  -1  -9  -9 3828.54 774.595  17 
   1  -9   9 2092.91 991.870  12 
  -1  -9 -10 4045.70 901.302  17 
   1  -9  10 139.724 679.375  12 
   1  -9  11 13803.9 1917.50  12 
   1  -9  12 574.551 710.747  12 
   1  -9  13 8149.39 1355.79  12 
   1  -9  14 2991.93 823.839  12 
   1  -9  15 98.3348 399.125  12 
  -1 -11   7 1031.95 660.354  12 
  -1 -11   6 14211.7 1400.47  12 
  -1 -11   5 345.814 475.532  12 
  -1 -11   4 6244.52 970.654  12 
   1 -11   4-293.374 415.999  12 
   1 -11   5-317.985 505.379  12 
   1 -11   6 20485.0 1597.77  12 
   2   0 -24 13609.9 1348.19   6 
   2   0 -23-321.079 468.965   6 
   2   0 -22 21138.5 2091.40   6 
  -2   0  22 22633.6 1518.00  16 
   2   0 -21-809.515 797.588   6 
  -2   0  21 322.143 414.999  16 
   2   0 -20 2690.87 933.180   6 
  -2   0  20 3690.71 784.195  16 
   2   0 -19-53.9099 729.199   6 
  -2   0  19-484.222 488.564  16 
   2   0 -18 32968.1 2944.41   6 
  -2   0  18 28808.6 2164.86  16 
   2   0 -17-553.330 732.062   6 
  -2   0  17-39.2187 466.243  16 
   2   0 -17-278.257 760.187   1 
   2   0 -16 215674. 5400.70   8 
   2   0 -16 212937. 7059.44   6 
  -2   0  16 213553. 5672.95  16 
   2   0 -16 217481. 7217.66   1 
   2   0 -15 272.126 549.786   6 
   2   0 -15 121.266 556.734   1 
   2   0 -14 1333.08 701.553   6 
   2   0 -14 41.7952 610.179   1 
   2   0 -13 333.435 376.542   1 
   2   0 -12 185979. 5370.12   1 
   2   0 -11-369.546 434.239   1 
   2   0 -10 92214.2 3347.57   1 
   2   0  -9 183.793 374.670   1 
   2   0  -8 26216.1 1565.97   1 
   2   0  -7-137.520 252.621   1 
   2   0  -6 337350. 4636.70   1 
   2   0  -5-83.7163 273.934   1 
   2   0  -4 6589.14 236.306   7 
   2   0  -4 6637.40 578.623   1 
   2   0  -3 232.749 179.968   1 
   2   0  -2 44424.6 631.139   8 
   2   0  -1 70.0326 35.3191   8 
   2   0  -1-5.11142 90.2032   2 
   2   0   1 824.035 193.562   2 
  -2   0  -2 23912.6 842.003   1 
  -2   0  -3 125.709 212.466   1 
  -2   0  -4 58653.7 1675.63   1 
  -2   0  -5 20.7380 256.652   1 
  -2   0  -6 30407.2 1472.98   1 
  -2   0  -6 31945.9 1450.79   3 
  -2   0  -7 154.029 296.683   3 
  -2   0  -7 192.164 293.141   1 
  -2   0  -8 285388. 4983.25   3 
  -2   0  -8 279648. 5142.84   1 
  -2   0  -9 98.1728 338.039   1 
  -2   0 -10 182324. 4755.21   1 
  -2   0 -11 65.9600 362.380   1 
  -2   0 -12 82633.9 3637.75   1 
  -2   0 -13 205.605 657.990   6 
  -2   0 -13-163.328 446.277   1 
  -2   0 -14 84506.5 4114.02   6 
  -2   0 -14 83537.4 4151.33   1 
  -2   0 -15-483.143 729.561   6 
  -2   0 -15-308.292 653.654   1 
  -2   0 -16 75824.4 4217.86   6 
  -2   0 -16 72183.5 4287.78   1 
  -2   0 -17 468.446 772.638   6 
  -2   0 -18 11989.4 1808.85   6 
  -2   0 -19 985.406 821.164   6 
   2   0  19-197.446 570.361  16 
  -2   0 -20 16207.2 1986.65   6 
   2   0  20 20882.4 1824.35  16 
  -2   0 -21-494.375 658.257   6 
   2   0  21-249.286 384.295  16 
  -2   0 -22 2275.38 802.798   6 
   2   0  22 1163.31 515.685  16 
  -2   0 -23 66.2504 467.050   6 
   2   0  23-552.895 387.530  16 
  -2   0 -24 44605.0 2148.64   6 
   2  -2 -24 4629.07 723.393   6 
   2   2 -24 3261.91 685.777   6 
   2  -2 -23 20165.8 1689.52   6 
   2   2 -23 23903.9 1847.38   6 
  -2  -2  23 22800.2 1437.49  16 
   2   2 -22 6363.14 1098.19   6 
   2  -2 -22 4874.81 1026.40   6 
  -2  -2  22 6419.01 907.407  16 
   2  -2 -21 16299.8 1903.81   6 
   2   2 -21 15988.6 1854.19   6 
  -2  -2  21 16697.4 1569.04  16 
   2  -2 -20 4035.38 1064.07   6 
   2   2 -20 2963.54 989.014   6 
  -2  -2  20 4134.81 923.300  16 
   2   2 -19-297.678 773.789   6 
   2  -2 -19-1067.46 906.225   6 
  -2  -2  19 331.432 585.616  16 
   2  -2 -18-164.778 703.669   6 
   2   2 -18 951.094 737.928   6 
  -2  -2  18 345.267 508.472  16 
   2  -2 -17 119480. 5386.82   6 
   2   2 -17 130454. 5570.51   6 
  -2  -2  17 128454. 4665.07  16 
   2   2 -16 5563.40 1284.73   6 
   2  -2 -16 8770.43 1259.75   8 
   2  -2 -16 3775.93 1056.66   6 
  -2  -2  16 6305.18 1111.37  16 
   2   2 -16 8536.46 1552.50   1 
   2  -2 -16 7277.44 1376.80   1 
   2   2 -15 40088.9 2949.39   6 
   2  -2 -15 47084.7 3227.70   6 
   2  -2 -15 43699.4 2518.02   8 
   2   2 -15 44598.6 3157.86   1 
   2  -2 -15 47107.7 3215.10   1 
   2   2 -14 28685.5 2482.86   6 
   2  -2 -14 25941.4 2332.41   6 
   2  -2 -14 23277.2 1776.09   8 
  -2  -2  14 23898.1 1906.52  16 
   2   2 -14 24821.0 2245.12   1 
   2  -2 -14 21647.0 2100.50   1 
   2  -2 -13 30335.8 1918.72   8 
  -2  -2  13 34461.0 2170.17  16 
   2   2 -13 35799.2 2529.07   1 
   2  -2 -13 32638.6 2440.80   1 
   2  -2 -12 13246.4 1473.64   1 
   2   2 -12 11557.1 1384.67   1 
   2  -2 -12 11436.0 1142.54   8 
   2   2 -11 195071. 5193.54   1 
   2  -2 -11 192945. 5129.96   1 
   2  -2 -11 188806. 4265.79   8 
   2  -2 -10-45.9173 476.869   1 
   2   2 -10 192.768 350.334   1 
   2  -2 -10 366.259 325.801   8 
   2  -2  -9 2735.94 587.341   1 
   2   2  -9 3415.40 632.994   1 
   2  -2  -8 5969.74 764.830   1 
   2   2  -8 7895.54 914.250   1 
   2  -2  -8 7233.22 758.768   8 
   2  -2  -7 89685.4 2636.31   1 
   2   2  -7 88682.7 2655.72   1 
   2  -2  -7 88689.1 2334.09   8 
   2  -2  -7 86283.0 2128.09   7 
   2   2  -6 18030.8 1109.59   1 
   2  -2  -6 19696.6 1145.19   1 
   2  -2  -6 18861.4 1033.77   8 
   2  -2  -6 19397.9 1006.08   7 
   2   2  -5 274876. 3879.70   1 
   2  -2  -5 274513. 3842.18   1 
   2  -2  -5 275490. 3734.71   7 
   2   2  -4 3930.01 462.021   1 
   2  -2  -4 3248.27 401.178   1 
   2  -2  -4 3451.92 453.640   7 
   2   2  -3 1461.55 270.955   1 
   2  -2  -3 1577.99 274.497   1 
  -2  -2   3 1579.73 274.663   7 
   2  -2  -3 1481.44 331.507   7 
   2   2  -2 4961.18 375.907   1 
   2  -2  -2 5256.54 369.740   1 
  -2  -2   2 4991.25 454.091   7 
  -2   2   1 78354.2 1153.25   4 
  -2  -2   1 73109.3 1117.79   4 
  -2  -2   1 74690.1 1347.32   8 
  -2  -2   1 76731.2 1706.15   7 
   2   2   0 32847.1 686.369   2 
   2  -2   0 34022.6 704.766   2 
  -2  -2   0 32921.5 962.369   8 
  -2  -2   0 32713.2 1122.19   9 
  -2  -2  -1 399240. 3555.91   8 
  -2  -2  -1 407966. 4109.26   9 
   2   2   1 407954. 2895.70   2 
   2  -2   1 408944. 2918.63   2 
  -2  -2  -2 11401.7 665.969   8 
   2  -2   2 11726.1 732.351   7 
   2  -2   2 11381.1 593.437   2 
   2   2   2 10987.5 581.295   2 
   2  -2   3 10607.3 697.250   7 
  -2  -2  -3 9436.43 649.166   8 
  -2   2  -3 10150.9 654.490   1 
  -2  -2  -3 9938.20 634.735   1 
  -2  -2  -3 9053.01 577.169   3 
  -2   2  -3 10814.8 626.908   3 
   2  -2   4 3356.34 396.128   7 
  -2  -2  -4 2714.65 390.220   3 
  -2   2  -4 3432.59 465.776   1 
  -2   2  -4 3163.20 404.549   3 
  -2  -2  -4 3291.65 437.037   1 
   2  -2   5 6072.94 535.975   7 
  -2   2  -5 5882.01 645.171   1 
  -2  -2  -5 6769.84 669.354   1 
  -2   2  -5 5934.01 593.361   3 
  -2  -2  -5 5562.24 585.238   3 
   2  -2   6 63928.0 1627.81   7 
  -2   2  -6 68227.4 2085.46   3 
  -2   2  -6 71009.6 2276.78   1 
  -2  -2  -6 66799.2 2167.91   1 
  -2  -2  -6 65530.5 2042.41   3 
   2  -2   7 204696. 2792.93   7 
  -2   2  -7 209991. 4261.06   1 
  -2  -2  -7 205416. 4116.57   1 
  -2  -2  -7 208502. 3985.50   3 
  -2   2  -7 203753. 3909.99   3 
  -2   2  -8 22779.5 1536.29   1 
  -2  -2  -8 23223.0 1506.71   1 
  -2   2  -9 13558.2 1272.78   1 
  -2  -2  -9 11209.7 1162.54   1 
  -2  -2 -10 9118.07 1118.07   1 
  -2   2 -10 10130.4 1186.86   1 
  -2  -2 -11 188846. 5208.03   1 
  -2   2 -11 209877. 5547.23   1 
  -2  -2 -12-248.166 426.778   1 
  -2   2 -12-317.643 545.398   1 
  -2  -2 -13 48911.2 2603.48   8 
  -2   2 -13 56573.5 3249.78   6 
  -2  -2 -13 56336.2 3247.92   6 
  -2  -2 -13 46836.2 2973.27   1 
  -2   2 -13 54071.6 3188.66   1 
  -2   2 -14 408.175 575.758   6 
  -2  -2 -14 262.771 542.727   6 
  -2  -2 -14 973.572 577.809   8 
   2   2  14 85.6306 513.184  15 
  -2   2 -14-1679.32 748.830   1 
  -2  -2 -14 30.8687 569.227   1 
  -2  -2 -15 21748.6 2293.31   1 
  -2   2 -15 25392.3 2467.35   1 
  -2  -2 -15 22834.1 2287.75   6 
  -2   2 -15 20625.9 2160.76   6 
  -2  -2 -15 23203.4 1987.19   8 
  -2  -2 -16 2253.47 919.178   6 
  -2  -2 -16 1557.62 732.301   8 
  -2   2 -16 3226.80 1082.45   6 
  -2  -2 -16 2129.21 977.717   1 
  -2   2 -16 4538.49 1197.37   1 
   2  -2  16 2757.33 807.124  16 
  -2  -2 -16 296.654 500.941  10 
  -2   2 -17 97679.6 4821.45   6 
  -2  -2 -17 94278.5 4729.97   6 
   2  -2  17 89895.5 4092.66  16 
  -2  -2 -18 1631.82 850.808   6 
  -2   2 -18 775.370 785.223   6 
   2  -2  18 3.78870 659.253  16 
  -2   2 -19 8935.81 1552.18   6 
  -2  -2 -19 10296.8 1634.94   6 
   2  -2  19 7845.14 1267.06  16 
  -2  -2 -20 29689.7 2543.27   6 
  -2   2 -20 31696.3 2616.27   6 
   2  -2  20 29378.5 2169.51  16 
  -2   2 -21 2465.23 832.255   6 
  -2  -2 -21 1946.21 747.231   6 
   2  -2  21 2589.03 719.390  16 
  -2   2 -22 17391.3 1677.14   6 
  -2  -2 -22 14291.0 1514.45   6 
   2  -2  22 16064.7 1404.07  16 
  -2  -2 -23 17798.1 1451.51   6 
  -2   2 -23 19327.2 1533.27   6 
   2  -2  23 20306.1 1336.30  16 
  -2  -4  23 1599.39 388.940  16 
  -2  -4  22 55494.2 2302.81  16 
  -2  -4  21 4587.56 799.226  16 
  -2  -4  20 4274.84 835.798  16 
  -2  -4  19 5247.60 1041.65  16 
   2   4 -18 63918.5 3475.34   6 
  -2  -4  18 62621.0 3254.54  16 
  -2  -4  17 2128.61 720.947  16 
   2  -4 -17 1835.90 675.752  10 
  -2  -4  16 44649.3 2827.23  16 
   2  -4 -16 48318.9 2669.37  10 
   2  -4 -15-1041.00 970.872   8 
  -2  -4  15-417.500 575.900  16 
   2  -4 -15 864.684 644.994  10 
   2  -4 -14 20532.2 1913.76   8 
  -2  -4  14 22530.4 1967.84  16 
   2  -4 -14 21748.8 1827.00  10 
   2  -4 -13 12874.6 1492.80   8 
  -2  -4  13 15463.7 1600.02  16 
   2  -4 -13 12927.2 1485.75  17 
   2  -4 -13 12621.0 1375.57  10 
   2  -4 -12 80015.4 3446.42   8 
  -2  -4  12 73428.7 3288.04  16 
   2  -4 -12 75479.6 3206.60  17 
   2  -4 -12 85885.9 3376.96  10 
   2  -4 -11 49122.4 2622.52   8 
  -2  -4  11 51073.2 2637.68  16 
   2  -4 -11 51860.1 2586.83  17 
   2  -4 -11 55412.8 2644.94  10 
   2   4 -10 69809.9 2854.14   1 
   2  -4 -10 70431.6 3010.93   8 
   2   4  -9 40597.6 2054.82   1 
   2  -4  -9 43331.2 2300.14   8 
   2   4  -8-274.339 304.328   1 
   2  -4  -8-70.1027 402.417   8 
   2  -4  -8 28.3194 475.276   9 
   2  -4  -8 137.725 280.128   7 
   2  -4  -7 18511.1 1443.97   7 
   2  -4  -7 15957.2 1293.62   8 
   2  -4  -7 18478.8 1536.66   9 
   2  -4  -6 200090. 4576.69   7 
   2  -4  -6 194680. 4335.37   8 
   2  -4  -6 194511. 4668.16   9 
   2  -4  -5 17012.6 1339.14   7 
   2  -4  -5 15574.9 1204.67   8 
   2  -4  -5 15991.2 1340.02   9 
  -2  -4   4 73757.2 2352.11   7 
   2  -4  -4 75338.2 2700.57   7 
   2  -4  -4 72422.8 2510.12   8 
   2  -4  -4 73319.1 2670.89   9 
   2  -4  -3 4885.03 704.760   9 
   2  -4  -3 5321.86 717.596   8 
  -2  -4   3 5193.35 680.282   7 
   2  -4  -3 4422.65 688.261   7 
  -2  -4   2 213.582 273.479   7 
   2  -4  -2 601.716 363.150   8 
   2  -4  -2-206.691 352.477   7 
   2  -4  -2 215.408 348.630   9 
   2  -4  -1 27264.4 1565.80   7 
  -2  -4   1 27179.6 1495.17   7 
  -2  -4   0 12286.6 912.770   8 
  -2  -4   0 12335.3 1048.28   7 
   2  -4   0 12736.5 1118.59   7 
  -2  -4  -1 95157.6 2562.76   8 
  -2  -4  -1 100441. 2925.62   7 
   2  -4   1 93783.6 2846.79   7 
  -2  -4  -1 94404.2 2875.88   9 
  -2  -4  -2 226233. 4084.25   8 
   2  -4   2 244591. 4518.42   7 
  -2  -4  -2 233297. 4482.35   7 
  -2  -4  -2 233470. 4611.56   9 
  -2  -4  -3 408212. 5724.87   8 
  -2  -4  -3 402608. 6349.76   9 
   2  -4   4 8088.26 854.930   7 
  -2  -4  -4 9048.61 931.010   8 
  -2  -4  -4 9216.10 1047.77   9 
  -2  -4  -5 208999. 4509.91   8 
   2  -4   5 223686. 4306.08   7 
  -2  -4  -5 208661. 5070.85   9 
  -2  -4  -6 77781.9 2866.85   8 
   2  -4   6 76237.2 2501.46   7 
   2  -4   7 1703.13 444.834   7 
  -2  -4  -7 2292.49 596.163   8 
  -2  -4  -8 42985.3 2346.20   8 
  -2  -4  -9 10911.4 1264.48   8 
  -2  -4 -10 20480.6 1765.56   8 
  -2  -4 -10 19469.8 1608.79  17 
  -2  -4 -11 10312.6 1343.88   8 
  -2  -4 -11 9125.47 1174.96  17 
   2  -4  11 10835.1 1276.13  16 
  -2  -4 -11 11564.5 1272.68  10 
  -2  -4 -12 53343.3 3037.64   8 
   2  -4  12 51721.3 2903.56  16 
  -2  -4 -12 49588.2 2732.44  17 
  -2  -4 -12 52916.2 2710.50  10 
  -2  -4 -13 28979.8 2334.07   8 
  -2  -4 -13 27450.8 2083.85  17 
   2  -4  13 23906.6 2059.33  16 
  -2  -4 -13 25374.1 1958.45  10 
  -2  -4 -14 26130.5 2263.71   8 
  -2  -4 -14 28559.1 2157.75  17 
   2  -4  14 23748.7 2122.09  16 
  -2  -4 -14 27445.8 2085.44  10 
   2  -4  15 1079.26 653.539  16 
  -2  -4 -15 780.311 454.005  10 
   2  -4  16 3442.32 953.633  16 
  -2  -4 -16 4607.73 898.465  10 
  -2   4 -17-404.306 829.672   6 
   2  -4  17 53.3256 606.696  16 
  -2  -4 -17 346.679 483.123  10 
  -2   4 -18 44858.3 2875.65   6 
   2  -4  18 39359.5 2595.90  16 
  -2  -4 -18 41123.7 2337.93  10 
   2  -4  19 7550.13 1164.39  16 
  -2  -4 -19 9011.87 1096.00  10 
   2  -4  20 6920.91 1020.56  16 
   2  -4  21 484.422 353.009  16 
   2  -4  22 9770.01 956.141  16 
  -2  -6  21 54469.3 1941.87  16 
  -2  -6  21 45356.6 2133.10  12 
  -2  -6  20 1325.15 454.410  16 
  -2  -6  20 1544.36 569.557  12 
  -2  -6  19 56577.2 2547.71  16 
  -2  -6  18 735.279 480.068  16 
  -2  -6  17 1405.56 611.583  16 
  -2  -6  16 4123.86 881.293  16 
  -2  -6  15 53923.5 3071.53  16 
  -2  -6  14 2685.64 717.194  16 
   2  -6 -14 3333.40 808.511  18 
   2  -6 -13 2708.85 730.520  18 
  -2  -6  13 3594.20 946.012  16 
   2  -6 -12 2154.29 699.790  18 
  -2  -6  12 1535.32 643.552  16 
   2  -6 -12 1670.90 587.798  10 
   2  -6 -11 100394. 4384.17   8 
  -2  -6  11 96447.2 3860.42  16 
   2  -6 -11 85898.5 3665.05  17 
   2  -6 -11 94858.1 3982.84  18 
   2  -6 -11 87526.7 3639.78  10 
   2  -6 -11 95915.2 4725.39   9 
   2  -6 -10 12516.4 1545.27   8 
   2  -6 -10 12700.5 1506.11  18 
  -2  -6  10 11654.6 1360.87  16 
   2  -6 -10 10711.5 1274.82  17 
   2  -6 -10 13344.1 1820.53   9 
   2  -6 -10 12826.2 1394.77  10 
   2  -6  -9 8261.36 1268.80   8 
   2  -6  -9 10169.0 1557.39   9 
  -2  -6   9 8054.27 1139.25  16 
   2  -6  -9 7115.34 1122.50  18 
   2  -6  -9 5362.67 933.023  17 
   2  -6  -9 7819.44 1095.76  10 
   2  -6  -8 625.454 553.389   9 
   2  -6  -8 338.672 362.705   8 
  -2  -6   8 508.073 371.410  16 
   2  -6  -8-262.007 611.154  17 
   2  -6  -8-67.2668 541.337  18 
   2  -6  -8-264.408 419.520  10 
   2  -6  -7 147.458 541.447   9 
   2  -6  -7 1074.31 463.804   8 
   2  -6  -7-158.789 646.553  17 
   2  -6  -7 953.741 590.317  18 
  -2  -6   7 1562.55 529.470  16 
   2  -6  -7 1169.29 506.313  10 
   2  -6  -6 2141.18 699.374   7 
   2  -6  -6 1935.99 629.677   8 
   2  -6  -6 2218.95 542.936  17 
   2  -6  -6 1873.59 629.264  18 
  -2  -6   6 2023.16 796.571  12 
   2  -6  -6 1957.86 816.022  12 
   2  -6  -5 214162. 5823.76   7 
   2  -6  -5 209546. 5501.48   8 
   2  -6  -5 198984. 5557.94  18 
  -2  -6   5 203355. 6159.79  12 
   2  -6  -5 196100. 5533.39  12 
   2  -6  -4 41306.4 2538.24   7 
   2  -6  -4 36532.8 2357.67  18 
   2  -6  -4 38771.7 2457.41  12 
  -2  -6   4 41793.6 2772.94  12 
   2  -6  -3 1437.12 633.565   7 
   2  -6  -2 2897.18 710.318   7 
   2  -6  -1 15111.0 1505.02   7 
   2  -6   0 9083.30 1188.88   7 
   2  -6   1 36244.6 2293.71   7 
   2  -6   2 3639.26 811.901   7 
  -2  -6  -3 77420.3 3207.71   8 
   2  -6   3 76185.1 3286.44   7 
  -2  -6  -3 76857.9 3278.27  18 
   2  -6   3 70964.6 3593.86  12 
   2  -6   4 14778.7 1498.96   7 
  -2  -6  -4 14497.4 1482.44   8 
  -2  -6  -4 13815.7 1335.90  17 
  -2  -6  -4 13649.7 1403.85  18 
  -2  -6  -4 14376.9 1556.55  12 
   2  -6   4 13739.0 1620.90  12 
  -2  -6  -5 80052.4 3527.64   8 
   2  -6   5 81538.6 3343.86   7 
  -2  -6  -5 75619.7 3293.51  18 
  -2  -6  -5 78404.7 3151.05  17 
  -2  -6  -5 71403.3 2985.31  10 
  -2  -6  -5 77522.4 3583.74  12 
   2  -6   5 71831.8 3796.28  12 
  -2  -6  -5 81096.8 3905.78   9 
  -2  -6  -6 54893.4 3032.04   8 
   2  -6   6 58248.6 2824.05   7 
  -2  -6  -6 50088.9 2714.53  18 
  -2  -6  -6 51536.7 2619.98  17 
  -2  -6  -6 52536.2 2631.16  10 
  -2  -6  -6 53779.7 3107.94  12 
  -2  -6  -6 55955.3 3405.38   9 
  -2  -6  -7 125593. 4785.28   8 
  -2  -6  -7 124564. 4142.08  17 
  -2  -6  -7 122062. 4238.01  18 
  -2  -6  -7 133027. 5441.24   9 
  -2  -6  -7 118186. 4023.90  10 
  -2  -6  -8 6870.60 1256.57   8 
  -2  -6  -8 5128.42 1113.64   9 
  -2  -6  -8 6406.67 1036.92  18 
  -2  -6  -8 5632.65 994.985  17 
  -2  -6  -8 5359.57 988.305  10 
  -2  -6  -9 17281.2 1927.71   8 
  -2  -6  -9 16565.5 1578.99  18 
   2  -6   9 16913.4 1636.77  16 
  -2  -6  -9 15655.0 1595.68  17 
  -2  -6  -9 17426.0 2167.42   9 
  -2  -6  -9 14080.8 1518.91  10 
  -2  -6 -10 917.527 667.031   9 
  -2  -6 -10 1597.20 789.388   8 
  -2  -6 -10 1363.52 575.346  18 
   2  -6  10 1034.79 598.686  16 
  -2  -6 -10-545.121 759.674  17 
  -2  -6 -10 2011.31 700.994  10 
  -2  -6 -11 3675.30 825.501  18 
   2  -6  11 3876.53 925.052  16 
  -2  -6 -11 2787.25 782.085  17 
  -2  -6 -11 3741.02 874.618  10 
   2  -6  12 25719.0 2210.87  16 
  -2  -6 -12 27561.1 2178.14  17 
  -2  -6 -12 24235.0 1999.43  10 
   2  -6  13 94173.0 4238.56  16 
  -2  -6 -13 93488.1 3891.32  17 
  -2  -6 -13 95009.0 3874.04  10 
   2  -6  14 10397.2 1505.13  16 
  -2  -6 -14 10329.4 1344.96  10 
   2  -6  15 241.284 556.205  16 
  -2  -6 -15-694.868 537.401  10 
   2  -6  16 266.141 458.846  16 
  -2  -6 -16 742.602 477.988  10 
   2  -6  17 3162.40 732.896  16 
   2  -6  18 554.579 448.343  16 
   2  -6  19 26418.5 1675.67  16 
   2  -6  20 1777.03 449.435  16 
   2  -6  20 3141.69 743.799  12 
  -2  -8  17 25079.2 1850.88  12 
  -2  -8  16 3856.64 936.794  12 
  -2  -8  15 3148.26 1005.26  12 
  -2  -8  14 10057.3 1286.84  16 
  -2  -8  14 8356.38 1527.32  12 
  -2  -8  13 4690.35 981.187  16 
   2  -8 -13 3091.85 627.297  18 
  -2  -8  13 3204.56 1201.01  12 
  -2  -8  12 42287.4 2568.39  16 
   2  -8 -12 48568.0 2585.38  18 
  -2  -8  12 41434.8 3461.46  12 
   2  -8 -11 439.542 396.536  18 
  -2  -8  11-129.645 940.183  12 
   2  -8 -10 34267.7 2436.89  18 
   2  -8 -10 41759.9 2411.27  17 
  -2  -8  10 40886.9 3426.98  12 
   2  -8  -9 34216.0 2501.01  18 
   2  -8  -9 39892.2 2357.48  17 
  -2  -8   9 36690.8 3215.80  12 
   2  -8  -8-661.039 594.616  17 
   2  -8  -8 532.264 659.212  18 
  -2  -8   8-190.151 795.265  12 
   2  -8  -7 16579.3 1507.54  17 
   2  -8  -7 17306.3 1883.73  18 
  -2  -8   7 18314.1 2183.44  12 
   2  -8  -6 7801.93 1338.60  18 
   2  -8  -6 6555.13 932.677  17 
  -2  -8   6 8281.36 1532.69  12 
   2  -8  -5-283.271 543.558  17 
   2  -8  -5 749.781 634.458  18 
  -2  -8   5 185.792 747.403  12 
   2  -8  -5-153.158 701.304  12 
   2  -8  -4 73675.3 3837.49  18 
   2  -8  -4 71537.8 3775.19  12 
  -2  -8   4 69844.1 3917.84  12 
   2  -8  -3 38434.8 2744.26  18 
   2  -8  -3 41088.9 2862.41  12 
  -2  -8   3 41397.9 2991.57  12 
   2  -8  -2 24565.3 2213.51  18 
  -2  -8   2 22601.8 1748.24  17 
   2  -8  -2 20344.1 2064.88  12 
  -2  -8   2 21072.7 2125.00  12 
  -2  -8   1 6640.84 997.470  17 
   2  -8  -1 8346.51 1340.44  18 
  -2  -8   1 7061.03 1301.00  12 
   2  -8  -1 7829.97 1348.96  12 
  -2  -8   0 2163.08 636.272  17 
   2  -8   0 956.737 706.172  12 
  -2  -8   0 1022.55 720.681  12 
  -2  -8  -1 31677.0 2089.65  17 
   2  -8   1 33736.9 2704.26  12 
  -2  -8  -1 30160.0 2483.13  12 
  -2  -8  -2 71796.9 3157.64  17 
  -2  -8  -2 73799.8 3840.94  12 
   2  -8   2 72613.0 3964.82  12 
  -2  -8  -3 373.244 414.110  17 
  -2  -8  -3-101.867 591.822  12 
   2  -8   3 1410.56 900.169  12 
  -2  -8  -4-126.202 465.219  17 
   2  -8   4 587.814 675.643  12 
  -2  -8  -4 52.4452 676.087  12 
  -2  -8  -5 1886.32 616.021  17 
   2  -8   5 2263.24 1058.41  12 
  -2  -8  -6 42422.2 2538.42  17 
   2  -8   6 41915.2 3328.21  12 
  -2  -8  -7 6871.76 1033.40  17 
   2  -8   7 7097.44 1515.19  12 
  -2  -8  -8 1947.23 691.086  17 
   2  -8   8 5259.14 1456.92  12 
  -2  -8  -9 638.065 619.310  17 
   2  -8   9 1082.48 1006.21  12 
  -2  -8 -10 708.755 490.424  17 
   2  -8  10 300.735 827.245  12 
  -2  -8 -11 13217.4 1443.11  17 
   2  -8  11 9068.26 1795.38  12 
  -2  -8 -12 37827.8 2260.72  17 
   2  -8  12 26360.4 2910.91  12 
   2  -8  13 5932.52 1438.89  12 
   2  -8  14 5067.06 1287.68  12 
   2  -8  15 205.781 759.380  12 
   2  -8  16 1282.83 662.142  12 
   2  -8  17 1421.28 529.211  12 
  -2 -10  12-9.69808 452.408  12 
  -2 -10  11 5428.32 991.389  12 
  -2 -10  10 15384.1 1611.20  12 
  -2 -10   9 3943.15 958.879  12 
  -2 -10   8 5903.59 1138.86  12 
  -2 -10   7 8216.13 1258.23  12 
  -2 -10   6 666.139 613.836  12 
  -2 -10   5 12821.4 1563.17  12 
  -2 -10   4 14639.2 1681.98  12 
  -2 -10   3 13131.7 1583.55  12 
  -2 -10   2-97.2319 629.891  12 
  -2 -10   1 5330.23 1011.40  12 
   2 -10  -1 4288.77 996.338  12 
   2 -10   0 21539.7 1957.28  12 
  -2 -10   0 22943.9 2014.18  12 
   2 -10   1 36361.5 2517.75  12 
   2 -10   2 4536.52 971.742  12 
   2 -10   3 1000.26 660.947  12 
  -2 -10  -4-271.913 513.333  17 
   2 -10   4 1384.71 683.016  12 
  -2 -10  -5-357.317 468.436  17 
   2 -10   5 395.486 642.192  12 
  -2 -10  -6 2192.01 536.433  17 
   2 -10   6 1612.57 752.343  12 
  -2 -10  -7 19643.2 1313.36  17 
   2 -10   7 18622.4 1845.57  12 
  -2 -10  -8 24716.2 1399.60  17 
   2 -10   8 17976.6 1818.71  12 
   2 -10   9 5719.53 1034.56  12 
   2 -10  10 108.613 450.668  12 
   2 -10  11 12895.5 1375.43  12 
   3  -1 -24 5920.37 933.980   6 
   3   1 -24 6505.62 957.649   6 
   3  -1 -23 27311.4 2117.68   6 
   3   1 -23 25062.0 2058.52   6 
  -3  -1  23 23625.9 1418.63  16 
   3   1 -22 20514.5 2047.34   6 
   3  -1 -22 19171.8 2029.45   6 
  -3  -1  22 19521.2 1495.89  16 
   3   1 -21 17385.9 2064.04   6 
   3  -1 -21 14750.6 1893.92   6 
  -3  -1  21 13660.9 1365.02  16 
   3  -1 -20 4301.50 1230.58   6 
   3   1 -20 3356.58 1151.44   6 
  -3  -1  20 4252.73 901.084  16 
   3   1 -19 3738.80 1233.08   6 
   3  -1 -19 3801.72 1183.80   6 
  -3  -1  19 2839.72 863.093  16 
   3   1 -18 8184.62 1601.77   6 
   3  -1 -18 7046.41 1497.31   6 
  -3  -1  18 9143.32 1315.55  16 
   3  -1 -17 87754.4 4765.29   6 
   3   1 -17 94713.1 4881.41   6 
  -3  -1  17 95138.6 3908.32  16 
   3   1 -17 94579.8 4962.93   1 
   3  -1 -17 96065.2 5038.22   1 
   3  -1 -16 20055.7 1725.54   8 
   3  -1 -16 16583.0 2071.07   6 
   3   1 -16 14963.6 1965.42   6 
  -3  -1  16 19140.7 1758.08  16 
   3  -1 -16 18620.3 2180.36   1 
   3   1 -16 17942.9 2141.15   1 
   3  -1 -15 1788.87 819.804   6 
   3   1 -15 2836.91 950.957   6 
   3  -1 -15 2900.76 764.829   8 
  -3  -1  15 1664.82 564.863  16 
   3  -1 -15 2312.33 967.447   1 
   3   1 -15 2277.61 875.793   1 
   3   1 -14 6131.98 1220.74   6 
   3  -1 -14 4443.67 996.150   6 
   3  -1 -14 4301.94 804.909   8 
  -3  -1  14 6768.15 1013.30  16 
   3  -1 -14 5065.22 1045.88   1 
   3   1 -14 4279.13 981.813   1 
   3  -1 -13 14415.7 1653.00   1 
   3   1 -13 16082.7 1730.60   1 
   3  -1 -13 17307.0 1353.30   8 
   3   1 -12 843.560 538.910   1 
   3  -1 -12 1540.13 666.116   1 
   3  -1 -12 2019.98 517.942   8 
   3   1 -11 137219. 4386.44   1 
   3  -1 -11 126278. 4236.90   1 
   3  -1 -11 129499. 3250.52   8 
   3   1 -10 218795. 5165.15   1 
   3  -1 -10 210391. 5097.36   1 
   3  -1 -10 204687. 3810.45   8 
   3  -1  -9 49896.2 2340.51   1 
   3   1  -9 49779.6 2318.49   1 
   3  -1  -9 50821.2 1794.30   8 
   3  -1  -8 71199.4 2575.99   1 
   3   1  -8 69984.1 2543.13   1 
   3  -1  -8 68523.7 1940.87   8 
   3   1  -7 15735.3 1140.53   1 
   3  -1  -7 15803.2 1168.28   1 
   3  -1  -7 14551.3 670.051   7 
   3  -1  -7 16071.9 884.866   8 
   3  -1  -6 294012. 4468.78   1 
   3   1  -6 287355. 4402.64   1 
   3  -1  -6 299260. 3478.18   8 
   3  -1  -6 282018. 2988.57   7 
   3   1  -5 206755. 3451.82   1 
   3  -1  -5 215034. 3525.75   1 
   3  -1  -5 212171. 2744.33   8 
   3  -1  -5 205167. 2557.90   7 
   3   1  -4 157233. 2697.66   1 
   3  -1  -4 163753. 2774.59   1 
   3  -1  -4 155841. 2186.22   8 
   3  -1  -4 157389. 2249.95   7 
   3  -1  -3 2640.24 313.589   8 
   3  -1  -2 124171. 1734.18   8 
   3  -1  -2 124149. 1690.07   9 
  -3  -1   1 30415.1 904.907   4 
   3   1  -1 32096.0 878.682   2 
   3  -1  -1 31037.5 877.185   2 
  -3   1   1 31144.2 910.575   4 
  -3  -1   1 30678.0 498.385   8 
   3  -1  -1 30337.0 834.237   8 
   3  -1  -1 29940.0 781.393   9 
  -3  -1   1 28394.1 648.983   9 
   3  -1   0 11399.7 555.328   2 
   3   1   0 11497.5 562.737   2 
  -3   1   0 11421.0 554.498   4 
  -3  -1   0 10197.3 533.690   4 
   3  -1   1 130484. 1969.20   2 
   3   1   1 131846. 1966.60   2 
   3  -1   2 50542.7 1351.75   2 
   3   1   2 50317.5 1327.71   2 
  -3   1  -3 231715. 3225.03   1 
  -3  -1  -3 226569. 3143.83   1 
  -3   1  -4 38243.8 1464.70   1 
  -3  -1  -4 36597.9 1418.81   1 
  -3  -1  -5 12645.7 889.428   3 
  -3   1  -5 13770.3 979.907   1 
  -3   1  -5 13507.1 910.755   3 
  -3  -1  -5 12918.3 940.499   1 
  -3  -1  -6 19953.1 1218.22   3 
  -3   1  -6 21926.3 1244.38   3 
  -3  -1  -6 20197.0 1245.04   1 
  -3   1  -6 20512.5 1282.07   1 
  -3   1  -7 91650.1 2861.33   1 
  -3  -1  -7 95034.8 2774.56   3 
  -3  -1  -7 93842.4 2861.59   1 
  -3   1  -7 93631.1 2720.59   3 
  -3  -1  -8 365443. 5804.10   3 
  -3   1  -8 366434. 6088.96   1 
  -3  -1  -8 350013. 5934.18   1 
  -3   1  -8 373376. 5805.58   3 
  -3   1  -9 100424. 3309.19   3 
  -3  -1  -9 110905. 3427.44   3 
  -3  -1  -9 107956. 3514.32   1 
  -3  -1 -10 111718. 3813.36   1 
  -3   1 -10 116028. 3911.33   1 
  -3  -1 -11 105097. 3949.25   1 
  -3   1 -11 112747. 4127.38   1 
  -3   1 -12 805.317 576.260   1 
  -3  -1 -12 700.400 514.758   1 
  -3   1 -13 4629.07 1082.30   6 
  -3  -1 -13 4764.99 1057.44   6 
   3   1  13 5997.72 1078.33  15 
  -3   1 -13 4633.39 998.658   1 
  -3  -1 -13 5328.40 1038.09   1 
  -3  -1 -14 28460.4 2474.67   6 
  -3   1 -14 27189.9 2394.96   6 
   3   1  14 27364.8 2109.09  15 
  -3  -1 -14 22018.9 2165.54   1 
  -3   1 -14 24453.9 2306.21   1 
  -3  -1 -15 85226.0 4323.98   6 
  -3   1 -15 86065.0 4356.64   6 
   3   1  15 88868.0 3863.19  15 
  -3  -1 -15 80192.7 4380.87   1 
  -3   1 -15 81327.3 4335.45   1 
  -3  -1 -16 26248.7 2543.01   6 
  -3   1 -16 26813.8 2545.81   6 
   3  -1  16 26417.0 2599.10   2 
  -3   1 -16 21894.3 2437.08   1 
   3   1  16 23414.5 2548.92   2 
  -3  -1 -16 26508.8 2626.78   1 
  -3   1 -17 51388.8 3553.05   6 
  -3  -1 -17 51688.3 3584.65   6 
  -3   1 -18 122275. 5454.96   6 
  -3  -1 -18 125627. 5561.23   6 
   3  -1  18 127038. 4763.37  16 
  -3  -1 -19 20172.6 2292.90   6 
  -3   1 -19 22295.2 2368.42   6 
   3  -1  19 19019.7 1885.12  16 
  -3  -1 -20 4553.78 1135.45   6 
  -3   1 -20 4898.46 1190.14   6 
   3  -1  20 3310.63 806.958  16 
   3   1  20 3101.65 751.873  16 
  -3  -1 -21 386.076 638.614   6 
  -3   1 -21 1286.02 722.945   6 
   3  -1  21 1702.65 620.747  16 
   3   1  21 1754.63 595.191  16 
  -3   1 -22 584.771 669.749   6 
  -3  -1 -22-312.967 492.871   6 
   3  -1  22 289.842 396.653  16 
  -3  -1 -23 4306.22 817.008   6 
  -3   1 -23 3835.09 770.301   6 
   3  -1  23 2965.18 560.369  16 
   3  -3 -23 2982.75 686.265   6 
   3   3 -23 4009.25 765.432   6 
  -3  -3  23 4823.81 692.706  16 
   3  -3 -22 28962.3 2013.26   6 
   3   3 -22 31494.9 2151.66   6 
  -3  -3  22 33495.2 1911.67  16 
   3  -3 -21 4621.54 966.203   6 
   3   3 -21 5572.63 1029.18   6 
  -3  -3  21 4626.19 855.303  16 
   3  -3 -20 10603.5 1471.19   6 
   3   3 -20 11528.8 1601.17   6 
  -3  -3  20 11580.6 1373.90  16 
   3  -3 -19 1394.82 599.763   6 
   3   3 -19 477.708 642.575   6 
  -3  -3  19 1003.71 579.754  16 
   3  -3 -18 8278.61 1454.74   6 
   3   3 -18 6436.05 1312.52   6 
  -3  -3  18 7666.47 1225.11  16 
   3  -3 -17 877.007 608.256   6 
   3   3 -17 2328.63 845.729   6 
  -3  -3  17 1214.13 657.939  16 
   3  -3 -16 31605.1 2664.74   6 
   3  -3 -16 29797.5 2268.30   8 
   3   3 -16 29471.3 2581.16   6 
   3   3 -16 29445.8 2660.09   1 
   3  -3 -16 29476.7 2648.54   1 
  -3  -3  16 32411.2 2373.27  16 
   3  -3 -16 32505.4 2125.25  10 
   3   3 -15 4605.72 1092.93   6 
   3  -3 -15 5269.18 1077.03   6 
   3  -3 -15 7747.50 1184.89   8 
   3   3 -15 4710.25 1094.52   1 
   3  -3 -15 8244.55 1408.69   1 
  -3  -3  15 6734.36 1145.02  16 
   3  -3 -15 7688.50 1150.50  10 
   3   3 -14 46264.6 3080.78   6 
   3  -3 -14 45417.2 2992.28   6 
   3  -3 -14 46388.0 2622.54   8 
   3  -3 -14 41540.2 2835.67   1 
   3   3 -14 48955.6 3121.82   1 
  -3  -3  14 50223.0 2803.87  16 
   3  -3 -14 45862.7 2468.30  10 
   3  -3 -13-61.0759 557.787   6 
   3   3 -13 574.290 668.481   6 
   3  -3 -13 248.770 359.388   8 
   3   3 -13 696.554 511.909   1 
   3  -3 -13 692.548 580.040   1 
  -3  -3  13 534.532 619.331  16 
   3  -3 -13 509.114 436.453  10 
   3  -3 -12 116144. 3800.68   8 
  -3  -3  12 115256. 3906.65  16 
   3   3 -12 123531. 4374.82   1 
   3  -3 -12 117567. 4237.82   1 
   3  -3 -11 4950.21 885.037   1 
   3   3 -11 6417.17 999.772   1 
   3  -3 -11 6115.67 903.344   8 
   3  -3 -10 33176.3 2007.25   1 
   3   3 -10 34268.2 2061.03   1 
   3  -3 -10 35053.5 1914.47   8 
   3   3  -9 186717. 4502.00   1 
   3  -3  -9 181289. 4375.63   1 
   3  -3  -9 183050. 4168.59   8 
   3  -3  -9 192616. 3948.27   7 
   3   3  -8 55482.0 2313.53   1 
   3  -3  -8 55850.0 2262.97   1 
   3  -3  -8 58078.7 2194.62   7 
   3  -3  -8 56457.9 2220.37   8 
   3  -3  -7 72686.2 2404.15   1 
   3   3  -7 71932.5 2434.48   1 
   3  -3  -7 73148.9 2443.34   8 
   3  -3  -7 75338.9 2471.42   7 
   3  -3  -6 49560.3 1811.33   1 
   3   3  -6 48241.4 1809.00   1 
   3  -3  -6 49205.9 1937.32   8 
   3  -3  -6 49111.1 1994.04   7 
   3   3  -5 29938.6 1292.21   1 
   3  -3  -5 29860.4 1258.79   1 
   3  -3  -5 31408.2 1563.15   9 
   3  -3  -5 32285.1 1502.49   8 
   3  -3  -5 32773.4 1590.71   7 
   3  -3  -4 196389. 2881.77   1 
   3   3  -4 200672. 2963.67   1 
   3  -3  -4 201163. 3800.71   7 
   3  -3  -4 207933. 3638.46   8 
   3  -3  -4 207705. 3817.79   9 
   3  -3  -3 3487.41 355.054   1 
  -3   3   3 3345.56 371.162   4 
   3   3  -3 2863.26 339.671   1 
  -3  -3   3 3453.30 376.406   4 
   3  -3  -3 3559.73 566.261   7 
   3  -3  -3 2753.42 440.270   8 
   3  -3  -3 3175.38 519.399   9 
  -3  -3   2 1250.06 210.418   4 
  -3   3   2 1013.88 194.070   4 
   3   3  -2 1097.12 203.580   1 
   3  -3  -2 1179.73 210.332   1 
   3  -3  -2 1077.88 335.758   7 
   3  -3  -2 875.348 293.320   8 
   3  -3  -2 1314.78 359.468   9 
  -3  -3   1 12427.6 711.847   8 
   3  -3  -1 13339.4 970.479   7 
  -3  -3   0 271642. 3450.20   8 
  -3  -3   0 267417. 3988.34   9 
   3  -3   1 219048. 2261.87   2 
  -3  -3  -1 221428. 3272.68   8 
   3  -3   1 228317. 3918.81   7 
  -3  -3  -1 229173. 3816.42   9 
   3  -3   2 6727.13 699.119   7 
  -3  -3  -2 5776.09 591.939   8 
  -3  -3  -2 6263.86 692.360   9 
  -3   3  -2 6240.19 431.986   3 
  -3  -3  -2 6001.15 420.654   3 
   3  -3   2 6424.66 493.480   2 
   3   3   2 5549.33 462.624   2 
   3  -3   3 431.085 275.822   7 
  -3  -3  -3 690.570 278.567   8 
   3  -3   3 1019.27 286.269   2 
  -3  -3  -3 942.525 227.854   3 
   3   3   3 864.993 283.375   2 
  -3   3  -3 588.407 190.844   3 
   3  -3   4 5105.71 644.917   7 
  -3  -3  -4 4797.38 617.721   8 
   3   3   4 5240.47 574.940   2 
  -3  -3  -4 5811.08 537.581   3 
  -3   3  -4 5522.93 538.399   3 
   3  -3   4 6832.86 670.535   2 
  -3  -3  -5 1133.35 408.785   8 
   3  -3   5 1268.14 362.049   7 
  -3   3  -5 1458.00 347.321   3 
  -3  -3  -5 1535.16 338.373   3 
   3   3   5 842.582 348.332   2 
   3  -3   5 885.406 313.120   2 
   3  -3   6 105439. 2646.33   7 
  -3  -3  -6 108007. 3067.67   8 
  -3   3  -6 110767. 2713.89   3 
   3  -3   6 111387. 2905.45   2 
  -3  -3  -6 103874. 2622.33   3 
  -3   3  -6 114541. 3035.40   1 
   3   3   6 111586. 2902.39   2 
  -3  -3  -7 179850. 4192.95   8 
   3  -3   7 176802. 3322.48   7 
  -3   3  -7 183563. 4155.00   1 
  -3  -3  -7 179233. 3989.69   1 
  -3  -3  -8 24725.7 1658.60   8 
  -3  -3  -8 21797.0 1499.80   1 
  -3   3  -8 26245.1 1701.43   1 
  -3  -3  -9 12982.2 1273.06   8 
  -3  -3  -9 11648.6 1233.30   1 
  -3   3  -9 14372.5 1347.19   1 
  -3  -3 -10 20715.6 1666.26   8 
  -3  -3 -10 19325.0 1630.32   1 
  -3   3 -10 23656.3 1837.08   1 
  -3  -3 -11 29624.0 2061.00   8 
  -3   3 -11 27237.9 2070.52   1 
  -3  -3 -11 30187.9 2156.61   1 
  -3  -3 -12 65164.4 3167.54   8 
  -3  -3 -12 61133.7 3267.98   6 
  -3   3 -12 63624.3 3350.97   6 
  -3  -3 -12 59285.3 2804.19  17 
  -3  -3 -12 61215.3 3222.49   1 
  -3   3 -12 65688.0 3375.04   1 
  -3  -3 -13 2724.00 843.116   6 
  -3  -3 -13 4119.29 945.429   8 
  -3   3 -13 4060.43 1012.62   6 
  -3  -3 -13 4091.05 884.757  17 
   3   3  13 3057.26 845.323   2 
  -3  -3 -13 3384.47 797.633   1 
   3  -3  13 3619.55 964.015   2 
  -3   3 -13 3287.82 864.697   1 
   3  -3  14 62325.4 3611.54   2 
   3   3  14 68986.4 3837.29   2 
  -3   3 -14 72059.3 3799.45   6 
  -3  -3 -14 71767.7 3543.94   8 
  -3  -3 -14 69165.9 3681.52   6 
  -3  -3 -15 68701.4 3546.55   8 
  -3  -3 -15 67740.3 3780.06   6 
  -3   3 -15 69425.0 3840.45   6 
   3  -3  15 61733.4 3722.09   2 
   3   3  15 63343.6 3881.52   2 
   3  -3  15 58133.3 3326.11  16 
  -3  -3 -15 66162.9 3133.29  10 
  -3  -3 -16 35443.0 2802.63   6 
  -3   3 -16 39206.4 2923.94   6 
   3  -3  16 35361.2 2583.29  16 
  -3  -3 -16 39555.6 2443.60  10 
  -3  -3 -17 15472.9 1940.42   6 
  -3   3 -17 16953.7 2033.76   6 
   3  -3  17 14999.2 1765.45  16 
  -3  -3 -17 13757.7 1467.69  10 
  -3  -3 -18 9472.63 1533.81   6 
  -3   3 -18 9521.73 1593.09   6 
   3  -3  18 9039.57 1363.32  16 
  -3  -3 -18 7805.04 1080.98  10 
  -3   3 -19 28431.1 2430.87   6 
  -3  -3 -19 28195.5 2346.59   6 
   3  -3  19 23852.7 2055.30  16 
  -3  -3 -19 25736.7 1732.64  10 
  -3  -3 -20 28624.7 2234.11   6 
  -3   3 -20 29938.1 2355.93   6 
   3  -3  20 32925.5 2235.73  16 
  -3  -3 -21 6556.27 1044.51   6 
  -3   3 -21 6927.46 1115.17   6 
   3  -3  21 6747.94 1026.48  16 
  -3  -3 -22 1072.77 477.405   6 
  -3   3 -22 630.108 513.326   6 
   3  -3  22 1161.81 473.878  16 
   3  -3  23 5006.48 649.058  16 
  -3  -5  22 673.473 383.050  16 
  -3  -5  22 625.823 437.102  12 
  -3  -5  21 22928.4 1524.32  16 
  -3  -5  20 11648.1 1208.57  16 
  -3  -5  19 2.89192 432.411  16 
  -3  -5  18 19629.6 1778.84  16 
  -3  -5  17 26499.8 2116.85  16 
  -3  -5  16 216.676 565.265  16 
  -3  -5  15 58902.8 3218.15  16 
  -3  -5  14 12976.9 1579.71  16 
   3  -5 -14 12678.3 1476.45  10 
   3  -5 -13 24202.9 2110.34   8 
  -3  -5  13 28177.8 2193.04  16 
   3  -5 -13 29441.3 2534.10   9 
   3  -5 -13 24202.2 1956.75  10 
   3  -5 -12 28309.7 2204.81   8 
   3  -5 -12 31043.5 2207.79  17 
  -3  -5  12 26079.2 2067.54  16 
   3  -5 -12 26624.2 2389.88   9 
   3  -5 -12 30700.7 2160.45  10 
   3  -5 -11 153174. 4964.30   8 
  -3  -5  11 145806. 4582.51  16 
   3  -5 -11 140749. 4459.45  17 
   3  -5 -11 159498. 5539.25   9 
   3  -5 -11 150457. 4607.84  10 
   3  -5 -10 2142.68 654.300   8 
   3  -5 -10 1855.48 756.267   9 
   3  -5 -10 1249.21 552.686  17 
  -3  -5  10 1476.41 527.067  16 
   3  -5 -10 1825.81 695.243  10 
   3  -5  -9 1621.83 595.202   8 
   3  -5  -9 637.408 459.559   9 
  -3  -5   9 1557.91 537.721  16 
   3  -5  -9 1153.09 362.296  17 
   3  -5  -9 2017.10 631.027  10 
   3  -5  -8 6167.28 995.770   7 
   3  -5  -8 4904.92 866.534   8 
   3  -5  -8 6711.24 1085.39   9 
   3  -5  -8 5587.17 920.628  10 
   3  -5  -7 28333.4 1984.59   7 
   3  -5  -7 25776.3 1836.32   8 
   3  -5  -7 26562.5 1978.41   9 
   3  -5  -6 4682.34 866.020   7 
   3  -5  -6 4129.82 850.293   9 
   3  -5  -6 3657.70 754.582   8 
   3  -5  -5 156663. 4504.54   7 
   3  -5  -5 143072. 4058.87   8 
   3  -5  -5 143807. 4310.10   9 
   3  -5  -4 70641.7 2797.79   8 
   3  -5  -4 73621.8 3043.48   7 
   3  -5  -3 71859.8 2958.52   7 
   3  -5  -2 22292.9 1674.48   7 
   3  -5  -1 112453. 3662.56   7 
   3  -5   0 9231.60 1085.25   7 
  -3  -5  -1 64009.7 2418.40   8 
   3  -5   1 61895.5 2696.80   7 
   3  -5   2 61516.9 2683.21   7 
  -3  -5  -2 61838.9 2463.56   8 
  -3  -5  -2 63265.0 2791.62   9 
   3  -5   3 27884.7 1829.63   7 
  -3  -5  -3 26730.9 1693.29   8 
  -3  -5  -3 25670.3 1849.08   9 
   3  -5   4 2999.66 670.364   7 
  -3  -5  -4 4074.54 837.851   9 
  -3  -5  -4 2840.88 645.668   8 
  -3  -5  -5 70142.3 2998.31   8 
   3  -5   5 68589.2 2828.42   7 
  -3  -5  -5 71350.3 3350.61   9 
   3  -5   6 611.032 456.831   7 
  -3  -5  -6 407.786 515.856   9 
  -3  -5  -6 179.955 410.274   8 
  -3  -5  -7 19772.4 1779.46   8 
  -3  -5  -7 19465.1 2009.79   9 
  -3  -5  -8 55767.6 3086.10   8 
  -3  -5  -8 51133.7 2592.27  17 
  -3  -5  -8 52130.4 2567.64  10 
  -3  -5  -8 54777.8 3469.57   9 
  -3  -5  -9 73071.2 4215.86   9 
  -3  -5  -9 79730.4 3836.61   8 
  -3  -5  -9 76046.9 3139.24  18 
   3  -5   9 69002.6 3143.34  16 
  -3  -5  -9 70702.3 3137.77  17 
  -3  -5  -9 69414.1 3062.42  10 
   3  -5   9 74594.3 3516.79  11 
  -3  -5 -10 876.173 836.953   9 
  -3  -5 -10 963.644 639.404   8 
   3  -5  10 616.614 555.982  16 
  -3  -5 -10-65.9202 608.079  17 
  -3  -5 -10 668.435 413.121  10 
   3  -5  10-287.182 707.491  11 
  -3  -5 -11 2802.75 1079.25   9 
  -3  -5 -11 3833.95 989.916   8 
   3  -5  11 2507.85 770.395  16 
  -3  -5 -11 2014.70 578.778  17 
  -3  -5 -11 2662.55 682.003  10 
  -3  -5 -12 34875.7 3195.51   9 
  -3  -5 -12 37755.7 2853.30   8 
   3  -5  12 37347.1 2647.15  16 
  -3  -5 -12 31315.4 2260.15  17 
  -3  -5 -12 33995.2 2311.04  10 
  -3  -5 -13 202540. 5693.59  17 
   3  -5  13 201683. 6182.81  16 
  -3  -5 -13 197966. 5554.98  10 
  -3  -5 -14 14015.1 1676.81  17 
   3  -5  14 12536.0 1638.05  16 
  -3  -5 -14 10873.3 1379.76  10 
   3  -5  15 10767.8 1526.91  16 
  -3  -5 -15 13919.3 1504.27  10 
   3  -5  16 308.851 571.388  16 
  -3  -5 -16 18.7544 529.889  10 
   3  -5  17 17631.8 1816.06  16 
  -3  -5 -17 19018.4 1640.44  10 
   3  -5  18 24940.6 2006.97  16 
  -3  -5 -18 27826.8 1830.17  10 
   3  -5  19 14669.3 1440.70  16 
   3  -5  20-13.6988 342.796  16 
   3  -5  21 4676.41 668.406  16 
  -3  -7  19 7701.52 851.847  16 
  -3  -7  19 6590.68 961.866  12 
  -3  -7  18 6306.42 854.991  16 
  -3  -7  18 5479.68 1062.40  12 
  -3  -7  17 299.571 384.829  16 
  -3  -7  17 648.971 672.090  12 
  -3  -7  16 36892.9 2328.12  16 
  -3  -7  16 34612.2 2991.12  12 
   3  -7 -15 20826.7 1569.93  18 
  -3  -7  15 18104.9 1728.60  16 
  -3  -7  15 19243.6 2352.34  12 
  -3  -7  14 3436.50 859.664  16 
   3  -7 -14 3122.32 807.460  18 
  -3  -7  14 1838.24 984.936  12 
  -3  -7  13 10545.4 1409.19  16 
   3  -7 -13 10160.8 1283.93  18 
  -3  -7  13 12012.0 2059.49  12 
   3  -7 -12 38239.6 2411.81  17 
   3  -7 -12 29538.9 2241.05  18 
  -3  -7  12 29353.8 2226.76  16 
  -3  -7  12 32695.8 3191.79  12 
   3  -7 -11 9069.75 1366.34  17 
   3  -7 -11 7202.36 1214.62  18 
  -3  -7  11 6547.20 1126.50  16 
  -3  -7  11 5471.65 1455.18  12 
   3  -7 -10 53042.1 2834.23  17 
   3  -7 -10 46869.5 2957.08  18 
  -3  -7  10 51821.6 2828.11  16 
  -3  -7  10 46931.7 3590.83  12 
  -3  -7   9 15658.7 1571.81  16 
   3  -7  -9 13872.8 1653.40  18 
   3  -7  -9 15645.4 1556.03  17 
  -3  -7   9 12716.5 1865.18  12 
  -3  -7   8 2058.15 705.778  16 
   3  -7  -8 1708.63 565.390  17 
  -3  -7   8 3345.11 866.828  19 
   3  -7  -8 1973.88 683.646  18 
  -3  -7   8 2211.49 1044.64  12 
   3  -7  -7 23217.0 2147.77  18 
   3  -7  -7 22592.0 1792.20  17 
  -3  -7   7 22782.9 1857.90  19 
  -3  -7   7 24400.7 2445.90  12 
   3  -7  -6 2740.71 824.682  18 
  -3  -7   6 3961.30 922.531  19 
   3  -7  -6 1733.93 584.999  17 
  -3  -7   6 2413.72 995.198  12 
   3  -7  -6 2508.48 898.451  12 
   3  -7  -5 76534.4 3848.70  18 
  -3  -7   5 73024.7 3184.65  19 
  -3  -7   5 73585.2 3932.70  12 
   3  -7  -5 71991.7 3665.37  12 
   3  -7  -4 153810. 5351.90   7 
  -3  -7   4 139833. 4364.00  19 
   3  -7  -4 151509. 5304.90  18 
  -3  -7   4 148253. 5439.26  12 
   3  -7  -4 144606. 5093.59  12 
   3  -7  -3 4804.73 1013.99   7 
   3  -7  -3 3567.52 861.619  18 
  -3  -7   3 3830.26 786.084  19 
   3  -7  -3 4721.03 1054.11  12 
  -3  -7   3 4772.81 1048.13  12 
   3  -7  -2 6626.97 1198.40   7 
   3  -7  -2 4962.07 983.306  18 
   3  -7  -2 5725.91 1100.05  12 
  -3  -7   2 5049.66 1035.81  12 
   3  -7  -1 3195.32 849.747   7 
   3  -7  -1 2948.43 785.512  18 
   3  -7  -1 2973.12 850.952  12 
  -3  -7   1 2094.81 873.441  12 
   3  -7   0 44226.9 2865.13   7 
   3  -7   0 44067.3 2705.97  18 
   3  -7   0 42572.1 2820.03  12 
  -3  -7   0 46358.0 2937.46  12 
   3  -7   1 7478.82 1247.49   7 
   3  -7   1 7922.95 1147.74  18 
  -3  -7  -1 7733.25 1077.10  17 
  -3  -7  -1 8132.20 1295.24  12 
   3  -7   1 8304.53 1362.71  12 
   3  -7   2 69903.5 3572.56   7 
  -3  -7  -2 68962.2 3050.47  17 
  -3  -7  -2 75441.2 3711.68  12 
   3  -7   2 71188.7 3789.85  12 
   3  -7   3 7219.20 1217.02   7 
  -3  -7  -3 6570.59 1028.46  17 
  -3  -7  -3 5597.46 1069.11  18 
  -3  -7  -3 8331.84 1400.14  12 
   3  -7   3 6403.58 1288.24  12 
   3  -7   4 7153.79 1255.18   7 
  -3  -7  -4 5901.13 969.535  17 
  -3  -7  -4 5391.95 1030.19  18 
  -3  -7  -4 5116.30 964.231  10 
   3  -7   4 5340.10 1171.37  12 
  -3  -7  -4 4782.81 1096.87  12 
   3  -7   5 7306.03 1206.44   7 
  -3  -7  -5 5924.17 1070.52  18 
  -3  -7  -5 6703.45 1048.79  17 
   3  -7   5 5830.06 1363.66  12 
  -3  -7  -5 6471.88 1275.39  12 
  -3  -7  -5 6624.49 1022.27  10 
  -3  -7  -6 36468.1 2799.38   8 
  -3  -7  -6 33330.4 2346.55  18 
  -3  -7  -6 35021.0 2331.50  17 
  -3  -7  -6 33294.0 2285.09  10 
   3  -7   6 34342.4 2970.01  12 
  -3  -7  -7 6127.06 1098.69  17 
  -3  -7  -7 4162.92 849.454  18 
   3  -7   7 3375.80 988.481  12 
  -3  -7  -7 4494.41 925.493  10 
  -3  -7  -8 37796.9 2443.77  18 
  -3  -7  -8 41595.4 2579.79  17 
  -3  -7  -8 41383.3 2624.30  10 
   3  -7   8 36844.8 3302.77  12 
  -3  -7  -9 10571.5 1298.98  17 
  -3  -7  -9 11021.7 1332.38  18 
  -3  -7  -9 8922.58 1245.20  10 
   3  -7   9 10074.3 1924.78  12 
  -3  -7 -10 512.398 512.421  18 
  -3  -7 -10-536.251 773.818  17 
   3  -7  10-882.856 1199.59  12 
  -3  -7 -10 104.610 449.452  10 
  -3  -7 -11 6.93347 727.831  17 
   3  -7  11-656.239 1052.50  12 
  -3  -7 -11 904.329 631.303  10 
  -3  -7 -12 74852.4 3468.11  17 
  -3  -7 -12 70380.3 3335.24  10 
   3  -7  12 65667.1 4736.64  12 
   3  -7  13 42030.6 2739.64  16 
  -3  -7 -13 49674.7 2800.08  17 
  -3  -7 -13 46333.0 2656.62  10 
   3  -7  14 15108.4 1645.35  16 
   3  -7  14 15384.7 2331.11  12 
   3  -7  15 1289.86 622.747  16 
   3  -7  15 1044.80 926.258  12 
   3  -7  16 4362.53 825.307  16 
   3  -7  16 7170.64 1513.40  12 
   3  -7  17 312.964 432.373  16 
   3  -7  17-278.483 583.520  12 
   3  -7  18 23048.9 1882.89  12 
  -3  -9  15 17029.0 1409.46  12 
  -3  -9  14 9382.96 1245.34  12 
  -3  -9  13 1942.21 851.272  12 
  -3  -9  12 21390.3 2094.91  12 
  -3  -9  11 7137.35 1370.21  12 
  -3  -9  10 5392.65 1256.67  12 
   3  -9  -9 86625.9 3734.63  18 
  -3  -9   9 82558.8 4223.26  12 
   3  -9  -8 2831.56 812.223  18 
  -3  -9   8 2682.07 929.298  12 
   3  -9  -7 54902.3 3239.67  18 
  -3  -9   7 54281.5 3428.59  12 
   3  -9  -6 1947.42 863.799  18 
  -3  -9   6 2391.10 958.685  12 
  -3  -9   5 12334.8 1682.42  12 
  -3  -9   4 23076.9 2192.64  12 
  -3  -9   3 14936.4 1414.75  17 
  -3  -9   3 13377.1 1727.59  12 
   3  -9  -3 15833.9 1805.01  12 
  -3  -9   2 1811.16 618.753  17 
   3  -9  -2 3309.57 930.864  12 
  -3  -9   2 1579.26 788.515  12 
  -3  -9   1 2928.24 697.678  17 
   3  -9  -1 3529.39 970.011  12 
  -3  -9   1 3943.24 997.944  12 
  -3  -9   0 1078.83 521.872  17 
   3  -9   0 1617.01 757.620  12 
  -3  -9   0 1882.68 795.069  12 
  -3  -9  -1 64357.0 2911.11  17 
  -3  -9  -1 69338.2 3666.92  12 
   3  -9   1 69658.5 3737.11  12 
  -3  -9  -2 2202.79 660.953  17 
   3  -9   2 2785.59 886.666  12 
  -3  -9  -2 2939.56 893.423  12 
  -3  -9  -3 875.631 496.505  17 
   3  -9   3 1482.14 841.566  12 
  -3  -9  -4 2580.30 734.180  17 
   3  -9   4 3222.68 996.869  12 
  -3  -9  -5-478.053 656.663  17 
   3  -9   5-1114.68 915.665  12 
  -3  -9  -6-645.656 643.924  17 
   3  -9   6-105.739 627.661  12 
  -3  -9  -7 106918. 3726.70  17 
   3  -9   7 103951. 4906.62  12 
  -3  -9  -8-723.594 576.991  17 
   3  -9   8 586.581 720.022  12 
  -3  -9  -9 1224.64 576.277  17 
   3  -9   9 2454.15 989.264  12 
  -3  -9 -10 8696.45 1068.08  17 
   3  -9  10 6631.81 1353.37  12 
  -3  -9 -11 9434.81 1090.91  17 
   3  -9  11 3037.38 998.994  12 
   3  -9  12 3726.66 999.797  12 
   3  -9  13 24273.1 2055.04  12 
   3  -9  14 2941.35 803.256  12 
  -3 -11   6 25830.0 1750.43  12 
  -3 -11   5 805.470 543.935  12 
   3 -11   4 3035.81 710.113  12 
   3 -11   5 634.511 420.696  12 
   4   0 -24 8147.70 1097.39   6 
   4   0 -23-575.770 627.361   6 
   4   0 -22 22632.4 2195.06   6 
   4   0 -21 48.2041 626.334   6 
   4   0 -20 15427.0 2065.02   6 
  -4   0  20 14921.5 1466.40  16 
   4   0 -19 386.581 700.500   6 
  -4   0  19 39.4318 554.746  16 
   4   0 -18 2210.84 877.474   6 
  -4   0  18 4758.17 972.566  16 
   4   0 -17 717.422 715.230   6 
  -4   0  17 128.023 464.216  16 
   4   0 -17-509.681 611.388   1 
   4   0 -16 304406. 8503.24   6 
  -4   0  16 292270. 6443.49  16 
   4   0 -16 286209. 8253.12   1 
   4   0 -15-451.614 761.039   6 
  -4   0  15-511.470 638.053  16 
   4   0 -15-187.235 535.513   1 
   4   0 -14 3785.39 942.050   6 
   4   0 -14 3814.81 710.810   8 
   4   0 -14 2772.87 825.535   1 
   4   0 -13-90.0774 267.463   8 
   4   0 -13-296.697 409.310   1 
   4   0 -12 10607.3 1382.40   1 
   4   0 -11-6.08052 388.252   1 
   4   0 -10 19417.1 1615.28   1 
   4   0  -9 223.908 367.949   1 
   4   0  -8 349188. 5869.18   1 
   4   0  -7 55.8801 280.731   1 
   4   0  -6 609311. 3224.31   7 
   4   0  -6 618725. 6617.07   1 
   4   0  -5 83.9827 118.401   8 
   4   0  -5 127.031 292.691   1 
   4   0  -4 210098. 1935.08   8 
   4   0  -3 109.177 86.5253   8 
   4   0  -2 3417.48 396.359   2 
   4   0  -1 61.4357 171.660   2 
   4   0   0 237960. 2823.87   2 
   4   0   1 108.917 219.187   2 
   4   0   2 516682. 4679.42   2 
   4   0   3 56.1269 269.393   2 
  -4   0  -4 531791. 5682.00   1 
  -4   0  -5 102.055 273.547   1 
  -4   0  -6 20574.4 1262.79   3 
  -4   0  -6 19906.4 1311.08   1 
  -4   0  -7 150.852 323.383   1 
  -4   0  -7 146.696 294.627   3 
  -4   0  -8 800172. 9285.03   1 
  -4   0  -8 816232. 8909.10   3 
  -4   0  -9-170.131 379.856   3 
  -4   0  -9 174.523 388.203   1 
  -4   0 -10 12331.5 1293.95   3 
  -4   0 -10 12956.8 1365.13   1 
  -4   0 -11-414.276 457.589   1 
  -4   0 -12 143054. 4973.54   1 
  -4   0 -13-717.905 699.800   6 
   4   0  13-478.938 452.959  15 
  -4   0 -13-2310.27 801.129   1 
  -4   0 -14 75795.7 3975.77   6 
   4   0  14 80233.8 3671.69  15 
  -4   0 -14 76462.9 4061.91   1 
  -4   0 -15 235.413 682.422   6 
   4   0  15 495.631 730.414   2 
  -4   0 -16 7910.34 1506.10   6 
   4   0  16 9627.69 1697.37   2 
  -4   0 -17 511.708 638.334   6 
  -4   0 -18 87664.9 4682.00   6 
  -4   0 -19-460.784 857.712   6 
  -4   0 -20 47591.6 3274.50   6 
   4   0  20 38658.7 2437.42  16 
  -4   0 -21-692.292 714.843   6 
   4   0  21 452.283 438.403  16 
  -4   0 -22-845.481 678.722   6 
   4   0  22 482.191 393.091  16 
  -4   0 -23-127.521 400.988   6 
   4   0  23 269.733 290.822  16 
   4   2 -24 5303.25 814.275   6 
   4  -2 -24 6411.54 871.692   6 
   4  -2 -23 20755.3 1733.69   6 
   4   2 -23 19969.1 1759.38   6 
  -4  -2  23 20311.0 1340.74  16 
   4  -2 -22 3459.38 854.064   6 
   4   2 -22 3871.72 896.567   6 
  -4  -2  22 5455.12 835.597  16 
   4  -2 -21 18056.8 1978.38   6 
   4   2 -21 19224.9 2009.23   6 
  -4  -2  21 20324.2 1678.50  16 
   4  -2 -20-314.753 694.711   6 
   4   2 -20 983.507 661.030   6 
  -4  -2  20 944.827 524.919  16 
   4  -2 -19 5228.16 1278.08   6 
   4   2 -19 2776.33 996.617   6 
  -4  -2  19 4328.83 979.259  16 
   4  -2 -18 1608.02 920.885   6 
   4   2 -18 213.498 620.870   6 
  -4  -2  18-77.1348 573.286  16 
   4  -2 -17 123089. 5443.27   6 
   4   2 -17 126807. 5499.86   6 
  -4  -2  17 121519. 4475.31  16 
   4  -2 -16 44065.0 3213.00   6 
   4  -2 -16 39890.0 2506.91   8 
   4   2 -16 42545.0 3153.27   6 
  -4  -2  16 40067.3 2551.73  16 
   4  -2 -16 39557.3 3131.25   1 
   4   2 -16 41858.7 3171.14   1 
   4  -2 -15 40912.1 3041.54   6 
   4  -2 -15 41001.3 2430.26   8 
   4   2 -15 44981.2 3144.31   6 
  -4  -2  15 44166.2 2627.12  16 
   4   2 -15 42034.0 3051.57   1 
   4  -2 -15 40675.2 2998.02   1 
   4  -2 -14 39053.7 2912.32   6 
   4  -2 -14 36684.7 2201.36   8 
   4   2 -14 40848.8 2892.45   6 
  -4  -2  14 37839.4 2334.29  16 
   4   2 -14 38818.6 2766.47   1 
   4  -2 -14 38539.5 2787.92   1 
   4  -2 -13 910.241 544.301   8 
  -4  -2  13 387.483 559.709  16 
   4   2 -13 531.443 473.785   1 
   4  -2 -13 712.684 524.123   1 
   4  -2 -12 20946.6 1866.18   1 
   4   2 -12 21001.4 1861.22   1 
   4  -2 -12 20907.5 1503.45   8 
   4  -2 -11 86730.4 3563.07   1 
   4   2 -11 92837.4 3682.95   1 
   4  -2 -11 89123.8 2902.62   8 
   4   2 -10 37334.2 2182.31   1 
   4  -2 -10 33651.9 2079.84   1 
   4  -2 -10 38096.8 1810.18   8 
   4   2  -9 93980.2 3219.62   1 
   4  -2  -9 95068.9 3240.87   1 
   4  -2  -9 92573.0 2650.19   8 
   4  -2  -9 93379.8 2279.26   7 
   4   2  -8 5979.30 817.263   1 
   4  -2  -8 4780.76 763.217   1 
   4  -2  -8 3856.14 506.364   7 
   4  -2  -8 4654.76 618.152   8 
   4  -2  -7 6470.11 773.660   1 
   4   2  -7 5212.08 709.162   1 
   4  -2  -7 6518.40 664.560   8 
   4  -2  -7 5539.90 585.280   7 
   4   2  -6 19098.3 1184.28   1 
   4  -2  -6 19845.5 1207.62   1 
   4  -2  -6 20719.3 1098.84   8 
   4  -2  -6 20731.2 1115.52   7 
   4  -2  -5 449036. 5202.02   1 
   4   2  -5 451897. 5189.71   1 
   4  -2  -5 453388. 4847.44   8 
   4  -2  -5 448368. 5024.63   7 
   4   2  -4 43559.4 1516.10   1 
   4  -2  -4 44175.3 1525.01   1 
   4  -2  -4 44751.6 1485.88   9 
   4  -2  -4 44170.2 1462.52   8 
   4  -2  -4 41977.1 1535.98   7 
  -4   2   3 438051. 4370.18   4 
  -4  -2   3 429866. 4371.16   4 
   4  -2  -3 424790. 4345.06   8 
   4  -2  -3 418555. 4739.18   7 
   4  -2  -3 433060. 4403.02   9 
  -4   2   2 1011.32 270.476   4 
  -4  -2   2 682.931 238.213   4 
   4  -2  -2 635.200 250.969   9 
   4  -2  -1 1077.29 269.912   2 
   4   2  -1 384.247 224.100   2 
  -4  -2   1 688.893 209.949   4 
  -4   2   1 758.161 280.271   4 
  -4  -2   1 624.156 231.191   9 
  -4  -2   1 764.072 174.347   8 
   4   2   0 12087.3 654.395   2 
  -4  -2   0 13339.4 674.958   4 
   4  -2   0 13283.8 673.238   2 
  -4   2   0 12911.4 666.383   4 
  -4  -2   0 13236.0 607.392   8 
  -4  -2   0 13386.8 745.188   9 
  -4  -2  -1 322498. 3251.46   8 
   4  -2   1 326246. 3514.49   2 
   4   2   1 327116. 3522.27   2 
   4  -2   2 41935.2 1369.29   2 
   4   2   2 42874.3 1363.32   2 
   4   2   3 165725. 2898.95   2 
   4  -2   3 173837. 3008.27   2 
   4  -2   4 66711.7 2028.92   2 
   4   2   4 66418.9 1984.58   2 
   4  -2   5 17191.7 1142.28   2 
  -4   2  -5 15507.9 1097.62   1 
   4   2   5 16241.7 1080.26   2 
  -4   2  -5 15235.6 997.982   3 
  -4  -2  -5 13026.4 943.081   3 
  -4   2  -6 131479. 3373.80   1 
  -4   2  -6 134459. 3149.09   3 
  -4  -2  -6 127368. 3251.91   1 
  -4  -2  -7 61187.2 2305.37   3 
  -4   2  -7 62467.6 2504.13   1 
  -4   2  -7 59233.0 2261.68   3 
  -4  -2  -7 62113.4 2432.03   1 
   4  -2   8 38160.1 1470.18   7 
  -4   2  -8 38382.2 1932.56   3 
  -4  -2  -8 40890.4 2013.51   3 
  -4   2  -8 42565.4 2207.41   1 
  -4  -2  -8 39955.8 2108.54   1 
  -4   2  -9 331414. 6090.59   3 
  -4  -2  -9 332047. 6392.57   1 
  -4  -2  -9 338305. 6130.05   3 
  -4   2 -10-456.268 566.610   1 
  -4  -2 -10-380.483 588.760   1 
  -4  -2 -11 157485. 4964.45   1 
  -4   2 -11 169271. 5198.73   1 
  -4   2 -12 7068.59 1158.72   1 
  -4  -2 -12 7271.20 1207.02   1 
  -4  -2 -13 43593.5 2911.56   6 
  -4   2 -13 44467.0 2948.67   6 
   4   2  13 47689.0 2675.81  15 
   4   2  13 42807.7 2951.33   2 
  -4  -2 -13 41278.7 2853.06   1 
   4  -2  13 44754.6 2967.39   2 
  -4   2 -13 47196.0 3106.36   1 
  -4   2 -14 29757.5 2491.04   6 
  -4  -2 -14 32455.1 2326.20   8 
  -4  -2 -14 27856.7 2441.49   6 
   4   2  14 29900.5 2193.55  15 
   4  -2  14 25435.8 2401.88   2 
   4   2  14 26972.2 2511.44   2 
  -4  -2 -15 66962.7 3863.03   6 
  -4   2 -15 71737.4 3955.23   6 
  -4  -2 -15 71181.5 3546.15   8 
   4   2  15 68259.7 3378.27  15 
   4  -2  15 62173.1 3878.39   2 
   4   2  15 62138.2 3994.77   2 
  -4   2 -16 19831.8 2196.58   6 
  -4  -2 -16 22117.9 2301.30   6 
  -4   2 -17 27123.4 2584.73   6 
  -4  -2 -17 30860.9 2729.91   6 
  -4  -2 -17 26330.3 1913.93  10 
  -4   2 -18 6317.25 1342.82   6 
  -4  -2 -18 7295.33 1376.18   6 
   4  -2  18 6521.68 1207.46  16 
  -4  -2 -19 59869.1 3627.98   6 
  -4   2 -19 67117.7 3822.23   6 
   4  -2  19 71067.8 3529.35  16 
  -4   2 -20 18512.3 1995.31   6 
  -4  -2 -20 15622.0 1820.04   6 
   4  -2  20 18804.7 1759.47  16 
  -4  -2 -21 2192.45 734.133   6 
  -4   2 -21 3481.95 953.648   6 
   4  -2  21 2165.77 674.658  16 
  -4  -2 -22 7522.27 1078.49   6 
  -4   2 -22 6548.92 993.971   6 
   4  -2  22 7770.98 975.839  16 
  -4  -2 -23 1476.35 452.508   6 
  -4   2 -23 509.653 376.763   6 
   4  -2  23 1332.26 435.834  16 
  -4  -4  23 1993.24 486.632  16 
  -4  -4  22 21883.9 1471.58  16 
  -4  -4  21 3381.38 715.471  16 
  -4  -4  20 26107.6 1932.01  16 
  -4  -4  19 92.7968 549.361  16 
   4   4 -18 34973.4 2553.30   6 
  -4  -4  18 39941.6 2571.18  16 
  -4  -4  17 107.519 495.316  16 
  -4  -4  16 11123.8 1421.08  16 
   4  -4 -15-32.9046 625.541   9 
   4  -4 -15 1324.73 699.475   8 
  -4  -4  15 575.784 556.414  16 
   4  -4 -15 1927.11 738.348  10 
   4  -4 -14 77808.8 3835.63   9 
   4  -4 -14 86327.9 3764.86   8 
  -4  -4  14 83204.2 3657.59  16 
   4  -4 -14 91804.6 3635.00  10 
   4  -4 -13 36687.0 2407.50   8 
   4  -4 -13 36608.7 2552.67   9 
  -4  -4  13 37110.8 2393.77  16 
   4  -4 -13 43201.7 2488.39  10 
   4  -4 -12 19500.5 1817.87   9 
   4  -4 -12 22050.8 1799.76   8 
  -4  -4  12 22660.0 1830.39  16 
   4  -4 -12 23367.7 1803.33  10 
   4  -4 -11 50648.3 2808.88   9 
   4  -4 -11 47759.9 2547.10   8 
   4  -4 -11 45776.8 2407.15  17 
  -4  -4  11 49557.0 2555.83  16 
   4  -4 -11 49717.4 2532.71  10 
   4   4 -10 183353. 4648.41   1 
   4  -4 -10 188896. 5198.42   9 
   4  -4 -10 186731. 4822.46   8 
   4   4  -9 10375.7 1087.52   1 
   4  -4  -9 12743.4 1259.60   8 
   4  -4  -9 13680.1 1270.26   7 
   4  -4  -9 12438.0 1303.77   9 
   4   4  -8 3762.50 662.517   1 
   4  -4  -8 4769.42 817.354   9 
   4  -4  -8 4393.39 740.721   7 
   4  -4  -8 4181.15 737.875   8 
   4  -4  -7 511.425 435.064   7 
   4  -4  -7-50.3693 382.284   9 
   4  -4  -7 322.874 310.973   8 
   4  -4  -6 17327.3 1368.17   7 
   4  -4  -6 16486.1 1279.91   8 
   4  -4  -6 16963.9 1356.53   9 
   4  -4  -5 1053.55 424.939   9 
   4  -4  -5 769.801 377.391   8 
   4  -4  -5 919.470 471.265   7 
   4  -4  -4 454280. 6710.05   7 
   4  -4  -4 443256. 6176.48   8 
   4  -4  -4 448961. 6471.08   9 
   4  -4  -3 1874.98 527.677   7 
   4  -4  -3 2063.09 499.637   8 
   4  -4  -2 2682.21 577.630   7 
   4  -4  -1 6588.06 823.329   7 
   4  -4   0 1246.24 450.349   7 
  -4  -4   0 1269.92 351.633   8 
  -4  -4  -1 20201.2 1185.88   8 
   4  -4   1 19597.0 1410.38   7 
  -4  -4  -1 20063.5 1370.90   9 
  -4  -4  -2 325130. 4949.47   8 
  -4  -4  -2 328804. 5572.48   9 
  -4  -4  -3 83937.0 2656.22   8 
   4  -4   3 88931.8 2894.64   7 
  -4  -4  -3 88971.2 3039.17   9 
   4  -4   4 72075.8 2622.33   7 
  -4  -4  -4 73368.8 2631.61   8 
  -4  -4  -4 70293.2 2849.95   9 
  -4  -4  -5 45665.6 2209.39   8 
   4  -4   5 46988.6 2114.29   7 
  -4  -4  -6 155747. 4282.34   8 
   4  -4   6 151057. 3728.93   7 
   4  -4   7 2920.41 556.294   7 
  -4  -4  -7 4147.89 822.657   8 
  -4  -4  -8 61709.1 2988.45   8 
  -4  -4  -9 1403.74 542.811   8 
  -4  -4 -10 5723.17 1025.96   8 
  -4  -4 -10 6469.21 941.420  17 
   4  -4  10 5771.70 1020.74  16 
   4  -4  10 6288.08 1068.77  11 
  -4  -4 -11 2070.48 735.051   8 
   4  -4  11 3468.25 871.640  16 
  -4  -4 -11 1520.89 551.480  17 
   4  -4  11 1816.38 644.245  11 
  -4  -4 -12 69304.6 3633.79   8 
  -4  -4 -12 64534.6 3104.47  17 
   4  -4  12 69437.9 3551.66  16 
  -4  -4 -13 34272.4 2659.71   8 
  -4  -4 -13 29746.9 2168.45  17 
   4  -4  13 27851.7 2315.07  16 
  -4  -4 -13 32544.4 2246.28  10 
  -4  -4 -14 114685. 4189.77  17 
   4  -4  14 114641. 4728.59  16 
  -4  -4 -14 115097. 4201.23  10 
   4  -4  15-317.906 676.004  16 
  -4  -4 -15-111.209 475.956  10 
   4  -4  16 3481.40 936.687  16 
  -4  -4 -16 2035.95 653.659  10 
   4  -4  17-410.504 526.930  16 
  -4  -4 -17-178.373 529.616  10 
   4  -4  18 50654.7 2928.58  16 
  -4  -4 -18 50275.5 2552.65  10 
   4  -4  19 5738.52 997.838  16 
  -4  -4 -19 5906.35 865.674  10 
   4  -4  20 26353.2 1871.18  16 
   4  -4  21-70.5547 381.173  16 
   4  -4  22 11.4533 285.522  16 
  -4  -6  21 59196.8 2055.46  16 
  -4  -6  20 1227.51 448.015  16 
  -4  -6  20 1183.75 631.507  12 
  -4  -6  19 10125.2 1129.32  16 
  -4  -6  19 9234.00 1341.25  12 
  -4  -6  18 162.777 413.229  16 
  -4  -6  17 2801.05 734.179  16 
   4  -6 -16 17584.8 1541.53  18 
  -4  -6  16 17019.8 1685.81  16 
  -4  -6  15 53706.9 2982.94  16 
   4  -6 -15 52583.2 2782.09  18 
  -4  -6  14 5146.16 1034.99  16 
   4  -6 -14 7543.53 1160.37  18 
  -4  -6  13 33425.3 2365.51  16 
   4  -6 -12 4751.09 1226.39  17 
  -4  -6  12-315.494 509.859  16 
  -4  -6  11 143075. 4652.66  16 
   4  -6 -11 140717. 4561.66  17 
   4  -6 -10 797.705 823.380   9 
   4  -6 -10-116.776 488.977   8 
   4  -6 -10 1515.51 730.244  17 
  -4  -6  10 307.085 482.578  16 
   4  -6  -9 58394.9 3144.25   8 
  -4  -6   9 52195.9 2672.45  16 
   4  -6  -9 53172.5 2721.51  17 
   4  -6  -9 56821.4 3304.27   9 
   4  -6  -8 19001.0 1787.93   8 
   4  -6  -8 20157.3 1900.92   7 
   4  -6  -8 16574.0 1503.55  17 
  -4  -6   8 17577.6 1534.43  16 
   4  -6  -8 19461.3 1931.16   9 
  -4  -6   8 17065.4 1930.64  12 
   4  -6  -7 2862.19 796.388   7 
   4  -6  -7 3775.72 883.075   8 
   4  -6  -7 2053.02 601.978  17 
  -4  -6   7 2237.56 783.935  19 
  -4  -6   7 2427.25 653.352  16 
  -4  -6   7 1607.42 775.624  12 
   4  -6  -6 46295.2 2780.60   7 
  -4  -6   6 45559.9 2498.61  19 
  -4  -6   6 43274.1 2256.30  16 
   4  -6  -6 42250.6 2673.24  12 
  -4  -6   6 45207.9 2957.83  12 
   4  -6  -5 118319. 4391.33   7 
  -4  -6   5 107716. 3731.80  19 
   4  -6  -5 112852. 4171.34  12 
   4  -6  -4 1064.78 628.743   7 
  -4  -6   4 2105.00 781.605  12 
   4  -6  -4 1611.08 599.200  12 
   4  -6  -3 55068.1 2929.46   7 
   4  -6  -3 57057.6 3008.93  18 
  -4  -6   3 60510.3 3210.00  12 
   4  -6  -2 35391.9 2348.96   7 
   4  -6  -1 150.258 437.825   7 
   4  -6   0 18067.0 1703.21   7 
   4  -6   1 43857.0 2612.06   7 
   4  -6   2 5599.13 985.945   7 
  -4  -6  -2 5999.85 970.292  18 
  -4  -6  -2 8424.16 1228.19  12 
  -4  -6  -3 170087. 4787.27   8 
   4  -6   3 167090. 5083.30   7 
  -4  -6  -3 173144. 4878.15  18 
  -4  -6  -3 171051. 4580.08  17 
  -4  -6  -3 181155. 5316.26  12 
   4  -6   3 177036. 5691.18  12 
   4  -6   4 100.123 429.466   7 
  -4  -6  -4 843.388 458.680   8 
  -4  -6  -4 394.976 581.608   9 
  -4  -6  -4 483.614 518.086  17 
  -4  -6  -4-104.080 429.274  18 
   4  -6   4 447.938 682.189  12 
  -4  -6  -4 1061.97 645.843  10 
  -4  -6  -4 699.326 478.892  12 
   4  -6   5 16941.3 1613.18   7 
  -4  -6  -5 18148.7 1756.62   8 
  -4  -6  -5 18355.4 1645.84  18 
  -4  -6  -5 16313.3 1507.44  17 
  -4  -6  -5 15572.3 1449.51  10 
   4  -6   5 14623.7 1778.81  12 
  -4  -6  -5 16189.9 1851.64   9 
  -4  -6  -5 18979.5 1858.95  12 
   4  -6   6 8367.59 1162.79   7 
  -4  -6  -6 8950.56 1451.41   9 
  -4  -6  -6 10251.5 1431.20   8 
  -4  -6  -6 7888.67 1083.09  17 
  -4  -6  -6 8113.80 1133.30  18 
  -4  -6  -6 8195.22 1160.06  10 
  -4  -6  -7 106751. 4584.34   8 
  -4  -6  -7 105880. 3909.06  17 
  -4  -6  -7 96037.5 3710.68  18 
  -4  -6  -7 110301. 5107.64   9 
  -4  -6  -7 99201.3 3819.24  10 
  -4  -6  -8 1208.64 626.842   9 
  -4  -6  -8 1010.93 642.321   8 
  -4  -6  -8 471.649 437.928  17 
  -4  -6  -8 1458.05 581.341  18 
  -4  -6  -8 805.484 490.992  10 
  -4  -6  -9 15725.3 2029.28   8 
  -4  -6  -9 12374.6 1358.79  18 
  -4  -6  -9 12787.0 1461.13  17 
   4  -6   9 11344.1 1430.15  11 
  -4  -6  -9 12444.6 1450.74  10 
  -4  -6  -9 13623.0 2111.06   9 
  -4  -6 -10 368.520 656.156   8 
  -4  -6 -10 76.7372 797.855   9 
   4  -6  10-2164.37 791.635  16 
  -4  -6 -10-861.807 782.605  17 
  -4  -6 -10-156.521 464.239  10 
   4  -6  11 6480.51 1163.94  16 
  -4  -6 -11 6596.89 1100.64  17 
  -4  -6 -11 4985.74 985.465  10 
   4  -6  12 1000.20 683.261  16 
  -4  -6 -12 1794.99 606.936  10 
  -4  -6 -13 69989.7 3354.36  17 
   4  -6  13 64622.3 3592.18  16 
  -4  -6 -13 60825.3 3137.33  10 
   4  -6  14 3609.00 1046.57  16 
  -4  -6 -14 2963.09 849.075  10 
   4  -6  15 34267.0 2506.20  16 
  -4  -6 -15 37101.9 2337.82  10 
   4  -6  16 556.114 523.446  16 
  -4  -6 -16 103.099 425.543  10 
   4  -6  17 1600.94 571.064  16 
  -4  -6 -17 2056.89 606.823  10 
   4  -6  18 9.97602 444.599  16 
   4  -6  19 42438.6 1968.93  16 
   4  -6  19 38759.4 2437.45  12 
   4  -6  20 3962.57 744.809  12 
  -4  -8  17 4122.46 810.470  12 
  -4  -8  16 9782.75 1301.44  12 
   4  -8 -15 21452.4 1410.54  18 
  -4  -8  15 20253.0 2000.79  12 
   4  -8 -14 17168.6 1401.50  18 
  -4  -8  14 18296.4 2014.62  12 
   4  -8 -13 14078.4 1406.64  18 
  -4  -8  13 12118.0 1770.69  12 
   4  -8 -12 9103.11 1226.49  18 
  -4  -8  12 7762.47 1449.17  12 
   4  -8 -11 5402.20 1027.74  18 
  -4  -8  11 4468.19 1193.45  12 
   4  -8 -10 48898.9 2468.86  17 
   4  -8 -10 46371.2 2922.60  18 
  -4  -8  10 44881.6 3335.02  12 
   4  -8  -9 47505.3 3074.06  18 
   4  -8  -9 50551.2 2522.06  17 
  -4  -8   9 46319.5 3353.29  12 
  -4  -8   8 2767.34 758.446  19 
   4  -8  -8 2131.53 803.232  18 
  -4  -8   8 2938.02 1063.55  12 
  -4  -8   7 2258.86 678.031  19 
   4  -8  -7 3709.56 1062.41  18 
  -4  -8   7 5413.97 1247.20  12 
   4  -8  -6 360.339 603.337  18 
  -4  -8   6-229.425 665.013  12 
   4  -8  -5 19312.6 2078.42  18 
  -4  -8   5 17889.1 2023.36  12 
   4  -8  -5 16382.2 1873.64  12 
   4  -8  -4 102141. 4647.30  18 
  -4  -8   4 101303. 4568.27  12 
   4  -8  -4 95659.1 4308.23  12 
   4  -8  -3 11630.7 1625.36  18 
   4  -8  -3 12854.7 1665.15  12 
  -4  -8   3 14016.1 1715.84  12 
   4  -8  -2 728.840 597.521  18 
   4  -8  -2-154.881 581.248  12 
  -4  -8   2 1205.60 632.601  12 
   4  -8  -1 601.126 731.154  18 
  -4  -8   1 515.934 436.035  17 
  -4  -8   1 75.1195 580.200  12 
   4  -8  -1 1131.65 624.611  12 
  -4  -8   0 408.181 484.010  17 
   4  -8   0 941.697 701.646  18 
   4  -8   0 536.112 593.325  12 
  -4  -8   0 725.416 651.820  12 
  -4  -8  -1 41782.6 2478.67  17 
   4  -8   1 41391.8 2966.33  12 
  -4  -8  -1 46314.5 3032.92  12 
  -4  -8  -2 123998. 4254.20  17 
   4  -8   2 124261. 5130.79  12 
  -4  -8  -2 129766. 5064.36  12 
  -4  -8  -3 14394.7 1520.34  17 
  -4  -8  -3 15319.7 1844.77  12 
   4  -8   3 14151.2 1825.49  12 
  -4  -8  -4 2946.58 746.561  17 
   4  -8   4 3539.79 1066.91  12 
  -4  -8  -4 4138.70 1016.25  12 
  -4  -8  -5 5634.98 974.131  17 
   4  -8   5 5083.03 1208.26  12 
  -4  -8  -6 51305.0 2837.76  17 
   4  -8   6 49180.3 3536.55  12 
  -4  -8  -7 10657.0 1303.58  17 
   4  -8   7 10838.2 1720.16  12 
  -4  -8  -8 29197.4 2148.93  17 
   4  -8   8 29157.3 2898.25  12 
  -4  -8  -9-622.871 709.537  17 
   4  -8   9 809.473 944.399  12 
  -4  -8 -10 15969.0 1566.38  17 
   4  -8  10 18179.9 2355.76  12 
  -4  -8 -11 1192.91 670.783  17 
   4  -8  11-357.367 799.481  12 
  -4  -8 -12 38117.7 2227.64  17 
   4  -8  12 26577.4 2656.04  12 
  -4  -8 -13 17973.1 1530.18  17 
   4  -8  13 8914.73 1616.08  12 
   4  -8  14 11567.0 1683.85  12 
   4  -8  15 761.350 615.954  12 
   4  -8  16 1080.76 533.513  12 
  -4 -10  11 9091.46 1123.18  12 
  -4 -10  10 2916.28 745.755  12 
  -4 -10   9 9046.28 1228.75  12 
  -4 -10   8 4475.97 977.283  12 
  -4 -10   7 114.338 613.633  12 
  -4 -10   6 2207.48 786.212  12 
  -4 -10   5 13242.8 1495.06  12 
  -4 -10   4 4184.25 946.506  12 
  -4 -10   3 27800.0 2139.24  12 
  -4 -10   2 8638.24 1247.98  12 
  -4 -10   1 321.788 398.741  17 
   4 -10  -1 13.7036 651.996  12 
  -4 -10   1-298.372 640.849  12 
  -4 -10   0 23066.8 1563.77  17 
   4 -10   0 23657.0 2006.20  12 
  -4 -10   0 23902.0 2002.30  12 
  -4 -10  -1 30914.9 1816.04  17 
   4 -10   1 31346.0 2255.22  12 
  -4 -10  -2-261.024 533.323  17 
   4 -10   2 283.626 500.610  12 
  -4 -10  -3 2126.69 513.798  17 
   4 -10   3 5698.24 1055.11  12 
  -4 -10  -4-771.781 534.241  17 
   4 -10   4-505.820 579.025  12 
  -4 -10  -5-38.4207 479.909  17 
   4 -10   5-41.0315 496.188  12 
  -4 -10  -6-998.410 594.669  17 
   4 -10   6 372.013 461.261  12 
  -4 -10  -7 15047.0 1183.83  17 
   4 -10   7 12545.1 1455.32  12 
  -4 -10  -8 16820.3 1207.80  17 
   4 -10   8 11466.5 1355.20  12 
  -4 -10  -9 19310.6 1206.59  17 
   4 -10   9 13715.3 1384.84  12 
   4 -10  10-294.539 527.546  12 
   5  -1 -24 2028.75 621.508   6 
   5   1 -24 1564.89 610.476   6 
   5  -1 -23 31106.0 2303.61   6 
   5   1 -23 30598.2 2256.34   6 
   5   1 -22 23255.2 2157.95   6 
   5  -1 -22 22378.9 2161.88   6 
  -5  -1  22 22069.5 1534.92  16 
   5   1 -21 15667.6 1922.50   6 
   5  -1 -21 16846.8 1997.96   6 
  -5  -1  21 15625.5 1397.19  16 
   5  -1 -20 15534.2 1978.12   6 
   5   1 -20 16256.4 2052.83   6 
  -5  -1  20 17922.5 1644.08  16 
   5  -1 -19 22434.6 2473.71   6 
   5   1 -19 21213.0 2426.01   6 
  -5  -1  19 21103.3 1841.39  16 
   5  -1 -18 1645.09 965.284   6 
   5   1 -18 69.5012 805.933   6 
  -5  -1  18 2546.96 788.892  16 
   5  -1 -17 114656. 5373.62   6 
   5   1 -17 116838. 5361.77   6 
  -5  -1  17 114184. 4203.46  16 
   5  -1 -17 115273. 5506.64   1 
   5   1 -17 116350. 5479.97   1 
   5  -1 -16 35164.3 2970.55   6 
   5   1 -16 34869.6 2922.52   6 
  -5  -1  16 34173.8 2278.26  16 
   5  -1 -16 33716.6 2894.75   1 
   5   1 -16 31491.3 2736.19   1 
   5  -1 -15 17579.6 2085.77   6 
   5  -1 -15 20061.1 1625.73   8 
   5   1 -15 17252.7 2063.14   6 
  -5  -1  15 19630.0 1680.48  16 
   5  -1 -15 17097.5 1999.57   1 
   5   1 -15 19165.7 2129.68   1 
   5  -1 -14 5134.26 1116.57   6 
   5   1 -14 5380.02 1041.25   6 
   5  -1 -14 6202.99 900.044   8 
  -5  -1  14 5510.55 916.487  16 
   5  -1 -14 4287.98 1084.40   1 
   5   1 -14 5093.84 1130.42   1 
   5  -1 -13 56282.8 3263.97   1 
   5   1 -13 57714.5 3263.46   1 
   5  -1 -13 60740.4 2484.59   8 
   5   1 -12 15732.2 1651.66   1 
   5  -1 -12 15652.0 1638.66   1 
   5  -1 -12 15957.8 1214.62   8 
   5   1 -11 84117.8 3548.42   1 
   5  -1 -11 81832.7 3508.13   1 
   5  -1 -11 86521.1 2612.90   8 
   5   1 -10 324590. 6466.70   1 
   5  -1 -10 310648. 6419.03   1 
   5  -1 -10 321393. 4741.47   8 
   5  -1  -9 148016. 4128.03   1 
   5   1  -9 150946. 4131.37   1 
   5  -1  -9 148870. 3004.17   8 
   5   1  -8 194877. 4375.25   1 
   5  -1  -8 196594. 4433.52   1 
   5  -1  -8 193676. 3236.35   8 
   5  -1  -8 187085. 2632.48   7 
   5  -1  -7 82788.8 2727.81   1 
   5   1  -7 82055.2 2708.97   1 
   5  -1  -7 88637.5 2033.43   8 
   5  -1  -7 85134.2 1857.79   7 
   5   1  -6 284889. 4621.56   1 
   5  -1  -6 293633. 4733.11   1 
   5  -1  -6 290899. 3474.44   8 
   5  -1  -6 291965. 3517.99   7 
   5  -1  -5 65513.5 1561.77   8 
   5  -1  -4 69841.1 1514.74   8 
  -5  -1   3 256422. 3657.09   4 
   5  -1  -3 252020. 2755.81   8 
   5  -1  -3 259150. 2575.30   9 
   5  -1  -2 243523. 3179.68   2 
  -5  -1   2 244447. 3346.30   4 
  -5   1   2 249355. 3361.37   4 
   5  -1  -1 5762.26 517.789   2 
  -5   1   1 5584.66 526.512   4 
   5   1  -1 6107.19 527.768   2 
  -5  -1   1 5326.79 525.522   4 
  -5  -1   1 6263.91 313.334   9 
   5  -1   0 148194. 2518.95   2 
  -5   1   0 138284. 2420.41   4 
   5   1   0 144471. 2487.74   2 
  -5  -1   0 138931. 2429.54   4 
   5  -1   1 77454.0 1912.72   2 
   5   1   1 78798.2 1925.99   2 
   5  -1   2 678060. 5915.46   2 
   5   1   2 671217. 5836.58   2 
   5   1   3 992727. 7538.69   2 
   5  -1   3 999392. 7674.97   2 
   5  -1   4 57712.6 1997.70   2 
   5   1   4 54066.3 1932.20   2 
   5  -1   5 35788.3 1696.73   2 
   5   1   5 35104.6 1657.19   2 
  -5   1  -6 12664.7 1118.32   1 
  -5  -1  -6 14468.8 1120.00   3 
  -5   1  -6 14072.6 1097.91   3 
  -5  -1  -6 13501.7 1116.87   1 
  -5  -1  -7 22353.3 1544.45   1 
  -5  -1  -7 20000.0 1410.14   3 
  -5   1  -7 24838.5 1545.20   3 
  -5   1  -7 23746.3 1596.07   1 
  -5  -1  -8 176995. 4485.79   1 
  -5  -1  -8 184835. 4404.10   3 
  -5   1  -8 184871. 4366.88   3 
  -5   1  -8 188760. 4714.44   1 
  -5  -1  -9 129724. 4097.29   1 
  -5   1  -9 136145. 4020.75   3 
  -5   1  -9 137913. 4297.99   1 
  -5  -1  -9 126682. 3931.09   3 
  -5  -1 -10 1346.03 444.309   3 
  -5   1 -10 703.918 408.020   3 
  -5  -1 -10 660.402 500.327   1 
  -5   1 -10 743.534 518.214   1 
  -5   1 -11 29974.6 2241.34   1 
  -5  -1 -11 29018.9 2190.15   1 
   5  -1  12 8701.64 1204.99  15 
  -5  -1 -12 7004.24 1178.32   1 
  -5   1 -12 5981.47 1167.00   1 
  -5  -1 -13 34146.0 2649.83   6 
  -5   1 -13 31450.0 2495.65   6 
   5   1  13 32352.8 2299.74  15 
   5  -1  13 31316.0 2307.93  15 
  -5   1 -13 32607.1 2605.11   1 
   5   1  13 31479.0 2588.00   2 
   5  -1  13 29840.6 2497.47   2 
  -5  -1 -13 30885.9 2533.25   1 
  -5  -1 -14 16778.5 1963.91   6 
  -5   1 -14 18967.2 2070.08   6 
   5   1  14 19711.2 1876.31  15 
   5   1  14 18289.4 2118.42   2 
   5  -1  14 15522.6 1924.91   2 
  -5  -1 -15 64246.7 3825.30   6 
  -5   1 -15 65058.9 3850.50   6 
   5   1  15 67171.1 3525.07  15 
   5   1  15 67262.8 4152.60   2 
   5  -1  15 62813.8 3969.98   2 
  -5  -1 -16 81080.3 4385.28   6 
  -5   1 -16 88991.0 4612.08   6 
  -5  -1 -17 3908.38 1117.85   6 
  -5   1 -17 2654.32 1059.07   6 
  -5  -1 -18 98653.1 4832.43   6 
  -5   1 -18 107426. 5040.73   6 
  -5   1 -19 55789.4 3580.58   6 
  -5  -1 -19 54296.9 3530.65   6 
   5  -1  19 48114.3 2960.94  16 
  -5   1 -20 8817.07 1453.03   6 
  -5  -1 -20 9657.36 1498.62   6 
   5   1  20 8865.99 1163.94  16 
   5  -1  20 8295.57 1217.38  16 
  -5   1 -21 1825.81 789.668   6 
  -5  -1 -21 1513.14 652.609   6 
   5   1  21 1982.88 580.068  16 
   5  -1  21 1082.30 570.407  16 
  -5   1 -22-3.10545 488.168   6 
  -5  -1 -22 250.213 459.570   6 
   5   1  22 142.410 377.364  16 
   5  -1  22 1132.08 486.386  16 
  -5  -1 -23 1735.09 549.733   6 
  -5   1 -23 1660.34 523.089   6 
   5  -1  23 1578.33 430.746  16 
   5  -3 -23 16436.3 1347.31   6 
   5   3 -23 18920.7 1464.31   6 
  -5  -3  23 17970.0 1232.61  16 
   5  -3 -22 14138.2 1417.54   6 
   5   3 -22 14464.9 1527.99   6 
  -5  -3  22 13327.9 1211.83  16 
   5  -3 -21 7130.27 1226.22   6 
   5   3 -21 7746.24 1213.42   6 
  -5  -3  21 8344.03 1055.29  16 
   5  -3 -20 42226.3 2879.96   6 
   5   3 -20 46383.0 3015.39   6 
  -5  -3  20 45294.5 2559.47  16 
   5  -3 -19 13147.2 1744.87   6 
   5   3 -19 12005.3 1754.87   6 
  -5  -3  19 14924.9 1591.11  16 
   5   3 -18 16174.4 1993.91   6 
   5  -3 -18 18016.9 2048.83   6 
  -5  -3  18 16752.4 1737.80  16 
   5   3 -17 9419.78 1609.20   6 
   5  -3 -17 8656.12 1462.35   6 
  -5  -3  17 9997.21 1364.27  16 
   5  -3 -16 31233.5 2636.22   6 
   5  -3 -16 31994.7 2338.32   8 
   5   3 -16 35203.4 2814.56   6 
  -5  -3  16 33977.1 2409.17  16 
   5  -3 -16 27741.5 2580.64   1 
   5   3 -16 32212.5 2808.19   1 
   5  -3 -15 31538.5 2270.71   8 
   5   3 -15 27879.6 2438.58   6 
   5  -3 -15 29228.3 2486.68   6 
   5   3 -15 32259.7 2689.40   1 
   5  -3 -15 30250.6 2585.20   1 
  -5  -3  15 33477.9 2334.84  16 
   5   3 -14 117700. 4803.70   6 
   5  -3 -14 116018. 4092.56   8 
   5  -3 -14 120885. 4908.37   6 
   5  -3 -14 124632. 4928.13   1 
   5   3 -14 115495. 4743.66   1 
  -5  -3  14 121398. 4276.12  16 
   5  -3 -13 8347.66 1259.91   6 
   5   3 -13 6709.96 1186.67   6 
   5  -3 -13 8681.05 1141.44   8 
   5   3 -13 10766.6 1466.02   1 
   5  -3 -13 8071.40 1255.03   1 
  -5  -3  13 8654.92 1166.66  16 
   5  -3 -13 10458.7 1201.52  10 
   5  -3 -12 42323.1 2319.24   8 
  -5  -3  12 40035.1 2311.29  16 
   5  -3 -12 43443.1 2661.61   1 
   5   3 -12 40291.3 2566.32   1 
   5  -3 -11 11339.4 1333.13   1 
   5   3 -11 8906.94 1192.49   1 
   5  -3 -11 11500.3 1157.22   8 
   5  -3 -10 67894.3 2948.54   1 
   5   3 -10 70077.9 3050.68   1 
   5  -3 -10 68055.5 2419.84   7 
   5  -3 -10 67686.2 2648.94   8 
   5  -3  -9 205811. 4803.89   1 
   5   3  -9 212889. 4912.78   1 
   5  -3  -9 208672. 4440.58   8 
   5  -3  -9 209703. 4322.67   7 
   5  -3  -8 90617.4 2982.80   1 
   5   3  -8 87614.3 2960.30   1 
   5  -3  -8 91336.0 2832.26   8 
   5  -3  -8 90959.7 2851.28   7 
   5   3  -7 28422.2 1608.86   1 
   5  -3  -7 28433.3 1560.87   1 
   5  -3  -7 30772.9 1643.68   9 
   5  -3  -7 28802.0 1533.89   8 
   5  -3  -7 29314.0 1626.15   7 
   5   3  -6 7408.76 797.444   1 
   5  -3  -6 6946.22 745.394   1 
   5  -3  -6 7978.42 806.523   8 
   5  -3  -6 5929.26 742.389   7 
   5  -3  -6 7904.84 831.750   9 
   5  -3  -5 48209.5 1745.80   1 
  -5  -3   5 47932.5 1789.30   4 
   5   3  -5 49121.1 1778.97   1 
  -5   3   5 51186.9 1855.40   4 
   5  -3  -5 47359.3 1996.13   7 
   5  -3  -5 49052.1 1878.11   8 
   5  -3  -5 50491.1 1945.64   9 
   5  -3  -4 395530. 4658.61   1 
   5   3  -4 399451. 4723.29   1 
  -5   3   4 399497. 4784.56   4 
  -5  -3   4 389139. 4718.11   4 
   5  -3  -4 404568. 5199.12   8 
   5  -3  -4 395673. 5636.09   7 
   5  -3  -4 409867. 5282.22   9 
  -5  -3   3 19152.8 978.130   4 
  -5   3   3 18713.1 967.740   4 
   5  -3  -3 19547.1 1135.85   8 
   5  -3  -3 20606.5 1287.24   7 
   5  -3  -3 19770.8 1151.10   9 
  -5   3   2 39478.2 1310.58   4 
  -5  -3   2 38784.7 1284.97   4 
  -5  -3   1 108802. 2037.87   4 
  -5   3   1 114303. 2122.79   4 
  -5  -3   1 112641. 2050.44   8 
   5  -3  -1 115635. 2978.93   7 
   5   3   0 111262. 2093.97   2 
   5  -3   0 108349. 2055.85   2 
  -5  -3   0 112960. 2219.89   8 
   5  -3   0 117610. 3029.56   7 
  -5  -3   0 115114. 2618.81   9 
   5  -3   1 143447. 2533.86   2 
   5   3   1 144614. 2550.03   2 
  -5  -3  -1 145300. 2701.35   8 
  -5  -3  -1 147230. 3127.67   9 
   5   3   2 66382.1 1864.90   2 
   5  -3   2 69797.1 1906.50   2 
   5  -3   2 73464.9 2448.79   7 
  -5  -3  -2 71042.9 2263.81   9 
  -5  -3  -2 67267.9 1978.50   8 
   5   3   3 26057.3 1268.98   2 
   5  -3   3 25602.8 1256.71   2 
  -5  -3  -3 24820.8 1305.75   8 
   5  -3   3 25674.6 1494.45   7 
   5   3   4 73485.4 2242.70   2 
  -5   3  -4 75419.6 2128.21   3 
   5  -3   4 75281.1 2287.60   2 
  -5  -3  -4 74956.4 2112.53   3 
  -5  -3  -4 74019.6 2427.24   8 
   5  -3   4 76810.3 2564.54   7 
  -5  -3  -5-135.432 277.372   3 
   5   3   5 498.812 376.028   2 
  -5   3  -5-208.327 259.795   3 
   5  -3   5 35.1433 263.359   2 
   5  -3   5 183.680 295.970   7 
  -5  -3  -5-32.0480 331.771   8 
   5   3   6 150360. 3664.12   2 
  -5  -3  -6 145974. 3398.78   3 
  -5   3  -6 155010. 3513.93   3 
   5  -3   6 153359. 3744.36   2 
  -5  -3  -6 146423. 3860.89   8 
   5  -3   6 155890. 3633.29   7 
  -5  -3  -7 79110.5 2659.27   3 
   5  -3   7 74943.2 2771.02   2 
   5   3   7 80551.3 2852.68   2 
  -5   3  -7 79163.7 2693.27   3 
  -5  -3  -7 80282.3 3012.00   8 
   5  -3   7 86152.3 2665.73   7 
   5   3   8 51413.7 2461.05   2 
  -5   3  -8 48473.9 2263.19   3 
   5  -3   8 50207.2 2435.19   2 
  -5  -3  -8 48457.9 2230.38   3 
  -5  -3  -8 48275.3 2467.03   8 
   5   3   9 63734.1 2938.67   2 
   5  -3   9 60901.5 2860.32   2 
  -5  -3  -9 60868.3 2894.21   8 
   5   3  10 64395.5 3116.19   2 
   5  -3  10 69143.4 3254.30   2 
  -5  -3 -10 69538.5 3209.99   8 
  -5  -3 -11 8493.11 1212.26   8 
   5  -3  11 6711.82 1094.72   2 
   5   3  11 6494.01 1092.12   2 
  -5  -3 -11 7752.29 1060.45  17 
   5  -3  11 5528.93 1048.43  11 
  -5  -3 -12 23410.7 2010.54   8 
  -5  -3 -12 23217.7 2149.22   6 
  -5   3 -12 25194.8 2190.05   6 
   5   3  12 24149.7 1892.26  15 
  -5  -3 -12 20375.6 1690.83  17 
   5  -3  12 19193.5 1908.84   2 
   5   3  12 24699.1 2215.81   2 
  -5  -3 -13 21776.4 2001.18   8 
  -5  -3 -13 21202.5 2073.67   6 
  -5   3 -13 23068.9 2157.76   6 
   5   3  13 21560.8 1831.56  15 
  -5  -3 -13 20241.8 1737.89  17 
   5   3  13 19428.1 2112.58   2 
   5  -3  13 19409.5 2038.20   2 
  -5   3 -14 110886. 4758.22   6 
  -5  -3 -14 112585. 4607.85   8 
  -5  -3 -14 109325. 4706.39   6 
   5   3  14 121357. 4316.85  15 
   5  -3  14 97334.6 4599.06   2 
   5   3  14 97240.7 4689.86   2 
  -5   3 -15 28600.5 2502.71   6 
  -5  -3 -15 31833.7 2649.74   6 
   5   3  15 30616.2 2221.56  15 
  -5   3 -16 3435.23 1050.25   6 
  -5  -3 -16 2526.32 872.897   6 
   5  -3  16 1906.16 728.479  16 
  -5  -3 -16 2551.07 769.472  10 
  -5   3 -17 13.6038 666.455   6 
  -5  -3 -17-900.890 691.656   6 
   5  -3  17 495.895 603.736  16 
  -5  -3 -17 308.434 559.861  10 
  -5  -3 -18 1021.81 567.657   6 
  -5   3 -18 2309.33 899.655   6 
   5  -3  18 776.178 608.425  16 
  -5  -3 -18 1220.69 551.582  10 
  -5   3 -19 53394.5 3175.85   6 
  -5  -3 -19 48953.0 3029.93   6 
   5  -3  19 49523.1 2878.38  16 
  -5  -3 -19 48875.9 2329.42  10 
  -5  -3 -20 73507.5 3387.23   6 
  -5   3 -20 76858.8 3542.68   6 
   5  -3  20 70980.0 3179.00  16 
  -5  -3 -21 5.29419 459.942   6 
  -5   3 -21-203.526 569.372   6 
   5  -3  21 263.084 386.116  16 
  -5   3 -22 216.225 622.901   6 
   5  -3  22 170.799 328.123  16 
  -5  -5  22 46.4837 313.916  16 
  -5  -5  21 43961.4 2077.78  16 
  -5  -5  20 16850.9 1452.27  16 
  -5  -5  19 9305.85 1182.13  16 
  -5  -5  18 4313.93 921.220  16 
  -5  -5  17 10962.7 1386.94  16 
  -5  -5  16 20659.3 1883.27  16 
  -5  -5  15 33441.6 2405.99  16 
  -5  -5  14 6422.82 1097.36  16 
   5  -5 -13 5753.29 1086.38   8 
   5  -5 -13 6660.42 1203.44   9 
  -5  -5  13 7122.56 1152.33  16 
   5  -5 -12 3814.78 1008.30   9 
   5  -5 -12 4919.54 971.230   8 
  -5  -5  12 3438.69 810.829  16 
   5  -5 -11 122010. 4365.93   8 
  -5  -5  11 112357. 4001.14  16 
   5  -5 -11 106910. 3831.16  17 
   5  -5 -11 116676. 4466.30   9 
   5  -5 -10 68177.4 3186.67   8 
  -5  -5  10 63726.5 2917.87  16 
   5  -5 -10 63594.6 2899.59  17 
   5  -5 -10 63643.4 3228.26   9 
   5  -5  -9 3385.62 758.034   7 
   5  -5  -9 3834.46 865.939   9 
   5  -5  -9 3339.79 766.705   8 
   5  -5  -9 2487.91 656.067  17 
  -5  -5   9 3150.18 711.468  16 
   5  -5  -8 9259.32 1168.54   8 
   5  -5  -8 8894.08 1196.83   7 
   5  -5  -8 9125.36 1181.20   9 
   5  -5  -7 68991.0 2962.51   8 
   5  -5  -7 72673.7 3238.41   7 
   5  -5  -7 66293.1 3027.24   9 
   5  -5  -6 54204.0 2583.88   8 
   5  -5  -6 58144.3 2837.46   7 
   5  -5  -6 57331.3 2735.30   9 
   5  -5  -5 76594.5 2986.26   8 
   5  -5  -5 74243.6 3162.98   7 
   5  -5  -4 235149. 5598.29   7 
   5  -5  -3 290039. 6137.08   7 
   5  -5  -2 432.800 368.291   7 
   5  -5  -1 86561.6 3290.43   7 
   5  -5   0 2241.52 674.325   7 
  -5  -5  -1 15174.1 1184.30   8 
   5  -5   1 12256.7 1306.02   7 
  -5  -5  -2 74970.0 2716.63   8 
   5  -5   2 72603.6 3048.99   7 
  -5  -5  -2 75085.1 3058.22   9 
  -5  -5  -3 110951. 3487.12   8 
   5  -5   3 114278. 3855.59   7 
  -5  -5  -3 115241. 3936.89   9 
   5  -5   4 5030.14 879.375   7 
  -5  -5  -4 4804.35 805.179   8 
  -5  -5  -4 5361.08 953.876   9 
   5  -5   5 3245.83 723.210   7 
  -5  -5  -5 3111.87 778.208   9 
  -5  -5  -5 2585.72 671.665   8 
  -5  -5  -6 27727.9 2102.54   8 
   5  -5   6 25567.5 1824.86   7 
  -5  -5  -6 25055.5 2194.82   9 
  -5  -5  -7 47644.1 2917.99   8 
  -5  -5  -7 50735.1 2554.12  17 
  -5  -5  -7 49919.9 3230.86   9 
  -5  -5  -8 30621.0 2444.13   8 
  -5  -5  -8 26593.2 1944.64  17 
  -5  -5  -8 27142.1 2567.89   9 
   5  -5   8 27390.3 2175.89  11 
  -5  -5  -9 22849.2 2230.56   8 
  -5  -5  -9 24058.3 2505.71   9 
  -5  -5  -9 20156.2 1700.09  17 
   5  -5   9 18610.9 1788.39  16 
   5  -5   9 21862.5 2048.52  11 
  -5  -5 -10 62361.4 4184.74   9 
  -5  -5 -10 61504.9 3655.43   8 
  -5  -5 -10 61883.5 3068.49  17 
   5  -5  10 60427.0 3254.79  16 
   5  -5  10 58407.8 3348.29  11 
  -5  -5 -10 56500.9 2908.30  10 
  -5  -5 -11 6661.08 1487.64   9 
  -5  -5 -11 6416.75 1264.02   8 
  -5  -5 -11 6889.49 1073.24  17 
   5  -5  11 8744.66 1350.10  16 
  -5  -5 -11 6530.96 1136.68  10 
   5  -5  11 6436.74 1226.06  11 
  -5  -5 -12 79886.0 4374.37   8 
  -5  -5 -12 77297.0 4826.13   9 
   5  -5  12 74966.4 3867.40  16 
  -5  -5 -12 71831.8 3397.10  17 
  -5  -5 -12 76790.3 3493.28  10 
   5  -5  13 101541. 4594.58  16 
  -5  -5 -13 102844. 4085.42  17 
  -5  -5 -13 105395. 4122.33  10 
   5  -5  14 605.300 731.290  16 
  -5  -5 -14 40.5558 489.364  10 
   5  -5  15 2736.62 913.586  16 
  -5  -5 -15-98.4477 518.928  10 
   5  -5  16 10473.3 1433.27  16 
  -5  -5 -16 13956.0 1457.38  10 
   5  -5  17 1094.69 576.303  16 
  -5  -5 -17 1187.46 532.130  10 
   5  -5  18 16830.5 1612.46  16 
  -5  -5 -18 18257.8 1458.37  10 
   5  -5  19 8514.93 1061.86  16 
   5  -5  20 1100.27 464.161  16 
  -5  -7  19 2050.86 592.076  12 
  -5  -7  18 1293.31 435.458  16 
  -5  -7  18 801.560 540.986  12 
  -5  -7  17 4528.22 809.456  16 
  -5  -7  17 4169.61 1003.45  12 
   5  -7 -16 22228.4 1564.99  18 
  -5  -7  16 22250.1 1777.34  16 
  -5  -7  16 19162.6 2046.86  12 
   5  -7 -15 7568.79 1026.12  18 
  -5  -7  15 8666.31 1225.90  16 
  -5  -7  15 7673.29 1472.05  12 
  -5  -7  14 10761.3 1349.85  16 
   5  -7 -14 10842.6 1322.70  18 
  -5  -7  14 12323.6 1853.78  12 
  -5  -7  13 4174.64 935.826  16 
  -5  -7  13 2336.02 824.284  19 
   5  -7 -13 4570.12 953.369  18 
  -5  -7  13 4465.21 1304.61  12 
  -5  -7  12 5208.24 977.674  16 
  -5  -7  12 6249.27 1211.08  19 
   5  -7 -12 5651.88 1085.84  18 
  -5  -7  12 5859.01 1422.04  12 
   5  -7 -11 21847.4 2090.90  18 
  -5  -7  11 21652.0 1867.54  16 
  -5  -7  11 21209.8 2059.31  19 
  -5  -7  11 24125.3 2538.83  12 
  -5  -7  10 44728.9 2883.05  19 
   5  -7 -10 48395.5 3152.16  18 
  -5  -7  10 46717.8 2660.12  16 
   5  -7 -10 52139.8 2714.42  17 
  -5  -7  10 44271.3 3305.55  12 
   5  -7  -9 5651.88 1173.34  18 
   5  -7  -9 8676.03 1184.89  17 
  -5  -7   9 6020.36 984.490  16 
  -5  -7   9 6344.70 1225.76  19 
  -5  -7   9 6575.94 1371.35  12 
  -5  -7   8 2943.96 755.167  16 
   5  -7  -8 3595.04 850.460  17 
   5  -7  -8 3607.38 1003.95  18 
  -5  -7   8 2549.63 782.424  19 
  -5  -7   8 3871.52 1101.95  12 
   5  -7  -7 28429.1 2372.01   7 
  -5  -7   7 23529.1 1800.08  16 
  -5  -7   7 23275.7 2026.51  19 
   5  -7  -7 25320.4 2362.76  18 
  -5  -7   7 23533.3 2308.24  12 
   5  -7  -6 9536.42 1445.10   7 
  -5  -7   6 11504.9 1460.65  19 
   5  -7  -6 10557.1 1606.35  18 
  -5  -7   6 11979.6 1690.85  12 
   5  -7  -5 30219.6 2455.65   7 
   5  -7  -5 24389.5 2332.09  18 
  -5  -7   5 28932.2 2146.25  19 
   5  -7  -5 25890.5 2230.83  12 
  -5  -7   5 25636.7 2307.71  12 
   5  -7  -4 118614. 4787.06   7 
  -5  -7   4 110222. 4054.93  19 
   5  -7  -4 112884. 4760.99  18 
   5  -7  -4 112422. 4438.46  12 
  -5  -7   4 111857. 4643.15  12 
   5  -7  -3 74463.6 3797.21   7 
  -5  -7   3 67571.1 3150.78  19 
   5  -7  -3 69271.5 3660.76  18 
   5  -7  -3 64166.1 3375.46  12 
  -5  -7   3 73479.0 3708.96  12 
   5  -7  -2 5135.74 1113.76   7 
   5  -7  -2 4719.31 987.627  18 
  -5  -7   2 5029.90 947.763  19 
   5  -7  -2 3318.11 898.442  12 
  -5  -7   2 5711.70 1125.78  12 
   5  -7  -1 17255.8 1867.88   7 
   5  -7  -1 16425.5 1750.92  18 
  -5  -7   1 19176.5 1906.32  12 
   5  -7  -1 14425.6 1647.39  12 
   5  -7   0 16546.1 1841.91   7 
   5  -7   0 15282.4 1636.20  18 
   5  -7   0 13933.2 1671.74  12 
  -5  -7   0 14135.1 1671.55  12 
   5  -7   1 1011.63 660.218   7 
   5  -7   1 1294.51 643.248  18 
  -5  -7  -1-563.799 708.533  12 
   5  -7   1 831.468 523.078  12 
   5  -7   2 77482.2 3907.97   7 
  -5  -7  -2 78684.0 3375.45  17 
   5  -7   2 76588.2 3503.08  18 
   5  -7   2 80066.7 3981.15  12 
  -5  -7  -2 87193.3 4016.07  12 
   5  -7   3 32045.1 2524.47   7 
  -5  -7  -3 33858.5 2242.82  17 
  -5  -7  -3 33129.9 2549.08  12 
   5  -7   3 33405.9 2666.47  12 
   5  -7   4 21583.1 2119.93   7 
  -5  -7  -4 21015.7 1822.65  17 
   5  -7   4 20048.7 2163.83  12 
  -5  -7  -4 21463.4 1831.74  10 
  -5  -7  -4 21391.8 2132.70  12 
   5  -7   5 1711.45 877.556   7 
  -5  -7  -5 1302.15 929.864   8 
  -5  -7  -5 1966.22 661.957  17 
  -5  -7  -5 1316.54 598.859  10 
   5  -7   5 1129.55 804.500  12 
  -5  -7  -6 20581.8 2150.55   8 
  -5  -7  -6 19116.4 1754.72  17 
   5  -7   6 20220.0 2303.29  12 
  -5  -7  -6 22526.3 1976.42  10 
  -5  -7  -7 5950.54 1021.60  17 
  -5  -7  -7 5443.09 1073.22  10 
   5  -7   7 5110.15 1327.96  12 
  -5  -7  -8 28250.9 2169.77  17 
  -5  -7  -8 27233.7 2192.91  10 
   5  -7   8 29340.9 2882.08  12 
  -5  -7  -9 1056.23 556.256  17 
   5  -7   9 2253.47 1223.34  12 
  -5  -7  -9 396.599 544.497  10 
  -5  -7 -10 2242.08 643.268  17 
   5  -7  10 2872.23 1140.95  12 
  -5  -7 -10 1866.03 722.442  10 
  -5  -7 -11 8733.19 1221.87  17 
   5  -7  11 5892.92 1617.75  12 
  -5  -7 -11 9808.63 1342.20  10 
  -5  -7 -12 42273.9 2566.26  17 
  -5  -7 -12 40823.8 2584.33  10 
   5  -7  12 37793.8 3425.30  12 
  -5  -7 -13 46740.2 2623.58  17 
  -5  -7 -13 40219.3 2468.74  10 
   5  -7  13 37341.3 3355.03  12 
  -5  -7 -14 24907.1 1889.73  10 
   5  -7  14 22808.8 2573.19  12 
   5  -7  15 2935.00 1125.46  12 
   5  -7  16 360.257 633.360  12 
   5  -7  17-213.023 519.308  12 
   5  -7  18 10064.6 1110.36  12 
  -5  -9  14 1881.48 574.562  12 
  -5  -9  13-99.9763 545.921  12 
  -5  -9  12 2025.84 700.309  12 
   5  -9 -11 1026.47 467.902  18 
  -5  -9  11 690.380 568.835  12 
   5  -9 -10 5123.26 981.915  18 
  -5  -9  10 3836.07 991.449  12 
   5  -9  -9 96041.9 4101.27  18 
  -5  -9   9 89037.7 4071.94  12 
   5  -9  -8-201.897 639.377  18 
  -5  -9   8 215.645 732.158  12 
   5  -9  -7 2255.43 861.926  18 
  -5  -9   7 1460.20 725.302  12 
   5  -9  -6 9625.05 1531.57  18 
  -5  -9   6 7283.84 1266.49  12 
  -5  -9   5 17471.8 1574.30  17 
   5  -9  -5 19294.5 2097.60  18 
  -5  -9   5 18680.0 1935.51  12 
  -5  -9   4 28273.9 1990.18  17 
  -5  -9   4 33330.3 2527.24  12 
  -5  -9   3 2297.94 683.755  17 
  -5  -9   3 4478.13 1001.46  12 
   5  -9  -3 3235.31 945.812  12 
  -5  -9   2 35.6094 405.421  17 
  -5  -9   2-335.380 688.008  12 
   5  -9  -2-574.519 645.419  12 
  -5  -9   1 8032.21 1069.58  17 
  -5  -9   1 9341.86 1410.98  12 
   5  -9  -1 10020.9 1450.24  12 
  -5  -9   0 83.6483 448.501  17 
  -5  -9   0 101.575 587.995  12 
   5  -9   0-62.6168 709.657  12 
  -5  -9  -1 75626.7 3254.16  17 
   5  -9   1 75238.7 3768.23  12 
  -5  -9  -2 537.239 454.921  17 
   5  -9   2 457.234 598.325  12 
  -5  -9  -2-4.06286 585.119  12 
  -5  -9  -3 6049.55 989.888  17 
   5  -9   3 4075.17 1022.41  12 
  -5  -9  -4 8936.69 1140.08  17 
   5  -9   4 7357.04 1307.40  12 
  -5  -9  -5-56.3017 646.836  17 
   5  -9   5 833.943 604.560  12 
  -5  -9  -6 2816.93 611.317  17 
   5  -9   6 3971.65 960.148  12 
  -5  -9  -7 46155.9 2481.30  17 
   5  -9   7 41635.1 2948.49  12 
  -5  -9  -8-534.424 551.999  17 
   5  -9   8 1476.05 779.711  12 
  -5  -9  -9 430.177 456.553  17 
   5  -9   9 762.702 644.298  12 
  -5  -9 -10 14155.9 1271.08  17 
   5  -9  10 10246.0 1504.68  12 
  -5  -9 -11 4407.86 835.291  17 
   5  -9  11 427.116 591.749  12 
   5  -9  12 4328.52 898.659  12 
   5  -9  13 13642.8 1345.46  12 
   6   0 -25 38.8906 467.851   6 
   6   0 -24-571.161 586.804   6 
   6   0 -23 21.3758 582.382   6 
   6   0 -22 14751.2 1798.93   6 
   6   0 -21 747.086 776.454   6 
   6   0 -20 32324.7 2913.80   6 
   6   0 -19 152.892 638.499   6 
   6   0 -18 49965.0 3648.74   6 
  -6   0  18 52832.5 2745.87  16 
   6   0 -17-10.7407 752.883   6 
  -6   0  17-53.7538 496.968  16 
   6   0 -17 304.224 651.184   1 
   6   0 -16 271225. 8079.44   6 
  -6   0  16 281481. 6170.09  16 
   6   0 -16 268612. 8052.20   1 
   6   0 -15 244.227 626.162   6 
  -6   0  15-431.939 605.168  16 
   6   0 -15-523.452 746.090   1 
   6   0 -14 46086.0 3114.99   6 
   6   0 -14 40938.3 2934.66   1 
   6   0 -13-1194.26 634.446   1 
   6   0 -12 2214.81 492.982   8 
   6   0 -12 1188.52 586.430   1 
   6   0 -11 422.871 276.455   8 
   6   0 -11 1384.02 643.876   1 
   6   0 -10 71161.1 2004.79   8 
   6   0 -10 65078.9 2995.04   1 
   6   0  -9 124.458 167.169   8 
   6   0  -9-32.4338 378.174   1 
   6   0  -8 415460. 4062.72   8 
   6   0  -8 398645. 6438.69   1 
   6   0  -7 57.6394 128.755   8 
   6   0  -7-550.221 369.644   1 
   6   0  -6 46142.6 1133.02   8 
   6   0  -5 13.5862 107.183   8 
   6   0  -4 244254. 2139.63   8 
   6   0  -3 40.5343 274.979   2 
   6   0  -2 988132. 6917.62   2 
   6   0  -1-33.6798 277.765   2 
   6   0   0 164688. 2937.19   2 
   6   0   1-64.7661 301.002   2 
   6   0   2 47613.8 1726.82   2 
   6   0   3 618.935 400.017   2 
   6   0   4 5254.89 698.751   2 
   6   0   5-18.0681 347.226   2 
   6   0   6 10818.0 1105.41   2 
  -6   0  -7-200.276 429.805   3 
   6   0   7-191.270 431.371   2 
   6   0   8 271371. 5736.08   2 
  -6   0  -8 270939. 5501.90   3 
  -6   0  -9 242.957 462.828   1 
   6   0   9-104.840 510.456   2 
  -6   0  -9 282.430 412.539   3 
   6   0  10 34951.3 2348.77   2 
  -6   0 -10 36269.6 2245.59   3 
  -6   0 -10 35361.9 2327.84   1 
  -6   0 -11-252.762 557.108   3 
   6   0  11-690.427 697.871   2 
   6   0  12 43875.2 2629.21  15 
   6   0  12 38806.8 2770.75   2 
   6   0  13-312.191 515.510  15 
   6   0  13 378.612 553.775   2 
  -6   0 -14 31655.6 2672.63   6 
   6   0  14 29842.0 2355.65  15 
   6   0  14 30632.3 2739.66   2 
  -6   0 -15-96.9005 670.654   6 
   6   0  15-168.377 602.968  15 
  -6   0 -16 14877.6 1989.42   6 
  -6   0 -17-15.2406 706.637   6 
  -6   0 -18 20770.8 2295.85   6 
  -6   0 -19 602.160 758.967   6 
  -6   0 -20 28986.7 2534.71   6 
   6   0  20 25897.2 1989.27  16 
  -6   0 -21-309.063 513.538   6 
   6   0  21 136.634 383.635  16 
  -6   0 -22 9450.45 1202.07   6 
   6   0  22 8867.04 950.521  16 
  -6   0 -23-1050.71 468.341   6 
   6  -2 -24 2911.61 660.004   6 
   6   2 -24 1071.46 568.157   6 
   6  -2 -23 18494.0 1663.30   6 
   6   2 -23 18099.4 1653.63   6 
  -6  -2  23 15568.6 1149.40  16 
   6  -2 -22 6788.34 1148.70   6 
   6   2 -22 7496.89 1283.17   6 
  -6  -2  22 7320.53 919.662  16 
   6  -2 -21 15977.3 1850.28   6 
   6   2 -21 14540.3 1798.59   6 
  -6  -2  21 14262.1 1350.10  16 
   6  -2 -20 4410.70 1188.94   6 
   6   2 -20 4938.74 1179.42   6 
  -6  -2  20 3393.36 758.509  16 
   6  -2 -19 128019. 5572.45   6 
   6   2 -19 135789. 5683.26   6 
  -6  -2  19 130483. 4513.13  16 
   6  -2 -18 177.051 614.921   6 
   6   2 -18 473.823 670.755   6 
  -6  -2  18 327.899 482.275  16 
   6  -2 -17 72749.7 4279.25   6 
   6   2 -17 81926.1 4436.04   6 
  -6  -2  17 73355.8 3448.50  16 
   6  -2 -16 28988.5 2654.24   6 
   6   2 -16 28132.3 2598.68   6 
  -6  -2  16 28748.1 2133.36  16 
   6   2 -16 26442.2 2551.53   1 
   6  -2 -16 28529.0 2676.43   1 
   6  -2 -15 86701.6 4447.88   6 
   6   2 -15 81488.5 4228.76   6 
   6  -2 -15 86192.9 3470.63   8 
  -6  -2  15 84608.3 3558.78  16 
   6   2 -15 81785.5 4243.66   1 
   6  -2 -15 83373.5 4331.80   1 
   6  -2 -14 30931.8 2599.42   6 
   6   2 -14 34312.4 2695.18   6 
   6  -2 -14 33557.8 2091.29   8 
  -6  -2  14 33683.5 2195.07  16 
   6   2 -14 30369.2 2526.74   1 
   6  -2 -14 34082.0 2694.25   1 
   6  -2 -13 18210.4 1991.28   6 
   6   2 -13 17255.7 1895.91   6 
   6  -2 -13 17866.0 1472.67   8 
  -6  -2  13 16529.7 1501.91  16 
   6   2 -13 16443.4 1798.60   1 
   6  -2 -13 14521.0 1716.60   1 
   6   2 -12 5245.97 1017.33   1 
   6  -2 -12 3249.81 870.991   1 
   6  -2 -12 4171.85 729.349   8 
   6  -2 -11 5336.33 991.306   1 
   6   2 -11 4246.38 902.488   1 
   6  -2 -11 5504.19 755.333   8 
   6   2 -10 1622.29 585.000   1 
   6  -2 -10 1202.26 523.291   1 
   6  -2 -10 1922.44 487.503   8 
   6   2  -9 141434. 4090.07   1 
   6  -2  -9 137807. 4076.03   1 
   6  -2  -9 139139. 3288.10   8 
   6  -2  -9 147757. 3102.69   7 
   6   2  -8 611.710 407.838   1 
   6  -2  -8 300.239 360.086   1 
   6  -2  -8 588.309 265.453   7 
   6  -2  -8 431.264 248.775   8 
   6   2  -7 6022.14 795.295   1 
   6  -2  -7 6465.76 833.309   1 
   6  -2  -7 5276.62 612.027   8 
   6  -2  -7 6370.02 687.724   7 
   6  -2  -6 2161.09 497.547   1 
   6   2  -6 2560.99 501.036   1 
   6  -2  -6 2529.25 458.252   7 
   6  -2  -6 2863.47 453.776   8 
  -6  -2   5 4121.07 615.921   4 
  -6   2   5 4363.86 615.010   4 
   6  -2  -5 4935.43 556.990   8 
   6  -2  -5 4939.85 616.899   7 
   6  -2  -5 4499.94 503.735   9 
  -6   2   4 2010.07 419.938   4 
  -6  -2   4 1029.91 350.111   4 
   6  -2  -4 1619.35 406.834   7 
   6  -2  -4 1904.66 331.289   9 
   6  -2  -4 1522.97 338.126   8 
  -6   2   3 355895. 4529.61   4 
   6  -2  -3 352122. 4109.62   8 
   6  -2  -3 351429. 3926.31   9 
   6  -2  -2 615.354 273.488   2 
   6   2  -2 795.314 288.960   2 
  -6   2   2 436.359 252.644   4 
  -6  -2   2 539.471 252.559   4 
   6  -2  -1 20960.7 1021.03   2 
  -6   2   1 20979.7 1052.60   4 
   6   2  -1 19840.6 1004.61   2 
  -6  -2   1 20264.5 1033.55   4 
  -6  -2   1 20804.1 680.582   8 
  -6  -2   1 20158.4 844.764   9 
   6   2   0 2412.76 439.874   2 
   6  -2   0 2940.00 441.770   2 
  -6  -2   0 2401.91 389.308   4 
  -6   2   0 2264.23 387.606   4 
  -6  -2   0 2267.02 294.880   8 
  -6  -2   0 3015.72 380.544   9 
   6   2   1 95868.1 2320.42   2 
   6  -2   1 98671.6 2359.35   2 
   6   2   2 327.204 314.439   2 
   6  -2   2 491.646 307.639   2 
   6   2   3 211082. 3762.12   2 
   6  -2   3 212302. 3831.87   2 
   6   2   4 50840.0 1982.49   2 
   6  -2   4 52193.1 2036.20   2 
   6  -2   5 8617.90 920.492   2 
   6   2   5 8602.27 906.395   2 
  -6   2  -6 41472.1 1922.63   3 
   6   2   6 42317.0 2048.64   2 
   6  -2   6 42020.2 2078.76   2 
  -6  -2  -6 37936.6 1851.55   3 
  -6  -2  -7 37732.2 1966.35   3 
   6  -2   7 40086.8 2147.41   2 
   6   2   7 41013.1 2154.57   2 
  -6   2  -7 38415.9 1962.46   3 
   6   2   8 1546.37 588.927   2 
  -6  -2  -8 2055.95 538.941   3 
  -6   2  -8 2192.50 521.265   3 
   6  -2   8 1520.08 543.958   2 
  -6  -2  -9 304859. 6176.69   3 
  -6   2  -9 312609. 6203.10   3 
   6  -2   9 321141. 6697.63   2 
  -6  -2 -10 445.253 375.585   3 
  -6   2 -10 215.175 461.952   3 
   6  -2  10 1298.44 747.876   2 
   6   2  10-291.709 551.758   2 
   6   2  11 24803.6 2133.80   2 
   6  -2  11 25037.1 2118.28   2 
   6  -2  11 23803.4 2033.50  15 
   6  -2  11 26080.2 2227.85  11 
   6   2  12 9580.04 1257.85  15 
  -6  -2 -12 11166.8 1251.94  17 
   6  -2  12 9901.89 1397.65  15 
   6  -2  12 6386.21 1196.26   2 
   6   2  12 7021.82 1323.28   2 
  -6  -2 -13 44555.8 3006.58   6 
  -6   2 -13 49383.3 3198.26   6 
   6   2  13 48778.8 2848.25  15 
   6   2  13 47353.9 3261.18   2 
   6  -2  13 39098.0 2884.32   2 
  -6  -2 -14 19891.7 2105.53   6 
  -6   2 -14 19214.8 2115.87   6 
   6   2  14 17163.6 1753.80  15 
   6  -2  14 12055.1 1739.99   2 
   6   2  14 18272.6 2255.59   2 
  -6   2 -15 17290.8 2040.44   6 
  -6  -2 -15 19524.2 2005.15   8 
  -6  -2 -15 17450.9 2060.31   6 
   6   2  15 19525.2 1928.45  15 
   6   2  15 17948.4 2325.13   2 
   6  -2  15 15804.7 2166.10   2 
  -6  -2 -16 3594.49 987.532   6 
  -6   2 -16 4573.40 1186.03   6 
   6   2  16 3258.19 908.114  15 
  -6  -2 -17-2203.87 903.876   6 
  -6   2 -17 566.238 727.421   6 
  -6  -2 -18 8612.70 1507.51   6 
  -6   2 -18 5666.20 1259.49   6 
   6  -2  18 6503.96 1233.52  16 
  -6  -2 -18 4995.89 899.685  10 
  -6  -2 -19 54322.9 3348.95   6 
  -6   2 -19 55319.2 3427.48   6 
   6  -2  19 50757.8 2951.81  16 
  -6  -2 -20 14210.1 1697.17   6 
  -6   2 -20 13364.5 1666.62   6 
   6   2  20 12796.5 1243.85  16 
   6  -2  20 13315.4 1502.82  16 
  -6  -2 -21 2542.95 773.192   6 
  -6   2 -21 3832.77 864.805   6 
   6  -2  21 2949.49 699.689  16 
  -6  -2 -22 5763.86 860.489   6 
  -6   2 -22 6688.60 959.922   6 
   6  -2  22 8643.23 950.954  16 
  -6  -4  23 305.539 320.793  16 
  -6  -4  22 25856.3 1553.31  16 
   6  -4 -22 23987.7 1391.16  13 
  -6  -4  21 4260.52 725.875  16 
  -6  -4  20 47617.8 2526.03  16 
  -6  -4  19-3.09522 427.430  16 
   6   4 -18-23.2363 842.012   6 
  -6  -4  18 688.833 557.200  16 
  -6  -4  17 3608.11 915.631  16 
  -6  -4  16 40404.2 2606.97  16 
   6  -4 -15 11349.2 1609.54   8 
  -6  -4  15 9558.12 1296.13  16 
   6  -4 -14 68758.4 3342.57   8 
  -6  -4  14 66549.6 3255.32  16 
   6  -4 -14 64710.4 3303.32   9 
   6  -4 -13 65024.4 3164.55   8 
  -6  -4  13 64895.0 3142.93  16 
   6  -4 -13 66966.9 3293.33   9 
   6  -4 -12 6302.59 990.108   9 
   6  -4 -12 5070.47 907.285   8 
  -6  -4  12 4957.96 961.678  16 
   6  -4 -11 57594.6 2795.95   8 
  -6  -4  11 58567.7 2815.71  16 
   6  -4 -11 58036.0 2871.46   9 
   6  -4 -10 185815. 4815.35   8 
  -6  -4  10 180788. 4740.62  16 
   6  -4 -10 186053. 4966.17   9 
   6   4  -9 1158.34 468.795   1 
   6  -4  -9 1424.81 442.915   7 
   6  -4  -9 1465.12 561.492   9 
   6  -4  -9 578.537 441.848   8 
   6   4  -8 42863.4 2100.80   1 
   6  -4  -8 41330.9 2152.07   8 
   6  -4  -8 44901.7 2330.40   7 
   6  -4  -8 40091.5 2145.14   9 
   6   4  -7 18521.5 1311.44   1 
   6  -4  -7 20808.1 1488.44   8 
   6  -4  -7 19546.0 1532.09   7 
   6  -4  -7 18849.5 1429.14   9 
   6  -4  -6 4407.14 752.925   7 
   6  -4  -6 3809.21 669.028   9 
   6  -4  -6 4280.79 682.626   8 
   6  -4  -5 517.892 351.463   7 
   6  -4  -5 938.376 436.615   9 
   6  -4  -5 776.538 393.857   8 
   6  -4  -4 240290. 5123.90   7 
   6  -4  -3 36492.0 1990.62   7 
   6  -4  -2 45773.8 2255.07   7 
   6  -4  -1 597.001 341.761   7 
  -6  -4   1 990.714 320.354   8 
   6  -4   0 2783.49 674.652   7 
  -6  -4   0 2815.56 491.017   8 
  -6  -4  -1 9149.47 818.534   8 
   6  -4   1 10946.8 1178.31   7 
  -6  -4  -1 9742.92 981.634   9 
  -6  -4  -2 269285. 4596.42   8 
   6  -4   2 275550. 5559.92   7 
  -6  -4  -2 267428. 5083.80   9 
  -6  -4  -3 54356.3 2231.46   8 
   6  -4   3 55864.2 2529.94   7 
  -6  -4  -3 54873.4 2440.75   9 
  -6  -4  -4 262967. 5643.66   9 
  -6  -4  -4 273584. 5351.97   8 
   6  -4   4 255972. 5466.21   7 
  -6   4  -5 7140.36 742.391   3 
  -6  -4  -5 7892.30 1013.33   8 
   6  -4   5 7377.35 982.638   7 
  -6   4  -6 106012. 2975.10   3 
   6  -4   6 104582. 3475.62   7 
  -6  -4  -6 109121. 3856.36   8 
  -6   4  -7 42519.7 2015.15   3 
   6  -4   7 42233.9 2175.27   7 
  -6  -4  -7 43519.6 2559.84   8 
  -6  -4  -8 27057.5 2155.19   8 
  -6  -4  -9 8150.05 1295.63   8 
  -6  -4  -9 7212.06 995.200  17 
   6  -4   9 7203.72 1274.77  11 
  -6  -4 -10 62327.4 3448.86   8 
  -6  -4 -10 61192.7 2888.83  17 
   6  -4  10 61266.7 3393.68  11 
  -6  -4 -11 604.423 660.219   8 
  -6  -4 -11 357.679 515.544  17 
   6  -4  11 473.945 533.847  11 
  -6  -4 -12 13612.1 1780.08   8 
  -6  -4 -12 9869.06 1290.91  17 
  -6  -4 -13 1265.65 709.638   8 
  -6  -4 -13 2165.44 837.825  17 
   6  -4  13 654.366 759.054  16 
  -6  -4 -14 44802.5 2615.37  17 
   6  -4  14 41515.5 2951.94  16 
   6  -4  15 5894.33 1242.64  16 
  -6  -4 -15 5329.05 1019.83  10 
  -6   4 -16 14443.5 1722.11   6 
   6  -4  16 13705.4 1687.38  16 
  -6  -4 -16 15347.9 1582.62  10 
  -6   4 -17 1153.57 756.797   6 
   6  -4  17 468.924 531.136  16 
  -6  -4 -17 416.254 466.990  10 
   6  -4  18 10091.6 1382.00  16 
  -6  -4 -18 9656.86 1155.08  10 
   6  -4  19 813.788 501.588  16 
  -6  -4 -19 83.9854 357.492  10 
   6  -4  20 27673.0 1815.79  16 
  -6  -4 -20 24975.9 1401.80  10 
   6  -4  21 6216.88 791.366  16 
  -6  -6  21 54721.4 1961.64  16 
  -6  -6  20 4190.21 676.588  16 
  -6  -6  20 3262.75 702.266  12 
  -6  -6  19 2608.85 636.381  16 
  -6  -6  19 2061.45 667.800  12 
  -6  -6  18 1590.15 574.055  16 
  -6  -6  18 1454.86 757.709  12 
  -6  -6  17 3822.97 828.698  16 
   6  -6 -17 3631.95 702.142  18 
  -6  -6  17 3311.72 953.397  12 
   6  -6 -16 3824.07 790.500  18 
  -6  -6  16 1709.04 652.224  16 
  -6  -6  15 29890.3 2203.84  16 
  -6  -6  14 11780.3 1462.31  16 
  -6  -6  13 61829.0 3154.07  16 
  -6  -6  12 120.254 494.318  16 
   6  -6 -11 51704.8 3059.11   8 
  -6  -6  11 48559.7 2733.53  16 
   6  -6 -10 2552.12 719.361   8 
  -6  -6  10 2549.31 723.204  16 
  -6  -6  10 893.905 651.693  12 
   6  -6  -9 171883. 5548.58   7 
  -6  -6   9 161456. 4718.95  16 
   6  -6  -9 160556. 4551.25  17 
  -6  -6   9 157227. 5670.81  12 
   6  -6  -8 12875.9 1546.02   7 
  -6  -6   8 10291.5 1209.29  16 
  -6  -6   8 9763.77 1481.11  12 
   6  -6  -7 941.423 555.188   7 
  -6  -6   7 886.400 514.377  16 
  -6  -6   7 641.481 512.515  19 
  -6  -6   7 711.193 536.585  12 
   6  -6  -6 12960.7 1514.19   7 
  -6  -6   6 9750.54 1124.63  16 
  -6  -6   6 11290.3 1350.21  19 
  -6  -6   6 12418.7 1601.34  12 
   6  -6  -6 13259.8 1495.11  12 
   6  -6  -5 10009.1 1309.36   7 
  -6  -6   5 9530.65 1094.29  16 
  -6  -6   5 9388.85 1224.74  19 
   6  -6  -5 9874.93 1283.92  12 
  -6  -6   5 8695.53 1326.03  12 
   6  -6  -4 420.915 476.359   7 
  -6  -6   4 1001.95 397.159  19 
   6  -6  -4-237.765 545.780  12 
  -6  -6   4-36.1560 472.468  12 
   6  -6  -3 174084. 5379.91   7 
  -6  -6   3 175947. 4807.67  19 
  -6  -6   3 187650. 5552.08  12 
   6  -6  -3 168146. 4997.77  12 
   6  -6  -2 26184.8 2122.44   7 
   6  -6  -2 28358.2 2185.90  18 
  -6  -6   2 27426.0 1915.82  19 
  -6  -6   2 28726.7 2203.92  12 
   6  -6  -1 2901.71 792.769   7 
  -6  -6   1 1705.31 542.850  19 
   6  -6  -1 902.900 609.194  18 
  -6  -6   1 1719.89 736.924  12 
   6  -6   0 43.2941 448.208   7 
  -6  -6   0 136.013 338.963  19 
  -6  -6   0 830.268 563.968  12 
   6  -6   1 8209.95 1215.11   7 
   6  -6   1 7719.96 1332.69  12 
  -6  -6  -1 8819.83 1273.93  12 
  -6  -6  -2 6417.00 942.447   8 
   6  -6   2 5604.52 1050.95   7 
  -6  -6  -2 5906.70 1009.89  12 
   6  -6   2 5108.09 1071.45  12 
  -6  -6  -3 146131. 4439.59   8 
   6  -6   3 145361. 4998.74   7 
  -6  -6  -3 145972. 4381.30  17 
   6  -6   3 151561. 5241.86  12 
  -6  -6  -3 164176. 5204.67  12 
  -6  -6  -4 2853.21 829.668   9 
   6  -6   4 1006.01 617.610   7 
  -6  -6  -4 2390.99 652.314   8 
  -6  -6  -4 2756.31 696.369  17 
  -6  -6  -4 3043.43 763.630  10 
   6  -6   4 1930.36 758.276  12 
  -6  -6  -4 1241.05 633.124  12 
   6  -6   5 746.984 452.670   7 
  -6  -6  -5 1154.17 589.170   8 
  -6  -6  -5 1319.28 755.322   9 
  -6  -6  -5 1606.16 589.300  17 
  -6  -6  -5 328.131 548.893  10 
   6  -6   5-396.430 759.885  11 
   6  -6   5 353.879 786.396  12 
   6  -6   6 844.158 537.597   7 
  -6  -6  -6-677.136 528.406   9 
  -6  -6  -6-181.017 666.773   8 
  -6  -6  -6 651.696 439.575  17 
  -6  -6  -6-196.175 506.969  10 
   6  -6   6 111.737 635.869  11 
  -6  -6  -7 143914. 5556.89   8 
  -6  -6  -7 147649. 4682.79  17 
  -6  -6  -7 145466. 5948.39   9 
   6  -6   7 146851. 5111.84  11 
  -6  -6  -7 138745. 4725.25  10 
  -6  -6  -8 56843.2 3646.60   8 
  -6  -6  -8 51596.3 2820.80  17 
  -6  -6  -8 55037.6 3055.78  10 
  -6  -6  -8 57727.2 3965.14   9 
   6  -6   8 55743.7 3252.87  11 
  -6  -6  -9 712.668 801.045   9 
  -6  -6  -9 1980.07 786.942   8 
  -6  -6  -9 805.366 524.805  17 
  -6  -6  -9 2133.26 772.643  10 
   6  -6   9 2701.26 990.615  11 
  -6  -6 -10 1817.75 666.511  17 
  -6  -6 -10 2053.79 715.255  10 
   6  -6  10 1746.65 815.873  11 
  -6  -6 -11 21878.4 1939.30  17 
  -6  -6 -11 23014.8 2032.11  10 
   6  -6  12 2764.62 835.234  16 
  -6  -6 -12 1813.48 666.484  17 
  -6  -6 -12 2569.49 829.952  10 
  -6  -6 -13 60363.9 3087.78  17 
   6  -6  13 49804.6 3197.89  16 
  -6  -6 -13 57318.7 3082.97  10 
   6  -6  14 20150.4 2011.53  16 
  -6  -6 -14 26981.4 2151.22  17 
  -6  -6 -14 23021.1 1943.35  10 
   6  -6  15 31769.3 2361.62  16 
  -6  -6 -15 37070.9 2306.82  10 
   6  -6  16 695.019 448.009  16 
  -6  -6 -16 397.242 537.404  10 
   6  -6  17 1236.28 521.226  16 
  -6  -6 -17 934.443 468.213  10 
   6  -6  18 938.175 409.385  16 
   6  -6  18 1056.36 616.566  12 
   6  -6  19 25718.3 1763.19  12 
  -6  -8  17 2441.86 591.166  12 
   6  -8 -16 12954.3 1006.94  18 
  -6  -8  16 11156.4 1245.29  12 
   6  -8 -15 28236.7 1689.08  18 
  -6  -8  15 26833.0 2048.91  12 
   6  -8 -14 21897.1 1656.29  18 
  -6  -8  14 18810.4 1832.46  12 
   6  -8 -13 10596.0 1294.06  18 
  -6  -8  13 10522.7 1482.41  12 
  -6  -8  12 4512.48 948.613  19 
   6  -8 -12 4427.20 961.959  18 
  -6  -8  12 3661.91 1045.12  12 
  -6  -8  11 1333.80 537.678  19 
   6  -8 -11 2425.04 816.628  18 
  -6  -8  11 2188.68 783.159  12 
   6  -8 -10 99905.1 4510.03  18 
  -6  -8  10 90682.5 4355.63  12 
   6  -8  -9 11591.7 1691.38  18 
  -6  -8   9 10593.7 1452.16  19 
  -6  -8   9 11555.2 1650.69  12 
   6  -8  -8 1847.75 713.009  18 
  -6  -8   8 718.874 538.720  19 
  -6  -8   8 1609.76 757.307  12 
  -6  -8   7 1886.02 666.317  19 
   6  -8  -7 2222.63 875.170  18 
  -6  -8   7 1044.36 787.774  12 
  -6  -8   6 5652.88 1090.11  19 
   6  -8  -6 6264.71 1341.87  18 
  -6  -8   6 5598.94 1133.02  12 
   6  -8  -5 43776.2 3198.00  18 
  -6  -8   5 39564.6 2805.80  12 
   6  -8  -4 108750. 4953.95  18 
   6  -8  -4 109236. 4541.66  12 
  -6  -8   4 103582. 4502.74  12 
   6  -8  -3 160.722 533.847  18 
  -6  -8   3 644.725 720.922  12 
   6  -8  -3 673.040 633.646  12 
   6  -8  -2 24044.3 2261.05  18 
  -6  -8   2 26096.6 2290.85  12 
   6  -8  -2 22530.8 2044.34  12 
   6  -8  -1 23329.5 2185.33  18 
   6  -8  -1 21835.1 2049.32  12 
  -6  -8   1 27401.5 2345.14  12 
  -6  -8   0 1604.18 680.203  17 
   6  -8   0 885.687 619.542  18 
   6  -8   0 964.830 610.761  12 
  -6  -8   0 468.036 808.813  12 
  -6  -8  -1 57843.4 2990.05  17 
   6  -8   1 59530.9 3438.88  12 
  -6  -8  -1 64041.8 3543.77  12 
  -6  -8  -2 37176.7 2427.24  17 
   6  -8   2 35099.6 2712.90  12 
  -6  -8  -2 42320.2 2948.97  12 
  -6  -8  -3 2170.86 688.016  17 
   6  -8   3 2794.20 910.821  12 
  -6  -8  -3 1639.68 759.067  12 
  -6  -8  -4 65229.9 3194.78  17 
   6  -8   4 63565.3 3710.03  12 
  -6  -8  -5 8400.80 1214.44  17 
   6  -8   5 10058.4 1621.85  12 
  -6  -8  -6 36434.1 2400.23  17 
   6  -8   6 33421.2 2802.81  12 
  -6  -8  -7 7610.71 1156.27  17 
   6  -8   7 7625.46 1477.07  12 
  -6  -8  -8 37605.5 2404.59  17 
   6  -8   8 34337.6 2900.17  12 
  -6  -8  -9 20328.0 1753.08  17 
   6  -8   9 25232.1 2529.81  12 
  -6  -8 -10 16324.8 1559.95  17 
   6  -8  10 16360.0 2023.88  12 
  -6  -8 -11 624.181 494.535  17 
   6  -8  11-135.851 689.055  12 
  -6  -8 -12 8187.90 1182.15  17 
   6  -8  12 5523.91 1255.90  12 
  -6  -8 -13 7002.14 1059.13  17 
   6  -8  13-285.563 658.281  12 
   6  -8  14 19176.3 1831.43  12 
   6  -8  15 5732.52 933.298  12 
  -6 -10  11 907.533 478.846  12 
  -6 -10  10-276.238 454.432  12 
  -6 -10   9 12381.2 1257.90  12 
  -6 -10   8 11208.3 1246.51  12 
  -6 -10   7 7560.09 1063.49  12 
  -6 -10   6-254.856 425.507  12 
  -6 -10   5 12766.0 1370.16  12 
  -6 -10   4 6858.03 899.632  17 
  -6 -10   4 6933.00 1073.28  12 
  -6 -10   3 18243.2 1422.56  17 
  -6 -10   3 22134.0 1810.81  12 
  -6 -10   2 3953.95 673.632  17 
  -6 -10   2 4958.07 963.649  12 
  -6 -10   1 1504.54 532.848  17 
  -6 -10   0-31.2112 361.190  17 
   6 -10   0-214.133 469.763  12 
  -6 -10  -1 22055.9 1577.38  17 
   6 -10   1 20208.9 1727.73  12 
  -6 -10  -2 24512.8 1664.31  17 
   6 -10   2 25488.6 1897.71  12 
  -6 -10  -3 11044.4 1131.73  17 
   6 -10   3 11022.7 1277.09  12 
  -6 -10  -4 5498.57 789.730  17 
   6 -10   4 7128.33 1040.15  12 
  -6 -10  -5 3036.33 651.825  17 
   6 -10   5 3034.96 705.115  12 
  -6 -10  -6 5648.54 768.319  17 
   6 -10   6 5615.26 939.252  12 
  -6 -10  -7 5858.65 753.459  17 
   6 -10   7 6285.40 916.061  12 
  -6 -10  -8 34064.6 1632.44  17 
   6 -10   8 25992.5 1713.15  12 
  -6 -10  -9 30144.2 1435.80  17 
   6 -10   9 23943.8 1529.87  12 
   7  -1 -24 1414.04 604.588   6 
   7   1 -24 234.593 456.800   6 
   7  -1 -23 7159.67 1145.92   6 
   7   1 -23 8470.21 1241.11   6 
   7  -1 -22 31255.6 2511.16   6 
   7   1 -22 33998.8 2598.87   6 
   7  -1 -21 5426.84 1253.97   6 
   7   1 -21 2869.30 954.550   6 
  -7  -1  21 4350.12 765.600  16 
   7  -1 -20 895.748 799.865   6 
   7   1 -20 378.240 717.642   6 
  -7  -1  20 780.894 532.388  16 
   7   1 -19 24818.9 2570.87   6 
   7  -1 -19 25346.8 2613.87   6 
  -7  -1  19 28852.1 2047.29  16 
   7  -1 -18 84939.3 4739.01   6 
   7   1 -18 85740.2 4753.19   6 
  -7  -1  18 92670.9 3740.41  16 
   7  -1 -17 8654.69 1519.52   6 
   7   1 -17 10930.3 1784.28   6 
  -7  -1  17 11323.2 1337.54  16 
   7   1 -17 10819.4 1853.12   1 
   7  -1 -17 9308.40 1858.35   1 
   7  -1 -16 95383.0 4869.33   6 
   7   1 -16 100673. 4955.75   6 
  -7  -1  16 100574. 3834.33  16 
   7   1 -16 102945. 4985.95   1 
   7  -1 -16 95949.8 4869.10   1 
   7   1 -15 70470.3 4000.06   6 
   7  -1 -15 65405.1 3907.01   6 
  -7  -1  15 68649.5 3093.81  16 
   7   1 -15 63268.3 3831.33   1 
   7  -1 -15 65248.5 3913.79   1 
   7  -1 -14 56341.2 3482.79   6 
   7   1 -14 55692.3 3425.25   6 
  -7  -1  14 53806.5 2650.93  16 
   7  -1 -14 47509.3 3197.85   1 
   7   1 -14 46832.7 3157.92   1 
   7  -1 -13 25157.3 2255.56   1 
   7   1 -13 23038.8 2158.65   1 
   7  -1 -13 29108.1 1706.96   8 
   7  -1 -12 3588.53 890.372   1 
   7   1 -12 2398.08 793.529   1 
   7  -1 -12 2483.41 528.636   8 
   7   1 -11 12232.9 1422.90   1 
   7  -1 -11 11317.9 1363.32   1 
   7  -1 -11 11735.5 985.368   8 
   7  -1 -10 58605.5 2867.50   1 
   7   1 -10 58929.0 2850.00   1 
   7  -1 -10 62855.6 2092.53   8 
   7  -1  -9 200978. 5001.60   1 
   7   1  -9 213015. 5099.78   1 
   7  -1  -9 214342. 3597.88   8 
   7   1  -8 214848. 4913.93   1 
   7  -1  -8 217682. 4979.98   1 
   7  -1  -8 235362. 3561.19   8 
   7  -1  -8 229238. 3457.74   7 
   7  -1  -7 989.870 425.772   1 
   7   1  -7 901.909 479.781   1 
   7  -1  -7 1263.84 331.024   7 
   7   1  -7 1013.77 147.183   8 
   7  -1  -7 819.515 263.977   8 
   7  -1  -6 119193. 2260.99   8 
  -7   1   5 890.746 381.266   4 
  -7  -1   5 369.571 297.196   4 
   7  -1  -5 885.244 217.367   9 
   7  -1  -5 938.662 237.072   8 
  -7   1   4 63399.9 2146.59   4 
  -7  -1   4 62880.0 2170.93   4 
   7  -1  -4 62031.7 1286.56   9 
  -7  -1   3 115143. 2792.37   4 
   7   1  -3 106952. 2570.78   2 
  -7   1   3 112600. 2757.66   4 
   7  -1  -3 111515. 2613.94   2 
  -7   1   2 139100. 2934.39   4 
   7   1  -2 139872. 2831.94   2 
  -7  -1   2 133742. 2916.93   4 
   7  -1  -2 138092. 2812.18   2 
   7   1  -1 13679.5 927.549   2 
   7  -1  -1 13886.4 919.543   2 
  -7   1   1 14115.2 937.250   4 
  -7  -1   1 13052.1 920.280   4 
  -7  -1   1 13610.5 462.020   9 
  -7   1   0 49269.1 1737.72   4 
  -7  -1   0 48900.9 1720.76   4 
   7  -1   0 52442.5 1814.53   2 
   7   1   0 51916.2 1802.70   2 
   7  -1   1 43298.2 1714.68   2 
   7   1   1 42770.9 1698.64   2 
   7   1   2 970374. 8281.02   2 
   7  -1   2 990737. 8442.05   2 
   7  -1   3 656327. 7136.70   2 
   7   1   3 643251. 6988.68   2 
   7   1   4 1529.99 464.206   2 
   7  -1   4 1802.58 507.776   2 
   7  -1   5 1508.44 458.047   2 
   7   1   5 1513.00 501.858   2 
   7  -1   6 5422.34 845.767   2 
   7   1   6 5102.54 828.533   2 
   7   1   7 24947.6 1754.66   2 
  -7  -1  -7 23930.5 1629.25   3 
  -7   1  -7 22364.4 1575.69   3 
   7  -1   7 24771.5 1761.67   2 
   7   1   8 30328.8 2034.70   2 
   7  -1   8 28534.6 1982.42   2 
  -7  -1  -8 27073.0 1823.09   3 
  -7   1  -8 26854.2 1815.60   3 
  -7  -1  -9 108037. 3800.00   3 
   7   1   9 110677. 4072.86   2 
   7  -1   9 102265. 3962.26   2 
  -7   1  -9 104103. 3728.03   3 
   7   1  10 30203.2 2262.93   2 
  -7  -1 -10 28999.3 2100.04   3 
   7  -1  10 30580.5 2272.04   2 
  -7   1 -10 30903.6 2148.76   3 
   7   1  11-667.044 730.701   2 
  -7   1 -11-72.2852 587.971   3 
  -7  -1 -11-93.5228 426.090   3 
   7  -1  11 97.3249 710.369   2 
   7   1  12 8567.02 1255.37  15 
   7  -1  12 7903.07 1255.54  15 
   7   1  12 7947.99 1447.81   2 
   7  -1  12 6823.25 1190.28   2 
   7  -1  13 37541.8 2634.77  15 
   7   1  13 38653.4 2619.57  15 
   7   1  13 35787.7 2871.83   2 
   7  -1  13 32061.8 2698.38   2 
  -7  -1 -14 20707.8 2204.32   6 
  -7   1 -14 22087.4 2277.27   6 
   7  -1  14 21419.8 2126.40  15 
   7   1  14 20849.6 2023.47  15 
   7   1  14 18661.8 2280.85   2 
   7  -1  14 19021.0 2186.16   2 
  -7  -1 -15 42214.8 3174.06   6 
  -7   1 -15 38349.3 3030.75   6 
   7   1  15 39196.8 2777.65  15 
   7   1  15 40105.3 3373.26   2 
   7  -1  15 31876.3 3001.84   2 
  -7  -1 -16 55412.9 3646.82   6 
  -7   1 -16 57391.8 3706.66   6 
   7   1  16 54565.7 3332.74  15 
  -7  -1 -17 4497.71 1103.16   6 
  -7   1 -17 6940.56 1396.09   6 
  -7  -1 -18 2576.61 953.763   6 
  -7   1 -18 5041.96 1181.35   6 
  -7  -1 -19 53993.8 3399.41   6 
  -7   1 -19 53161.5 3385.37   6 
   7  -1  19 51146.4 2974.12  16 
  -7  -1 -20 25127.4 2204.45   6 
  -7   1 -20 23843.7 2214.65   6 
   7   1  20 26333.8 1874.82  16 
   7  -1  20 29799.4 2142.07  16 
  -7  -1 -21 1498.87 650.815   6 
  -7   1 -21 819.088 514.649   6 
   7  -1  21 997.891 497.504  16 
   7   1  21 1311.85 518.661  16 
  -7  -1 -22 4866.02 838.344   6 
  -7   1 -22 5951.92 941.500   6 
   7   1  22 4084.20 571.150  16 
   7  -1  22 6618.83 848.920  16 
   7  -3 -23 6528.07 891.988   6 
   7   3 -23 7210.81 981.140   6 
  -7  -3  23 8026.84 819.712  16 
   7  -3 -22 1938.53 643.302   6 
   7   3 -22 2099.97 712.906   6 
  -7  -3  22 3291.18 611.428  16 
   7  -3 -21 174.939 508.164   6 
   7   3 -21 1246.31 654.625   6 
  -7  -3  21 876.946 438.938  16 
   7  -3 -20 59331.5 3372.50   6 
   7   3 -20 60043.3 3384.41   6 
  -7  -3  20 59918.1 2890.90  16 
   7  -3 -19 17356.7 1982.79   6 
   7   3 -19 17903.6 2048.24   6 
  -7  -3  19 20091.7 1778.70  16 
   7  -3 -18 412.331 618.311   6 
   7   3 -18 398.265 672.449   6 
  -7  -3  18 334.654 476.108  16 
   7  -3 -17 14625.3 1884.80   6 
   7   3 -17 11719.7 1716.07   6 
  -7  -3  17 15354.4 1662.03  16 
   7  -3 -16 21877.7 2255.88   6 
   7   3 -16 21055.9 2241.98   6 
  -7  -3  16 27132.3 2120.18  16 
   7   3 -16 25027.4 2611.62   1 
   7  -3 -16 21498.6 2380.20   1 
   7  -3 -15 125294. 5147.10   6 
   7   3 -15 127666. 5187.34   6 
   7  -3 -15 131924. 4483.41   8 
  -7  -3  15 125117. 4435.84  16 
   7   3 -15 119869. 5109.96   1 
   7  -3 -15 124014. 5170.74   1 
   7  -3 -14 76797.0 3941.08   6 
   7   3 -14 79889.4 4022.49   6 
   7  -3 -14 83291.4 3457.82   8 
  -7  -3  14 82409.8 3515.94  16 
   7   3 -14 78485.5 4018.61   1 
   7  -3 -14 78633.2 3975.15   1 
   7  -3 -13 644.709 483.087   8 
   7  -3 -13 1538.12 947.177   6 
   7   3 -13 297.862 654.806   6 
  -7  -3  13 475.598 451.145  16 
   7  -3 -13 102.851 475.380   1 
   7   3 -13-67.9502 536.893   1 
   7  -3 -12 1858.65 606.466   8 
  -7  -3  12 1062.07 531.012  16 
   7  -3 -12 464.709 527.351   1 
   7   3 -12 1993.14 713.010   1 
   7  -3 -11 348.717 485.793   1 
   7   3 -11 941.478 485.263   1 
   7  -3 -11 709.706 385.088   9 
   7  -3 -11 479.426 392.990   8 
   7   3 -10 81177.3 3352.77   1 
   7  -3 -10 74754.5 3201.32   1 
   7  -3 -10 74078.6 2807.06   9 
   7  -3 -10 76511.1 2828.63   8 
   7   3  -9 138114. 4161.70   1 
   7  -3  -9 136091. 4102.08   1 
   7  -3  -9 130766. 3575.17   8 
   7  -3  -9 137848. 3672.06   7 
   7  -3  -9 131558. 3593.65   9 
   7   3  -8 68687.8 2758.17   1 
   7  -3  -8 68160.0 2729.09   1 
  -7  -3   8 66702.0 2718.20   4 
  -7   3   8 69845.2 2792.73   4 
   7  -3  -8 71186.8 2532.19   8 
   7  -3  -8 66798.4 2535.99   7 
   7  -3  -8 71348.2 2523.74   9 
   7   3  -7 6222.48 846.328   1 
   7  -3  -7 5575.83 787.415   1 
  -7   3   7 5892.02 833.768   4 
  -7  -3   7 5908.19 846.125   4 
   7  -3  -7 6228.12 757.513   8 
   7  -3  -7 5766.70 813.738   7 
   7  -3  -7 5715.19 726.549   9 
  -7  -3   6 113.847 300.997   4 
   7  -3  -6-14.7721 335.277   1 
   7   3  -6-205.254 294.821   1 
  -7   3   6-202.873 330.764   4 
   7  -3  -6 269.198 346.457   7 
   7  -3  -6-94.6345 247.640   9 
   7  -3  -6 251.358 267.667   8 
   7  -3  -5 10702.4 935.359   1 
   7   3  -5 10198.9 944.775   1 
  -7  -3   5 8681.23 876.301   4 
  -7   3   5 9334.34 907.260   4 
   7  -3  -5 9357.40 872.093   8 
   7  -3  -5 9546.82 980.032   7 
   7  -3  -5 9702.83 873.114   9 
  -7   3   4 253349. 4290.02   4 
  -7  -3   4 241664. 4226.68   4 
   7  -3  -4 257507. 4834.17   7 
  -7  -3   3 7728.49 743.758   4 
  -7   3   3 7564.05 732.368   4 
   7  -3  -3 8036.93 924.666   7 
  -7   3   2 120425. 2736.98   4 
  -7  -3   2 113639. 2625.74   4 
   7  -3  -2 115965. 3303.32   7 
   7   3  -1 144549. 2879.41   2 
   7  -3  -1 144505. 2870.22   2 
  -7   3   1 142860. 2919.45   4 
  -7  -3   1 140911. 2837.65   4 
   7  -3  -1 141754. 3695.68   7 
  -7  -3   1 144535. 2257.49   8 
   7  -3   0 21383.0 1126.13   2 
   7   3   0 20679.3 1122.92   2 
  -7  -3   0 21915.7 988.128   8 
  -7  -3   0 20772.3 1128.20   9 
   7   3   1 69841.3 2132.84   2 
   7  -3   1 69612.2 2123.61   2 
  -7  -3  -1 66917.2 1889.80   8 
  -7  -3  -1 67712.7 2149.23   9 
   7  -3   2 2155.83 472.765   2 
   7   3   2 3224.62 567.400   2 
  -7  -3  -2 2385.41 476.141   8 
   7  -3   3 17296.9 1184.58   2 
   7   3   3 16842.8 1189.33   2 
  -7  -3  -3 15855.0 1149.44   8 
   7   3   4 165442. 3819.14   2 
   7  -3   4 159491. 3770.37   2 
  -7  -3  -4 156361. 3800.78   8 
  -7  -3  -5 52.5609 286.120   3 
  -7   3  -5 166.106 312.877   3 
   7   3   5 184.033 391.968   2 
   7  -3   5 194.346 327.102   2 
  -7  -3  -5 670.652 422.951   8 
  -7  -3  -6 357.340 348.020   3 
  -7   3  -6 509.296 310.491   3 
   7   3   6-98.0449 382.982   2 
   7  -3   6 249.683 416.072   2 
  -7  -3  -7 11617.7 1137.77   3 
  -7   3  -7 10331.5 1112.39   3 
   7   3   7 10789.4 1198.70   2 
   7  -3   7 11554.8 1234.00   2 
   7  -3   7 9685.04 1079.07   7 
  -7  -3  -8 89025.6 3237.29   3 
  -7   3  -8 92985.6 3326.38   3 
   7  -3   8 87354.5 3444.33   2 
   7   3   8 93792.8 3548.50   2 
  -7  -3  -9 22335.1 1722.27   3 
  -7   3  -9 23444.6 1782.28   3 
   7   3   9 23682.4 1888.99   2 
   7  -3   9 22483.8 1866.98   2 
  -7  -3  -9 24982.9 2004.93   8 
  -7  -3 -10 19782.6 1840.66   8 
  -7   3 -10 18882.3 1689.97   3 
   7  -3  10 19585.8 1848.18   2 
   7   3  10 18089.6 1754.55   2 
  -7  -3 -10 18341.9 1566.93  17 
   7  -3  10 20550.7 1925.43  11 
  -7  -3 -11 1917.43 626.691   8 
   7   3  11 164.642 687.073   2 
   7  -3  11 2529.07 893.111   2 
  -7  -3 -11 2325.56 695.057  17 
   7  -3  11 1804.85 742.941  11 
  -7  -3 -12 337.751 603.546   6 
  -7   3 -12-819.663 765.906   6 
  -7  -3 -12 250.454 467.750   8 
   7   3  12-2170.70 890.189   2 
   7  -3  12 246.841 583.227   2 
  -7  -3 -12-319.191 476.062  17 
   7   3  12 53.5669 592.415  15 
   7  -3  12 472.264 681.235  11 
  -7  -3 -13 19321.9 1966.49   8 
  -7  -3 -13 17256.5 1917.36   6 
  -7   3 -13 19548.8 2072.97   6 
   7   3  13 18426.6 1796.56  15 
  -7  -3 -13 17228.3 1579.19  17 
   7  -3  13 15232.0 1946.34   2 
   7   3  13 14104.9 1831.82   2 
  -7  -3 -14 119874. 4998.78   6 
  -7   3 -14 126377. 5155.99   6 
   7   3  14 125294. 4591.05  15 
   7   3  14 115752. 5290.13   2 
   7  -3  14 109129. 5067.21   2 
  -7  -3 -15 27633.8 2457.00   6 
  -7   3 -15 29806.8 2588.52   6 
   7   3  15 30328.0 2299.92  15 
  -7  -3 -16 1497.90 795.315   6 
  -7   3 -16 1303.86 766.500   6 
   7   3  16 1181.82 665.519  15 
   7  -3  16 634.078 647.944  16 
  -7  -3 -17 6678.95 1366.61   6 
  -7   3 -17 8288.49 1459.01   6 
   7  -3  17 7020.99 1252.47  16 
  -7  -3 -17 5512.97 966.431  10 
  -7  -3 -18 656.460 629.200   6 
  -7   3 -18 2291.61 873.870   6 
   7  -3  18 1519.63 762.066  16 
  -7  -3 -18 2323.17 695.034  10 
  -7  -3 -19 39473.9 2583.03   6 
  -7   3 -19 41658.3 2719.85   6 
   7  -3  19 39959.2 2490.92  16 
  -7  -3 -19 41217.1 2080.79  10 
  -7  -3 -20 41197.6 2390.90   6 
  -7   3 -20 42094.1 2478.22   6 
   7  -3  20 41040.3 2325.86  16 
  -7  -3 -21 186.172 424.901   6 
  -7   3 -21 250.007 543.912   6 
   7  -3  21 2.20951 325.851  16 
   7  -3  22 7800.48 787.916  16 
  -7  -5  22 1731.83 445.322  16 
  -7  -5  21 38075.4 1897.24  16 
  -7  -5  21 36036.7 1961.57  12 
  -7  -5  20 5882.04 889.910  16 
  -7  -5  19 26776.5 1889.39  16 
   7  -5 -19 27980.7 1844.66  13 
  -7  -5  18 4341.64 894.634  16 
   7  -5 -18 3989.34 876.020  13 
  -7  -5  17 13560.3 1520.44  16 
  -7  -5  16 30677.8 2246.35  16 
  -7  -5  15 11543.6 1420.10  16 
  -7  -5  14 671.979 545.548  16 
   7  -5 -13 41304.8 2694.27   8 
  -7  -5  13 47635.9 2758.82  16 
   7  -5 -13 48654.1 2916.21   9 
   7  -5 -12 32751.8 2362.23   8 
  -7  -5  12 29660.6 2127.01  16 
   7  -5 -12 29429.9 2261.57   9 
   7  -5 -11 17150.7 1686.01   8 
  -7  -5  11 15356.9 1546.60  16 
   7  -5 -11 17399.5 1697.52   9 
   7  -5 -10 49833.5 2741.24   8 
   7  -5 -10 52277.5 2862.87   7 
  -7  -5  10 47015.5 2550.47  16 
   7  -5 -10 42890.1 2697.09  13 
   7  -5 -10 47902.5 2713.76   9 
   7  -5  -9 11487.4 1316.44   8 
   7  -5  -9 12091.4 1403.29   7 
  -7  -5   9 12132.0 1293.35  16 
   7  -5  -9 12249.3 1344.49  17 
   7  -5  -9 11692.7 1361.14   9 
   7  -5  -9 11446.1 1410.43  13 
   7  -5  -8 1131.43 523.143   7 
   7  -5  -8 764.303 450.868   9 
   7  -5  -8 1247.21 483.024   8 
  -7  -5   8 462.320 342.967  16 
   7  -5  -7 77735.5 3425.28   7 
   7  -5  -6 49592.3 2698.35   7 
   7  -5  -5 10708.1 1279.49   7 
   7  -5  -4 62255.4 2944.53   7 
   7  -5  -3 293391. 6386.00   7 
   7  -5  -2 47000.8 2587.25   7 
   7  -5  -1 39542.1 2408.14   7 
   7  -5   0 542.137 361.249   7 
   7  -5   1 826.232 554.235   7 
  -7  -5  -1 1136.78 390.506   8 
   7  -5   2 1525.26 609.003   7 
  -7  -5  -2 637.549 456.538   9 
  -7  -5  -2 649.705 369.369   8 
  -7  -5  -3 53361.7 2463.21   8 
   7  -5   3 54562.7 2890.44   7 
  -7  -5  -3 50522.1 2630.57   9 
  -7  -5  -4 44211.1 2441.47   8 
   7  -5   4 39560.0 2489.63   7 
  -7  -5  -4 39899.9 2455.21   9 
  -7  -5  -5 76505.8 3426.78   8 
   7  -5   5 72700.4 3325.18   7 
  -7  -5  -5 75098.1 3019.08  17 
  -7  -5  -5 76238.1 3614.91   9 
  -7  -5  -6 17879.3 1838.62   8 
   7  -5   6 18577.3 1690.64   7 
  -7  -5  -6 20975.5 1671.85  17 
  -7  -5  -6 21013.4 2054.04   9 
   7  -5   6 20676.8 1929.89  11 
  -7  -5  -7 79686.6 3965.66   8 
  -7  -5  -7 84116.1 3352.16  17 
   7  -5   7 79130.0 3762.72  11 
  -7  -5  -7 84379.1 4241.43   9 
  -7  -5  -8 1047.24 698.758   9 
  -7  -5  -8 1063.65 645.509   8 
  -7  -5  -8 893.962 468.917  17 
   7  -5   8 1343.92 782.558  11 
  -7  -5  -9 49466.7 3659.62   9 
  -7  -5  -9 46504.2 3268.51   8 
  -7  -5  -9 46243.1 2635.71  17 
   7  -5   9 48826.2 3149.21  11 
  -7  -5 -10 23036.8 2601.11   9 
  -7  -5 -10 20879.9 2269.00   8 
  -7  -5 -10 21436.6 1840.04  17 
   7  -5  10 21673.8 2159.77  16 
   7  -5  10 24650.4 2318.81  11 
  -7  -5 -11 5964.15 1484.68   9 
  -7  -5 -11 7879.14 1534.01   8 
  -7  -5 -11 5803.66 1027.80  17 
   7  -5  11 7965.91 1429.39  16 
   7  -5  11 6424.59 1273.15  11 
   7  -5  12 11983.6 1682.54  16 
  -7  -5 -12 11425.6 1397.38  17 
  -7  -5 -12 15683.1 1665.10  10 
  -7  -5 -13 66133.3 3215.95  17 
   7  -5  13 65249.1 3725.15  16 
  -7  -5 -13 68761.2 3381.61  10 
  -7  -5 -14 2561.73 950.162  17 
   7  -5  14-199.574 574.744  16 
  -7  -5 -14 1233.19 638.289  10 
   7  -5  15 8544.24 1342.22  16 
  -7  -5 -15 8495.38 1201.69  10 
   7  -5  16 741.260 539.865  16 
  -7  -5 -16 1625.15 577.455  10 
   7  -5  17 1131.45 588.726  16 
  -7  -5 -17 293.529 426.174  10 
   7  -5  18 1124.03 503.642  16 
  -7  -5 -18 1732.53 500.142  10 
   7  -5  19 1039.35 428.163  16 
  -7  -5 -19 1381.74 437.233  10 
   7  -5  20 5104.65 646.979  16 
  -7  -7  18 243.464 427.345  12 
  -7  -7  17 2624.62 642.785  16 
   7  -7 -17 2913.04 601.023  18 
  -7  -7  17 1894.75 594.654  12 
  -7  -7  16 15904.7 1537.60  19 
  -7  -7  16 17373.7 1550.34  16 
   7  -7 -16 17611.5 1471.90  18 
  -7  -7  16 16634.7 1727.59  12 
  -7  -7  15 901.531 484.123  16 
  -7  -7  15 2040.25 824.664  19 
   7  -7 -15 1114.35 569.182  18 
  -7  -7  15 358.425 538.474  12 
  -7  -7  14 23882.1 2158.51  19 
   7  -7 -14 26835.7 2119.56  18 
  -7  -7  14 26642.5 2031.01  16 
  -7  -7  14 26724.1 2367.46  12 
  -7  -7  13 4582.45 939.652  16 
  -7  -7  13 1707.69 773.574  19 
   7  -7 -13 6170.83 1080.69  18 
  -7  -7  13 3291.63 1052.72  12 
  -7  -7  12 2862.50 848.053  16 
  -7  -7  12 502.324 648.034  19 
   7  -7 -12 2451.26 750.555  18 
  -7  -7  12 892.879 758.694  12 
  -7  -7  11 460.383 541.690  16 
  -7  -7  11-400.328 741.499  19 
   7  -7 -11 227.308 670.204  18 
  -7  -7  11-155.213 730.547  12 
  -7  -7  10 23225.6 1906.07  16 
  -7  -7  10 19426.6 2026.24  19 
  -7  -7  10 21526.3 2235.16  12 
  -7  -7   9 1551.91 751.807  19 
  -7  -7   9 3008.22 726.527  16 
  -7  -7   9 1571.32 793.199  12 
  -7  -7   8 32386.0 2505.34  19 
  -7  -7   8 34262.1 2681.21  12 
   7  -7  -7 3107.48 1040.77   7 
  -7  -7   7 3969.49 981.690  19 
   7  -7  -7 4355.16 1189.36  18 
  -7  -7   7 2535.85 817.716  12 
   7  -7  -6 15978.4 1821.96   7 
   7  -7  -6 15111.4 2004.72  18 
  -7  -7   6 15584.7 1736.09  19 
  -7  -7   6 18653.9 1968.45  12 
   7  -7  -5 2270.04 845.016   7 
  -7  -7   5 2206.66 870.734  19 
   7  -7  -5 1812.24 841.083  18 
  -7  -7   5 2269.01 804.931  12 
   7  -7  -5 1448.17 746.245  12 
   7  -7  -4 63268.4 3638.59   7 
  -7  -7   4 55071.8 2986.55  19 
   7  -7  -4 62320.5 3751.03  18 
   7  -7  -4 63575.5 3326.55  12 
  -7  -7   4 62243.6 3413.22  12 
   7  -7  -3 88514.3 4273.97   7 
   7  -7  -3 91162.0 4359.23  18 
  -7  -7   3 87724.2 3700.87  19 
  -7  -7   3 89517.6 4049.67  12 
   7  -7  -3 86473.2 3813.31  12 
   7  -7  -2 13596.1 1717.29   7 
  -7  -7   2 14490.4 1501.01  19 
   7  -7  -2 11474.3 1564.30  18 
   7  -7  -2 13602.5 1578.71  12 
  -7  -7   2 13365.7 1635.28  12 
   7  -7  -1 64312.2 3703.94   7 
   7  -7  -1 57701.5 3270.40  18 
   7  -7  -1 62293.9 3284.22  12 
  -7  -7   1 60548.1 3350.15  12 
   7  -7   0-64.2716 550.960   7 
   7  -7   0 598.369 510.440  18 
  -7  -7   0-1354.74 852.597  12 
   7  -7   0-866.582 797.497  12 
   7  -7   1-301.442 594.513   7 
   7  -7   1 790.698 603.246  18 
  -7  -7  -1 1535.26 713.518  12 
   7  -7   1 627.961 591.532  12 
   7  -7   2 23599.4 2349.92   7 
  -7  -7  -2 26516.5 2053.35  17 
   7  -7   2 25198.4 2055.95  18 
  -7  -7  -2 25977.9 2260.69  12 
   7  -7   2 27834.1 2361.58  12 
   7  -7   3-213.463 686.614   7 
  -7  -7  -3 32.1113 408.865  17 
   7  -7   3-21.0503 609.046  12 
  -7  -7  -3 704.402 616.011  12 
   7  -7   4 63541.7 3714.47   7 
  -7  -7  -4 64009.6 3142.42  17 
  -7  -7  -4 68187.0 3330.71  10 
   7  -7   4 69551.7 3817.05  12 
  -7  -7  -5 36555.3 2410.51  17 
  -7  -7  -5 37845.8 2580.41  10 
   7  -7   5 38292.0 2952.72  12 
  -7  -7  -6-57.3556 447.193  17 
   7  -7   6 629.065 874.653  12 
  -7  -7  -6 485.264 652.929  10 
  -7  -7  -7 45768.8 2723.08  17 
   7  -7   7 50968.4 3062.03  11 
  -7  -7  -7 47614.4 2997.30  10 
   7  -7   7 43969.4 3264.78  12 
  -7  -7  -8 27306.6 2137.43  17 
  -7  -7  -8 28171.7 2350.36  10 
   7  -7   8 27190.3 2349.71  11 
   7  -7   8 25319.9 2550.49  12 
  -7  -7  -9-551.128 735.664  17 
   7  -7   9-375.636 872.536  12 
  -7  -7  -9 210.306 494.584  10 
   7  -7   9-195.176 591.333  11 
  -7  -7 -10 38539.9 2496.18  17 
  -7  -7 -10 39223.3 2669.55  10 
   7  -7  10 36440.7 3096.77  12 
  -7  -7 -11 37602.9 2405.59  17 
   7  -7  11 34275.8 3024.86  12 
  -7  -7 -11 37174.9 2567.09  10 
  -7  -7 -12 28993.6 2093.72  17 
   7  -7  12 25222.3 2568.32  12 
  -7  -7 -12 23796.9 2011.58  10 
  -7  -7 -13 23671.6 1890.08  17 
   7  -7  13 17659.5 2069.83  12 
  -7  -7 -13 20219.4 1771.15  10 
  -7  -7 -14 8614.59 1090.66  10 
   7  -7  14 8360.67 1377.02  12 
   7  -7  15-562.962 630.876  12 
  -7  -7 -15-178.642 440.765  10 
   7  -7  16 9591.54 1229.08  12 
   7  -7  17-1322.64 644.660  12 
  -7  -9  14 1422.82 496.709  12 
   7  -9 -13 6510.76 866.045  18 
  -7  -9  13 4969.87 822.174  12 
   7  -9 -12 3028.59 675.598  18 
  -7  -9  12 1636.39 581.398  12 
   7  -9 -11 573.625 376.315  18 
  -7  -9  11 497.698 479.108  12 
   7  -9 -10 9480.25 1343.35  18 
  -7  -9  10 7015.42 1099.70  12 
   7  -9  -9 47837.9 3014.45  18 
  -7  -9   9 42628.2 2586.88  12 
   7  -9  -8 692.397 641.880  18 
  -7  -9   8 782.178 657.427  12 
   7  -9  -7 14080.4 1832.04  18 
  -7  -9   7 12539.9 1476.77  12 
   7  -9  -6 3521.45 1049.86  18 
  -7  -9   6 3639.31 876.235  12 
   7  -9  -5 25152.2 2429.58  18 
  -7  -9   5 26250.4 2126.19  12 
  -7  -9   4 12783.4 1430.69  17 
   7  -9  -4 10389.7 1532.86  18 
  -7  -9   4 13773.3 1578.34  12 
   7  -9  -3 776.809 664.049  18 
  -7  -9   3 1234.26 590.082  17 
  -7  -9   3 954.966 573.747  12 
  -7  -9   2 622.673 513.574  17 
  -7  -9   2 342.056 578.722  12 
   7  -9  -2 941.003 557.602  12 
  -7  -9   1 65735.6 3090.42  17 
  -7  -9   1 73784.2 3574.91  12 
   7  -9  -1 69519.5 3384.30  12 
  -7  -9   0 3624.33 800.755  17 
   7  -9   0 4031.98 850.303  12 
  -7  -9   0 5436.17 1096.39  12 
  -7  -9  -1 36804.9 2309.06  17 
   7  -9   1 40816.3 2618.63  12 
  -7  -9  -2 13638.4 1436.67  17 
   7  -9   2 13437.2 1549.15  12 
  -7  -9  -3 22630.9 1822.58  17 
   7  -9   3 20966.9 1957.68  12 
  -7  -9  -4 15591.6 1521.54  17 
   7  -9   4 14981.7 1663.61  12 
  -7  -9  -5 4103.93 792.947  17 
   7  -9   5 5675.84 1082.97  12 
  -7  -9  -6-298.772 582.655  17 
   7  -9   6 348.501 533.441  12 
  -7  -9  -7 4210.64 788.143  17 
   7  -9   7 5261.26 1002.07  12 
  -7  -9  -8-563.747 628.596  17 
   7  -9   8-241.607 619.446  12 
  -7  -9  -9 22056.3 1571.51  17 
   7  -9   9 20685.4 1821.79  12 
  -7  -9 -10 5358.37 825.469  17 
   7  -9  10 3195.59 790.713  12 
  -7  -9 -11 5192.98 802.181  17 
   7  -9  11 487.712 485.098  12 
   7  -9  12-266.679 454.874  12 
   8   0 -24 32750.1 2074.30   6 
   8   0 -23-236.746 636.983   6 
   8   0 -22 21590.6 2146.88   6 
   8   0 -21 462.532 683.306   6 
   8   0 -20 36817.8 3076.94   6 
   8   0 -19 610.175 688.701   6 
   8   0 -18 109008. 5359.82   6 
   8   0 -17-807.775 793.421   6 
   8   0 -17-246.097 1013.15   1 
   8   0 -16 65137.3 4034.25   6 
   8   0 -16 67441.8 4134.46   1 
   8   0 -15-382.166 692.678   6 
   8   0 -15-421.027 740.596   1 
   8   0 -14 174682. 6152.71   6 
   8   0 -14 179371. 6227.46   1 
   8   0 -13 464.540 859.099   6 
   8   0 -13 95.8545 589.768   1 
   8   0 -12 12507.0 1550.03   1 
   8   0 -11-495.931 531.485   1 
   8   0 -10 37439.9 2334.34   1 
   8   0  -9 106.797 167.527   8 
   8   0  -9-348.083 490.399   1 
   8   0  -8 648375. 4837.90   8 
   8   0  -8 616707. 8451.90   1 
   8   0  -7-258.862 148.245   8 
   8   0  -6 6745.78 428.769   8 
  -8   0   6 6803.76 840.084   4 
   8   0  -5 145.973 74.7502   9 
  -8   0   5 185.122 294.548   4 
  -8   0   4 16414.0 1202.05   4 
   8   0  -3-182.630 324.624   2 
  -8   0   3-43.3503 261.117   4 
   8   0  -2 558253. 6047.90   2 
   8   0  -1 251.695 306.506   2 
   8   0   0 13910.6 1034.90   2 
   8   0   1-11.0953 328.115   2 
   8   0   2 5170.03 723.843   2 
   8   0   3 586.765 432.902   2 
   8   0   4 68657.2 2612.60   2 
   8   0   5 406.943 437.044   2 
   8   0   6 80286.0 3068.86   2 
   8   0   7 60.5016 489.510   2 
  -8   0  -8 143255. 4286.19   3 
   8   0   8 144913. 4555.21   2 
  -8   0  -9 223.220 441.200   3 
   8   0   9-311.901 646.075   2 
  -8   0 -10 143024. 4749.26   3 
   8   0  10 146166. 5086.03   2 
   8   0  11-108.801 450.607  15 
  -8   0 -11-181.847 600.169   3 
   8   0  11-533.678 604.852   2 
   8   0  12 2674.48 822.365  15 
   8   0  12 539.880 628.923   2 
  -8   0 -12 1612.40 669.361   3 
   8   0  13 624.227 605.790  15 
   8   0  13 810.222 604.346   2 
   8   0  14 55771.2 3335.26  15 
   8   0  14 51261.6 3625.71   2 
  -8   0 -15 193.177 648.807   6 
   8   0  15-271.879 639.255  15 
  -8   0 -16 15112.3 1994.11   6 
  -8   0 -17-798.955 849.964   6 
  -8   0 -18 4292.92 1128.98   6 
  -8   0 -19-384.264 693.337   6 
  -8   0 -20 88015.9 4032.76   6 
   8   0  20 85843.0 3451.07  16 
  -8   0 -21 698.535 551.274   6 
   8   0  21-552.563 403.705  16 
  -8   0 -22 3326.42 696.640   6 
   8   0  22 2955.10 568.440  16 
   8  -2 -24-816.294 501.782   6 
   8   2 -24 88.8583 454.370   6 
   8  -2 -23 2258.39 701.297   6 
   8   2 -23 1535.32 623.218   6 
  -8  -2  23 3345.36 601.281  16 
   8  -2 -22 540.640 484.970   6 
   8   2 -22-85.5981 590.525   6 
  -8  -2  22-250.513 397.085  16 
   8  -2 -21 7266.42 1323.20   6 
   8   2 -21 6980.05 1316.36   6 
  -8  -2  21 7692.90 1008.02  16 
   8   2 -20 10870.8 1657.71   6 
   8  -2 -20 11095.1 1683.37   6 
  -8  -2  20 11201.9 1272.72  16 
   8  -2 -19 92894.0 4707.82   6 
   8   2 -19 95754.4 4744.15   6 
  -8  -2  19 98747.7 3800.86  16 
   8  -2 -18 306.998 834.660   6 
   8   2 -18 1593.27 733.019   6 
  -8  -2  18 1920.42 752.508  16 
   8  -2 -17-832.303 988.698   6 
   8   2 -17-616.185 987.754   6 
  -8  -2  17 583.115 513.225  16 
   8  -2 -16 23590.9 2444.58   6 
   8   2 -16 24891.8 2521.07   6 
  -8  -2  16 24616.9 1980.36  16 
   8  -2 -16 23600.0 2416.75   1 
   8   2 -16 23501.3 2434.15   1 
   8  -2 -15 111706. 5040.32   6 
   8   2 -15 106924. 4935.75   6 
  -8  -2  15 112112. 4083.25  16 
   8   2 -15 112077. 5064.90   1 
   8  -2 -15 113640. 5122.42   1 
   8  -2 -14 36950.0 2816.72   6 
   8   2 -14 33256.8 2719.46   6 
  -8  -2  14 33230.0 2176.87  16 
   8  -2 -14 31244.8 2620.94   1 
   8   2 -14 35200.2 2764.09   1 
   8  -2 -13 12887.1 1649.05   6 
   8   2 -13 13812.4 1743.39   6 
   8  -2 -13 15121.1 1345.17   8 
  -8  -2  13 14462.0 1425.52  16 
   8  -2 -13 13686.9 1642.58   1 
   8   2 -13 14701.5 1758.57   1 
   8   2 -12 2879.53 834.175   1 
   8  -2 -12 3723.07 965.429   1 
   8  -2 -12 3296.12 687.305   8 
   8   2 -11 1187.77 644.127   1 
   8  -2 -11 1610.19 663.141   1 
   8  -2 -11 1096.70 387.383   8 
   8   2 -10 34133.3 2229.43   1 
   8  -2 -10 33851.5 2239.68   1 
   8  -2 -10 36506.0 1767.57   8 
   8  -2  -9 191249. 4993.66   1 
   8   2  -9 202613. 5094.72   1 
   8  -2  -9 200362. 3934.19   8 
   8  -2  -9 199729. 3934.75   7 
   8  -2  -8 60.0472 384.862   1 
   8   2  -8-44.4276 474.374   1 
   8  -2  -8 751.968 335.480   9 
   8  -2  -8 782.203 347.789   7 
   8  -2  -8 174.014 239.729   8 
   8  -2  -7 126195. 3667.61   1 
   8   2  -7 130497. 3709.70   1 
  -8   2   7 137137. 3828.48   4 
  -8  -2   7 124436. 3629.22   4 
   8  -2  -7 129479. 2913.31   8 
   8  -2  -7 125000. 3196.54   7 
   8  -2  -7 137772. 2876.50   9 
  -8   2   6 7334.59 873.267   4 
  -8  -2   6 8380.70 971.229   4 
   8  -2  -6 8302.27 739.960   8 
   8  -2  -6 7453.35 830.812   7 
   8  -2  -6 8039.50 681.883   9 
  -8   2   5 23137.6 1465.13   4 
  -8  -2   5 21406.1 1417.70   4 
   8  -2  -5 22269.4 1152.58   8 
   8  -2  -5 22956.8 1068.13   9 
  -8   2   4 191.213 331.300   4 
  -8  -2   4 135.534 286.779   4 
  -8   2   3 220786. 4086.92   4 
  -8  -2   3 218159. 4062.92   4 
   8  -2  -3 229855. 4036.91   2 
   8   2  -3 213461. 3916.04   2 
   8  -2  -2 5447.56 657.590   2 
  -8  -2   2 4852.14 653.754   4 
  -8   2   2 4476.09 621.399   4 
   8   2  -2 5322.14 654.888   2 
  -8  -2   2 4063.51 193.947   8 
   8  -2  -1 71384.5 2190.15   2 
  -8  -2   1 69962.9 2211.30   4 
   8   2  -1 74074.9 2230.31   2 
  -8  -2   1 71871.7 1294.22   8 
  -8  -2   1 68139.7 1516.32   9 
   8  -2   0 6429.32 741.529   2 
   8   2   0 7372.66 766.891   2 
  -8   2   0 6539.46 719.797   4 
  -8  -2   0 5308.00 646.546   4 
  -8  -2   0 5884.11 513.338   9 
   8  -2   1 43030.7 1847.92   2 
   8   2   1 40976.8 1847.65   2 
   8   2   2 50553.1 2035.64   2 
   8  -2   2 49143.4 2031.51   2 
   8  -2   3 177677. 4025.11   2 
   8   2   3 183486. 4026.62   2 
   8  -2   4 21284.5 1497.28   2 
   8   2   4 22923.2 1515.53   2 
   8   2   5 59040.6 2509.23   2 
   8  -2   5 57678.5 2531.33   2 
   8   2   6 4270.95 827.004   2 
   8  -2   6 2644.03 684.017   2 
  -8  -2  -7 4486.67 778.505   3 
  -8   2  -7 4363.13 788.261   3 
   8   2   7 5115.99 926.039   2 
   8  -2   7 5194.50 934.946   2 
  -8  -2  -8 1495.49 499.632   3 
  -8   2  -8 2071.08 646.659   3 
   8   2   8 1272.60 574.973   2 
   8  -2   8 904.231 573.759   2 
  -8  -2  -9 201007. 5348.98   3 
  -8   2  -9 209241. 5438.37   3 
   8   2   9 221123. 5953.65   2 
   8  -2   9 215645. 5910.58   2 
  -8   2 -10 8964.46 1282.82   3 
  -8  -2 -10 7539.28 1130.62   3 
   8   2  10 8089.16 1299.12   2 
   8  -2  10 7898.92 1257.37   2 
   8  -2  10 10607.1 1492.00  11 
  -8  -2 -11 50361.4 2936.98   3 
  -8   2 -11 54446.5 3089.85   3 
   8   2  11 50322.2 3173.02   2 
   8  -2  11 49567.9 3132.85   2 
  -8  -2 -11 53689.6 2606.31  14 
  -8  -2 -11 49793.3 2464.59  17 
   8  -2  11 53634.7 3087.49  15 
   8  -2  11 53776.0 3172.84  11 
   8   2  12 25602.4 2099.61  15 
  -8  -2 -12 20432.1 1636.12  17 
   8  -2  12 22649.8 2100.28  15 
   8   2  12 22124.0 2218.93   2 
   8  -2  12 24697.8 2366.05   2 
   8   2  13 32607.0 2480.69  15 
   8  -2  13 28076.6 2603.37   2 
   8   2  13 28177.8 2651.97   2 
  -8  -2 -14 40720.2 3014.18   6 
  -8   2 -14 39981.4 3010.71   6 
   8   2  14 44371.8 2899.50  15 
   8   2  14 38646.2 3238.73   2 
   8  -2  14 34606.2 2965.83   2 
  -8  -2 -15 27035.5 2539.27   6 
  -8   2 -15 27751.9 2598.99   6 
   8   2  15 31045.1 2476.73  15 
  -8  -2 -16 1351.54 767.745   6 
  -8   2 -16 946.836 693.374   6 
   8   2  16 1495.28 733.545  15 
  -8  -2 -17 24884.7 2379.09   6 
  -8   2 -17 30228.9 2656.77   6 
  -8  -2 -18-589.010 838.697   6 
  -8   2 -18 1228.54 718.640   6 
   8  -2  18 2170.10 875.430  16 
  -8  -2 -18 1837.70 631.458  10 
  -8  -2 -19 20141.1 1998.39   6 
  -8   2 -19 23226.6 2130.77   6 
   8  -2  19 21618.5 1890.98  16 
  -8  -2 -19 21095.1 1490.66  10 
  -8  -2 -20 2122.19 688.006   6 
  -8   2 -20 2574.94 833.003   6 
   8  -2  20 1503.26 628.709  16 
   8   2  20 583.336 379.669  16 
  -8   2 -21 26359.5 1883.64   6 
  -8  -2 -21 25243.0 1794.39   6 
   8  -2  21 28390.3 1782.02  16 
  -8   2 -22-445.426 451.340   6 
   8  -2  22 166.674 319.283  16 
  -8  -4  23 376.047 340.029  16 
  -8  -4  22 11635.8 1043.08  16 
   8  -4 -22 12517.8 1044.00  13 
  -8  -4  21 1782.91 525.173  16 
  -8  -4  20 28220.7 1921.06  16 
  -8  -4  19 4404.47 882.640  16 
   8   4 -18 7961.25 1317.49   6 
  -8  -4  18 11989.6 1405.21  16 
  -8  -4  17 9660.38 1329.50  16 
  -8  -4  16 9926.01 1327.07  16 
  -8  -4  15 25260.5 2064.26  16 
   8  -4 -14 58791.7 3126.30   8 
  -8  -4  14 57351.4 3002.82  16 
   8  -4 -13 104041. 3971.62   8 
  -8  -4  13 104899. 3979.20  16 
   8  -4 -12 47913.6 2619.93   8 
  -8  -4  12 46884.2 2608.49  16 
   8  -4 -12 48870.2 2642.55   9 
   8  -4 -11 37836.7 2274.64   8 
  -8  -4  11 38276.0 2294.36  16 
   8  -4 -11 36381.4 2215.85   9 
   8  -4 -10 174285. 4701.51   8 
   8  -4 -10 186817. 4908.74   7 
  -8  -4  10 170848. 4653.51  16 
   8  -4 -10 177424. 4683.16   9 
   8  -4  -9 3346.75 732.919   7 
   8  -4  -9 3442.49 713.009   9 
   8  -4  -9 3218.52 724.962   8 
   8   4  -8 78880.8 2992.63   1 
   8  -4  -8 78466.2 2984.39   8 
   8  -4  -8 75979.4 3116.86   7 
   8  -4  -8 78090.0 2931.95   9 
   8   4  -7 1375.16 511.699   1 
   8  -4  -7 1138.98 478.643   7 
   8  -4  -7 1460.54 507.095   9 
   8  -4  -7 664.121 384.912   8 
   8   4  -6 15730.7 1260.75   1 
   8  -4  -6 18711.8 1531.84   7 
   8  -4  -5 32541.1 1996.06   7 
   8  -4  -4 23192.8 1704.57   7 
   8  -4  -3 75833.0 3044.51   7 
   8  -4  -2 170611. 4601.14   7 
   8  -4  -1 21756.3 1691.63   7 
   8  -4   0 2175.79 639.659   7 
  -8  -4   0 2588.11 437.294   8 
  -8  -4  -1 75087.5 2284.72   8 
   8  -4   1 78765.6 3304.80   7 
  -8  -4  -1 74133.9 2577.02   9 
  -8  -4  -2 33765.7 1693.97   8 
   8  -4   2 33904.6 2219.51   7 
  -8  -4  -2 34111.0 1849.31   9 
  -8  -4  -3 144197. 3773.61   8 
   8  -4   3 147768. 4642.00   7 
  -8  -4  -3 139980. 3925.21   9 
  -8  -4  -4 242606. 5527.38   9 
  -8  -4  -4 239545. 5275.50   8 
   8  -4   4 244767. 5989.95   7 
  -8   4  -5 5053.05 745.799   3 
   8  -4   5 4993.29 959.238   7 
  -8  -4  -5 4940.86 879.299   8 
  -8   4  -6 11056.5 1115.05   3 
  -8  -4  -6 10532.4 1307.20   8 
   8  -4   6 12322.0 1426.59   7 
  -8  -4  -7 10285.8 1383.98   8 
   8  -4   7 10184.2 1279.69   7 
  -8  -4  -8 58499.8 3302.85   8 
  -8  -4  -8 59912.2 2719.77  17 
   8  -4   8 61010.8 3302.39  11 
  -8  -4  -9 587.993 658.425   8 
  -8  -4  -9 305.500 500.947  17 
   8  -4   9 752.440 596.281  11 
  -8  -4 -10 50162.5 3245.80   8 
  -8  -4 -10 50487.1 2655.16  17 
   8  -4  10 51181.3 3242.17  11 
  -8  -4 -11 529.300 630.917   8 
  -8  -4 -11 357.736 482.162  17 
   8  -4  11 638.506 613.639  11 
  -8  -4 -12 9221.88 1465.32   8 
   8   4  12 8967.68 1246.15  15 
  -8  -4 -12 8538.20 1203.80  17 
   8  -4  12 7022.94 1339.86  11 
   8   4  13 1529.62 690.709  15 
  -8  -4 -13 1980.71 730.639  17 
   8  -4  14 78331.3 4042.22  16 
  -8  -4 -14 82008.3 3426.31  17 
   8   4  14 85646.2 3663.70  15 
  -8   4 -15 2230.46 1012.61   6 
   8  -4  15 3616.21 1045.16  16 
  -8  -4 -15 4874.17 952.901  10 
  -8   4 -16 18816.8 1868.99   6 
   8  -4  16 23991.7 2157.14  16 
  -8  -4 -16 24284.9 1920.76  10 
   8  -4  17 6268.03 1114.61  16 
  -8  -4 -17 6831.51 1029.26  10 
   8  -4  18 1273.28 568.388  16 
  -8  -4 -18 669.127 401.536  10 
   8  -4  19 1111.92 543.197  16 
  -8  -4 -19-340.819 343.866  10 
   8  -4  20 29861.9 1708.30  16 
  -8  -4 -20 28665.8 1378.47  10 
   8  -4  21 165.160 338.962  16 
  -8  -6  20 10667.9 995.223  16 
  -8  -6  19 1909.32 530.028  16 
  -8  -6  19 909.752 482.464  19 
  -8  -6  19 1442.01 596.414  12 
  -8  -6  18 904.971 477.396  16 
   8  -6 -18-162.824 323.874  18 
  -8  -6  18-27.4610 492.171  12 
  -8  -6  17 1249.55 529.279  16 
   8  -6 -17 1688.64 569.751  18 
  -8  -6  17-192.534 621.297  12 
  -8  -6  16 1360.65 569.420  16 
  -8  -6  16 1953.15 754.097  12 
  -8  -6  15 24489.8 2021.92  16 
  -8  -6  15 25864.8 2361.34  12 
  -8  -6  14 19306.2 1807.32  16 
  -8  -6  14 17384.3 1986.85  12 
  -8  -6  13 78132.0 3525.09  16 
  -8  -6  13 73312.7 3953.04  12 
  -8  -6  12-596.733 564.834  16 
  -8  -6  12 973.981 781.532  12 
  -8  -6  11 13763.3 1512.92  16 
  -8  -6  11 16032.7 1874.25  12 
   8  -6 -10 8976.79 1397.19   7 
  -8  -6  10 7847.63 1111.04  16 
  -8  -6  10 7588.81 1339.48  12 
   8  -6  -9 148707. 5240.83   7 
  -8  -6   9 142566. 4511.12  16 
  -8  -6   9 148597. 5305.32  12 
   8  -6  -8 12745.3 1586.92   7 
  -8  -6   8 11968.9 1350.66  16 
  -8  -6   8 14073.3 1741.13  12 
   8  -6  -7 3101.45 863.753   7 
  -8  -6   7 3006.15 834.794  19 
  -8  -6   7 3811.71 802.194  16 
  -8  -6   7 3056.15 898.122  12 
   8  -6  -6 1903.93 721.631   7 
  -8  -6   6 1370.29 576.626  16 
  -8  -6   6 1015.32 547.704  19 
  -8  -6   6 1838.65 729.544  12 
   8  -6  -5 5370.69 1058.57   7 
  -8  -6   5 4734.97 928.855  19 
  -8  -6   5 4326.14 1017.90  12 
   8  -6  -5 6010.42 1049.88  12 
   8  -6  -4 31103.1 2415.32   7 
  -8  -6   4 30117.5 2084.90  19 
   8  -6  -4 31473.1 2160.21  12 
  -8  -6   4 32191.8 2366.80  12 
   8  -6  -3 91725.1 4095.93   7 
  -8  -6   3 92166.3 3595.77  19 
  -8  -6   3 101541. 4109.97  12 
   8  -6  -2 1623.45 740.502   7 
  -8  -6   2 828.109 639.709  19 
  -8  -6   2-27.6245 701.896  12 
   8  -6  -1 40065.0 2765.51   7 
  -8  -6   1 42798.1 2443.49  19 
   8  -6  -1 42548.4 2658.08  18 
  -8  -6   1 44512.4 2706.12  12 
   8  -6  -1 40080.0 2522.19  12 
   8  -6   0 2027.26 754.908   7 
  -8  -6   0 2032.85 629.276  19 
   8  -6   0 2557.89 724.428  18 
  -8  -6   0 1924.78 789.112  12 
   8  -6   0 1344.78 598.799  12 
   8  -6   0 3020.73 866.250  11 
   8  -6   1 5642.18 1154.93   7 
  -8  -6  -1 7624.89 1235.62  12 
   8  -6   1 5016.88 970.873  11 
   8  -6   1 6309.87 1149.68  12 
   8  -6   2 16567.3 1882.99   7 
   8  -6   2 16170.3 1677.74  11 
  -8  -6  -2 20508.3 1894.35  12 
   8  -6   2 21256.8 1967.50  12 
   8  -6   3 88183.5 4206.16   7 
  -8  -6  -3 92202.1 3565.40  17 
   8  -6   3 82047.4 3772.24  11 
  -8  -6  -3 97059.0 4109.02  12 
   8  -6   3 86961.6 3982.34  12 
   8  -6   4 4699.28 1105.49   7 
  -8  -6  -4 8202.31 1302.72   9 
  -8  -6  -4 5787.80 956.218  17 
  -8  -6  -4 5057.98 966.193  10 
   8  -6   4 5670.19 1102.25  12 
   8  -6   4 5315.13 1119.76  11 
   8  -6   5 91332.9 4214.28   7 
  -8  -6  -5 94859.6 3705.43  17 
  -8  -6  -5 88989.0 3812.76  10 
   8  -6   5 91390.9 4105.00  11 
  -8  -6  -5 92104.8 4249.14   9 
   8  -6   5 92762.2 4310.60  12 
  -8  -6  -6 426.761 614.860   9 
  -8  -6  -6-716.612 718.025   8 
  -8  -6  -6-125.969 413.207  17 
   8  -6   6-158.186 647.513  11 
   8  -6   6-669.225 782.870  12 
  -8  -6  -6-32.2398 531.533  10 
  -8  -6  -7 128824. 5348.12   8 
  -8  -6  -7 128310. 4426.67  17 
  -8  -6  -7 136121. 5643.86   9 
  -8  -6  -7 120954. 4644.78  10 
   8  -6   7 127158. 5007.93  11 
  -8  -6  -8 7774.39 1469.01   9 
  -8  -6  -8 9440.54 1608.90   8 
  -8  -6  -8 7099.62 1121.80  17 
   8  -6   8 8235.24 1437.99  11 
  -8  -6  -8 7093.57 1223.73  10 
  -8  -6  -9 333.852 589.107  17 
  -8  -6  -9 1015.57 648.692  10 
   8  -6   9 869.064 636.540  11 
  -8  -6 -10 7722.69 1178.27  17 
  -8  -6 -10 9780.28 1408.88  10 
   8  -6  10 7557.22 1395.75  11 
  -8  -6 -11 122783. 4430.54  17 
  -8  -6 -11 126089. 4708.90  10 
  -8  -6 -12 147.885 512.134  17 
  -8  -6 -12 934.847 646.367  10 
  -8  -6 -13 49148.2 2678.51  17 
  -8  -6 -13 47428.8 2789.10  10 
   8  -6  14 5244.12 1022.49  16 
  -8  -6 -14 9778.65 1343.84  17 
  -8  -6 -14 8282.85 1208.26  10 
   8  -6  15 49797.8 2726.38  16 
  -8  -6 -15 51739.4 2649.36  10 
   8  -6  16-368.463 439.392  16 
  -8  -6 -16-457.212 417.256  10 
   8  -6  17 1182.83 498.378  16 
   8  -6  17 1527.71 603.602  12 
  -8  -6 -17 1378.39 439.384  10 
   8  -6  18 1898.03 611.672  12 
   8  -8 -16 3062.77 512.760  18 
  -8  -8  16 4475.21 727.949  12 
   8  -8 -15 12566.1 1176.37  18 
  -8  -8  15 13015.4 1272.28  12 
   8  -8 -14 26863.2 1896.71  18 
  -8  -8  14 23802.1 1858.57  12 
  -8  -8  13 873.111 676.772  19 
   8  -8 -13 251.602 462.044  18 
  -8  -8  13 392.828 512.942  12 
   8  -8 -12 23177.6 2054.83  18 
  -8  -8  12 21840.5 1977.20  19 
  -8  -8  12 24091.4 2037.71  12 
  -8  -8  11-337.059 536.225  19 
   8  -8 -11-152.952 528.218  18 
  -8  -8  11 558.483 557.548  12 
  -8  -8  10 47121.9 2991.89  19 
   8  -8 -10 50448.5 3359.80  18 
  -8  -8   9 2026.52 837.815  19 
   8  -8  -9 2470.97 1045.53  18 
  -8  -8   9 1732.07 753.872  12 
  -8  -8   8 4411.59 1031.36  19 
   8  -8  -8 4566.70 1233.53  18 
  -8  -8   8 4434.40 1036.10  12 
  -8  -8   7 28011.8 2296.42  19 
   8  -8  -7 23795.7 2544.84  18 
  -8  -8   7 26734.9 2223.54  12 
  -8  -8   6 16935.3 1774.99  19 
   8  -8  -6 17372.5 2110.36  18 
  -8  -8   6 17892.8 1840.11  12 
  -8  -8   5 16857.4 1765.01  19 
   8  -8  -5 19696.1 2280.94  18 
  -8  -8   5 18550.8 1897.46  12 
   8  -8  -4 61639.8 3850.11  18 
  -8  -8   4 62670.3 3378.31  12 
   8  -8  -4 64248.8 3417.69  12 
   8  -8  -3 1970.21 859.446  18 
   8  -8  -3 2508.91 808.975  12 
  -8  -8   3 2169.51 823.988  12 
   8  -8  -2 35376.0 2777.14  18 
  -8  -8   2 37116.7 2603.57  12 
   8  -8  -2 35591.4 2491.32  12 
   8  -8  -1 7733.36 1327.33  18 
   8  -8  -1 6673.24 1147.06  12 
  -8  -8   1 6507.89 1170.57  12 
  -8  -8   0 1088.91 589.856  17 
   8  -8   0 1613.28 745.738  18 
   8  -8   0 1161.73 597.363  12 
  -8  -8   0 356.365 561.073  12 
  -8  -8  -1 7689.22 1178.21  17 
   8  -8   1 9321.82 1413.86  12 
  -8  -8  -1 9531.70 1410.95  12 
  -8  -8  -2 10292.6 1339.47  17 
  -8  -8  -2 12963.8 1674.37  12 
   8  -8   2 11163.0 1534.83  12 
  -8  -8  -3 1288.89 604.913  17 
   8  -8   3 1383.99 721.867  12 
  -8  -8  -4 79911.0 3532.45  17 
   8  -8   4 78305.8 3884.69  12 
  -8  -8  -5 6.62750 491.490  17 
   8  -8   5-468.401 554.479  12 
  -8  -8  -6 9109.26 1255.37  17 
   8  -8   6 8590.63 1418.88  12 
  -8  -8  -7-243.529 714.289  17 
   8  -8   7 1079.45 717.525  12 
  -8  -8  -8 9088.99 1172.63  17 
  -8  -8  -8 7744.18 1215.01  10 
   8  -8   8 9380.84 1387.38  12 
  -8  -8  -9 55027.7 2826.18  17 
  -8  -8  -9 48937.8 2861.57  10 
   8  -8   9 51838.7 3156.45  12 
  -8  -8 -10 24284.6 1812.28  17 
   8  -8  10 23936.2 2129.49  12 
  -8  -8 -11 2707.35 750.304  17 
   8  -8  11 1120.25 669.172  12 
  -8  -8 -12 2342.25 788.071  17 
   8  -8  12-302.784 482.261  12 
   8  -8  13 1031.37 500.842  12 
   8  -8  14 19161.5 1484.06  12 
  -8 -10   9 12577.7 1129.49  12 
  -8 -10   8 5188.88 803.662  12 
  -8 -10   7 12775.8 1131.37  17 
  -8 -10   7 18972.8 1448.77  12 
  -8 -10   6 5809.70 844.199  17 
  -8 -10   6 10357.3 1135.45  12 
  -8 -10   5 217.159 392.773  17 
  -8 -10   5 1642.76 601.132  12 
  -8 -10   4 26050.8 1722.13  17 
  -8 -10   4 30021.8 1922.92  12 
  -8 -10   3 18367.8 1467.70  17 
  -8 -10   3 22689.3 1733.22  12 
  -8 -10   2-553.299 411.882  17 
  -8 -10   1 8250.78 1014.20  17 
  -8 -10   0 9181.94 1041.11  17 
  -8 -10  -1 5768.25 867.358  17 
   8 -10   1 4123.38 766.436  12 
  -8 -10  -2 22278.3 1547.31  17 
   8 -10   2 24561.2 1667.97  12 
  -8 -10  -3 11546.6 1118.96  17 
   8 -10   3 13315.8 1236.18  12 
  -8 -10  -4 274.922 402.453  17 
   8 -10   4 381.484 427.460  12 
  -8 -10  -5 8091.26 899.797  17 
   8 -10   5 9029.74 985.524  12 
  -8 -10  -6 6277.20 772.784  17 
   8 -10   6 6782.09 838.945  12 
  -8 -10  -7 984.785 424.502  17 
   8 -10   7 1134.92 423.004  12 
  -8 -10  -8 9493.08 846.055  17 
  -8 -10  -9 34067.2 1416.00  17 
   9  -1 -24 28161.3 1842.70   6 
   9   1 -24 28243.6 1853.81   6 
   9  -1 -23 942.014 503.967   6 
   9   1 -23 879.873 621.701   6 
   9  -1 -22 37147.5 2676.15   6 
   9   1 -22 33443.9 2553.69   6 
   9  -1 -21 5202.52 1202.22   6 
   9   1 -21 6342.45 1291.09   6 
   9  -1 -20 787.957 809.378   6 
   9   1 -20 134.602 769.024   6 
  -9  -1  20 1613.75 565.089  16 
   9  -1 -19 16311.6 2090.84   6 
   9   1 -19 14935.3 2043.08   6 
  -9  -1  19 16560.2 1522.33  16 
   9  -1 -18 44454.3 3482.02   6 
   9   1 -18 49325.5 3570.83   6 
  -9  -1  18 50324.4 2683.98  16 
   9  -1 -17-445.889 872.486   6 
   9   1 -17 597.372 671.452   6 
  -9  -1  17 805.227 506.565  16 
   9  -1 -16 4106.54 1055.75   6 
   9   1 -16 4058.62 1256.41   6 
  -9  -1  16 3916.57 764.164  16 
   9   1 -16 4533.78 1181.56   1 
   9  -1 -16 4997.31 1294.33   1 
   9  -1 -15 32452.2 2831.38   6 
   9   1 -15 31678.9 2782.89   6 
  -9  -1  15 32705.0 2157.77  16 
   9  -1 -15 32047.6 2792.78   1 
   9   1 -15 28374.8 2705.97   1 
   9  -1 -14 151154. 5749.07   6 
   9   1 -14 147563. 5664.42   6 
  -9  -1  14 140880. 4244.59  16 
   9  -1 -14 137339. 5524.50   1 
   9   1 -14 145870. 5650.58   1 
   9   1 -13 54176.8 3309.22   1 
   9  -1 -13 55384.1 3360.91   1 
   9  -1 -13 56093.7 3382.46   6 
   9   1 -13 61715.6 3543.48   6 
   9   1 -12 732.350 524.833   1 
   9  -1 -12-515.104 543.385   1 
   9  -1 -11 6247.88 1128.56   1 
   9   1 -11 5956.46 1065.10   1 
   9  -1 -10 16559.9 1618.03   1 
   9   1 -10 16042.9 1591.83   1 
   9  -1 -10 18214.0 1111.63   8 
   9  -1  -9 188850. 5067.18   1 
   9   1  -9 188563. 5038.19   1 
   9  -1  -9 197941. 3416.71   8 
   9  -1  -8 308667. 6161.10   1 
   9   1  -8 310721. 6159.24   1 
  -9   1   8 309093. 6166.66   4 
  -9  -1   8 313217. 6164.69   4 
   9  -1  -8 323284. 4134.36   8 
   9  -1  -8 306175. 4631.48   7 
  -9   1   7 99368.6 3366.82   4 
  -9  -1   7 98632.5 3331.26   4 
   9  -1  -7 100348. 2230.43   8 
   9  -1  -7 100433. 1972.68   9 
  -9   1   6 116229. 3480.01   4 
  -9  -1   6 112437. 3438.96   4 
   9  -1  -6 107382. 1824.36   9 
  -9  -1   5-14.7143 384.721   4 
  -9   1   5-184.769 340.779   4 
  -9   1   4 909.420 412.395   4 
  -9  -1   4 1526.76 474.267   4 
   9  -1  -3 193130. 3895.35   2 
   9   1  -3 194456. 3889.18   2 
  -9   1   3 195261. 4059.78   4 
  -9  -1   3 186765. 4051.55   4 
   9   1  -2 130749. 3186.19   2 
  -9  -1   2 131805. 3263.56   4 
   9  -1  -2 134118. 3195.77   2 
  -9   1   2 137914. 3312.46   4 
   9  -1  -1 176194. 3654.34   2 
   9   1  -1 172647. 3611.89   2 
  -9   1   1 158384. 3542.28   4 
  -9  -1   1 154355. 3498.80   4 
   9  -1   0 91032.3 2738.77   2 
   9   1   0 88260.3 2691.96   2 
  -9   1   0 82469.1 2548.65   4 
  -9  -1   0 80698.8 2526.32   4 
   9   1   1 19308.3 1327.20   2 
   9  -1   1 21317.9 1389.72   2 
   9  -1   2 209180. 4440.20   2 
   9   1   2 202632. 4325.85   2 
   9   1   3 184030. 4262.17   2 
   9  -1   3 188750. 4368.05   2 
   9   1   4 27352.8 1736.66   2 
   9  -1   4 27626.5 1769.72   2 
   9  -1   5 24958.7 1765.45   2 
   9   1   5 26474.4 1797.34   2 
   9  -1   6 19021.7 1641.56   2 
   9   1   6 19797.9 1635.72   2 
   9   1   7 2560.64 771.612   2 
   9  -1   7 2497.94 764.030   2 
  -9  -1  -8 35668.8 2239.47   3 
  -9   1  -8 31661.4 2120.43   3 
   9   1   8 34912.3 2379.89   2 
   9  -1   8 35534.2 2422.85   2 
  -9  -1  -9 79288.8 3468.32   3 
  -9   1  -9 78157.7 3464.37   3 
   9   1   9 82742.6 3802.94   2 
   9  -1   9 81180.7 3784.72   2 
  -9  -1 -10 81561.3 3679.89   3 
  -9   1 -10 79089.5 3627.72   3 
   9  -1  10 77519.0 3849.79   2 
   9   1  10 75987.2 3803.34   2 
   9  -1  10 80833.6 3595.20  15 
  -9  -1 -11 23009.5 2043.41   3 
  -9   1 -11 25129.1 2185.38   3 
   9   1  11 24755.6 2319.25   2 
   9  -1  11 24478.6 2286.42   2 
   9  -1  11 24101.6 2081.41  15 
   9   1  11 27928.7 2213.20  15 
   9  -1  11 26792.9 2299.09  11 
   9   1  12 3246.90 903.248  15 
   9  -1  12 2759.76 887.353  15 
  -9  -1 -12 3057.48 760.297   3 
  -9   1 -12 4099.71 1036.89   3 
   9   1  12 3347.60 944.198   2 
   9  -1  12 5351.29 1210.84   2 
   9   1  13 1403.46 680.824  15 
   9  -1  13 109.495 510.304  15 
   9   1  13 633.528 700.617   2 
   9  -1  13 1680.64 688.908   2 
   9   1  14 30479.3 2538.67  15 
   9  -1  14 31610.7 2619.95  15 
   9  -1  14 25132.9 2616.28   2 
   9   1  14 32027.5 2943.10   2 
  -9  -1 -15 48953.4 3422.15   6 
  -9   1 -15 48694.1 3412.42   6 
   9   1  15 47675.7 3160.59  15 
  -9  -1 -16 49062.5 3421.29   6 
  -9   1 -16 43258.4 3253.99   6 
   9   1  16 45823.9 3079.13  15 
  -9  -1 -17 14921.3 1943.73   6 
  -9   1 -17 16467.9 2015.73   6 
  -9  -1 -18 4.45901 687.431   6 
  -9   1 -18-272.729 734.863   6 
  -9  -1 -19 10479.9 1490.30   6 
  -9   1 -19 10058.1 1460.29   6 
  -9  -1 -20 24727.2 2052.05   6 
  -9   1 -20 24011.9 2053.20   6 
   9  -1  20 22987.4 1791.36  16 
  -9  -1 -21 8823.24 1134.92   6 
  -9   1 -21 9045.59 1172.84   6 
   9  -1  21 9177.33 1025.49  16 
   9   1  21 9348.85 965.049  16 
  -9  -1 -22 949.063 399.392   6 
  -9   1 -22 648.272 445.840   6 
   9  -1  22 183.926 260.470  16 
   9  -3 -23-505.559 497.000   6 
   9   3 -23-745.359 611.291   6 
  -9  -3  23-376.997 331.395  16 
   9   3 -22 2175.31 759.466   6 
  -9  -3  22 1233.43 492.331  16 
   9  -3 -21 24544.1 2028.75   6 
   9   3 -21 22380.0 1943.52   6 
  -9  -3  21 22285.0 1599.47  16 
   9  -3 -20 49162.6 3062.51   6 
   9   3 -20 50435.2 3115.03   6 
  -9  -3  20 48844.8 2533.08  16 
   9  -3 -19 470.420 554.554   6 
   9   3 -19-396.998 698.442   6 
  -9  -3  19-73.8629 497.479  16 
   9  -3 -18 5408.75 1264.07   6 
   9   3 -18 6841.23 1297.36   6 
  -9  -3  18 6528.54 1083.26  16 
   9  -3 -17 43402.0 3137.39   6 
   9   3 -17 44555.6 3228.40   6 
  -9  -3  17 44461.1 2675.16  16 
   9  -3 -16 9669.39 1615.18   6 
   9   3 -16 6747.28 1420.10   6 
  -9  -3  16 5640.61 1019.08  16 
   9  -3 -15 138827. 5470.24   6 
   9   3 -15 134530. 5454.82   6 
  -9  -3  15 148796. 4774.85  16 
  -9  -3  15 134207. 5619.89   4 
  -9   3  15 151075. 6055.22   4 
   9   3 -15 139055. 5662.14   1 
   9  -3 -15 142253. 5652.95   1 
   9  -3 -14 66263.8 3711.20   6 
   9   3 -14 63463.0 3654.83   6 
  -9  -3  14 63048.0 3074.27  16 
   9   3 -14 69655.4 3893.87   1 
   9  -3 -14 64587.9 3718.33   1 
  -9   3  14 70582.3 4033.11   4 
  -9  -3  14 67289.6 3813.26   4 
   9  -3 -13 8044.23 1306.55   6 
   9   3 -13 6265.65 1266.64   6 
   9  -3 -13 7392.42 1036.80   8 
  -9  -3  13 8052.07 1120.10  16 
  -9  -3  13 8356.58 1403.89   4 
   9   3 -13 7514.52 1276.70   1 
   9  -3 -13 7351.87 1240.07   1 
  -9   3  13 7300.23 1289.37   4 
   9  -3 -12 31399.7 2441.40   6 
   9   3 -12 30592.3 2448.71   6 
   9  -3 -12 35979.3 2117.02   8 
   9  -3 -12 32174.8 2457.18   1 
   9   3 -12 28984.2 2311.18   1 
  -9   3  12 32656.5 2484.72   4 
  -9  -3  12 29957.9 2379.42   4 
  -9  -3  12 34832.2 2182.33  16 
   9  -3 -11 22070.0 1620.61   8 
  -9   3  11 19775.6 1850.93   4 
   9   3 -11 24209.9 2046.91   1 
   9  -3 -11 21900.9 1936.96   1 
  -9  -3  11 19192.3 1826.01   4 
  -9  -3  11 26057.9 1826.77  16 
   9  -3 -11 23503.2 1630.73   9 
   9   3 -10 14708.7 1558.59   1 
   9  -3 -10 14502.0 1521.02   1 
  -9   3  10 14781.7 1560.28   4 
  -9  -3  10 14596.1 1520.22   4 
   9  -3 -10 16655.3 1351.52   8 
   9  -3 -10 16882.0 1331.83   9 
   9  -3  -9 122610. 4086.17   1 
   9   3  -9 129095. 4199.60   1 
  -9   3   9 126893. 4187.78   4 
  -9  -3   9 121405. 4063.56   4 
   9  -3  -9 119680. 3454.05   8 
   9  -3  -9 124762. 3669.21   7 
   9  -3  -9 128511. 3407.59   9 
   9  -3  -8 122024. 3887.02   1 
   9   3  -8 126730. 3969.07   1 
  -9   3   8 129533. 4053.21   4 
  -9  -3   8 119579. 3874.05   4 
   9  -3  -8 123462. 3381.54   8 
   9  -3  -8 122021. 3672.63   7 
   9  -3  -8 127451. 3260.53   9 
   9  -3  -7 64430.6 2695.09   1 
   9   3  -7 62939.7 2714.53   1 
  -9   3   7 62674.0 2705.90   4 
  -9  -3   7 64138.1 2725.00   4 
   9  -3  -7 63368.5 2360.45   8 
   9  -3  -7 64211.8 2669.77   7 
   9  -3  -7 70400.1 2359.53   9 
  -9  -3   6 7070.51 933.039   4 
  -9   3   6 6351.59 896.383   4 
   9  -3  -6 7318.54 951.744   7 
  -9   3   5 38696.2 1954.39   4 
  -9  -3   5 38978.7 1965.13   4 
   9  -3  -5 39090.3 2059.80   7 
  -9   3   4 29684.3 1646.59   4 
  -9  -3   4 24914.4 1515.42   4 
   9  -3  -4 28213.1 1803.29   7 
  -9   3   3 13282.0 1082.35   4 
  -9  -3   3 13066.9 1076.21   4 
   9  -3  -2 227618. 4223.77   2 
  -9   3   2 234761. 4382.77   4 
   9   3  -2 229517. 4312.52   2 
   9  -3  -1 258398. 4474.67   2 
   9   3  -1 241633. 4362.21   2 
   9  -3   0 7755.25 808.291   2 
   9   3   0 6557.34 777.425   2 
  -9  -3   0 8587.62 650.865   8 
  -9  -3   0 8036.41 717.860   9 
   9  -3   1 20422.2 1350.77   2 
   9   3   1 20902.8 1384.60   2 
  -9  -3  -1 21945.3 1139.62   8 
  -9  -3  -1 20959.4 1217.79   9 
   9  -3   2 1196.29 396.796   2 
   9   3   2 830.869 485.225   2 
  -9  -3  -2 1123.11 405.283   9 
  -9  -3  -2 1025.77 378.803   8 
   9   3   3 18283.8 1400.58   2 
   9  -3   3 17914.4 1381.91   2 
  -9  -3  -3 18834.2 1353.21   8 
   9   3   4 135171. 3859.35   2 
   9  -3   4 133459. 3815.47   2 
  -9  -3  -4 128536. 3714.98   8 
   9   3   5 36137.1 2100.48   2 
   9  -3   5 38677.0 2171.00   2 
  -9  -3  -6 18063.0 1460.55   3 
  -9   3  -6 17816.0 1489.64   3 
   9   3   6 17820.4 1565.12   2 
   9  -3   6 18162.4 1585.63   2 
  -9  -3  -7 4710.35 840.893   3 
  -9   3  -7 5578.69 938.093   3 
   9   3   7 3450.36 827.266   2 
   9  -3   7 4864.24 881.422   2 
  -9  -3  -8 84976.3 3414.88   3 
  -9   3  -8 86097.4 3462.24   3 
   9   3   8 80501.4 3557.39   2 
   9  -3   8 79516.1 3558.14   2 
  -9  -3  -9 29252.8 2101.56   3 
  -9   3  -9 29860.5 2178.98   3 
   9  -3   9 30478.6 2360.12   2 
   9   3   9 32021.8 2377.55   2 
  -9  -3  -9 30095.0 2039.16  14 
   9  -3   9 30928.9 2429.95  15 
  -9  -3  -9 32490.0 2004.38  17 
   9  -3   9 32009.6 2423.51  11 
  -9  -3 -10 15960.2 1737.25   8 
  -9  -3 -10 12826.4 1481.75   3 
  -9   3 -10 14397.3 1616.51   3 
   9  -3  10 14719.1 1750.10   2 
   9   3  10 12532.3 1676.49   2 
   9  -3  10 13367.1 1745.01  15 
  -9  -3 -10 14389.7 1417.09  17 
   9  -3  10 16556.7 1879.26  11 
  -9  -3 -11 11242.2 1485.38   8 
   9   3  11 8902.82 1427.73   2 
   9  -3  11 8970.70 1488.29   2 
  -9  -3 -11 11196.2 1249.52  17 
   9  -3  11 10572.6 1585.79  11 
  -9  -3 -12 39388.1 2812.45   8 
   9   3  12 34247.2 2820.11   2 
   9  -3  12 29934.1 2653.70   2 
   9   3  12 37923.3 2615.32  15 
  -9  -3 -12 36819.0 2250.73  17 
   9  -3  12 37688.2 2907.97  11 
  -9  -3 -13 1021.97 700.127   6 
  -9   3 -13 413.333 700.231   6 
  -9  -3 -13 815.022 820.265   8 
  -9  -3 -13 570.372 422.165  17 
   9   3  13-378.657 560.785  15 
   9   3  13-556.781 1180.65   2 
   9  -3  13-1775.25 1079.62   2 
  -9  -3 -14 121480. 5047.30   6 
  -9   3 -14 118299. 5031.34   6 
   9   3  14 126423. 4743.54  15 
  -9  -3 -15 30331.5 2547.87   6 
  -9   3 -15 31391.2 2596.09   6 
   9   3  15 33163.1 2424.68  15 
  -9  -3 -16 9794.90 1455.37   6 
  -9   3 -16 9303.59 1478.21   6 
   9   3  16 12096.0 1503.35  15 
  -9  -3 -17 11109.2 1488.46   6 
  -9   3 -17 9536.21 1459.35   6 
   9  -3  17 9865.57 1444.54  16 
  -9  -3 -17 11463.2 1292.75  10 
  -9  -3 -18 8832.99 1285.53   6 
  -9   3 -18 8306.76 1342.79   6 
   9  -3  18 7079.77 1173.74  16 
  -9  -3 -18 8259.61 1045.15  10 
  -9  -3 -19 1889.02 645.338   6 
  -9   3 -19 1567.25 684.093   6 
   9  -3  19 1295.64 591.882  16 
  -9  -3 -19 1568.43 492.594  10 
  -9  -3 -20 17169.5 1405.23   6 
  -9   3 -20 16282.6 1455.42   6 
   9  -3  20 17695.2 1437.20  16 
  -9  -3 -20 15711.2 1055.69  10 
   9  -3  21 10915.6 984.014  16 
  -9  -5  21 10419.5 986.083  16 
  -9  -5  20 8382.63 1001.05  16 
   9  -5 -20 7879.42 915.047  13 
  -9  -5  19 69990.3 2955.11  16 
   9  -5 -19 72203.2 2936.21  13 
  -9  -5  18 13153.7 1421.29  16 
   9  -5 -18 12634.1 1380.06  13 
  -9  -5  17 4847.38 985.209  16 
   9  -5 -17 7161.61 1144.30  13 
  -9  -5  16 7048.83 1141.97  16 
   9  -5 -16 7540.01 1198.28  13 
  -9  -5  15 5623.68 1052.73  16 
   9  -5 -15 3751.46 905.598  13 
  -9  -5  14 7488.36 1172.06  16 
   9  -5 -14 6379.62 1129.61  13 
  -9  -5  13 83587.6 3632.07  16 
   9  -5 -13 79417.8 3812.04  13 
  -9  -5  12 9137.30 1269.08  16 
   9  -5 -12 8941.43 1346.05  13 
  -9  -5  11 4628.76 929.192  16 
   9  -5 -11 4237.96 908.367  13 
   9  -5 -10 2534.78 667.631   7 
  -9  -5  10 2373.69 732.234  16 
   9  -5 -10 1017.75 565.062  13 
   9  -5  -9 35083.0 2404.80   7 
  -9  -5   9 32197.7 2147.05  16 
   9  -5  -9 32676.9 2402.50  13 
  -9  -5   9 28664.1 2295.43  12 
   9  -5  -8 38521.2 2502.41   7 
  -9  -5   8 37835.5 2261.07  16 
  -9  -5   8 36590.5 2504.48  12 
   9  -5  -8 35397.5 2435.41  13 
   9  -5  -7 27997.4 2167.31   7 
  -9  -5   7 24522.2 1822.39  16 
   9  -5  -7 24562.4 1961.59  13 
   9  -5  -6 21518.3 1851.80   7 
  -9  -5   6 23265.5 1745.13  16 
   9  -5  -5 22448.6 1912.19   7 
   9  -5  -4 1585.53 607.859   7 
   9  -5  -3 275378. 6632.72   7 
   9  -5  -2 42363.3 2656.54   7 
   9  -5  -1 9414.57 1303.19   7 
   9  -5   0 1168.18 587.581   7 
   9  -5   1 338.121 468.133   7 
   9  -5   2 1884.00 666.563   7 
  -9  -5  -2 1227.62 450.517   9 
   9  -5   3 8268.00 1346.52   7 
  -9  -5  -3 8967.67 1147.20   9 
  -9  -5  -4 66224.8 3024.16   8 
   9  -5   4 61054.3 3416.94   7 
  -9  -5  -4 67551.5 2886.06  17 
   9  -5   4 61713.4 3313.57  11 
  -9  -5  -4 65629.1 3110.88   9 
  -9  -5  -5 191639. 5566.19   8 
   9  -5   5 187502. 5951.68   7 
  -9  -5  -5 204960. 5110.72  17 
   9  -5   5 192658. 5897.82  11 
  -9  -5  -5 198237. 5745.03   9 
   9  -5   6 857.610 589.757   7 
  -9  -5  -6 926.616 545.058   9 
  -9  -5  -6 1192.03 732.990   8 
  -9  -5  -6 1820.25 673.707  17 
   9  -5   6 1069.53 697.062  11 
  -9  -5  -7 18748.6 2027.62   8 
  -9  -5  -7 18996.2 1660.98  17 
   9  -5   7 19169.3 2024.42  11 
  -9  -5  -7 21968.0 2175.15   9 
  -9  -5  -8 11180.5 1639.12   8 
  -9  -5  -8 10995.2 1307.49  17 
   9  -5   8 9275.80 1509.82  11 
  -9  -5  -8 12603.9 1786.04   9 
  -9  -5  -9 34547.9 2907.78   8 
  -9  -5  -9 36171.4 2339.53  17 
  -9  -5  -9 42150.7 3259.85   9 
   9  -5   9 39389.7 2950.03  11 
  -9  -5 -10 13056.6 1863.61   8 
  -9  -5 -10 15703.8 1564.33  17 
  -9  -5 -10 19273.8 2339.85   9 
   9  -5  10 15717.9 1961.84  11 
  -9  -5 -11 26303.3 2046.75  17 
   9  -5  11 30561.0 2633.70  16 
   9  -5  11 28009.8 2624.96  11 
  -9  -5 -12 1382.56 610.336  17 
   9  -5  12 558.252 747.469  16 
   9  -5  13 5162.37 1155.23  16 
  -9  -5 -13 7864.71 1199.83  17 
  -9  -5 -13 4150.86 959.661  10 
   9  -5  14 5013.15 1088.24  16 
  -9  -5 -14 7050.38 1105.55  17 
  -9  -5 -14 6008.58 1081.13  10 
   9  -5  15 39985.5 2645.62  16 
  -9  -5 -15 41137.5 2490.20  10 
   9  -5  16 1772.56 619.094  16 
  -9  -5 -16 2077.49 630.902  10 
   9  -5  17 5922.51 942.212  16 
  -9  -5 -17 6008.69 916.666  10 
   9  -5  18 4574.76 748.083  16 
  -9  -5 -18 4220.08 685.343  10 
   9  -5  19 209.948 286.694  16 
  -9  -5 -19 827.475 383.710  10 
   9  -7 -18 10514.5 880.603  18 
  -9  -7  17-55.6301 474.013  19 
   9  -7 -17 25.1357 287.783  18 
  -9  -7  17-222.341 445.416  12 
   9  -7 -16 3827.07 787.681  18 
  -9  -7  16 5094.08 1009.79  19 
  -9  -7  16 3000.33 706.202  12 
  -9  -7  15 4335.29 1087.08  19 
   9  -7 -15 2255.78 657.570  18 
  -9  -7  15 2684.75 726.707  12 
  -9  -7  14 14833.9 1501.21  16 
  -9  -7  14 13587.4 1706.10  19 
   9  -7 -14 16388.4 1723.78  18 
  -9  -7  14 14843.9 1645.74  12 
  -9  -7  13 2178.45 689.521  16 
  -9  -7  13 2057.17 811.652  19 
   9  -7 -13 502.234 543.902  18 
  -9  -7  13 1869.12 691.082  12 
  -9  -7  12 44710.6 3132.71  19 
  -9  -7  12 50129.8 2765.14  16 
  -9  -7  12 51838.2 3089.30  12 
  -9  -7  11 44.4704 572.653  19 
  -9  -7  11 1583.29 838.422  12 
  -9  -7  10 15854.5 1845.79  19 
  -9  -7  10 13354.9 1608.71  12 
  -9  -7   9 17373.5 1948.28  19 
  -9  -7   9 24082.7 2161.71  12 
  -9  -7   8 20441.4 1998.86  19 
  -9  -7   8 22222.9 2068.10  12 
  -9  -7   7 2143.74 821.276  19 
  -9  -7   7 1534.41 621.160  12 
  -9  -7   6 66712.5 3443.41  19 
  -9  -7   6 68712.1 3521.79  12 
   9  -7  -5 13408.8 1748.49   7 
  -9  -7   5 15619.2 1681.31  19 
   9  -7  -5 14197.2 1965.84  18 
  -9  -7   5 13219.8 1569.39  12 
   9  -7  -4 44030.2 3143.97   7 
  -9  -7   4 41713.7 2666.02  19 
   9  -7  -4 34754.2 2889.12  18 
  -9  -7   4 40662.6 2727.32  12 
   9  -7  -3 25967.8 2449.99   7 
  -9  -7   3 25094.4 2077.48  19 
   9  -7  -3 25448.9 2422.79  18 
   9  -7  -3 24457.0 2018.97  12 
  -9  -7   3 25102.8 2158.95  12 
   9  -7  -2 85943.9 4487.87   7 
   9  -7  -2 76832.6 4000.50  18 
  -9  -7   2 79723.9 3551.14  19 
   9  -7  -2 80579.3 3637.97  12 
  -9  -7   2 84395.2 3878.67  12 
   9  -7  -1 2542.78 971.449   7 
   9  -7  -1 179.959 706.924  18 
  -9  -7   1 1920.33 645.589  12 
   9  -7  -1 2123.54 618.129  12 
   9  -7   0 3730.08 1072.58   7 
   9  -7   0 2239.80 819.852  18 
  -9  -7   0 4079.30 1053.06  12 
   9  -7   0 3898.32 1001.77  12 
   9  -7   1 3756.75 1082.54   7 
  -9  -7  -1 4043.89 1070.34  12 
   9  -7   1 3093.57 831.896  12 
   9  -7   2 4958.93 1261.38   7 
  -9  -7  -2 8878.11 1263.56  17 
   9  -7   2 7345.50 1202.50  12 
   9  -7   2 5666.69 1116.70  11 
  -9  -7  -2 8547.94 1317.06  12 
   9  -7   3 7613.83 1647.35   7 
  -9  -7  -3 5935.59 1047.67  17 
   9  -7   3 7969.23 1359.35  12 
   9  -7   3 4622.15 991.207  11 
  -9  -7  -4 54882.2 2941.88  17 
   9  -7   4 57165.4 3330.62  11 
   9  -7   4 52886.8 3179.70  12 
  -9  -7  -5 107211. 4117.63  17 
  -9  -7  -5 104849. 4429.46  10 
   9  -7   5 106229. 4549.66  11 
   9  -7   5 107246. 4582.81  12 
  -9  -7  -6 2932.55 804.717  17 
   9  -7   6 4171.19 1026.26  11 
   9  -7   6 4687.87 1177.05  12 
  -9  -7  -6 2879.54 799.686  10 
  -9  -7  -7 19118.5 1796.11  17 
  -9  -7  -7 17636.7 1877.14  10 
   9  -7   7 19913.6 2060.93  11 
   9  -7   7 17835.9 2008.93  12 
  -9  -7  -8 11848.5 1383.71  17 
  -9  -7  -8 11320.9 1573.13  10 
   9  -7   8 11023.8 1626.49  12 
   9  -7   8 12773.7 1694.62  11 
  -9  -7  -9-719.216 893.015  17 
   9  -7   9 638.665 572.382  12 
  -9  -7  -9 1338.44 785.911  10 
   9  -7   9 1074.96 617.874  11 
  -9  -7 -10 31331.7 2212.04  17 
  -9  -7 -10 32185.7 2425.49  10 
   9  -7  10 24990.0 2318.04  12 
  -9  -7 -11 15366.6 1485.62  17 
   9  -7  11 15247.0 1851.60  12 
  -9  -7 -11 17579.7 1744.96  10 
  -9  -7 -12 413.156 486.017  10 
   9  -7  12 367.672 605.257  12 
  -9  -7 -13-159.258 473.542  10 
   9  -7  13 204.960 528.968  12 
   9  -7  14 5668.53 1019.08  12 
  -9  -7 -14 4287.97 722.897  10 
   9  -7  15 4672.12 833.553  12 
  -9  -7 -15 4558.39 714.269  10 
   9  -7  16 21486.2 1429.00  12 
   9  -9 -13 20704.7 1473.37  18 
   9  -9 -12 245.506 319.534  18 
  -9  -9  12 444.849 421.251  12 
   9  -9 -11-118.273 485.454  18 
  -9  -9  11-91.9031 442.141  12 
   9  -9 -10 852.034 568.645  18 
  -9  -9  10-515.113 532.135  12 
   9  -9  -9 17160.3 1923.85  18 
  -9  -9   9 18986.9 1585.80  12 
   9  -9  -8 1781.92 863.377  18 
  -9  -9   8 2127.54 671.627  12 
   9  -9  -7 28529.8 2543.21  18 
  -9  -9   7 32454.6 2135.61  12 
   9  -9  -6 424.209 685.852  18 
  -9  -9   6-36.1310 445.821  12 
   9  -9  -5 2450.04 952.417  18 
  -9  -9   5 3109.39 813.674  12 
  -9  -9   4 79.8788 438.359  17 
   9  -9  -4-122.926 724.206  18 
  -9  -9   4 309.035 539.119  12 
   9  -9  -3 2735.89 827.495  18 
  -9  -9   3 3047.95 800.096  17 
  -9  -9   3 2538.17 784.042  12 
  -9  -9   2 11801.6 1378.50  17 
  -9  -9   2 12303.5 1459.12  12 
  -9  -9   1 63312.9 3022.44  17 
   9  -9  -1 61086.7 2987.00  12 
  -9  -9   1 66807.6 3272.58  12 
  -9  -9   0 2419.39 697.493  17 
   9  -9   0 2604.36 768.563  12 
  -9  -9  -1 2086.82 583.197  17 
   9  -9   1 2045.37 733.806  12 
  -9  -9  -2 5496.01 921.020  17 
   9  -9   2 5832.63 954.886  12 
  -9  -9  -3 24334.7 1848.35  17 
   9  -9   3 19310.3 1681.04  12 
  -9  -9  -4 13192.8 1365.12  17 
   9  -9   4 10281.1 1230.61  12 
  -9  -9  -5 7957.41 1059.24  17 
   9  -9   5 8792.27 1104.75  12 
  -9  -9  -6 780.064 468.169  17 
   9  -9   6 1092.71 526.946  12 
  -9  -9  -7-1188.53 644.969  17 
   9  -9   7-485.410 495.478  12 
  -9  -9  -8 1322.32 547.587  17 
   9  -9   8 3290.16 714.279  12 
  -9  -9  -9 18575.7 1376.27  17 
   9  -9   9 19324.5 1465.32  12 
  -9  -9 -10 1254.33 532.252  17 
   9  -9  10-318.545 477.856  12 
  -9  -9 -11 20456.1 1260.71  17 
  10   0 -24 102498. 3496.46   6 
  10   0 -23-422.389 604.407   6 
  10   0 -22 949.069 676.123   6 
  10   0 -21 64.7955 594.859   6 
  10   0 -20 60164.0 3849.71   6 
  10   0 -19 373.248 680.381   6 
  10   0 -18 64806.7 4166.30   6 
  10   0 -17-10.9797 683.712   6 
  10   0 -16-264.960 792.589   6 
  10   0 -16-242.126 765.998   1 
  10   0 -15 423.259 697.038   6 
  10   0 -15-720.136 816.376   1 
  10   0 -14 167785. 6125.15   6 
  10   0 -14 166724. 6096.69   1 
  10   0 -13-52.4650 507.755   6 
  10   0 -13 88.0550 588.143   1 
  10   0 -12 8654.71 1292.83   1 
  10   0 -11-36.4439 509.077   1 
  10   0 -10 171679. 5171.15   1 
 -10   0  10 173226. 5145.02   4 
  10   0  -9-15.1185 470.628   1 
 -10   0   9-86.6241 434.601   4 
 -10   0   8 999999. 11339.0   4 
 -10   0   7 1291.08 510.438   4 
 -10   0   6 15589.4 1380.83   4 
 -10   0   5 190.031 357.732   4 
 -10   0   4 40848.8 2061.67   4 
  10   0  -4 41465.8 1964.24   2 
  10   0  -3 511.641 549.220   2 
 -10   0   3 156.635 505.103   4 
 -10   0   2 30264.8 1681.36   4 
  10   0  -2 30482.2 1646.23   2 
  10   0  -1-102.406 340.298   2 
 -10   0   1-20.7795 304.249   4 
  10   0   0 292360. 5317.81   2 
 -10   0   0 299292. 5117.90   4 
  10   0   1 26.7898 387.894   2 
  10   0   2 145074. 3886.28   2 
  10   0   3 35.2417 416.412   2 
  10   0   4 6768.01 1004.32   2 
  10   0   5 261.699 491.035   2 
  10   0   6 877243. 11163.6   2 
  10   0   7 408.180 602.579   2 
 -10   0  -8 108338. 3996.54   3 
  10   0   8 100647. 4141.25   2 
 -10   0  -9-481.183 486.369   3 
  10   0   9-520.608 661.374   2 
 -10   0 -10 121139. 4694.91   5 
  10   0  10 117942. 4391.87  15 
 -10   0 -10 111246. 4428.02   3 
  10   0  10 111248. 4736.48   2 
  10   0  11-361.929 681.698  15 
 -10   0 -11-336.542 570.105   3 
  10   0  11-734.134 689.203   2 
  10   0  12 1020.59 614.443  15 
 -10   0 -12 1035.36 626.989   3 
  10   0  12 687.057 745.899   2 
  10   0  13-94.7612 676.467  15 
 -10   0 -13-723.208 883.032   3 
  10   0  13 617.052 711.377   2 
  10   0  14 11445.7 1646.52  15 
 -10   0 -15-269.096 691.277   6 
  10   0  15 146.660 717.005  15 
 -10   0 -16 41652.3 3162.17   6 
  10   0  16 42415.0 3066.66  15 
 -10   0 -17-916.150 832.239   6 
 -10   0 -18 58517.2 3527.17   6 
 -10   0 -19 190.322 566.040   6 
 -10   0 -20 53501.2 2898.81   6 
  10   0  20 53223.5 2565.96  16 
 -10   0 -21 76.9936 371.803   6 
  10   0  21 697.310 375.625  16 
 -10   0 -22 14448.2 1198.68   6 
  10   2 -24 2414.77 613.595   6 
  10  -2 -23 7491.24 1050.35   6 
  10   2 -23 8233.30 1109.84   6 
  10  -2 -22 2130.10 764.363   6 
  10   2 -22 2663.17 797.586   6 
 -10  -2  22 3951.98 680.406  16 
  10  -2 -21 30983.6 2479.07   6 
  10   2 -21 34169.5 2571.47   6 
 -10  -2  21 30939.2 1852.24  16 
  10  -2 -20 7907.94 1400.49   6 
  10   2 -20 8396.36 1473.09   6 
 -10  -2  20 8887.27 1071.96  16 
  10  -2 -19 50085.8 3450.96   6 
  10   2 -19 52074.2 3513.40   6 
 -10  -2  19 50387.6 2657.21  16 
  10  -2 -18 346.957 781.363   6 
  10   2 -18 471.600 695.381   6 
 -10  -2  18 1146.74 576.126  16 
  10  -2 -17 41288.4 3243.76   6 
  10   2 -17 42236.2 3225.68   6 
 -10  -2  17 42739.5 2559.27  16 
  10  -2 -16 3301.45 1036.51   6 
  10   2 -16 2961.22 1010.07   6 
 -10  -2  16 2713.93 743.096  16 
 -10   2  16 3425.89 1375.53   4 
 -10  -2  16 3469.57 1206.62   4 
  10   2 -16 2065.09 1068.02   1 
  10  -2 -16 2223.28 987.723   1 
  10  -2 -15 65535.1 3911.66   6 
  10   2 -15 65928.8 3962.58   6 
 -10  -2  15 66110.3 3090.29  16 
  10   2 -15 68101.5 4059.43   1 
  10  -2 -15 68698.6 4070.06   1 
 -10   2  15 62307.8 3999.89   4 
 -10  -2  15 64704.7 4024.93   4 
  10  -2 -14 32003.7 2696.75   6 
  10   2 -14 34553.5 2791.03   6 
 -10  -2  14 36518.2 2273.85  16 
  10   2 -14 36377.1 2925.73   1 
  10  -2 -14 31128.7 2689.76   1 
 -10   2  14 37041.8 3020.20   4 
 -10  -2  14 35433.3 2863.78   4 
  10  -2 -13 30721.7 2549.82   6 
  10   2 -13 32109.0 2621.39   6 
 -10  -2  13 37336.0 2232.95  16 
  10   2 -13 32575.8 2620.30   1 
  10  -2 -13 31724.6 2566.45   1 
 -10   2  13 33723.9 2736.99   4 
 -10  -2  13 33656.1 2676.10   4 
  10  -2 -12 14892.2 1804.23   6 
  10   2 -12 15600.2 1858.95   6 
 -10  -2  12 15733.3 1431.88  16 
  10  -2 -12 13746.8 1649.74   1 
  10   2 -12 14145.6 1693.78   1 
 -10   2  12 15198.1 1744.70   4 
 -10  -2  12 15209.1 1717.78   4 
  10  -2 -11 95355.9 4077.38   1 
  10   2 -11 98701.6 4144.38   1 
 -10   2  11 100093. 4201.21   4 
 -10  -2  11 93736.6 4017.32   4 
  10  -2 -11 107587. 3135.08   8 
  10  -2 -10 18890.8 1773.43   1 
  10   2 -10 17778.6 1730.62   1 
 -10   2  10 23339.0 1958.53   4 
 -10  -2  10 19005.3 1755.61   4 
  10  -2 -10 19832.7 1331.03   8 
  10   2  -9 27269.4 2034.52   1 
  10  -2  -9 27157.0 2009.53   1 
 -10   2   9 30754.5 2138.82   4 
 -10  -2   9 27233.4 2013.66   4 
  10  -2  -9 28816.9 1515.45   8 
  10  -2  -9 30065.1 1683.15   7 
  10  -2  -8 55143.2 2720.96   1 
  10   2  -8 56815.4 2758.75   1 
 -10  -2   8 54139.8 2700.06   4 
 -10   2   8 54723.2 2743.37   4 
  10  -2  -8 58082.3 2075.26   8 
  10  -2  -8 59603.5 2392.47   7 
 -10   2   7 638404. 8872.77   4 
 -10  -2   7 634425. 9004.25   4 
  10  -2  -7 631553. 7861.47   7 
 -10   2   6 1023.20 474.280   4 
 -10  -2   6 1219.81 526.447   4 
 -10   2   5 658.480 504.031   4 
 -10  -2   5 784.318 434.504   4 
 -10   2   4 24618.9 1608.85   4 
 -10  -2   4 23730.3 1582.41   4 
  10  -2  -3 29619.7 1660.73   2 
  10   2  -3 28776.4 1654.35   2 
 -10   2   3 28769.7 1677.16   4 
 -10  -2   3 29048.7 1696.44   4 
 -10   2   2 95171.5 2970.44   4 
  10   2  -2 91566.1 2870.09   2 
 -10  -2   2 87610.8 2905.07   4 
  10  -2  -2 90337.9 2851.64   2 
  10  -2  -1 179396. 3970.70   2 
  10   2  -1 175823. 3944.29   2 
 -10  -2   1 179146. 3990.55   4 
 -10  -2   1 170361. 2157.34   8 
  10  -2   0 24807.4 1529.75   2 
  10   2   0 24058.6 1520.18   2 
 -10  -2   0 25176.8 1023.64   9 
  10   2   1 5709.09 838.099   2 
  10  -2   1 5928.20 845.574   2 
  10   2   2 195.647 415.685   2 
  10  -2   2 296.859 392.419   2 
  10   2   3 116440. 3607.16   2 
  10  -2   3 117617. 3657.73   2 
  10   2   4 19881.4 1567.94   2 
  10  -2   4 20341.9 1614.53   2 
  10   2   5 105755. 3731.82   2 
  10  -2   5 96051.5 3606.88   2 
  10   2   6 11176.2 1323.82   2 
  10  -2   6 7690.46 1140.87   2 
 -10  -2  -7 18356.9 1617.96   3 
 -10   2  -7 16307.9 1552.22   3 
  10  -2   7 18623.0 1769.38   2 
  10   2   7 17396.6 1666.81   2 
 -10  -2  -8 3292.84 843.998   3 
 -10   2  -8 3359.80 766.579   3 
  10   2   8 2808.12 784.066   2 
  10  -2   8 4571.13 997.622   2 
 -10  -2  -9 154307. 5040.09   3 
 -10   2  -9 165231. 5204.01   3 
  10  -2   9 152398. 5343.85   2 
  10   2   9 164630. 5519.39   2 
  10  -2   9 145145. 4925.85  15 
  10  -2   9 161261. 5242.83  11 
 -10  -2 -10 23143.5 2042.29   3 
 -10   2 -10 25705.7 2189.52   3 
  10   2  10 24779.3 2260.75   2 
  10  -2  10 24165.3 2287.50   2 
  10  -2  10 25807.7 2208.83  15 
 -10  -2 -10 26862.5 1937.78  14 
  10  -2  10 22794.2 2108.51  11 
 -10  -2 -11 23042.6 2103.63   3 
 -10   2 -11 19962.6 1995.31   3 
  10   2  11 20400.7 2166.48   2 
  10  -2  11 22983.9 2327.50   2 
  10  -2  11 24125.4 2219.14  15 
 -10  -2 -11 21775.3 1736.79  14 
  10  -2  11 20255.5 2064.62  11 
 -10  -2 -12 79481.7 4047.11   3 
 -10   2 -12 84028.3 4208.69   3 
  10  -2  12 81186.3 4410.25   2 
  10   2  12 88851.5 4637.34   2 
  10   2  12 81521.5 3919.05  15 
 -10  -2 -12 81033.0 3378.27  14 
  10  -2  12 80097.1 4068.54  15 
  10  -2  12 79728.4 4100.85  11 
  10  -2  13-49.4391 606.990  15 
  10   2  13-16.5696 681.336  15 
  10   2  13-662.589 898.122   2 
  10  -2  13 1565.06 1037.65   2 
 -10  -2 -14 38377.8 2961.68   6 
 -10   2 -14 38017.1 2976.76   6 
  10   2  14 40773.4 2863.57  15 
 -10  -2 -15 13955.4 1847.98   6 
 -10   2 -15 13349.1 1827.34   6 
  10   2  15 14702.5 1785.68  15 
 -10  -2 -16-399.083 744.099   6 
 -10   2 -16-1367.04 818.822   6 
  10   2  16 214.347 526.923  15 
 -10  -2 -17 49335.9 3196.29   6 
 -10   2 -17 50452.0 3253.30   6 
  10   2  17 51579.4 2993.54  15 
 -10  -2 -18-1408.60 832.214   6 
 -10   2 -18-2141.03 850.967   6 
 -10  -2 -18 716.121 478.682  10 
 -10  -2 -19-314.522 564.569   6 
 -10   2 -19 635.420 509.699   6 
  10  -2  19 214.718 460.341  16 
 -10  -2 -19-448.328 363.974  10 
 -10  -2 -20-323.412 401.521   6 
 -10   2 -20-332.148 535.391   6 
  10  -2  20 220.167 377.456  16 
  10   2  20 13.2192 341.215  16 
 -10  -2 -21 28074.0 1662.57   6 
 -10   2 -21 31323.1 1808.46   6 
  10  -2  21 32382.6 1695.73  16 
 -10  -4  22-195.185 305.070  16 
  10  -4 -22-410.952 403.945  13 
 -10  -4  21 6265.77 841.600  16 
  10  -4 -21 5663.22 826.392  13 
 -10  -4  20 35778.8 2078.95  16 
 -10  -4  19 13556.7 1411.72  16 
  10   4 -18 19882.3 1944.89   6 
 -10  -4  18 16642.1 1612.46  16 
  10   4 -17 2115.20 872.123   6 
 -10  -4  17 3058.00 829.720  16 
 -10  -4  16 1128.07 582.149  16 
 -10  -4  15 7824.20 1224.57  16 
 -10  -4  14 62860.3 3162.62  16 
  10  -4 -13 41542.9 2540.62   8 
 -10  -4  13 45272.4 2652.51  16 
  10  -4 -12 76980.6 3344.76   8 
 -10  -4  12 82782.7 3492.68  16 
 -10  -4  11 18588.6 1654.45  16 
  10  -4 -10 18874.7 1652.03   7 
 -10  -4  10 20003.9 1673.09  16 
  10  -4  -9 28483.0 2027.19   7 
 -10  -4   9 27754.9 1913.72  16 
  10  -4  -8 55393.2 2792.17   7 
  10  -4  -7 42578.4 2459.19   7 
  10   4  -6 60915.0 2637.65   1 
  10  -4  -6 62124.4 2944.55   7 
  10   4  -5 164832. 4146.68   1 
  10  -4  -5 153485. 4649.71   7 
  10  -4  -4 822.015 492.634   7 
  10  -4  -3 142461. 4594.28   7 
  10  -4  -2 193134. 5446.06   7 
  10  -4  -1 871.609 547.276   7 
  10  -4   0 32573.9 2409.82   7 
  10  -4   1 6009.18 1140.33   7 
 -10  -4  -1 6025.93 780.253   9 
  10  -4   2 50181.7 3087.11   7 
 -10  -4  -2 50376.4 2218.38   9 
 -10  -4  -3 78811.4 2874.19   8 
  10  -4   3 81808.7 3997.20   7 
 -10  -4  -3 80717.3 2983.76   9 
 -10  -4  -4 115990. 3807.44   8 
  10  -4   4 118028. 4820.31   7 
 -10  -4  -4 119357. 3840.44   9 
  10  -4   5 3670.57 972.291   7 
 -10  -4  -5 5251.44 909.449   9 
 -10  -4  -5 3485.10 773.277   8 
 -10  -4  -6 10963.9 1451.61   8 
  10  -4   6 12991.7 1643.98   7 
 -10  -4  -6 12723.9 1291.67  17 
  10  -4   6 13031.9 1575.50  11 
  10  -4   7 4674.71 986.181   7 
 -10  -4  -7 4335.05 1035.23   8 
 -10  -4  -7 5215.32 895.152  17 
  10  -4   7 4668.21 1128.18  11 
 -10  -4  -8 46601.5 3091.37   8 
 -10  -4  -8 53550.0 2630.90  17 
  10  -4   8 52076.3 3217.99  11 
 -10  -4  -9 10518.4 1581.23   8 
 -10  -4  -9 10161.1 1210.01  17 
  10  -4   9 11268.6 1620.58  11 
 -10  -4 -10 41158.4 2999.43   8 
 -10  -4 -10 37201.8 2313.29  17 
  10  -4  10 39249.7 2937.91  11 
 -10  -4 -11 9411.68 1498.48   8 
 -10  -4 -11 9463.80 1234.08  17 
  10  -4  11 9871.39 1626.58  11 
 -10  -4 -12 80841.4 3406.55  17 
  10   4  12 82379.0 3751.14  15 
  10  -4  12 82770.7 4446.43  11 
 -10  -4 -13 2058.71 685.785  17 
  10   4  13 185.081 547.546  15 
 -10   4 -14 28157.5 2349.80   6 
  10  -4  14 24120.2 2320.50  16 
  10   4  14 30975.0 2258.99  15 
 -10   4 -15 8999.52 1351.60   6 
  10   4  15 10418.9 1267.43  15 
  10  -4  15 8079.40 1368.66  16 
  10   4  16 42054.8 2386.63  15 
  10  -4  16 37511.7 2551.79  16 
 -10  -4 -16 39437.9 2349.51  10 
  10  -4  17 401.137 534.230  16 
 -10  -4 -17-365.283 399.058  10 
  10  -4  18 487.419 440.742  16 
 -10  -4 -18 1177.14 502.321  10 
  10  -4  19 5230.79 764.611  16 
 -10  -4 -19 5381.79 682.158  10 
  10  -4  20 6038.92 683.387  16 
 -10  -6  20 2750.37 621.239  19 
  10  -6 -19 9306.89 898.324  18 
 -10  -6  19 9326.15 1038.21  19 
 -10  -6  18 3377.12 703.359  16 
 -10  -6  18 3188.09 756.918  19 
  10  -6 -18 2894.28 640.472  18 
 -10  -6  17 16714.6 1524.18  16 
  10  -6 -17 17097.3 1486.85  13 
 -10  -6  16 66.1111 394.653  16 
  10  -6 -16-362.249 433.193  13 
 -10  -6  15 11503.8 1385.15  16 
  10  -6 -15 14512.5 1568.52  13 
 -10  -6  15 11455.7 1485.24  12 
 -10  -6  14 1861.53 724.079  16 
  10  -6 -14 921.041 623.073  13 
 -10  -6  13 100324. 3973.66  16 
  10  -6 -13 100571. 4353.30  13 
 -10  -6  13 111815. 4497.48  12 
 -10  -6  12 283.925 487.028  16 
 -10  -6  12 581.954 616.638  12 
  10  -6 -12 1019.18 708.640  13 
 -10  -6  11 6946.04 1107.77  16 
 -10  -6  11 5653.59 1137.64  12 
  10  -6 -11 6756.15 1216.93  13 
 -10  -6  10 3650.13 861.333  16 
 -10  -6  10 4832.52 1037.65  12 
  10  -6 -10 5099.14 1184.64  13 
  10  -6  -9 26487.1 2283.50   7 
 -10  -6   9 28283.8 2090.63  16 
  10  -6  -9 30196.8 2493.12  13 
 -10  -6   9 28020.6 2263.54  12 
  10  -6  -8 15895.5 1861.55   7 
 -10  -6   8 14446.6 1499.90  16 
 -10  -6   8 12490.2 1551.42  19 
  10  -6  -8 15971.0 1744.18  13 
 -10  -6   8 16016.1 1751.53  12 
  10  -6  -7 17315.2 1885.09   7 
 -10  -6   7 15453.1 1651.22  19 
  10  -6  -7 17753.0 1864.91  13 
 -10  -6   7 18894.5 1842.89  12 
  10  -6  -6 8688.95 1395.73   7 
 -10  -6   6 6631.55 1119.45  19 
  10  -6  -6 9873.16 1466.58  13 
 -10  -6   6 10906.4 1468.23  12 
  10  -6  -5 13619.4 1713.01   7 
 -10  -6   5 13298.2 1503.80  19 
 -10  -6   5 15726.1 1668.53  12 
  10  -6  -4 94.3259 502.720   7 
 -10  -6   4 459.428 574.267  19 
 -10  -6   4-673.331 695.927  12 
  10  -6  -3 19358.3 2063.23   7 
 -10  -6   3 20262.8 1788.64  19 
 -10  -6   3 19815.5 1848.74  12 
  10  -6  -2 9676.31 1500.04   7 
 -10  -6   2 8662.37 1182.79  19 
 -10  -6   2 9369.05 1301.17  12 
  10  -6  -2 7535.42 1293.62  11 
  10  -6  -1 179745. 6252.22   7 
 -10  -6   1 188559. 5217.70  19 
  10  -6  -1 175983. 5503.25  18 
  10  -6  -1 170167. 5583.78  11 
  10  -6   0-356.814 719.582   7 
 -10  -6   0 160.114 629.643  12 
  10  -6   0 192.239 573.870  11 
  10  -6   1 6374.31 1336.37   7 
 -10  -6  -1 7797.14 1281.35  12 
  10  -6   1 6449.95 1219.79  11 
  10  -6   2 13477.0 1890.60   7 
 -10  -6  -2 13989.9 1644.76  12 
  10  -6   2 13585.4 1665.13  11 
  10  -6   3 13662.0 1927.67   7 
 -10  -6  -3 16591.9 1578.78  17 
  10  -6   3 15282.3 1827.15  11 
  10  -6   4 12364.0 1833.39   7 
 -10  -6  -4 13087.3 1442.22  17 
  10  -6   4 9959.51 1444.57  11 
 -10  -6  -4 13773.8 1615.99  10 
  10  -6   5 105804. 4944.72   7 
 -10  -6  -5 107293. 3993.16  17 
 -10  -6  -5 103946. 4354.92  10 
  10  -6   5 103569. 4616.63  11 
 -10  -6  -5 107433. 4441.41   9 
  10  -6   5 107357. 4460.32  12 
 -10  -6  -6 4520.54 1166.08   9 
 -10  -6  -6 5281.09 957.897  17 
  10  -6   6 6013.86 1211.87  11 
  10  -6   6 5692.95 1168.90  12 
 -10  -6  -6 6881.48 1288.51  10 
 -10  -6  -7 24493.3 1966.75  17 
 -10  -6  -7 24146.7 2441.95   9 
 -10  -6  -7 22067.9 2104.52  10 
  10  -6   7 21831.6 2216.52  11 
  10  -6   7 20772.8 2122.85  12 
 -10  -6  -8 26.6516 512.369  17 
  10  -6   8-514.885 634.081  11 
 -10  -6  -8 455.758 522.389  10 
 -10  -6  -9 2710.29 779.562  17 
  10  -6   9 3082.95 957.308  12 
 -10  -6  -9 3170.73 823.066  10 
  10  -6   9 1602.33 891.676  11 
 -10  -6 -10 6624.18 1087.17  17 
 -10  -6 -10 4871.63 995.462  10 
  10  -6  10 6216.15 1348.88  11 
 -10  -6 -11 70411.7 3273.88  17 
 -10  -6 -11 67888.6 3466.06  10 
  10  -6  11 67862.9 3956.29  11 
 -10  -6 -12 454.777 470.152  17 
 -10  -6 -12 584.918 598.830  10 
 -10  -6 -13 3683.31 933.274  17 
 -10  -6 -13 2091.96 691.351  10 
  10  -6  14 2145.69 832.255  12 
 -10  -6 -14 2377.65 717.843  10 
 -10  -6 -15 118357. 3739.31  10 
  10  -6  15 110924. 4119.02  12 
  10  -6  16 3834.04 783.915  12 
 -10  -6 -16 3522.76 678.792  10 
  10  -6  17-519.006 422.550  12 
 -10  -6 -17 879.372 350.457  10 
  10  -8 -16 587.561 326.438  18 
 -10  -8  15 1899.11 536.130  19 
  10  -8 -15 3555.54 685.911  18 
 -10  -8  14 12647.3 1383.26  19 
  10  -8 -14 18517.4 1590.64  18 
 -10  -8  13 364.975 542.797  19 
  10  -8 -13 3.38177 474.854  18 
 -10  -8  13-753.923 599.245  12 
 -10  -8  12 25915.1 2137.34  19 
  10  -8 -12 32629.3 2488.22  18 
 -10  -8  12 28517.3 1931.58  12 
 -10  -8  11 3988.23 981.271  19 
  10  -8 -11 4883.15 1149.64  18 
 -10  -8  11 6024.74 961.739  12 
 -10  -8  10 16465.9 1819.95  19 
  10  -8 -10 15295.1 1952.79  18 
 -10  -8  10 14078.8 1472.06  12 
  10  -8  -9 948.417 851.064  18 
 -10  -8   9 1572.27 685.295  19 
 -10  -8   9 2086.86 685.853  12 
 -10  -8   8 6673.16 1225.42  19 
  10  -8  -8 5833.84 1403.57  18 
 -10  -8   8 5460.10 927.655  12 
 -10  -8   7 25805.7 2202.54  19 
  10  -8  -7 23600.0 2549.12  18 
 -10  -8   7 25036.0 2020.54  12 
 -10  -8   6 27692.7 2234.93  19 
  10  -8  -6 27486.1 2732.41  18 
 -10  -8   6 28872.2 2173.52  12 
  10  -8  -5 8284.40 1580.34  18 
 -10  -8   5 10331.0 1363.35  12 
  10  -8  -4 1015.28 694.694  18 
 -10  -8   4-248.355 573.001  12 
  10  -8  -3 849.289 711.309  18 
 -10  -8   3 1279.94 570.059  12 
  10  -8  -2 78518.9 3978.87  18 
 -10  -8   2 85221.0 3854.33  12 
  10  -8  -1 507.510 607.892  18 
 -10  -8   1 510.739 565.633  12 
 -10  -8   0 9543.54 1287.08  17 
  10  -8   0 10382.0 1390.36  18 
 -10  -8   0 10522.7 1434.51  12 
 -10  -8  -1 941.171 505.413  17 
  10  -8   1 2881.83 804.864  12 
 -10  -8  -2 17066.4 1673.75  17 
  10  -8   2 15318.6 1598.87  12 
 -10  -8  -3 13603.3 1485.44  17 
  10  -8   3 11752.2 1419.74  12 
 -10  -8  -4 47525.5 2688.60  17 
  10  -8   4 51508.7 2867.41  12 
 -10  -8  -5 1398.49 623.433  17 
  10  -8   5-146.673 540.837  12 
 -10  -8  -6-18.8668 445.963  17 
  10  -8   6 711.454 562.118  12 
 -10  -8  -6 297.600 571.251  10 
 -10  -8  -7 1526.85 561.706  17 
  10  -8   7 1932.20 746.194  12 
 -10  -8  -7 1502.44 545.705  10 
 -10  -8  -8 449.921 625.554  17 
 -10  -8  -8 431.708 490.965  10 
  10  -8   8 1831.66 654.446  12 
 -10  -8  -9 36529.7 2178.08  17 
 -10  -8  -9 30101.0 2165.69  10 
  10  -8   9 33958.6 2216.58  12 
 -10  -8 -10 16630.2 1450.52  17 
  10  -8  10 17110.3 1531.63  12 
 -10  -8 -11 2184.26 640.865  17 
  10  -8  11 907.626 595.827  12 
 -10  -8 -12 8493.05 1007.56  17 
  10  -8  12 2670.55 617.433  12 
 -10 -10   8 5271.25 731.348  17 
 -10 -10   7 21614.7 1468.59  17 
 -10 -10   6 9508.68 1039.49  17 
 -10 -10   5-670.313 423.631  17 
 -10 -10   4 20672.7 1536.63  17 
 -10 -10   3 5828.42 864.692  17 
 -10 -10   2 1031.31 442.438  17 
 -10 -10   1 11941.9 1166.78  17 
 -10 -10   0 1473.05 490.683  17 
 -10 -10  -1 517.326 408.611  17 
 -10 -10  -2-1557.70 523.555  17 
 -10 -10  -3 5726.62 787.603  17 
 -10 -10  -4 13076.9 1100.21  17 
 -10 -10  -5 15133.5 1142.91  17 
 -10 -10  -7 1346.86 400.301  17 
  11  -1 -24 27742.2 1748.04   6 
  11   1 -24 29829.6 1813.45   6 
  11  -1 -23 3571.79 816.260   6 
  11   1 -23 2694.90 759.642   6 
  11  -1 -22 4826.64 1003.67   6 
  11   1 -22 3875.35 997.824   6 
  11  -1 -21 420.279 567.597   6 
  11   1 -21 338.724 635.636   6 
  11  -1 -20 2702.68 1031.87   6 
  11   1 -20 1851.56 858.649   6 
  11  -1 -19 33065.4 2931.07   6 
  11   1 -19 35685.3 3016.69   6 
  11  -1 -18 5335.07 1294.31   6 
  11   1 -18 5227.95 1346.28   6 
  11  -1 -17 11264.4 1803.87   6 
  11   1 -17 8639.47 1624.62   6 
 -11  -1  17 10186.4 1223.61  16 
  11  -1 -16 29597.7 2778.48   6 
  11   1 -16 31878.6 2880.01   6 
 -11  -1  16 32204.6 2129.64  16 
  11   1 -16 32036.2 2992.99   1 
  11  -1 -16 34250.0 3051.83   1 
 -11   1  16 36970.7 3283.35   4 
 -11  -1  16 35277.8 3160.22   4 
  11  -1 -15 812.856 629.161   6 
  11   1 -15 643.903 832.754   6 
 -11  -1  15 519.328 504.486  16 
 -11   1  15-71.1254 808.119   4 
 -11  -1  15 651.890 667.684   4 
  11   1 -15 2419.78 1058.90   1 
  11  -1 -15 1136.84 805.644   1 
  11  -1 -14 279443. 7984.61   6 
  11   1 -14 299881. 8252.70   6 
 -11  -1  14 303847. 6143.14  16 
  11   1 -14 301178. 8261.06   1 
  11  -1 -14 287325. 8113.83   1 
 -11   1  14 299114. 8403.16   4 
 -11  -1  14 286966. 8107.56   4 
  11  -1 -13 64878.7 3745.99   6 
  11   1 -13 70916.6 3912.88   6 
 -11  -1  13 65867.4 2798.49  16 
  11  -1 -13 67091.4 3824.05   1 
  11   1 -13 64773.4 3747.80   1 
 -11   1  13 62576.8 3715.25   4 
 -11  -1  13 65820.3 3756.49   4 
 -11  -1  12 3271.77 880.346   4 
 -11   1  12 4540.35 1100.99   4 
  11   1 -12 2837.73 910.405   1 
  11  -1 -12 3500.59 904.667   1 
  11  -1 -12 3789.97 963.053   6 
  11   1 -12 3806.77 964.887   6 
 -11   1  11 5096.85 1008.02   4 
 -11  -1  11 5992.88 1113.37   4 
  11   1 -11 4183.35 990.194   1 
  11  -1 -11 6702.87 1163.95   1 
  11  -1 -10 30392.2 2261.94   1 
  11   1 -10 34993.3 2420.33   1 
 -11   1  10 33925.8 2386.92   4 
 -11  -1  10 35430.2 2417.18   4 
  11  -1  -9 1565.42 655.029   1 
 -11   1   9 1300.74 600.542   4 
 -11  -1   9 2548.96 726.167   4 
  11   1  -9 1532.32 616.009   1 
 -11   1   8 79915.5 3384.80   4 
 -11  -1   8 85757.8 3495.00   4 
 -11   1   7 82990.9 3318.51   4 
 -11  -1   7 87867.4 3453.96   4 
 -11   1   6 14626.7 1402.92   4 
 -11  -1   6 13265.7 1356.41   4 
 -11   1   5 10159.7 1154.28   4 
 -11  -1   5 9948.84 1152.25   4 
 -11  -1   4 14036.7 1300.06   4 
 -11   1   4 16273.9 1379.80   4 
  11  -1  -4 13427.2 1216.15   2 
  11   1  -4 13959.5 1243.32   2 
 -11   1   3 19398.4 1465.19   4 
 -11  -1   3 18376.0 1439.98   4 
  11  -1  -3 19384.8 1432.34   2 
  11   1  -3 19640.9 1462.81   2 
  11  -1  -2 7352.62 906.085   2 
  11   1  -2 7402.85 923.868   2 
 -11   1   2 8556.17 999.339   4 
 -11  -1   2 7448.14 934.204   4 
 -11   1   1 125782. 3549.49   4 
  11  -1  -1 117694. 3400.69   2 
  11   1  -1 121735. 3444.94   2 
 -11  -1   1 120950. 3484.47   4 
  11  -1   0 285870. 5470.11   2 
  11   1   0 288492. 5467.89   2 
 -11   1   0 303580. 5464.94   4 
 -11  -1   0 285030. 5324.18   4 
  11  -1   1 41071.1 2168.37   2 
  11   1   1 43147.0 2204.11   2 
  11   1   2 40819.9 2209.25   2 
  11  -1   2 36578.3 2120.30   2 
  11  -1   3 165613. 4535.30   2 
  11   1   3 170965. 4548.05   2 
  11   1   4 11002.6 1266.40   2 
  11  -1   4 10856.3 1286.03   2 
  11   1   5 3411.09 843.893   2 
  11  -1   5 4074.51 913.796   2 
  11   1   6 1244.82 757.238   2 
  11  -1   6 526.784 574.064   2 
  11   1   7 635.325 468.312   2 
  11  -1   7 168.013 552.887   2 
 -11  -1  -8 1611.88 610.607   3 
 -11   1  -8 2210.49 743.860   3 
  11   1   8 1656.37 720.609   2 
  11  -1   8 1759.65 720.049   2 
 -11  -1  -9 68760.5 3547.61   5 
 -11   1  -9 71068.8 3629.17   5 
 -11  -1  -9 69568.7 3471.38   3 
 -11   1  -9 68507.1 3452.21   3 
  11   1   9 70996.4 3756.84   2 
  11  -1   9 67763.0 3730.10   2 
  11  -1   9 62031.2 3219.76  15 
  11  -1   9 68398.4 3437.97  11 
 -11  -1 -10 78934.2 3944.43   5 
 -11   1 -10 81727.7 3999.54   5 
 -11  -1 -10 77760.0 3822.02   3 
 -11   1 -10 80411.5 3887.01   3 
  11  -1  10 73461.5 4023.49   2 
  11   1  10 78536.3 4144.02   2 
  11  -1  10 71512.4 3583.66  15 
 -11  -1 -10 78169.7 3182.52  14 
  11  -1  10 76440.3 3778.88  11 
 -11  -1 -11 25450.3 2275.37   3 
 -11   1 -11 24819.4 2300.69   3 
  11   1  11 24753.8 2478.46   2 
  11  -1  11 25899.5 2539.75   2 
  11  -1  11 21879.8 2073.41  15 
 -11  -1 -11 22761.0 1780.56  14 
  11  -1  11 19205.0 2003.25  11 
  11  -1  12 11642.2 1642.62  15 
  11   1  12 13606.2 1709.06  15 
 -11  -1 -12 13380.9 1414.57  14 
 -11  -1 -12 10735.9 1592.99   3 
 -11   1 -12 11634.9 1657.65   3 
  11   1  12 11169.1 1822.82   2 
  11  -1  12 13458.0 1950.39   2 
  11   1  13 83.8738 610.256  15 
  11  -1  13 984.393 754.165  15 
 -11   1 -13-19.1883 859.228   3 
  11   1  13-175.406 1187.88   2 
  11  -1  13-38.9677 941.021   2 
  11   1  14 2647.38 928.007  15 
  11  -1  14 1713.73 836.511  15 
 -11  -1 -15 15045.7 1959.56   6 
 -11   1 -15 12538.8 1826.38   6 
  11   1  15 17245.6 2024.62  15 
  11  -1  15 16123.2 1957.69  15 
 -11  -1 -16 34251.1 2808.27   6 
 -11   1 -16 35446.2 2876.75   6 
  11   1  16 36136.9 2782.36  15 
 -11  -1 -17 16833.9 1957.37   6 
 -11   1 -17 14853.4 1902.14   6 
 -11  -1 -18 1654.24 803.651   6 
 -11   1 -18 857.795 641.858   6 
 -11  -1 -19 1078.14 570.498   6 
 -11   1 -19 985.574 584.657   6 
 -11  -1 -20 3144.13 811.206   6 
 -11   1 -20 3746.98 868.113   6 
  11  -1  20 4020.15 754.574  16 
  11   1  20 4578.52 748.259  16 
 -11  -1 -21 6052.10 851.863   6 
 -11   1 -21 6727.04 908.019   6 
  11  -1  21 6815.51 796.162  16 
  11   1  21 5082.89 635.915  16 
  11  -3 -23 14609.6 1106.58  13 
  11  -3 -22 17733.7 1489.48   6 
  11   3 -22 16992.5 1507.91   6 
 -11  -3  22 17027.5 1190.82  16 
  11  -3 -21 15747.5 1591.13   6 
  11   3 -21 13913.5 1534.63   6 
 -11  -3  21 13952.8 1242.33  16 
  11  -3 -20 73025.5 3616.93   6 
  11   3 -20 74460.5 3642.89   6 
 -11  -3  20 72549.9 2991.77  16 
  11  -3 -19 938.573 621.060   6 
  11   3 -19-116.712 719.647   6 
 -11  -3  19 596.660 524.713  16 
  11  -3 -18 14127.0 1833.12   6 
  11   3 -18 15593.7 1895.80   6 
 -11  -3  18 14002.0 1490.83  16 
  11  -3 -17 42188.8 3071.87   6 
  11   3 -17 36123.7 2821.47   6 
 -11  -3  17 37692.8 2451.50  16 
  11  -3 -16 1564.48 727.704   6 
  11   3 -16 1138.65 652.882   6 
 -11  -3  16 3120.52 810.769  16 
  11  -3 -15 24802.8 2378.93   6 
  11   3 -15 22846.6 2325.08   6 
 -11  -3  15 26387.5 2042.97  16 
 -11   3  15 26505.2 2714.76   4 
 -11  -3  15 20903.3 2445.69   4 
  11   3 -15 26808.9 2676.52   1 
  11  -3 -15 22852.5 2433.45   1 
  11  -3 -14 17541.3 2005.51   6 
  11   3 -14 15845.1 1949.96   6 
 -11  -3  14 17990.5 1675.91  16 
  11   3 -14 18061.1 2108.20   1 
 -11   3  14 16645.9 2089.75   4 
 -11  -3  14 17283.1 2026.16   4 
  11  -3 -14 16599.2 1915.70   1 
  11  -3 -13 24984.6 2279.44   6 
  11   3 -13 26980.0 2460.41   6 
 -11  -3  13 30635.3 2140.27  16 
  11   3 -13 31146.5 2623.25   1 
  11  -3 -13 32690.6 2653.23   1 
 -11   3  13 29777.8 2612.81   4 
 -11  -3  13 30193.3 2558.94   4 
  11  -3 -12 30779.9 2471.45   6 
  11   3 -12 30990.1 2541.99   6 
 -11  -3  12 32250.5 2113.11  16 
  11   3 -12 34660.0 2661.37   1 
  11  -3 -12 30651.5 2474.78   1 
 -11   3  12 33174.3 2615.14   4 
 -11  -3  12 30883.0 2466.49   4 
  11  -3 -11 690.174 741.593   6 
  11   3 -11-1100.32 839.263   6 
 -11  -3  11 309.001 399.677  16 
 -11   3  11 223.163 600.556   4 
  11   3 -11 326.149 544.929   1 
  11  -3 -11 569.276 524.747   1 
 -11  -3  11 141.867 508.022   4 
 -11  -3  10 354.959 431.983  16 
 -11  -3  10 637.482 453.197   4 
 -11   3  10 178.891 533.037   4 
  11   3 -10 14.2479 452.106   1 
  11  -3 -10-311.879 592.474   1 
  11   3  -9 14140.6 1531.14   1 
  11  -3  -9 15562.3 1567.58   1 
 -11   3   9 15036.1 1575.13   4 
 -11  -3   9 17016.1 1655.90   4 
  11  -3  -9 16414.4 1448.73   7 
  11  -3  -8 56799.5 2862.80   1 
  11   3  -8 59157.6 2935.67   1 
 -11   3   8 59122.4 2942.94   4 
 -11  -3   8 60727.4 2954.12   4 
  11  -3  -8 59807.6 2726.31   7 
  11  -3  -7 108258. 3789.55   1 
  11   3  -7 105506. 3797.04   1 
 -11  -3   7 103030. 3728.48   4 
 -11   3   7 107214. 3795.08   4 
  11  -3  -7 104626. 3643.03   7 
 -11   3   6 20821.4 1639.52   4 
 -11  -3   6 20882.7 1634.14   4 
  11  -3  -6 21020.6 1666.97   7 
 -11  -3   5 31059.1 1913.83   4 
 -11   3   5 34761.8 2031.81   4 
  11  -3  -5 32745.1 2077.86   7 
 -11   3   4 3283.99 715.378   4 
 -11  -3   4 3271.72 678.876   4 
 -11   3   3 20897.4 1509.29   4 
 -11  -3   3 20094.4 1483.93   4 
  11  -3  -2 212033. 4618.74   2 
  11   3  -2 213077. 4697.23   2 
 -11   3   2 216738. 4750.91   4 
 -11  -3   2 216421. 4652.38   4 
  11  -3  -1 182215. 4270.50   2 
  11   3  -1 181809. 4312.59   2 
  11  -3   0 6344.13 817.181   2 
  11   3   0 7764.21 930.520   2 
  11  -3   1 210.502 332.912   2 
  11   3   1 614.053 464.061   2 
 -11  -3  -1 553.510 311.226   9 
  11  -3   2 3451.91 684.645   2 
  11   3   2 2561.43 589.238   2 
 -11  -3  -2 2801.19 527.551   9 
 -11  -3  -2 3028.75 599.544   8 
  11  -3   3 30661.4 1985.84   2 
  11   3   3 31773.9 2034.16   2 
 -11  -3  -3 28039.1 1676.31   8 
  11  -3   4 111592. 3868.54   2 
  11   3   4 111740. 3885.14   2 
 -11  -3  -4 109969. 3631.69   8 
  11   3   5 15263.4 1502.93   2 
  11  -3   5 16321.3 1571.76   2 
  11   3   6 126350. 4421.48   2 
  11  -3   6 119969. 4327.61   2 
 -11  -3  -7 24220.8 1930.63   3 
 -11   3  -7 25186.5 1971.80   3 
  11   3   7 23649.1 2044.30   2 
  11  -3   7 22576.2 1992.30   2 
 -11  -3  -7 25466.4 1971.99  14 
  11  -3   7 24055.5 2085.47  11 
 -11  -3  -8 50579.8 2956.79   5 
 -11   3  -8 53323.2 3092.73   5 
 -11  -3  -8 48668.3 2788.06   3 
 -11   3  -8 48322.8 2878.61   3 
  11   3   8 54232.3 3167.06   2 
  11  -3   8 53128.9 3141.13   2 
 -11  -3  -8 54154.8 2836.23  14 
 -11  -3  -8 53115.4 2511.46  17 
  11  -3   8 45682.8 3004.16  15 
  11  -3   8 52227.4 3147.30  11 
 -11  -3  -9 28135.9 2229.98   3 
 -11   3  -9 29904.2 2319.98   3 
  11  -3   9 27378.5 2387.51   2 
  11   3   9 29617.7 2473.41   2 
 -11  -3  -9 31293.9 2200.17  14 
 -11  -3  -9 27952.4 1895.56  17 
  11  -3   9 27235.5 2417.96  15 
  11  -3   9 27894.8 2369.26  11 
 -11  -3 -10 8901.32 1342.32   8 
  11  -3  10 6775.55 1272.86   2 
  11   3  10 5926.19 1292.71   2 
 -11  -3 -10 8529.39 1316.71   3 
 -11   3 -10 5901.24 1181.02   3 
 -11  -3 -10 7017.50 1059.46  17 
  11  -3  10 7766.17 1434.10  15 
  11  -3  10 8280.08 1397.84  11 
 -11  -3 -10 8619.33 1279.01  14 
 -11  -3 -11 8655.69 1342.93   8 
  11   3  11 6794.26 1466.80   2 
  11  -3  11 5480.72 1318.67   2 
 -11  -3 -11 6163.13 1231.15   3 
 -11   3 -11 8455.04 1453.37   3 
 -11  -3 -11 8505.40 1100.52  17 
  11  -3  11 7192.93 1401.87  11 
  11  -3  12 30605.3 2966.78   2 
  11   3  12 41101.0 3344.71   2 
 -11  -3 -12 38299.3 2210.34  17 
  11  -3  12 38377.3 2966.66  11 
 -11  -3 -13 380.666 743.739   6 
 -11   3 -13-923.406 999.192   6 
  11   3  13-234.603 593.552  15 
 -11  -3 -14 27714.6 2412.46   6 
 -11   3 -14 28354.7 2527.52   6 
  11   3  14 30090.3 2387.11  15 
 -11  -3 -15 5081.56 1117.40   6 
 -11   3 -15 5027.92 1139.84   6 
  11   3  15 7891.65 1267.74  15 
 -11  -3 -16 11831.2 1530.91   6 
 -11   3 -16 13850.0 1716.72   6 
  11   3  16 15324.7 1626.90  15 
 -11  -3 -17 7015.35 1154.10   6 
 -11   3 -17 7275.94 1241.77   6 
  11  -3  17 7621.39 1196.19  16 
 -11  -3 -17 6127.90 948.957  10 
 -11  -3 -18 4820.53 914.908   6 
 -11   3 -18 4976.06 948.357   6 
  11  -3  18 4992.96 944.174  16 
 -11  -3 -18 5851.22 835.967  10 
 -11  -3 -19-377.808 401.749   6 
 -11   3 -19-345.753 523.159   6 
  11  -3  19 184.638 366.718  16 
 -11  -3 -19 66.5724 379.386  10 
  11  -3  20 2451.00 520.973  16 
  11  -5 -21-23.7967 329.849  13 
 -11  -5  20 10791.7 1074.25  16 
  11  -5 -20 9779.75 999.568  13 
 -11  -5  19 80340.4 3046.34  16 
  11  -5 -19 76418.9 2973.75  13 
 -11  -5  18 4783.00 903.378  16 
  11  -5 -18 4864.44 881.537  13 
 -11  -5  17 576.210 519.398  16 
  11  -5 -17 537.707 533.129  13 
 -11  -5  16-152.973 486.389  16 
  11  -5 -16-296.084 486.489  13 
 -11  -5  15 1977.97 748.784  16 
  11  -5 -15 817.807 535.560  13 
 -11  -5  14 654.803 563.532  16 
  11  -5 -14 101.449 537.617  13 
 -11  -5  13 58233.6 3064.91  16 
  11  -5 -13 54503.4 3130.80  13 
 -11  -5  12 16047.5 1630.29  16 
  11  -5 -12 18576.7 1872.67  13 
 -11  -5  11 43877.2 2614.07  16 
  11  -5 -11 44381.3 2847.87  13 
 -11  -5  10 1124.31 528.544  16 
  11  -5 -10 2015.03 684.890  13 
  11  -5  -9 21499.2 1998.05   7 
 -11  -5   9 21049.9 1818.48  16 
  11  -5  -9 19941.9 1894.46  13 
  11  -5  -8 9368.74 1327.34   7 
 -11  -5   8 10943.2 1313.61  16 
  11  -5  -8 8589.43 1215.27  13 
  11  -5  -7 42569.3 2732.12   7 
 -11  -5   7 46778.7 2597.34  16 
  11  -5  -7 51059.8 2949.00  13 
  11  -5  -6 58136.5 3217.05   7 
  11  -5  -6 58308.7 3099.83  13 
  11  -5  -5 78278.3 3735.85   7 
 -11  -5   5 85226.7 3359.06  19 
  11  -5  -5 77975.2 3556.56  13 
  11  -5  -4 6890.38 1162.44   7 
 -11  -5   4 7185.56 1007.10  19 
  11  -5  -4 9339.80 1308.40  13 
  11  -5  -3 104022. 4456.39   7 
 -11  -5   3 114139. 3833.11  19 
  11  -5  -2 14836.7 1783.52   7 
 -11  -5   2 16728.2 1492.53  19 
  11  -5  -1 35781.7 2756.12   7 
 -11  -5   1 35615.7 2156.20  19 
  11  -5  -1 35552.6 2518.50  11 
  11  -5   0 10373.6 1557.89   7 
 -11  -5   0 13094.3 1349.07  19 
  11  -5   0 10714.5 1497.85  11 
  11  -5   1 5444.26 1243.34   7 
  11  -5   1 5859.34 1046.69  11 
  11  -5   2 1607.54 809.437   7 
  11  -5   2 2071.06 756.624  11 
  11  -5   3 2357.45 968.034   7 
  11  -5   3 1550.00 771.213  11 
  11  -5   4 11765.9 1743.97   7 
 -11  -5  -4 12905.7 1339.10  17 
  11  -5   4 12342.6 1604.68  11 
 -11  -5  -4 12744.3 1406.84   9 
  11  -5   5 156591. 6025.91   7 
 -11  -5  -5 163154. 4664.85  17 
 -11  -5  -5 175291. 5257.77   9 
  11  -5   5 156571. 5623.98  11 
  11  -5   6 39297.4 3018.52   7 
 -11  -5  -6 38584.2 2321.17  17 
  11  -5   6 37143.5 2844.58  11 
 -11  -5  -6 44665.3 2831.96   9 
 -11  -5  -7 107.907 552.004   9 
 -11  -5  -7 449.410 464.011  17 
  11  -5   7 1797.45 791.305  11 
 -11  -5  -8 808.257 749.040   9 
 -11  -5  -8 235.768 468.408  17 
  11  -5   8-486.306 703.281  11 
 -11  -5  -9 28616.3 2088.36  17 
 -11  -5  -9 30785.2 2823.16   9 
  11  -5   9 31416.4 2769.91  11 
 -11  -5 -10 8022.62 1184.24  17 
  11  -5  10 7458.97 1426.97  11 
 -11  -5 -11 28336.1 2086.21  17 
  11  -5  11 26954.0 2629.12  11 
 -11  -5 -12 1959.78 727.894  17 
  11   5  12 183.647 522.727  15 
  11  -5  12 415.525 689.283  16 
  11  -5  12 827.555 692.543  11 
 -11  -5 -13 1810.36 708.215  17 
  11  -5  13 35.8189 583.256  16 
 -11  -5 -13 1395.37 601.405  10 
  11  -5  14 1352.88 726.457  16 
 -11  -5 -14 931.201 611.417  10 
  11  -5  15 25522.6 1978.34  16 
 -11  -5 -15 29032.4 1991.77  10 
  11  -5  16 14685.9 1364.28  16 
 -11  -5 -16 17066.7 1447.86  10 
  11  -5  17 13633.6 1193.98  16 
 -11  -5 -17 14739.2 1219.02  10 
  11  -5  18-772.597 354.994  16 
 -11  -5 -18 35.9128 284.756  10 
  11  -7 -18 30841.9 1487.37  18 
 -11  -7  18 26012.6 1452.18  19 
 -11  -7  17 416.170 405.655  19 
  11  -7 -17 360.431 351.885  18 
 -11  -7  16 2707.63 727.234  19 
  11  -7 -16 1465.95 463.610  18 
 -11  -7  15 843.565 570.441  19 
  11  -7 -15 1010.51 553.737  18 
 -11  -7  14 10602.7 1495.10  19 
  11  -7 -14 9559.70 1362.47  18 
 -11  -7  13 4331.06 1069.35  19 
 -11  -7  12 61595.0 3530.37  19 
 -11  -7  11 3735.55 1105.61  19 
 -11  -7  10 839.154 579.793  19 
 -11  -7  10 414.067 522.097  12 
 -11  -7   9 1306.07 783.273  19 
 -11  -7   9 921.240 716.112  12 
 -11  -7   8 8416.67 1360.69  19 
 -11  -7   8 7394.12 1198.04  12 
 -11  -7   7 21986.8 2037.31  19 
 -11  -7   7 23740.3 1994.50  12 
 -11  -7   6 109377. 4365.22  19 
 -11  -7   6 115556. 4336.56  12 
  11  -7  -6 113786. 4957.78  11 
 -11  -7   5 1801.78 693.597  19 
 -11  -7   5 1679.42 766.056  12 
  11  -7  -5 3098.10 1063.77  11 
 -11  -7   4 7008.59 1195.92  19 
  11  -7  -4 5971.13 1395.97  18 
 -11  -7   4 6031.98 1138.06  12 
  11  -7  -4 7056.26 1397.39  11 
 -11  -7   3 2192.65 761.804  19 
  11  -7  -3 2088.37 824.643  18 
 -11  -7   3 2495.59 780.177  12 
  11  -7  -3 3455.19 1092.37  11 
  11  -7  -2 73586.1 3898.36  18 
  11  -7  -2 72101.5 3847.42  11 
 -11  -7   2 81382.0 3706.93  12 
  11  -7  -1 11766.8 1574.16  18 
 -11  -7   1 11456.9 1496.74  12 
  11  -7  -1 9568.22 1488.26  11 
 -11  -7   0 46215.0 2901.68  12 
  11  -7   0 38025.3 2832.63  11 
  11  -7   1 5719.11 1205.94  11 
 -11  -7  -2 86.2495 494.910  17 
  11  -7   2 1613.83 789.204  11 
 -11  -7  -3 20448.0 1849.41  17 
  11  -7   3 21362.4 2159.33  11 
 -11  -7  -4 85048.4 3662.14  17 
  11  -7   4 77202.5 3983.79  11 
 -11  -7  -5 38161.9 2469.67  17 
 -11  -7  -5 36428.8 2687.45  10 
  11  -7   5 33217.5 2670.68  11 
 -11  -7  -6 7642.62 1137.29  17 
  11  -7   6 7184.09 1301.57  11 
 -11  -7  -6 5691.51 1199.16  10 
 -11  -7  -7-1729.81 662.145  17 
  11  -7   7 646.343 684.041  11 
  11  -7   7-522.991 578.586  12 
 -11  -7  -7-188.079 556.341  10 
 -11  -7  -8 5955.98 1013.31  17 
  11  -7   8 6454.38 1193.90  12 
 -11  -7  -8 5461.39 1095.79  10 
  11  -7   8 6927.64 1354.40  11 
 -11  -7  -9 6698.79 1024.30  17 
  11  -7   9 6802.19 1119.72  12 
 -11  -7  -9 8019.07 1291.31  10 
  11  -7   9 9686.44 1490.93  11 
 -11  -7 -10 43823.8 2482.97  17 
 -11  -7 -10 46732.4 2795.89  10 
  11  -7  10 38456.2 2479.87  12 
 -11  -7 -11 828.647 474.417  17 
  11  -7  11 528.999 486.494  12 
 -11  -7 -11 986.895 521.970  10 
 -11  -7 -12 14436.4 1349.01  17 
  11  -7  12 10600.0 1244.62  12 
 -11  -7 -12 12742.7 1353.08  10 
  11  -7  13 3714.44 772.926  12 
 -11  -7 -13 3609.88 723.167  10 
 -11  -7 -14-95.8697 339.267  10 
 -11  -7 -15 14537.0 1070.78  10 
  11  -9 -14 962.164 394.296  18 
  11  -9 -13 25040.0 1557.59  18 
  11  -9 -12 53.4863 314.952  18 
  11  -9 -11 2217.91 707.594  18 
  11  -9 -10 2411.55 752.166  18 
  11  -9  -9 5706.15 1133.13  18 
  11  -9  -8 882.659 749.612  18 
 -11  -9   8 1098.81 605.028  12 
  11  -9  -7 17919.9 1988.30  18 
 -11  -9   7 23163.5 1640.81  12 
  11  -9  -6 556.214 636.072  18 
 -11  -9   6 1122.89 555.039  12 
  11  -9  -5 860.278 711.845  18 
 -11  -9   5 928.839 581.835  12 
 -11  -9   4 51.4434 465.011  17 
  11  -9  -4 313.477 516.048  18 
 -11  -9   4 1190.94 566.204  12 
 -11  -9   3 3053.29 765.687  17 
  11  -9  -3 2921.03 787.139  18 
 -11  -9   3 3138.63 757.553  12 
 -11  -9   2 2857.78 715.483  17 
 -11  -9   1 64932.3 2989.68  17 
 -11  -9   0-85.9290 484.961  17 
 -11  -9  -1 5950.51 954.764  17 
 -11  -9  -2 2163.85 624.286  17 
 -11  -9  -3 18960.6 1572.27  17 
 -11  -9  -4 2305.93 639.327  17 
 -11  -9  -5 23034.7 1657.39  17 
 -11  -9  -6 11347.6 1162.25  17 
 -11  -9  -7-251.778 452.235  17 
 -11  -9  -8 1476.21 453.392  17 
 -11  -9  -9 4988.93 707.113  17 
 -11  -9 -10 2936.83 563.154  17 
  12   0 -24 40634.0 2116.50   6 
  12   0 -23 549.740 527.633   6 
  12   0 -22 24014.7 2121.11   6 
  12   0 -21 326.759 599.221   6 
  12   0 -20 40320.9 3096.96   6 
  12   0 -19 248.330 660.199   6 
  12   0 -18 52609.7 3719.83   6 
  12   0 -17 99.1247 697.761   6 
  12   0 -16 17442.5 2307.04   1 
 -12   0  16 20005.6 2514.08   4 
  12   0 -16 19542.9 2331.94   6 
 -12   0  15 490.798 911.578   4 
  12   0 -15-181.649 795.240   1 
  12   0 -15-457.294 724.599   6 
  12   0 -14 166172. 6271.95   1 
 -12   0  14 171225. 6368.86   4 
  12   0 -14 157430. 6044.14   6 
 -12   0  13 367.135 571.189   4 
  12   0 -13-645.139 832.263   1 
  12   0 -13-578.052 713.570   6 
  12   0 -12 5895.44 1174.45   1 
  12   0 -12 4992.54 1048.29   6 
 -12   0  11 281.788 495.425   4 
  12   0 -11-365.049 625.950   1 
  12   0 -10 164034. 5322.46   1 
 -12   0  10 177056. 5510.06   4 
 -12   0   9 75.3353 412.973   4 
 -12   0   8 276040. 6436.08   4 
 -12   0   7-57.3900 492.605   4 
 -12   0   6 224542. 5589.16   4 
 -12   0   5 112.063 401.709   4 
 -12   0   4 31119.7 2000.34   4 
  12   0  -4 31285.4 1909.22   2 
  12   0  -3-392.617 510.953   2 
 -12   0   3-542.056 534.281   4 
  12   0  -2 3675.85 744.563   2 
 -12   0   2 4875.09 838.584   4 
  12   0  -1-217.436 382.498   2 
 -12   0   1 460.181 400.337   4 
  12   0   0 482230. 7415.07   2 
  12   0   1-407.662 522.346   2 
  12   0   2 91162.6 3445.31   2 
  12   0   3 8.66684 438.417   2 
  12   0   4 98130.0 3808.83   2 
  12   0   5-215.395 547.677   2 
  12   0   6 524035. 9431.47   2 
  12   0   7-98.6673 547.406   2 
 -12   0  -8 182.040 644.471   5 
  12   0   8 208.398 618.783   2 
 -12   0  -9-222.448 461.342   3 
 -12   0  -9 319.925 555.709   5 
  12   0   9-1211.62 751.973   2 
  12   0   9 328.247 863.024  11 
 -12   0 -10 142368. 5374.55   5 
 -12   0 -10 145980. 5348.46   3 
  12   0  10 146570. 5809.28   2 
  12   0  10 139723. 5063.46  15 
  12   0  10 137739. 5052.88  11 
 -12   0 -10 146150. 4272.74  14 
 -12   0 -11-277.400 425.928   3 
  12   0  11 15.7487 584.032   2 
  12   0  11 525.079 509.623  15 
 -12   0 -11-403.886 472.640  14 
 -12   0 -12 9358.49 1503.72   3 
  12   0  12 9212.80 1638.71   2 
  12   0  12 7076.61 1380.00  15 
 -12   0 -12 8060.98 1172.47  14 
  12   0  13-424.398 670.104  15 
  12   0  14 937.283 686.648  15 
 -12   0 -15-443.042 715.088   6 
  12   0  15 174.877 711.205  15 
 -12   0 -16 51414.1 3408.58   6 
  12   0  16 59215.7 3559.31  15 
 -12   0 -17 112.317 740.878   6 
 -12   0 -18 42619.5 2810.59   6 
 -12   0 -19-400.446 682.777   6 
 -12   0 -20 5921.81 900.583   6 
  12   0  20 7987.94 967.034  16 
 -12   0 -21-103.579 302.064   6 
  12   0  21 498.155 335.035  16 
  12  -2 -24 754.201 365.702  13 
  12  -2 -23 32268.1 1957.23   6 
  12   2 -23 31824.1 1968.10   6 
  12  -2 -22 2367.48 789.264   6 
  12   2 -22 1433.81 568.528   6 
  12   2 -21 280.188 612.436   6 
  12  -2 -21 169.627 534.165   6 
  12  -2 -20-101.217 671.583   6 
  12   2 -20 90.5418 787.599   6 
 -12  -2  20 929.322 561.215  16 
  12  -2 -19 39519.9 3080.77   6 
  12   2 -19 47193.5 3318.21   6 
 -12  -2  19 41473.8 2340.38  16 
  12  -2 -18-269.232 803.267   6 
  12   2 -18-249.108 777.577   6 
 -12  -2  18 990.823 595.240  16 
  12  -2 -17 35027.9 2979.35   6 
  12   2 -17 36444.2 3036.23   6 
 -12  -2  17 38334.9 2380.83  16 
  12  -2 -16 877.625 859.425   6 
  12   2 -16 1221.65 932.596   6 
 -12  -2  16 183.986 431.939  16 
  12  -2 -15 2309.46 944.482   6 
  12   2 -15 1122.28 708.380   6 
 -12  -2  15 2642.71 758.075  16 
 -12   2  15 1918.06 1020.18   4 
 -12  -2  15-459.964 602.413   4 
  12   2 -15 3157.78 1050.85   1 
  12  -2 -15 2511.02 829.707   1 
  12  -2 -14 8979.33 1480.00   6 
  12   2 -14 9598.58 1583.53   6 
 -12  -2  14 9409.22 1190.40  16 
 -12   2  14 10908.4 1734.02   4 
 -12  -2  14 6009.67 1242.26   4 
  12   2 -14 10666.8 1696.62   1 
  12  -2 -14 9702.84 1570.74   1 
  12  -2 -13 86164.6 4327.35   6 
  12   2 -13 89445.4 4455.96   6 
 -12  -2  13 96672.2 3571.65  16 
  12   2 -13 94703.5 4574.95   1 
  12  -2 -13 86587.9 4381.63   1 
 -12   2  13 90033.4 4521.40   4 
 -12  -2  13 85277.9 4373.38   4 
  12  -2 -12 13357.3 1714.44   6 
  12   2 -12 19355.7 2094.32   6 
 -12  -2  12 15626.5 1450.03  16 
  12   2 -12 17357.4 1908.00   1 
  12  -2 -12 15060.6 1783.71   1 
 -12   2  12 14988.7 1871.66   4 
 -12  -2  12 16136.2 1856.21   4 
  12  -2 -11 28653.5 2403.80   6 
  12   2 -11 33750.3 2660.41   6 
 -12  -2  11 30814.9 1977.74  16 
  12   2 -11 30746.6 2448.52   1 
  12  -2 -11 29508.2 2389.21   1 
 -12   2  11 31304.5 2510.19   4 
 -12  -2  11 31586.8 2486.87   4 
  12  -2 -10 31237.5 2367.04   1 
  12   2 -10 30393.7 2365.72   1 
 -12   2  10 32487.0 2437.99   4 
 -12  -2  10 34017.0 2477.07   4 
 -12   2   9 468.590 558.801   4 
 -12  -2   9 512.103 564.628   4 
  12  -2  -9 402.991 502.113   1 
  12   2  -9 177.277 452.078   1 
  12  -2  -9 710.214 479.322   7 
 -12  -2   8 2904.62 755.600   4 
 -12   2   8 3488.66 834.905   4 
  12  -2  -8 3300.49 668.525   7 
 -12   2   7 286602. 6417.17   4 
 -12  -2   7 288684. 6471.91   4 
 -12  -2   6 1073.88 540.845   4 
 -12   2   6 1119.87 469.223   4 
 -12  -2   5 64207.1 2904.15   4 
 -12   2   5 60351.3 2815.41   4 
 -12   2   4 42692.6 2321.48   4 
 -12  -2   4 44163.1 2359.85   4 
 -12   2   3 36586.9 2103.02   4 
 -12  -2   3 34921.7 2060.86   4 
  12  -2  -3 35183.3 2017.78   2 
  12   2  -3 35007.5 2014.00   2 
 -12   2   2 59705.8 2639.52   4 
 -12  -2   2 56489.3 2573.55   4 
  12  -2  -2 57808.0 2549.97   2 
  12   2  -2 64463.0 2701.24   2 
 -12   2   1 73149.2 2866.46   4 
  12  -2  -1 73800.4 2882.57   2 
  12   2  -1 78562.7 2978.04   2 
 -12  -2   1 76762.9 2927.76   4 
  12  -2   0 5097.54 854.405   2 
  12   2   0 6569.75 927.861   2 
  12  -2   1 151729. 4325.06   2 
  12   2   1 155696. 4347.82   2 
  12  -2   2 23671.8 1805.39   2 
  12   2   2 23423.9 1766.49   2 
  12  -2   3 154535. 4615.79   2 
  12   2   3 148661. 4520.27   2 
  12   2   4 282.650 522.686   2 
  12  -2   4 104.159 451.761   2 
  12   2   5 78141.6 3493.41   2 
  12  -2   5 80348.9 3609.88   2 
  12   2   6 20065.1 1900.47   2 
  12  -2   6 21395.8 1981.71   2 
  12   2   7 89667.3 4060.34   2 
  12  -2   7 92241.9 4168.94   2 
 -12  -2  -8 24500.8 2125.53   5 
 -12   2  -8 26237.1 2205.70   5 
 -12  -2  -8 26745.1 2176.55   3 
 -12   2  -8 25249.1 2136.47   3 
  12   2   8 22823.6 2218.37   2 
  12  -2   8 21996.6 2168.37   2 
  12  -2   8 21925.5 2002.53  15 
 -12  -2  -8 28198.7 1996.86  14 
  12  -2   8 25700.0 2148.75  11 
 -12  -2  -9 130124. 5007.33   5 
 -12   2  -9 124973. 4923.38   5 
 -12  -2  -9 127949. 4829.98   3 
 -12   2  -9 129803. 4908.27   3 
  12  -2   9 129799. 5340.80   2 
  12   2   9 128524. 5276.36   2 
  12  -2   9 118040. 4692.61  15 
 -12  -2  -9 125375. 4252.74  14 
  12  -2   9 127296. 4859.40  11 
 -12  -2 -10 19065.1 2056.04   5 
 -12   2 -10 20154.5 2090.74   5 
 -12  -2 -10 20540.5 2055.81   3 
 -12   2 -10 20145.6 2047.86   3 
  12   2  10 22385.6 2355.72   2 
  12  -2  10 17715.6 2105.55   2 
  12  -2  10 18586.9 1946.09  15 
 -12  -2 -10 21043.1 1788.20  14 
  12  -2  10 18864.0 2005.64  11 
 -12  -2 -11 39185.6 2861.77   3 
 -12   2 -11 40829.5 2943.15   3 
  12  -2  11 35248.9 2999.64   2 
  12   2  11 33897.3 2982.89   2 
  12  -2  11 35214.9 2722.07  15 
 -12  -2 -11 39656.2 2471.89  14 
  12  -2  11 37600.7 2865.47  11 
 -12  -2 -12 28432.8 2576.42   3 
 -12   2 -12 24658.5 2430.19   3 
  12   2  12 32360.5 3062.81   2 
  12  -2  12 28286.5 2880.62   2 
 -12  -2 -12 31080.2 2189.78  14 
  12  -2  12 27013.8 2461.39  15 
  12   2  12 30065.9 2537.31  15 
  12  -2  12 29591.0 2575.53  11 
  12  -2  13 3318.22 1026.03  15 
  12   2  13 2982.38 853.662  15 
 -12  -2 -14 24409.1 2356.52   6 
  12   2  14 24070.6 2244.54  15 
 -12  -2 -15 16814.0 1972.00   6 
 -12   2 -15 18516.2 2114.07   6 
  12   2  15 20066.2 2037.14  15 
 -12  -2 -16 4.26204 697.422   6 
 -12   2 -16-565.367 836.025   6 
  12   2  16 682.339 671.914  15 
 -12  -2 -17 79240.6 3810.75   6 
 -12   2 -17 80391.6 3878.38   6 
  12   2  17 84038.7 3656.03  15 
 -12  -2 -18 551.002 593.740   6 
 -12   2 -18 682.312 651.777   6 
  12  -2  18 637.093 510.710  16 
 -12  -2 -18 718.180 414.830  10 
 -12  -2 -19 350.098 443.589   6 
 -12   2 -19 212.541 512.675   6 
  12  -2  19-74.2062 392.458  16 
 -12  -2 -19 746.084 427.823  10 
 -12  -2 -20 390.564 429.349   6 
 -12   2 -20 112.357 436.852   6 
  12  -2  20 1114.78 424.596  16 
  12   2  20 504.967 283.163  16 
  12  -4 -22 19370.3 1242.28  13 
  12  -4 -21 8714.40 966.272  13 
 -12  -4  20 13082.7 1244.30  16 
  12  -4 -20 15767.8 1430.69  13 
 -12  -4  19 12970.8 1358.62  16 
  12  -4 -19 14031.0 1421.80  13 
 -12  -4  18 24340.3 1875.77  16 
  12   4 -17 59.8053 627.139   6 
 -12  -4  17 601.794 577.029  16 
 -12  -4  16 11979.6 1434.77  16 
 -12  -4  15 2214.83 799.589  16 
 -12  -4  14 28577.8 2168.68  16 
 -12  -4  13 14011.6 1525.65  16 
 -12  -4  12 129068. 4427.97  16 
 -12  -4  11 16479.2 1594.68  16 
 -12  -4  10 3151.85 788.696  16 
  12  -4 -10 3463.16 887.962  13 
  12  -4  -9 70323.4 3315.21   7 
 -12  -4   9 77637.4 3291.55  16 
  12  -4  -9 72066.3 3345.07  13 
  12  -4  -8 27750.0 2118.51   7 
 -12  -4   8 29732.9 2042.64  16 
  12  -4  -8 29089.0 2119.33  13 
  12  -4  -7 37820.2 2462.12   7 
 -12  -4   7 40927.4 2334.75  16 
  12  -4  -7 38137.0 2411.53  13 
  12  -4  -6 104320. 4105.24   7 
  12  -4  -5 64076.1 3263.78   7 
  12  -4  -4 13495.4 1557.75   7 
  12  -4  -3 58053.9 3247.72   7 
  12  -4  -2 101904. 4439.48   7 
  12  -4  -1 6922.67 1275.21   7 
  12  -4   0 151644. 5791.29   7 
  12  -4   1 11123.9 1751.77   7 
  12  -4   2 561.889 725.558   7 
  12  -4   3 3048.61 1087.01   7 
  12  -4   3 2280.85 740.641  11 
 -12  -4  -3 1733.79 839.196  14 
  12  -4   4 43788.2 3427.30   7 
 -12  -4  -4 43538.5 2281.86  17 
 -12  -4  -4 41315.5 2660.02  14 
  12  -4   4 42620.7 2815.70  11 
  12  -4   5 37820.3 3115.67   7 
 -12  -4  -5 35357.9 2072.47  17 
 -12  -4  -5 32016.8 2394.49  14 
  12  -4   5 34357.7 2640.19  11 
 -12  -4  -5 38984.9 2319.60   9 
 -12  -4  -6 43981.0 2610.31   9 
 -12  -4  -6 39864.4 2641.85   8 
  12  -4   6 34902.0 2965.75   7 
 -12  -4  -6 36921.8 2172.16  17 
  12  -4   6 41954.5 2887.13  11 
 -12  -4  -7 14224.3 1697.82   8 
  12  -4   7 12514.0 1859.66   7 
 -12  -4  -7 12278.7 1280.54  17 
  12  -4   7 13098.1 1706.85  11 
 -12  -4  -8 1951.32 830.167   8 
 -12  -4  -8 1074.84 489.103  17 
  12  -4   8 869.674 664.397  11 
 -12  -4  -9 13769.8 1794.18   8 
 -12  -4  -9 9007.30 1183.79  17 
  12  -4   9 10410.5 1629.48  11 
 -12  -4 -10 50083.0 3347.85   8 
 -12  -4 -10 48379.2 2607.48  17 
  12  -4  10 52336.7 3478.87  11 
 -12  -4 -11 4169.17 768.323  17 
  12  -4  11 5453.00 1294.15  11 
  12   4  12 41752.3 2714.12  15 
 -12  -4 -12 44937.6 2441.94  17 
  12  -4  12 42395.5 3205.60  11 
 -12   4 -13 165.388 796.085   6 
  12   4  13 985.899 538.080  15 
 -12   4 -14 3408.67 865.233   6 
  12   4  14 4424.60 963.358  15 
  12  -4  14 3371.84 840.919  16 
  12  -4  15 1688.25 607.598  16 
  12   4  15 2013.36 662.255  15 
  12  -4  16 47936.8 2661.18  16 
 -12  -4 -16 50386.9 2519.86  10 
  12  -4  17-282.741 426.241  16 
 -12  -4 -17-28.7784 388.701  10 
  12  -4  18 1440.50 497.502  16 
 -12  -4 -18 1351.62 406.214  10 
  12  -4  19 486.431 374.801  16 
 -12  -4 -19-4.91906 303.979  10 
 -12  -6  19 21231.0 1464.25  19 
  12  -6 -19 22212.2 1354.75  18 
 -12  -6  18 9150.07 1124.71  19 
  12  -6 -18 10515.8 1112.51  18 
  12  -6 -18 7591.80 895.659  13 
 -12  -6  17 13713.3 1478.30  19 
  12  -6 -17 13703.5 1315.54  13 
  12  -6 -16-85.9316 395.719  13 
  12  -6 -15 3655.22 807.501  13 
 -12  -6  14 450.783 500.496  16 
  12  -6 -14 1203.66 638.607  13 
 -12  -6  13 94483.5 3827.68  16 
  12  -6 -13 93268.2 4110.52  13 
  12  -6 -12 4749.75 1051.69  13 
  12  -6 -11 8796.31 1395.48  13 
  12  -6 -10 250.818 610.739  13 
 -12  -6   9 10139.9 1395.44  19 
  12  -6  -9 12946.6 1603.00  13 
  12  -6  -8 12409.6 1754.64   7 
 -12  -6   8 11600.5 1600.24  19 
  12  -6  -8 11505.6 1577.27  13 
  12  -6  -7 1501.21 645.810   7 
 -12  -6   7 2949.12 821.953  19 
  12  -6  -7 2801.81 814.455  13 
  12  -6  -6 1200.53 719.648   7 
 -12  -6   6 1247.63 549.735  19 
  12  -6  -5 40073.8 2999.52   7 
 -12  -6   5 42130.5 2616.92  19 
  12  -6  -4 14264.8 1874.18   7 
 -12  -6   4 11969.1 1424.67  19 
  12  -6  -3 1796.63 700.362   7 
 -12  -6   3 1529.34 645.860  19 
  12  -6  -3 1277.03 674.273  11 
  12  -6  -2 14354.0 2004.13   7 
 -12  -6   2 15460.8 1583.88  19 
  12  -6  -2 12933.6 1663.23  11 
  12  -6  -1 120839. 5663.95   7 
 -12  -6   1 132036. 4448.59  19 
  12  -6  -1 118643. 4912.18  11 
  12  -6   0 814.252 757.360   7 
  12  -6   0 151.098 579.980  11 
  12  -6   1 1618.51 920.332   7 
  12  -6   1 577.640 627.412  11 
  12  -6   2-454.638 1118.99   7 
  12  -6   2-525.342 796.423  11 
  12  -6   3 1320.59 938.101   7 
 -12  -6  -3 619.400 488.694  17 
  12  -6   3 1638.90 808.026  11 
  12  -6   4 10933.1 1805.31   7 
 -12  -6  -4 12820.0 1463.09  17 
 -12  -6  -4 9530.92 1420.07  10 
  12  -6   4 12968.2 1712.29  11 
  12  -6   5 100519. 5311.81   7 
 -12  -6  -5 111834. 4120.31  17 
 -12  -6  -5 103539. 4511.62  10 
  12  -6   5 105627. 4871.45  11 
 -12  -6  -6 8914.53 1248.15  17 
  12  -6   6 9272.46 1523.86  11 
 -12  -6  -6 6816.19 1327.04  10 
 -12  -6  -7 1176.83 603.718  17 
  12  -6   7 1633.09 794.969  11 
 -12  -6  -7 995.254 661.522  10 
 -12  -6  -8 4328.48 918.400  17 
  12  -6   8 4497.11 1164.26  11 
 -12  -6  -8 6622.25 1283.68  10 
 -12  -6  -9 10095.0 1280.97  17 
 -12  -6  -9 11618.3 1596.14  10 
  12  -6   9 11732.7 1745.32  11 
 -12  -6 -10 155.511 556.942  17 
 -12  -6 -10 116.981 517.414  10 
  12  -6  10 119.922 651.734  11 
 -12  -6 -11 25075.5 1908.36  17 
 -12  -6 -11 18038.7 1791.48  10 
  12  -6  11 22203.9 2223.88  11 
 -12  -6 -12 5596.37 938.581  17 
 -12  -6 -12 4028.03 910.878  10 
  12  -6  12 5907.17 1120.69  12 
 -12  -6 -13 34619.9 2009.84  17 
 -12  -6 -13 32919.8 2148.45  10 
 -12  -6 -14 7170.03 1004.53  10 
 -12  -6 -15 87684.8 2947.17  10 
 -12  -6 -16 98.8997 298.814  10 
 -12  -6 -17 1525.54 361.960  10 
  12  -8 -16-297.838 271.130  18 
 -12  -8  15 8781.96 979.878  19 
  12  -8 -15 8871.62 968.425  18 
  12  -8 -14 891.112 428.534  18 
 -12  -8  14 1662.26 562.362  19 
 -12  -8  13 63.4329 503.345  19 
  12  -8 -13-663.132 470.814  18 
 -12  -8  12 58997.3 3050.35  19 
  12  -8 -12 58349.6 3270.01  18 
 -12  -8  11 7212.02 1151.55  19 
  12  -8 -11 5791.16 1255.68  18 
 -12  -8  10 2549.70 782.653  19 
  12  -8 -10 2164.52 881.879  18 
 -12  -8   9 758.403 589.162  19 
  12  -8  -9 827.670 724.755  18 
 -12  -8   8 5075.47 1074.49  19 
  12  -8  -8 3936.14 1227.69  18 
 -12  -8   7 27807.0 2182.74  19 
  12  -8  -7 22957.6 2454.76  18 
 -12  -8   6 35635.0 2471.53  19 
  12  -8  -6 29560.1 2743.59  18 
  12  -8  -5 2683.26 1013.09  18 
 -12  -8   5 4232.70 886.633  12 
  12  -8  -4 9951.73 1580.28  18 
 -12  -8   4 9043.43 1237.32  12 
  12  -8  -3 2533.71 893.677  18 
 -12  -8   3 1229.31 626.543  12 
  12  -8  -2 37001.4 2603.13  18 
 -12  -8   2 39842.5 2531.47  12 
 -12  -8   1 3414.79 861.078  17 
 -12  -8   0 12725.8 1440.30  17 
 -12  -8  -1 1978.12 690.789  17 
  12  -8   1 1245.55 783.305  11 
 -12  -8  -2 947.703 577.567  17 
  12  -8   2 358.593 658.511  11 
 -12  -8  -3 1007.43 555.026  17 
  12  -8   3 1844.32 644.503  11 
 -12  -8  -4 30548.1 2121.67  17 
  12  -8   4 32725.8 2465.28  11 
 -12  -8  -5 9489.40 1221.67  17 
  12  -8   5 10276.8 1431.40  11 
 -12  -8  -6 19710.2 1693.80  17 
  12  -8   6 17794.4 1773.24  11 
 -12  -8  -7-587.294 680.711  17 
 -12  -8  -7-382.339 562.228  10 
  12  -8   7 603.967 539.417  11 
 -12  -8  -8-897.196 709.896  17 
 -12  -8  -8-519.263 560.339  10 
 -12  -8  -9-308.037 553.883  17 
 -12  -8 -10 13476.8 1227.22  17 
 -12  -8 -11 6327.72 829.690  17 
 -12 -10   7 34636.4 1736.38  17 
 -12 -10   6 4179.00 669.668  17 
 -12 -10   5 964.429 435.325  17 
 -12 -10   4 4288.62 708.211  17 
 -12 -10   3 3216.13 618.841  17 
 -12 -10   2 2237.33 537.846  17 
 -12 -10   1 11498.9 1072.40  17 
 -12 -10   0 732.458 403.852  17 
 -12 -10  -1 7265.56 825.175  17 
 -12 -10  -2 162.857 336.353  17 
 -12 -10  -3 455.995 296.013  17 
 -12 -10  -4 20640.4 1243.15  17 
 -12 -10  -5 11605.7 905.323  17 
 -12 -10  -6 146.952 305.863  17 
  13  -1 -24 10902.7 1071.02   6 
  13   1 -24 10067.7 1036.79   6 
  13  -1 -24 9779.62 868.513  13 
  13  -1 -23 2141.19 661.257   6 
  13   1 -23 1181.99 590.517   6 
  13  -1 -22 1450.95 627.711   6 
  13   1 -22 948.769 673.649   6 
  13  -1 -21 3473.26 960.406   6 
  13   1 -21 4675.44 1118.05   6 
  13  -1 -20-697.213 681.318   6 
  13   1 -20 240.108 650.164   6 
  13  -1 -19 27115.8 2605.84   6 
  13   1 -19 25586.9 2523.98   6 
  13  -1 -18 19037.2 2293.88   6 
  13   1 -18 19413.5 2296.51   6 
  13  -1 -17 49713.3 3618.43   6 
  13   1 -17 49921.2 3617.61   6 
  13  -1 -16 65232.2 4097.18   6 
  13   1 -16 56958.6 3834.38   6 
  13  -1 -15 7490.89 1453.70   6 
  13   1 -15 8170.19 1522.45   6 
 -13   1  15 7975.95 1575.03   4 
 -13  -1  15 7962.81 1458.40   4 
  13  -1 -15 6786.49 1476.18   1 
  13   1 -15 6538.95 1448.99   1 
  13  -1 -14 83531.4 4499.95   6 
  13   1 -14 82095.6 4458.57   6 
  13   1 -14 82605.0 4472.30   1 
  13  -1 -14 83950.3 4523.48   1 
 -13   1  14 77534.7 4457.48   4 
 -13  -1  14 85613.1 4605.38   4 
  13  -1 -13 55747.6 3608.97   6 
  13   1 -13 58207.8 3706.09   6 
 -13  -1  13 57912.2 2688.14  16 
  13   1 -13 58577.9 3658.21   1 
  13  -1 -13 51899.1 3458.51   1 
 -13   1  13 57497.4 3692.66   4 
 -13  -1  13 58027.7 3653.23   4 
  13   1 -12 18268.0 2049.74   1 
  13  -1 -12 18099.2 2017.91   1 
 -13   1  12 19464.7 2132.45   4 
 -13  -1  12 19959.5 2111.29   4 
  13  -1 -12 17000.2 2000.85   6 
  13   1 -12 20526.0 2174.75   6 
  13  -1 -11 33667.1 2609.33   1 
  13   1 -11 36203.8 2700.95   1 
 -13   1  11 35131.4 2694.10   4 
 -13  -1  11 35553.8 2693.62   4 
  13  -1 -11 35552.7 2666.98   6 
  13   1 -11 34735.5 2667.36   6 
 -13  -1  10 6022.31 1156.86   4 
  13  -1 -10 6210.74 1143.13   1 
  13   1 -10 4129.86 945.339   1 
 -13   1  10 4717.87 1027.95   4 
 -13   1   9 2278.24 702.546   4 
 -13  -1   9 2654.23 778.047   4 
 -13  -1   8 2936.50 807.181   4 
 -13   1   8 2311.79 730.531   4 
 -13   1   7 52697.1 2875.82   4 
 -13  -1   7 51341.0 2860.46   4 
 -13   1   6 143342. 4607.26   4 
 -13  -1   6 150170. 4748.27   4 
 -13   1   5 69559.7 3131.78   4 
 -13  -1   5 73274.4 3263.17   4 
  13  -1  -4 2938.23 735.829   2 
  13   1  -4 1588.75 610.742   2 
 -13   1   4 3329.07 813.785   4 
 -13  -1   4 3593.11 812.792   4 
 -13   1   3 39437.3 2297.71   4 
 -13  -1   3 37486.1 2271.27   4 
  13  -1  -3 38111.8 2198.49   2 
  13   1  -3 39374.1 2227.42   2 
  13  -1  -2 2852.44 707.201   2 
  13   1  -2 2812.41 679.998   2 
 -13   1   2 4498.94 824.457   4 
 -13  -1   2 3836.14 810.053   4 
  13  -1  -1 40548.8 2279.32   2 
  13   1  -1 40110.9 2272.04   2 
 -13   1   1 41083.5 2282.93   4 
 -13  -1   1 40541.1 2275.63   4 
  13  -1   0 382471. 6957.03   2 
  13   1   0 396002. 7053.03   2 
  13  -1   1 169791. 4780.86   2 
  13   1   1 173762. 4800.28   2 
  13   1   2 41122.3 2445.01   2 
  13  -1   2 39798.1 2442.71   2 
  13  -1   3 116497. 4218.61   2 
  13   1   3 113307. 4116.75   2 
  13   1   4 1091.24 585.260   2 
  13  -1   4 1376.94 733.083   2 
  13   1   5 4030.49 990.538   2 
  13  -1   5 2904.15 861.174   2 
  13   1   6 2340.69 774.215   2 
  13  -1   6 3394.00 941.472   2 
  13   1   7 60148.5 3486.33   2 
  13  -1   7 59248.8 3518.19   2 
 -13  -1  -7 59477.6 3320.01   5 
 -13   1  -7 61974.8 3392.52   5 
 -13  -1  -8 49046.4 2994.90   3 
 -13   1  -8 49673.2 3032.92   3 
  13   1   8 53074.7 3420.98   2 
  13  -1   8 45635.2 3168.44   2 
 -13  -1  -8 48646.6 3077.97   5 
 -13   1  -8 52097.3 3202.25   5 
 -13  -1  -8 53769.3 2679.97  14 
  13  -1   8 50138.0 2931.14  11 
 -13  -1  -9 10921.5 1642.91   5 
 -13   1  -9 11498.4 1644.16   5 
  13   1   9 9308.90 1536.90   2 
  13  -1   9 8446.35 1456.91   2 
 -13  -1  -9 12581.1 1610.78   3 
 -13   1  -9 9254.17 1437.53   3 
  13  -1   9 9903.74 1431.92  15 
 -13  -1  -9 11077.3 1274.39  14 
  13  -1   9 9281.99 1419.04  11 
 -13  -1 -10 67982.9 3822.39   5 
 -13   1 -10 69310.9 3853.56   5 
 -13  -1 -10 67502.3 3765.27   3 
 -13   1 -10 72949.2 3935.79   3 
  13   1  10 72048.7 4230.65   2 
  13  -1  10 70618.1 4208.77   2 
  13  -1  10 65940.3 3589.62  15 
 -13  -1 -10 67387.8 3111.50  14 
  13  -1  10 68008.9 3638.73  11 
 -13  -1 -11 85277.7 4320.27   3 
 -13   1 -11 81370.1 4231.95   3 
  13   1  11 78988.8 4566.94   2 
  13  -1  11 78111.8 4542.77   2 
  13  -1  11 76521.3 3963.47  15 
  13   1  11 76639.9 3961.54  15 
 -13  -1 -11 79952.2 3409.96  14 
  13  -1  11 77732.0 4011.92  11 
  13   1  12 15368.9 1850.86  15 
  13  -1  12 13608.3 1834.53  15 
 -13  -1 -12 15402.2 1576.31  14 
  13   1  13 3930.13 1038.18  15 
  13  -1  13 4118.98 1085.23  15 
 -13  -1 -13 2265.39 620.813  14 
  13  -1  14 425.385 621.605  15 
  13   1  14 338.530 728.322  15 
 -13  -1 -15 106.972 716.229   6 
 -13   1 -15 485.513 630.772   6 
  13   1  15 1230.17 796.184  15 
 -13  -1 -16 20378.7 2130.60   6 
 -13   1 -16 22244.4 2219.33   6 
 -13  -1 -17 39547.9 2777.01   6 
 -13   1 -17 43266.4 2909.93   6 
 -13  -1 -18 1516.45 628.153   6 
 -13   1 -18 1719.99 705.246   6 
 -13  -1 -19 879.466 504.200   6 
 -13   1 -19 282.133 526.109   6 
  13  -1  19 1775.78 547.382  16 
 -13  -1 -20 3827.51 688.747   6 
 -13   1 -20 3863.93 730.177   6 
  13  -1  20 3885.98 628.254  16 
  13   1  20 4023.82 607.842  16 
  13  -3 -23 7257.61 772.118  13 
  13  -3 -22 24434.5 1615.22   6 
  13   3 -22 22718.6 1601.71   6 
  13  -3 -22 25514.0 1597.07  13 
  13  -3 -21-670.847 601.279   6 
  13   3 -21-34.8606 470.287   6 
  13  -3 -21 465.063 352.391  13 
  13  -3 -20 30058.3 2269.93   6 
  13   3 -20 33472.6 2375.08   6 
 -13  -3  20 32208.4 1916.42  16 
  13  -3 -19 1161.19 586.000   6 
  13   3 -19 2742.90 867.184   6 
 -13  -3  19 1803.40 608.182  16 
  13  -3 -18 22344.1 2195.11   6 
  13   3 -18 17976.4 1977.13   6 
 -13  -3  18 19472.6 1701.05  16 
  13  -3 -17 37966.4 2931.90   6 
  13   3 -17 35437.6 2821.60   6 
 -13  -3  17 36744.7 2372.80  16 
  13  -3 -16 23040.7 2310.02   6 
  13   3 -16 24519.4 2372.35   6 
 -13  -3  16 25985.6 2022.83  16 
  13  -3 -15 2221.47 978.344   6 
  13   3 -15 1512.89 832.718   6 
 -13  -3  15 1291.42 627.718  16 
  13  -3 -14 6184.96 1282.98   6 
  13   3 -14 6301.62 1262.89   6 
 -13  -3  14 6928.74 1102.48  16 
 -13   3  14 6897.43 1341.89   4 
 -13  -3  14 4414.89 1320.20   4 
  13   3 -14 3195.35 1084.06   1 
  13  -3 -14 7600.47 1604.17   1 
  13  -3 -13 74953.1 4006.82   6 
  13   3 -13 72518.8 3949.68   6 
 -13  -3  13 77196.7 3374.25  16 
  13   3 -13 72706.2 4135.02   1 
  13  -3 -13 72906.5 4070.40   1 
 -13   3  13 79300.0 4269.28   4 
 -13  -3  13 69844.1 3960.40   4 
  13  -3 -12 62649.7 3621.61   6 
  13   3 -12 62406.8 3646.27   6 
 -13  -3  12 75102.3 3278.71  16 
 -13   3  12 71130.1 3926.38   4 
  13   3 -12 70754.5 3906.84   1 
  13  -3 -12 70182.5 3824.26   1 
 -13  -3  12 65569.9 3732.73   4 
  13  -3 -11 6100.93 1172.71   6 
  13   3 -11 10985.6 1664.16   6 
 -13  -3  11 10395.2 1252.70  16 
 -13   3  11 9198.63 1453.48   4 
 -13  -3  11 7097.00 1273.03   4 
  13  -3 -11 7198.08 1251.16   1 
  13   3 -11 7275.35 1312.45   1 
  13  -3 -10 16966.6 1773.94   6 
  13   3 -10 20867.6 2047.18   6 
 -13  -3  10 21327.2 1732.42  16 
  13  -3 -10 22646.1 2088.24   1 
  13   3 -10 22743.6 2091.35   1 
 -13   3  10 20848.2 2040.83   4 
 -13  -3  10 19062.8 1902.02   4 
  13  -3  -9 32708.4 2168.44   7 
  13  -3  -9 29729.5 2272.78   1 
  13   3  -9 32987.8 2459.39   1 
 -13   3   9 32105.1 2401.64   4 
 -13  -3   9 35151.1 2497.51   4 
 -13  -3   9 34141.6 2107.95  16 
  13  -3  -8 56640.3 2895.60   7 
  13  -3  -8 63236.6 3243.92   1 
  13   3  -8 59861.1 3194.89   1 
 -13   3   8 61979.7 3192.22   4 
 -13  -3   8 56368.2 3063.21   4 
 -13  -3   8 62528.2 2822.89  16 
  13  -3  -8 57976.2 2866.21  13 
 -13   3   7 109373. 4115.01   4 
 -13  -3   7 109735. 4107.88   4 
  13  -3  -7 106051. 3968.17   7 
 -13   3   6 77077.8 3363.91   4 
 -13  -3   6 80955.7 3437.79   4 
  13  -3  -6 78071.9 3495.07   7 
 -13   3   5 2467.94 691.743   4 
 -13  -3   5 1025.85 545.315   4 
 -13   3   4 13787.6 1407.03   4 
 -13  -3   4 14386.2 1417.71   4 
 -13  -3   3 6405.12 969.301   4 
 -13   3   3 5930.35 955.346   4 
  13  -3  -2 16395.8 1460.18   2 
  13   3  -2 15472.6 1447.64   2 
  13   3  -1 76156.3 3138.33   2 
  13  -3  -1 72960.8 3057.48   2 
  13  -3   0 32736.0 2068.47   2 
  13   3   0 31506.0 2059.69   2 
  13  -3   1 48857.7 2534.64   2 
  13   3   1 50064.8 2593.72   2 
  13  -3   2 25076.9 1902.62   2 
  13   3   2 24053.3 1856.30   2 
  13  -3   3 73951.2 3327.34   2 
  13   3   3 79769.7 3464.83   2 
  13  -3   4 23641.5 1982.51   2 
  13   3   4 24232.1 1988.75   2 
 -13  -3  -4 23738.0 1738.94   8 
  13  -3   5 4499.47 1004.21   2 
  13   3   5 3265.97 894.086   2 
 -13  -3  -5 3961.75 835.846  14 
  13  -3   5 5441.20 1061.35  11 
 -13  -3  -6 192190. 5680.38   5 
 -13   3  -6 213214. 6080.47   5 
  13  -3   6 191225. 5899.54   2 
  13   3   6 187620. 5862.82   2 
 -13  -3  -6 193226. 5554.51  14 
  13  -3   6 197344. 5972.28  11 
 -13  -3  -7 68654.8 3541.49   5 
 -13   3  -7 66828.2 3555.14   5 
 -13  -3  -7 67998.3 3399.38   3 
 -13   3  -7 66455.5 3425.64   3 
  13   3   7 66248.4 3584.47   2 
  13  -3   7 67841.7 3642.30   2 
  13  -3   7 55021.5 3360.38  15 
 -13  -3  -7 72619.9 3436.09  14 
  13  -3   7 69959.1 3675.77  11 
 -13  -3  -8 24735.1 2178.07   5 
 -13   3  -8 26691.1 2341.04   5 
 -13  -3  -8 26818.9 2233.52   3 
 -13   3  -8 26513.7 2304.67   3 
  13   3   8 22713.1 2257.37   2 
  13  -3   8 26143.1 2407.04   2 
 -13  -3  -8 24455.2 2046.77  14 
  13  -3   8 23050.9 2284.84  15 
  13  -3   8 26786.2 2334.65  11 
 -13  -3  -9 2225.75 687.933   8 
  13   3   9 2032.93 938.330   2 
  13  -3   9 1819.88 905.693   2 
 -13  -3  -9 2430.90 839.484   3 
 -13   3  -9 345.032 709.909   3 
 -13   3  -9 1743.11 696.950   5 
 -13  -3  -9 1472.51 805.135   5 
  13  -3   9 1409.40 699.281  15 
  13  -3   9 2173.65 902.261  11 
 -13  -3  -9 1356.78 667.533  14 
 -13  -3 -10 15619.7 1775.96   8 
  13   3  10 11988.7 1796.27   2 
  13  -3  10 15967.8 2060.31   2 
 -13  -3 -10 14808.8 1773.48   3 
 -13   3 -10 15414.2 1934.65   3 
 -13  -3 -10 17230.8 1769.40  14 
  13  -3  10 14136.6 1868.00  15 
  13  -3  10 19439.1 2138.74  11 
  13  -3  11 71481.6 4037.61  11 
  13   3  12 47573.1 3043.36  15 
  13  -3  12 50159.7 3392.54  11 
  13   3  13 3742.89 1021.28  15 
 -13  -3 -14 889.934 677.640   6 
 -13   3 -14 1166.68 650.279   6 
  13   3  14 1655.35 676.566  15 
 -13  -3 -15 418.487 474.850   6 
 -13   3 -15 1357.89 864.358   6 
  13   3  15 1905.66 698.075  15 
 -13  -3 -16 11555.5 1394.32   6 
 -13   3 -16 12080.9 1507.02   6 
  13  -3  16 14748.8 1559.12  16 
  13   3  16 14669.8 1533.50  15 
 -13  -3 -17 19501.0 1694.06   6 
 -13   3 -17 20436.6 1775.60   6 
  13  -3  17 21606.7 1726.22  16 
 -13  -3 -17 22945.3 1586.10  10 
 -13  -3 -18 10393.8 1147.25   6 
 -13   3 -18 11091.5 1229.16   6 
  13  -3  18 9844.97 1078.27  16 
 -13  -3 -18 10295.5 991.286  10 
  13  -3  19 529.575 345.157  16 
 -13  -3 -19 52.9976 267.306  10 
 -13  -5  21 4106.09 626.012  19 
  13  -5 -20 1126.43 373.068  18 
  13  -5 -20 84.3735 306.859  13 
  13  -5 -19 51856.3 2374.20  13 
  13  -5 -18 17641.0 1520.90  13 
 -13  -5  17 3078.08 754.037  16 
  13  -5 -17 3304.96 788.302  13 
 -13  -5  16-308.202 500.633  16 
  13  -5 -16-461.190 531.575  13 
 -13  -5  15 510.112 492.368  16 
  13  -5 -15 615.776 445.193  13 
 -13  -5  14 1754.99 748.601  16 
  13  -5 -14 1131.80 625.254  13 
 -13  -5  13 13616.3 1542.66  16 
  13  -5 -13 14658.1 1638.26  13 
 -13  -5  12 81426.9 3618.95  16 
  13  -5 -12 72910.2 3674.96  13 
 -13  -5  11 120429. 4377.61  16 
  13  -5 -11 117300. 4645.77  13 
 -13  -5  10 3087.68 855.554  16 
  13  -5 -10 3627.98 799.801  13 
  13  -5  -9 19544.7 1967.05   7 
  13  -5  -9 20770.8 1995.39  13 
  13  -5  -8 2769.37 804.354   7 
  13  -5  -8 2433.90 822.813  13 
  13  -5  -7 82862.1 4029.01   7 
  13  -5  -7 83138.3 3866.93  13 
  13  -5  -6 143261. 5346.68   7 
 -13  -5   6 138723. 4457.97  19 
  13  -5  -6 135019. 4868.07  13 
  13  -5  -5 55792.5 3407.42   7 
 -13  -5   5 56915.9 2839.57  19 
  13  -5  -5 57696.8 3200.01  13 
  13  -5  -4 4577.15 1095.96   7 
 -13  -5   4 2564.82 685.554  19 
  13  -5  -3 21528.7 2245.16   7 
 -13  -5   3 21395.3 1758.87  19 
  13  -5  -2 7461.44 1434.75   7 
 -13  -5   2 8469.24 1134.55  19 
  13  -5  -1 43525.7 3357.31   7 
 -13  -5   1 45585.8 2545.94  19 
  13  -5  -1 45814.9 2976.26  11 
  13  -5   0 13225.4 1951.07   7 
 -13  -5   0 14379.9 1457.74  19 
  13  -5   0 14948.4 1769.16  11 
  13  -5   1 19986.7 2450.00   7 
  13  -5   1 19833.4 2036.35  11 
  13  -5   2 6666.61 1523.93   7 
  13  -5   2 8582.60 1405.78  11 
  13  -5   3 7539.80 1672.48   7 
 -13  -5  -3 6843.12 1020.75  17 
  13  -5   3 7365.65 1301.70  11 
  13  -5   4 34502.7 3250.20   7 
 -13  -5  -4 36762.0 2283.46  17 
  13  -5   4 37722.6 2901.75  11 
  13  -5   5 183791. 7252.13   7 
 -13  -5  -5 196720. 5237.20  17 
  13  -5   5 196268. 6580.92  11 
  13  -5   6 2285.07 1057.20   7 
 -13  -5  -6 4311.62 860.510  17 
  13  -5   6 3472.31 1170.52  11 
 -13  -5  -7 11560.6 1357.39  17 
  13  -5   7 10563.6 1693.59  11 
 -13  -5  -8 9968.23 1262.11  17 
  13  -5   8 8833.72 1532.63  11 
 -13  -5  -9 38978.5 2401.59  17 
  13  -5   9 42353.6 3218.53  11 
 -13  -5 -10 26682.9 1981.95  17 
  13  -5  10 26261.6 2573.67  11 
 -13  -5 -11 13063.5 1371.32  17 
  13  -5  11 13227.3 1854.12  11 
 -13  -5 -12 661.703 526.822  17 
  13   5  12 390.968 525.871  15 
  13   5  13 14472.9 1449.43  15 
 -13  -5 -13 12378.5 1393.33  10 
  13   5  14 19988.4 1613.04  15 
 -13  -5 -14 15573.3 1461.51  10 
  13  -5  15 5031.74 827.108  16 
 -13  -5 -15 5355.06 863.806  10 
 -13  -5 -16 20126.4 1409.83  10 
 -13  -5 -17 15344.4 1101.71  10 
 -13  -7  17 3717.11 689.411  19 
  13  -7 -17 4666.71 707.715  18 
 -13  -7  16 424.491 406.761  19 
  13  -7 -16 692.162 468.167  18 
 -13  -7  15 6950.50 1108.13  19 
  13  -7 -15 5419.71 983.626  18 
 -13  -7  14 809.773 502.058  19 
 -13  -7  13 4885.51 1081.73  19 
 -13  -7  12 69361.0 3504.65  19 
 -13  -7  11 9547.38 1409.08  19 
 -13  -7  10 6874.00 1253.15  19 
 -13  -7   9 848.706 665.836  19 
 -13  -7   8 34645.3 2491.75  19 
 -13  -7   7 17701.2 1798.55  19 
  13  -7  -7 15909.1 1955.55  11 
 -13  -7   6 43606.5 2737.19  19 
  13  -7  -6 49855.5 3330.49  11 
 -13  -7   5 2976.93 847.270  19 
  13  -7  -5 1137.99 778.795  11 
 -13  -7   4 608.046 514.839  19 
  13  -7  -4 886.445 820.735  18 
  13  -7  -4 2310.61 950.564  11 
 -13  -7   3 862.337 517.727  19 
  13  -7  -3 1905.33 841.494  18 
  13  -7  -3 1532.58 867.547  11 
  13  -7  -2 51128.7 3135.44  18 
  13  -7  -2 54515.5 3444.25  11 
  13  -7  -1 10890.1 1631.74  11 
  13  -7   0 20359.6 2139.75  11 
 -13  -7  -1 5236.44 971.856  17 
  13  -7   1 6246.09 1329.58  11 
 -13  -7  -2 20460.3 1841.75  17 
  13  -7   2 20236.2 2126.43  11 
 -13  -7  -3 7176.02 1145.51  17 
  13  -7   3 7910.14 1406.12  11 
 -13  -7  -4 32142.4 2243.16  17 
  13  -7   4 31861.0 2656.94  11 
 -13  -7  -5 43487.7 2585.98  17 
  13  -7   5 49754.7 3259.16  11 
 -13  -7  -6 51137.3 2768.40  17 
  13  -7   6 48892.3 3248.96  11 
 -13  -7  -7 1149.56 590.094  17 
  13  -7   7 1591.02 711.439  11 
 -13  -7  -8-587.054 724.134  17 
 -13  -7  -8 1616.96 762.394  10 
  13  -7   8-123.235 556.478  11 
 -13  -7  -9 5942.08 947.661  17 
 -13  -7  -9 7843.92 1192.66  10 
  13  -7   9 5979.23 1135.47  11 
 -13  -7 -10 42569.6 2279.19  17 
 -13  -7 -10 42605.7 2491.22  10 
 -13  -7 -11 763.496 471.569  17 
 -13  -7 -11 757.859 442.874  10 
 -13  -7 -12 12220.0 1128.01  17 
 -13  -7 -12 9725.38 1074.24  10 
 -13  -7 -13 4672.30 659.993  10 
 -13  -7 -14 2288.81 433.244  10 
  13  -9 -13 22069.8 1334.10  18 
  13  -9 -12 18806.2 1400.60  18 
  13  -9 -11 4370.13 808.651  18 
  13  -9 -10 521.259 494.774  18 
  13  -9  -9 1625.68 672.411  18 
  13  -9  -8-161.132 568.152  18 
  13  -9  -7 40853.4 2615.78  18 
  13  -9  -6 2561.21 759.780  18 
 -13  -9   5 2905.12 700.130  17 
  13  -9  -5 1924.04 723.354  18 
 -13  -9   4-275.510 433.879  17 
  13  -9  -4-33.4685 491.216  18 
 -13  -9   3 1972.65 617.311  17 
 -13  -9   2 687.614 476.304  17 
 -13  -9   1 70679.3 2938.03  17 
 -13  -9   0-171.598 450.038  17 
 -13  -9  -1 6353.49 917.936  17 
 -13  -9  -2 6638.47 921.676  17 
 -13  -9  -3 2163.22 540.146  17 
 -13  -9  -4-1250.15 624.437  17 
 -13  -9  -5 16562.8 1315.73  17 
 -13  -9  -6 18714.9 1344.27  17 
 -13  -9  -7 5294.36 703.553  17 
 -13  -9  -8 2481.16 518.559  17 
 -13  -9  -9 3631.97 553.151  17 
  14   0 -24 69311.1 2542.90   6 
  14   0 -23-151.120 440.073   6 
  14   0 -22 41411.6 2613.08   6 
  14   0 -21-802.557 648.876   6 
  14   0 -20 18971.8 2119.35   6 
  14   0 -19-310.245 867.047   6 
  14   0 -18 11461.2 1769.94   6 
  14   0 -17-481.547 793.277   6 
  14   0 -16 106546. 5274.24   6 
 -14   0  15 1275.35 971.724   4 
  14   0 -15-509.344 937.523   1 
  14   0 -15 1108.96 921.220   6 
  14   0 -14 60244.3 3901.88   1 
 -14   0  14 68506.0 4184.22   4 
  14   0 -14 62240.5 3926.56   6 
 -14   0  13 472.682 518.442   4 
  14   0 -13 274.644 666.694   1 
  14   0 -13-44.0181 659.403   6 
  14   0 -12 46565.8 3232.94   1 
 -14   0  12 56894.6 3581.20   4 
  14   0 -12 50619.9 3391.30   6 
 -14   0  11 546.482 507.968   4 
  14   0 -11-559.108 710.514   1 
  14   0 -11 426.225 634.545   6 
  14   0 -10 113486. 4699.17   1 
 -14   0  10 129218. 4978.68   4 
  14   0 -10 116267. 4780.21   6 
 -14   0   9 436.688 528.234   4 
 -14   0   8 13327.5 1562.19   4 
 -14   0   7-170.067 538.352   4 
 -14   0   6 501456. 8903.45   4 
 -14   0   5 159.093 449.721   4 
 -14   0   4 20857.5 1781.82   4 
  14   0  -4 20650.5 1738.99   2 
  14   0  -3 136.350 437.012   2 
 -14   0   3 413.649 478.486   4 
  14   0  -2 907.583 581.822   2 
 -14   0   2 789.604 411.598   4 
  14   0  -1-548.560 581.332   2 
 -14   0   1-517.638 556.910   4 
  14   0   0 208329. 5361.34   2 
  14   0   1-56.4408 508.165   2 
  14   0   2 108299. 4133.39   2 
  14   0   3 191.165 491.345   2 
  14   0   4 337599. 7696.92   2 
  14   0   5 684.433 689.755   2 
  14   0   6 44450.4 3016.24   2 
 -14   0  -6 42253.8 2810.85   5 
  14   0   7-339.353 600.477   2 
 -14   0  -7 284.845 553.902   5 
  14   0   8 47872.2 3349.11   2 
 -14   0  -8 45721.6 3047.94   5 
  14   0   8 45603.0 2847.18  11 
  14   0   9-256.020 660.340   2 
 -14   0  -9-599.827 560.991   3 
 -14   0  -9 637.959 742.471   5 
 -14   0 -10 103078. 4805.43   5 
 -14   0 -10 105047. 4770.13   3 
  14   0  10 110326. 5359.82   2 
  14   0  10 100466. 4508.09  15 
 -14   0 -10 110289. 3924.95  14 
  14   0  11 110.019 727.029   2 
  14   0  11 93.9404 614.060  15 
 -14   0 -11-1962.43 671.533  14 
  14   0  12 31485.0 2690.05  15 
 -14   0 -12 32782.5 2201.98  14 
  14   0  13-281.738 659.917  15 
 -14   0 -13-239.862 561.905  14 
  14   0  14 698.206 706.585  15 
 -14   0 -15-155.190 662.102   6 
  14   0  15-493.528 628.582  15 
 -14   0 -16 8439.22 1429.32   6 
 -14   0 -17-353.723 677.133   6 
 -14   0 -18 81057.0 3520.69   6 
 -14   0 -19-121.680 480.456   6 
 -14   0 -20 2418.43 534.669   6 
  14   0  20 1908.28 429.492  16 
  14  -2 -23 27945.0 1704.45   6 
  14   2 -23 28212.9 1713.56   6 
  14  -2 -23 29767.9 1587.47  13 
  14  -2 -22 3457.33 772.174   6 
  14   2 -22 3107.25 763.552   6 
  14  -2 -22 4190.28 745.054  13 
  14  -2 -21 11127.8 1406.28   6 
  14   2 -21 9893.78 1337.88   6 
  14  -2 -20-292.135 682.266   6 
  14   2 -20-479.628 790.664   6 
  14  -2 -19 33336.8 2720.96   6 
  14   2 -19 33411.6 2775.67   6 
 -14  -2  19 33078.8 1995.72  16 
  14  -2 -18 2311.49 975.282   6 
  14   2 -18 1423.41 819.867   6 
 -14  -2  18 1297.09 571.076  16 
  14  -2 -17 36734.9 3048.29   6 
  14   2 -17 42660.6 3234.51   6 
 -14  -2  17 42007.2 2421.35  16 
  14  -2 -16 5377.16 1285.15   6 
  14   2 -16 5601.33 1275.24   6 
 -14  -2  16 6345.07 1048.86  16 
  14  -2 -15 12803.8 1849.13   6 
  14   2 -15 14467.1 1941.35   6 
 -14  -2  15 13348.6 1431.34  16 
  14  -2 -14 620.255 602.987   6 
  14   2 -14 2065.90 908.449   6 
 -14  -2  14 1803.87 596.711  16 
 -14   2  14 343.635 705.028   4 
 -14  -2  14 1342.65 782.236   4 
  14   2 -14 973.508 807.812   1 
  14  -2 -14 785.083 588.122   1 
  14  -2 -13 128341. 5369.66   6 
  14   2 -13 128421. 5464.31   6 
 -14  -2  13 128400. 4199.05  16 
  14   2 -13 140188. 5766.65   1 
  14  -2 -13 132412. 5575.78   1 
 -14   2  13 140872. 5806.37   4 
 -14  -2  13 130905. 5529.02   4 
  14  -2 -12 735.126 782.059   6 
  14   2 -12 338.359 734.946   6 
 -14  -2  12-229.750 418.121  16 
 -14  -2  12-309.402 598.006   4 
  14   2 -12 1637.44 929.741   1 
  14  -2 -12 596.680 752.327   1 
  14  -2 -11 121212. 5009.87   6 
  14   2 -11 130131. 5286.47   6 
 -14  -2  11 131064. 4070.33  16 
  14  -2 -11 117404. 4960.33   1 
  14   2 -11 119133. 5021.00   1 
 -14   2  11 126889. 5179.07   4 
 -14  -2  11 131962. 5229.82   4 
  14  -2 -10 487.560 661.137   6 
  14   2 -10 125.207 575.657   6 
 -14  -2  10-20.7621 427.125  16 
 -14   2  10-118.248 629.370   4 
 -14  -2  10 225.884 539.928   4 
  14  -2 -10 83.3731 620.932   1 
  14   2 -10 1081.85 504.369   1 
 -14   2   9 3091.13 938.749   4 
 -14  -2   9 3394.50 918.054   4 
  14  -2  -9 2096.99 791.623   1 
  14   2  -9 1638.44 584.157   1 
  14  -2  -9 2453.44 691.400   7 
  14  -2  -9 639.602 833.463   6 
 -14  -2   8 11742.7 1548.36   4 
 -14   2   8 9951.54 1354.37   4 
  14  -2  -8 10223.7 1243.43   7 
 -14   2   7 175695. 5395.94   4 
 -14  -2   7 178688. 5525.15   4 
 -14   2   6 29791.1 2202.01   4 
 -14  -2   6 31273.7 2279.84   4 
 -14   2   5 164047. 5028.93   4 
 -14  -2   5 170152. 5122.99   4 
 -14  -2   4 78978.4 3476.85   4 
 -14   2   4 79770.8 3460.88   4 
 -14   2   3 72226.3 3246.48   4 
 -14  -2   3 72603.7 3254.13   4 
  14  -2  -3 70729.7 3155.39   2 
  14   2  -3 76670.3 3281.18   2 
 -14   2   2 35364.1 2254.20   4 
 -14  -2   2 33989.9 2208.22   4 
  14  -2  -2 33874.6 2170.07   2 
  14   2  -2 35204.2 2224.66   2 
  14  -2  -1 26962.7 1951.39   2 
  14   2  -1 25501.5 1908.17   2 
  14  -2   0 81.0465 473.342   2 
  14   2   0-214.181 545.603   2 
  14  -2   1 296471. 6588.94   2 
  14   2   1 312884. 6720.57   2 
  14  -2   2 14452.9 1572.01   2 
  14   2   2 13962.1 1499.88   2 
  14  -2   3 28670.4 2213.66   2 
  14   2   3 32524.0 2330.20   2 
  14  -2   4 31045.3 2391.93   2 
  14   2   4 28801.2 2285.22   2 
  14  -2   5 50627.5 3123.63   2 
  14   2   5 48525.4 3026.68   2 
  14  -2   5 45743.8 2737.93  11 
 -14  -2  -5 47410.5 2626.03  14 
 -14  -2  -6 69429.0 3574.14   5 
 -14   2  -6 69519.3 3583.44   5 
  14   2   6 68766.5 3725.09   2 
  14  -2   6 65660.5 3666.10   2 
  14  -2   6 59772.5 3286.44  15 
 -14  -2  -6 65637.5 3098.46  14 
  14  -2   6 68891.9 3374.32  11 
 -14  -2  -7 81166.7 3917.87   5 
 -14   2  -7 91788.5 4187.78   5 
  14   2   7 87489.6 4314.68   2 
  14  -2   7 85846.1 4320.75   2 
  14  -2   7 72144.2 3669.45  15 
 -14  -2  -7 87859.3 3632.99  14 
  14  -2   7 82464.8 3829.77  11 
 -14  -2  -8 12643.3 1675.86   5 
 -14   2  -8 18792.7 2061.29   5 
 -14  -2  -8 14626.3 1736.57   3 
 -14   2  -8 15495.1 1848.03   3 
  14   2   8 13947.2 1872.38   2 
  14  -2   8 16314.7 1985.15   2 
  14  -2   8 16607.9 1878.07  15 
 -14  -2  -8 14994.5 1592.56  14 
  14  -2   8 17788.9 1892.58  11 
  14   2   9-253.905 785.741   2 
  14  -2   9 237.728 647.389   2 
 -14  -2  -9-865.818 647.668   3 
 -14   2  -9-630.127 922.359   3 
 -14  -2  -9 1044.32 723.088   5 
 -14   2  -9 634.264 870.677   5 
  14  -2   9 1173.17 713.446  15 
  14  -2   9-195.898 657.450  11 
 -14  -2  -9-322.915 555.428  14 
  14   2  10 5356.13 1360.19   2 
  14  -2  10 4372.83 1303.11   2 
 -14  -2 -10 6383.92 1295.33   3 
 -14   2 -10 5006.52 1169.07   3 
 -14  -2 -10 6150.88 1286.02   5 
 -14   2 -10 3758.91 1062.82   5 
  14  -2  10 5899.86 1220.00  15 
 -14  -2 -10 6128.09 1085.59  14 
  14  -2  10 4762.08 1060.75  11 
  14  -2  11 90312.2 4414.97  15 
 -14  -2 -11 96570.5 3899.23  14 
  14  -2  11 90085.7 4380.85  11 
  14   2  12 16080.6 1894.79  15 
 -14  -2 -12 15293.3 1578.79  14 
  14  -2  12 13952.3 1830.65  15 
  14   2  13 4827.68 1172.83  15 
  14  -2  13 5614.62 1246.87  15 
  14   2  14-534.628 679.083  15 
 -14   2 -15 2584.11 935.105   6 
 -14  -2 -15 3133.08 979.887   6 
  14   2  15 4350.36 997.910  15 
 -14  -2 -16 2583.79 756.952   6 
 -14   2 -16 3322.02 988.276   6 
  14   2  16 4811.54 989.958  15 
 -14  -2 -17 92193.3 3787.97   6 
 -14   2 -17 92753.0 3832.87   6 
 -14  -2 -18 2031.98 718.075   6 
 -14   2 -18 4053.86 840.019   6 
  14  -2  18 3077.18 721.089  16 
 -14  -2 -18 2530.69 525.438  10 
 -14  -2 -19 1487.91 527.707   6 
 -14   2 -19 2925.35 656.747   6 
  14  -2  19 2688.75 570.886  16 
  14  -4 -22 19549.2 1171.68  13 
  14  -4 -21 10282.6 1003.36  13 
  14  -4 -20-277.881 441.286  13 
  14  -4 -19 6268.94 967.918  13 
 -14  -4  18 78989.6 3217.73  16 
  14  -4 -18 80136.1 3390.78  13 
 -14  -4  17-190.791 501.648  16 
  14  -4 -17 510.407 539.796  13 
  14   4 -16 11177.0 1498.58   6 
 -14  -4  16 13234.8 1504.75  16 
  14  -4 -16 14360.4 1613.80  13 
 -14  -4  15 593.872 581.906  16 
  14  -4 -15-1605.22 714.605  13 
 -14  -4  14 648.337 467.649  16 
  14  -4 -14 201.576 546.014  13 
 -14  -4  13 43.6017 480.670  16 
  14  -4 -13 614.481 629.492  13 
 -14  -4  12 169741. 5178.86  16 
  14  -4 -12 157364. 5242.84  13 
 -14  -4  11 16987.7 1681.84  16 
  14  -4 -11 18008.3 1802.51  13 
 -14  -4  10 18812.7 1732.61  16 
  14  -4 -10 19431.9 1858.45  13 
  14  -4  -9 12637.1 1516.02   7 
  14  -4  -9 13438.2 1584.66  13 
  14  -4  -8 2301.32 771.324   7 
  14  -4  -8 2464.43 735.156  13 
  14  -4  -7 23649.8 2102.42   7 
  14  -4  -7 26090.8 2092.18  13 
  14  -4  -6 73215.3 3727.73   7 
  14  -4  -6 71065.3 3408.50  13 
  14  -4  -5 34131.3 2613.47   7 
  14  -4  -5 35114.2 2415.49  13 
  14  -4  -4 56915.9 3480.59   7 
 -14  -4   4 59446.7 2772.36  19 
  14  -4  -4 54729.0 2983.21  13 
  14  -4  -3 12741.0 1760.14   7 
 -14  -4   3 11881.8 1303.87  19 
  14  -4  -2 66249.3 3991.90   7 
 -14  -4   2 80079.4 3187.81  19 
  14  -4  -1 33331.4 2949.55   7 
 -14  -4   1 33615.7 2080.57  19 
  14  -4  -1 31959.1 2389.70  11 
 -14  -4   0 108211. 3676.57  19 
  14  -4   0 103482. 4336.04  11 
  14  -4   1 17060.5 2307.52   7 
 -14  -4  -1 16671.5 1859.51  14 
  14  -4   1 17279.7 1881.89  11 
  14  -4   2 13815.6 2203.16   7 
 -14  -4  -2 11956.8 1641.89  14 
  14  -4   2 16201.4 1817.73  11 
  14  -4   3 3323.07 1292.20   7 
 -14  -4  -3 2383.19 643.278  17 
 -14  -4  -3 3363.98 983.964  14 
  14  -4   3 4404.18 1019.78  11 
  14  -4   4 21507.7 2706.55   7 
 -14  -4  -4 22574.9 1721.01  17 
 -14  -4  -4 23113.2 2162.83  14 
  14  -4   4 25461.3 2320.64  11 
  14  -4   5 6272.14 1654.13   7 
 -14  -4  -5 7926.96 1086.24  17 
  14  -4   5 7109.41 1298.86  11 
 -14  -4  -5 5681.18 1237.43  14 
  14  -4   6 20433.7 2569.01   7 
 -14  -4  -6 24270.9 2218.16  14 
 -14  -4  -6 24687.6 1801.23  17 
  14  -4   6 26432.7 2426.01  11 
 -14  -4  -7 344.816 446.721  17 
  14  -4   7-98.2125 610.990  11 
 -14  -4  -8 28768.7 1975.94  17 
  14  -4   8 25987.7 2451.20  11 
 -14  -4  -9 319.558 443.826  17 
  14  -4   9-1064.99 887.125  11 
 -14  -4 -10 28747.8 1947.35  17 
  14  -4  10 31629.9 2719.50  11 
  14  -4  11 192.370 753.922  11 
 -14   4 -12 34210.5 2500.42   6 
  14   4  12 32716.4 2375.32  15 
  14  -4  12 33575.0 2805.53  11 
 -14   4 -13 8706.13 1343.41   6 
  14   4  13 9202.62 1286.68  15 
  14  -4  13 7128.08 1176.40  16 
  14   4  14 6199.87 1030.86  15 
  14  -4  14 5117.91 949.712  16 
  14   4  15 8738.07 1140.29  15 
  14  -4  15 6000.93 975.736  16 
  14   4  16 33545.1 1890.47  15 
  14  -4  16 29964.9 1833.63  16 
 -14  -4 -16 30975.3 1827.11  10 
  14  -4  17 599.709 379.907  16 
 -14  -4 -17 1049.97 428.592  10 
 -14  -4 -18 7768.50 722.940  10 
 -14  -6  19 31028.3 1616.65  19 
  14  -6 -19 30475.3 1515.36  18 
 -14  -6  18 630.170 421.995  19 
  14  -6 -18 337.845 315.362  18 
  14  -6 -18 500.873 373.147  13 
 -14  -6  17 16107.9 1467.38  19 
  14  -6 -17 16896.4 1388.27  13 
 -14  -6  16 8542.95 1179.45  19 
  14  -6 -16 5685.47 905.050  13 
 -14  -6  15 7052.12 1104.70  19 
  14  -6 -15 8195.11 1119.25  13 
 -14  -6  14 3206.25 856.590  19 
  14  -6 -14 3967.32 874.148  13 
 -14  -6  13 39189.9 2644.50  19 
  14  -6 -13 26499.9 2152.41  13 
 -14  -6  12 368.951 652.850  19 
  14  -6 -12 896.239 620.553  13 
 -14  -6  11 55798.2 3148.94  19 
  14  -6 -11 56720.9 3271.81  13 
 -14  -6  10 1702.27 763.411  19 
  14  -6 -10 2758.83 848.999  13 
 -14  -6   9 2979.24 849.946  19 
  14  -6  -9 3166.57 940.532  13 
 -14  -6   8 1244.86 660.014  19 
 -14  -6   7 857.880 657.492  19 
 -14  -6   6 1250.09 631.071  19 
  14  -6  -5 125729. 5593.49   7 
 -14  -6   5 126995. 4494.76  19 
  14  -6  -4 1403.18 1049.79   7 
 -14  -6   4-130.176 571.326  19 
  14  -6  -4 274.159 636.805  11 
  14  -6  -3 6579.74 1432.73   7 
 -14  -6   3 5791.78 1047.25  19 
  14  -6  -3 3861.14 1086.52  11 
  14  -6  -2 3434.08 1148.20   7 
 -14  -6   2 3702.82 928.150  19 
  14  -6  -2 3138.94 1054.62  11 
  14  -6  -1 132790. 6382.79   7 
  14  -6  -1 135948. 5394.00  11 
  14  -6   0 6732.45 1705.64   7 
  14  -6   0 5623.29 1227.23  11 
  14  -6   1 2105.10 1374.73   7 
  14  -6   1 3191.80 1085.51  11 
 -14  -6  -2 848.878 548.786  17 
  14  -6   2 226.768 613.861  11 
 -14  -6  -3 7173.49 1147.47  17 
  14  -6   3 6934.11 1354.28  11 
 -14  -6  -4 1233.33 526.578  17 
  14  -6   4 1420.90 775.548  11 
 -14  -6  -5 52753.6 2838.96  17 
  14  -6   5 54794.4 3620.06  11 
 -14  -6  -6 14952.3 1547.67  17 
  14  -6   6 14854.6 1949.96  11 
 -14  -6  -7 30243.1 2147.18  17 
  14  -6   7 30687.4 2705.29  11 
 -14  -6  -8 1073.96 554.646  17 
  14  -6   8 1374.63 838.889  11 
 -14  -6  -8 711.756 587.125  10 
 -14  -6  -9-448.287 576.825  17 
 -14  -6  -9-337.026 724.789  10 
  14  -6   9 537.748 588.860  11 
 -14  -6 -10 874.978 506.545  17 
 -14  -6 -10 2347.60 728.351  10 
  14  -6  10 1107.19 794.785  11 
 -14  -6 -11 19088.0 1528.58  17 
 -14  -6 -11 18707.2 1689.39  10 
 -14  -6 -12 17266.4 1372.86  17 
 -14  -6 -12 15460.0 1462.87  10 
 -14  -6 -13 33565.3 1964.95  10 
 -14  -6 -14 8734.43 945.207  10 
 -14  -6 -15 12293.4 992.648  10 
 -14  -6 -16 480.543 287.006  10 
 -14  -8  15-227.003 374.615  19 
  14  -8 -15 1086.10 381.137  18 
 -14  -8  14 781.317 496.883  19 
  14  -8 -14 1409.53 442.265  18 
 -14  -8  13 1205.59 474.445  19 
  14  -8 -13 895.762 445.787  18 
 -14  -8  12 56864.8 2730.35  19 
  14  -8 -12 53304.9 2957.01  18 
 -14  -8  11 1499.88 609.708  19 
  14  -8 -11 2895.63 864.484  18 
 -14  -8  10-194.121 468.508  19 
  14  -8 -10 760.394 627.105  18 
 -14  -8   9 16093.4 1590.22  19 
  14  -8  -9 13658.6 1781.22  18 
 -14  -8   8 548.588 566.771  19 
  14  -8  -8-296.342 775.501  18 
  14  -8  -7 34450.7 2799.74  18 
  14  -8  -6 42868.1 3039.49  18 
  14  -8  -5 4044.16 998.926  18 
  14  -8  -5 2903.44 915.368  11 
  14  -8  -4 13020.1 1627.04  18 
  14  -8  -4 13717.8 1723.26  11 
  14  -8  -3 2345.14 833.408  18 
  14  -8  -3 2916.04 959.741  11 
 -14  -8   2 11299.8 1326.49  17 
  14  -8  -2 14591.8 1771.67  11 
 -14  -8   1 444.711 538.379  17 
  14  -8  -1 260.560 544.022  11 
 -14  -8   0 3478.11 800.214  17 
  14  -8   0 5963.76 1246.83  11 
 -14  -8  -1 9788.82 1231.44  17 
  14  -8   1 8550.07 1299.39  11 
 -14  -8  -2 14123.7 1425.94  17 
  14  -8   2 12237.1 1571.51  11 
 -14  -8  -3 340.532 470.070  17 
  14  -8   3 107.906 550.531  11 
 -14  -8  -4 7170.50 1057.47  17 
  14  -8   4 9023.92 1317.52  11 
 -14  -8  -5 5702.09 937.577  17 
  14  -8   5 7514.02 1252.29  11 
 -14  -8  -6 8837.46 1080.82  17 
  14  -8   6 9289.76 1301.52  11 
 -14  -8  -7 189.089 449.732  17 
  14  -8   7 249.423 525.407  11 
 -14  -8  -8 10013.8 1032.91  17 
 -14  -8  -9 102.809 375.793  17 
 -14  -8 -10 8122.00 843.869  17 
 -14 -10   6 10558.6 916.557  17 
 -14 -10   5 6401.00 726.907  17 
 -14 -10   4 2442.95 482.364  17 
 -14 -10   3 133.172 277.004  17 
 -14 -10   2 494.268 287.544  17 
 -14 -10   1 5713.40 690.715  17 
 -14 -10   0 6502.29 722.624  17 
 -14 -10  -1 17723.5 1121.78  17 
 -14 -10  -2-757.495 372.200  17 
 -14 -10  -3-938.778 342.873  17 
  15  -1 -23 4888.65 829.752   6 
  15   1 -23 4936.98 831.116   6 
  15   1 -23 5318.28 661.381  13 
  15  -1 -23 6095.62 762.392  13 
  15  -1 -22 6191.21 1064.79   6 
  15   1 -22 6574.97 1073.25   6 
  15  -1 -21 9904.33 1396.31   6 
  15   1 -21 8395.22 1321.27   6 
  15  -1 -20-241.432 687.158   6 
  15   1 -20 903.642 686.876   6 
  15  -1 -19 6052.43 1315.06   6 
  15   1 -19 4503.23 1157.50   6 
  15  -1 -18 6404.13 1452.02   6 
  15   1 -18 6427.84 1420.15   6 
  15  -1 -17 77180.7 4441.96   6 
  15   1 -17 76953.3 4394.19   6 
  15  -1 -16 59508.3 3961.45   6 
  15   1 -16 65271.0 4130.63   6 
  15  -1 -15 11737.6 1832.59   6 
  15   1 -15 10232.8 1737.59   6 
  15   1 -14 16861.7 2172.65   1 
  15  -1 -14 16752.3 2182.42   1 
 -15   1  14 15874.4 2135.68   4 
 -15  -1  14 18115.2 2215.45   4 
  15  -1 -14 16838.8 2105.96   6 
  15   1 -14 16865.0 2089.22   6 
 -15   1  13 8948.07 1654.55   4 
 -15  -1  13 9025.50 1674.57   4 
  15   1 -13 7126.20 1419.54   1 
  15  -1 -13 8708.50 1562.12   1 
  15  -1 -13 9121.74 1622.16   6 
  15   1 -13 7870.31 1531.69   6 
 -15   1  12 12598.9 1844.13   4 
 -15  -1  12 11774.4 1692.55   4 
  15  -1 -12 14538.9 1928.60   1 
  15   1 -12 11215.7 1689.48   1 
  15  -1 -12 11321.1 1719.36   6 
  15   1 -12 10503.7 1706.56   6 
  15  -1 -11 104745. 4790.91   1 
  15   1 -11 108288. 4865.56   1 
 -15   1  11 113915. 4995.69   4 
 -15  -1  11 105100. 4776.71   4 
  15  -1 -11 100912. 4659.93   6 
  15   1 -11 113035. 5019.88   6 
 -15   1  10 1217.19 729.722   4 
 -15  -1  10 1362.80 671.986   4 
  15  -1 -10 1625.52 753.245   1 
  15   1 -10 1517.93 832.147   1 
  15  -1 -10 1219.00 602.972   6 
  15   1 -10 1046.74 687.861   6 
 -15   1   9-1625.87 772.367   4 
 -15  -1   9-302.446 633.779   4 
  15  -1  -9 305.503 614.351   6 
  15   1  -9-2044.49 871.472   6 
 -15   1   8 16942.4 1859.83   4 
 -15  -1   8 16256.7 1824.79   4 
 -15   1   7 291.847 532.707   4 
 -15  -1   7 772.354 642.557   4 
 -15   1   6 109932. 4343.59   4 
 -15  -1   6 114716. 4475.22   4 
 -15   1   5 187885. 5593.63   4 
 -15  -1   5 195241. 5754.19   4 
 -15   1   4 36056.7 2445.71   4 
 -15  -1   4 36663.1 2503.47   4 
  15  -1  -4 38312.3 2438.42   2 
  15   1  -4 35390.1 2409.23   2 
  15  -1  -3 6886.29 1082.79   2 
  15   1  -3 8377.18 1175.25   2 
 -15  -1   3 7916.98 1201.74   4 
 -15   1   3 5692.41 1017.19   4 
  15  -1  -2 4295.63 894.027   2 
  15   1  -2 4722.71 883.405   2 
 -15   1   2 5330.04 949.096   4 
 -15  -1   2 5957.42 1023.99   4 
  15  -1  -1 3095.87 769.496   2 
  15   1  -1 2892.47 799.805   2 
  15  -1   0 72055.6 3361.84   2 
  15   1   0 72691.0 3349.06   2 
  15  -1   1 94685.6 3931.77   2 
  15   1   1 103322. 4069.94   2 
  15  -1   2 14146.2 1626.77   2 
  15   1   2 12991.6 1542.26   2 
  15  -1   3 2720.09 856.078   2 
  15   1   3 4054.57 929.424   2 
  15  -1   4 29677.9 2483.40   2 
  15   1   4 30597.9 2473.61   2 
  15  -1   5 2506.24 886.995   2 
  15   1   5 3829.37 1114.43   2 
 -15  -1  -5 3350.72 866.315   5 
 -15   1  -5 2830.41 739.031   5 
  15   1   6-324.539 750.969   2 
  15  -1   6 1832.20 881.395   2 
 -15  -1  -6 1382.48 852.010   5 
 -15   1  -6 1985.39 861.911   5 
  15  -1   6 1163.55 659.718  11 
  15   1   7 15910.8 1960.25   2 
  15  -1   7 16234.9 2004.61   2 
 -15  -1  -7 14444.0 1744.97   5 
 -15   1  -7 12873.8 1688.61   5 
 -15  -1  -7 17105.2 1585.26  14 
  15  -1   7 14156.5 1631.61  11 
 -15  -1  -8 72516.1 3945.44   5 
 -15   1  -8 76652.3 4065.70   5 
 -15  -1  -8 71139.9 3820.09   3 
 -15   1  -8 74813.1 3968.26   3 
  15   1   8 77795.6 4362.34   2 
  15  -1   8 78192.7 4444.03   2 
  15  -1   8 75955.9 3758.30  15 
 -15  -1  -8 73638.1 3279.50  14 
  15  -1   8 72002.6 3612.96  11 
 -15  -1  -9 34794.6 2817.22   5 
 -15   1  -9 31935.0 2695.77   5 
 -15  -1  -9 30206.0 2589.36   3 
 -15   1  -9 29327.8 2582.18   3 
  15   1   9 31441.7 2903.47   2 
  15  -1   9 30437.3 2842.99   2 
  15  -1   9 30097.3 2471.51  15 
 -15  -1  -9 33767.2 2270.25  14 
  15  -1   9 31953.7 2493.89  11 
 -15  -1 -10 14122.5 1781.07   5 
 -15   1 -10 11933.5 1828.59   5 
  15   1  10 14043.1 2092.11   2 
  15  -1  10 12033.8 1982.10   2 
 -15  -1 -10 15285.0 1903.95   3 
 -15   1 -10 14322.0 1843.26   3 
  15  -1  10 10991.6 1592.35  15 
 -15  -1 -10 14643.8 1539.26  14 
  15  -1  10 13457.5 1717.68  11 
  15  -1  11 47158.7 3194.25  15 
 -15  -1 -11 45976.6 2653.04  14 
  15   1  11 42743.1 3047.49  15 
 -15   1 -11 45475.8 2534.65  14 
  15  -1  12 29221.5 2564.37  15 
  15   1  12 31838.1 2642.76  15 
 -15  -1 -12 28841.0 2119.19  14 
 -15   1 -12 27658.4 1961.32  14 
  15   1  13 2023.24 864.924  15 
  15  -1  13 3741.39 1071.08  15 
 -15  -1 -13 3344.54 796.265  14 
  15  -1  14-357.027 606.859  15 
  15   1  14 1043.50 731.093  15 
 -15  -1 -15 5222.40 1132.54   6 
 -15   1 -15 4803.27 1142.87   6 
  15   1  15 8071.70 1370.87  15 
 -15  -1 -16 554.174 657.172   6 
 -15   1 -16 594.444 545.371   6 
  15   1  16 846.098 595.740  15 
 -15  -1 -17 30990.8 2232.86   6 
 -15   1 -17 28165.2 2150.29   6 
 -15  -1 -18 26289.1 1885.39   6 
 -15   1 -18 24232.9 1817.55   6 
 -15  -1 -18 22030.6 1254.30  10 
 -15  -1 -19 1848.58 531.305   6 
 -15   1 -19 780.066 446.707   6 
  15  -1  19 1364.35 425.410  16 
  15  -3 -22 30514.2 1637.70  13 
  15  -3 -21 1551.33 517.637   6 
  15   3 -21 1005.68 583.975   6 
  15  -3 -21 2257.30 620.231  13 
  15  -3 -20 1319.51 556.336   6 
  15   3 -20 2767.19 848.684   6 
  15  -3 -20 2782.01 693.284  13 
  15  -3 -19-663.951 519.141   6 
  15   3 -19-482.151 773.094   6 
  15  -3 -19-411.641 511.523  13 
  15  -3 -18 34382.6 2570.73   6 
  15   3 -18 40288.5 2827.64   6 
  15  -3 -18 42846.4 2637.88  13 
  15  -3 -17 42498.5 2997.19   6 
  15   3 -17 48184.8 3170.71   6 
 -15  -3  17 50784.6 2694.61  16 
  15  -3 -16 5588.88 1184.19   6 
  15   3 -16 3742.54 1029.40   6 
 -15  -3  16 4629.37 862.368  16 
  15  -3 -15 942.312 761.463   6 
  15   3 -15-173.187 680.837   6 
 -15  -3  15 1515.98 608.329  16 
  15   3 -14 14175.8 1871.36   6 
  15  -3 -14 12244.3 1705.28   6 
 -15  -3  14 13107.4 1482.37  16 
  15  -3 -13 18953.9 2081.76   6 
  15   3 -13 15205.9 1974.09   6 
 -15  -3  13 17552.6 1671.18  16 
 -15  -3  13 15560.6 2160.18   4 
  15   3 -13 20467.6 2485.16   1 
  15  -3 -13 19066.0 2351.40   1 
 -15   3  13 17779.6 2315.11   4 
  15  -3 -12 40937.8 2984.90   6 
  15   3 -12 39994.2 2986.56   6 
  15   3 -12 39459.7 3113.12   1 
  15  -3 -12 37405.4 2970.68   1 
 -15   3  12 39445.2 3091.49   4 
 -15  -3  12 38461.2 2992.14   4 
 -15  -3  12 40621.9 2480.96  16 
  15  -3 -11 1140.73 744.109   6 
  15   3 -11 383.910 658.409   6 
  15  -3 -11 2504.35 899.659   1 
  15   3 -11 2085.42 894.208   1 
 -15   3  11 1483.69 845.497   4 
 -15  -3  11 1774.47 783.995   4 
 -15  -3  11 2215.68 673.976  16 
  15  -3 -11 2414.10 796.746  13 
  15   3 -10 67980.2 3794.19   1 
  15  -3 -10 74108.9 3909.82   1 
 -15   3  10 70988.1 3828.51   4 
 -15  -3  10 72726.5 3857.12   4 
  15  -3 -10 72632.3 3846.50   6 
  15   3 -10 82585.2 4140.98   6 
  15  -3 -10 72367.2 3476.93  13 
  15  -3  -9 10899.9 1531.73   1 
  15   3  -9 12907.7 1647.57   1 
 -15   3   9 12469.6 1629.11   4 
 -15  -3   9 11797.1 1572.04   4 
  15  -3  -9 7299.62 1281.45   6 
  15   3  -9 10519.9 1568.66   6 
  15  -3  -9 11633.3 1406.71   7 
  15  -3  -9 12345.5 1465.44  13 
  15  -3  -8 23600.5 2175.61   1 
  15   3  -8 24901.7 2271.12   1 
 -15   3   8 24994.7 2195.58   4 
 -15  -3   8 26512.4 2232.43   4 
  15  -3  -8 21463.7 2048.61   6 
  15   3  -8 24237.5 2265.92   6 
  15  -3  -8 25386.2 2131.13   7 
  15  -3  -8 25465.2 2042.71  13 
 -15   3   7 11060.4 1495.50   4 
 -15  -3   7 9193.13 1308.02   4 
  15  -3  -7 10522.8 1421.00   7 
  15  -3  -7 10861.3 1356.43  13 
 -15   3   6 14783.3 1638.97   4 
 -15  -3   6 14219.2 1605.16   4 
  15  -3  -6 14631.1 1692.72   7 
  15  -3  -6 16992.3 1646.79  13 
 -15   3   5 45986.9 2796.23   4 
 -15  -3   5 44387.4 2716.32   4 
  15  -3  -5 49938.0 2760.03  13 
 -15   3   4 84908.6 3685.36   4 
 -15  -3   4 84343.0 3641.31   4 
  15  -3  -4 89173.7 3678.99  13 
  15  -3  -2 17770.4 1697.18   2 
  15   3  -2 18336.5 1747.20   2 
  15  -3  -1 732.351 610.037   2 
  15   3  -1 169.885 535.075   2 
  15  -3   0 52801.2 2887.50   2 
  15   3   0 48307.5 2803.69   2 
  15  -3   0 50992.4 2977.03  11 
  15  -3   1 51188.3 2880.04   2 
  15   3   1 50363.7 2867.69   2 
  15  -3   1 57115.6 3138.47  11 
  15  -3   2 4771.91 993.317   2 
  15   3   2 3912.97 890.930   2 
 -15  -3  -2 2899.73 844.697  14 
  15  -3   2 5451.96 1041.54  11 
  15  -3   3 10731.2 1358.83   2 
  15   3   3 9688.01 1325.01   2 
 -15  -3  -3 9128.79 1435.44   5 
 -15   3  -3 11687.4 1648.86   5 
 -15  -3  -3 13217.3 1571.87  14 
  15  -3   3 11307.0 1484.83  11 
  15  -3   4 770.460 629.447   2 
  15   3   4 833.377 720.123   2 
 -15  -3  -4 642.384 588.187   5 
 -15   3  -4 336.194 732.739   5 
  15  -3   4 790.221 596.369  11 
 -15  -3  -4 653.631 692.273  14 
  15  -3   5 1475.96 626.255   2 
  15   3   5 2014.84 846.611   2 
 -15  -3  -5 2087.53 939.949   5 
 -15   3  -5 1932.28 869.228   5 
  15  -3   5 2634.83 926.277  11 
 -15  -3  -5 1700.25 604.062  14 
 -15  -3  -6 170756. 5631.18   5 
 -15   3  -6 186035. 5979.61   5 
  15  -3   6 161796. 5796.87   2 
  15   3   6 168186. 5903.01   2 
 -15  -3  -6 169965. 5454.19  14 
  15  -3   6 184001. 5974.19  11 
  15  -3   7 12883.1 1816.81   2 
  15   3   7 13057.3 1806.79   2 
 -15  -3  -7 12652.2 1609.22   3 
 -15   3  -7 8984.31 1449.60   3 
 -15  -3  -7 7978.72 1374.10   5 
 -15   3  -7 11470.3 1667.17   5 
 -15  -3  -7 11658.7 1535.83  14 
  15  -3   7 12737.1 1693.04  11 
  15  -3   8 3037.66 1029.44   2 
  15   3   8 897.407 852.703   2 
 -15  -3  -8 5306.34 1223.43   3 
 -15   3  -8 4382.74 1176.72   3 
 -15  -3  -8 6075.38 1273.69   5 
 -15   3  -8 4130.11 1095.75   5 
  15  -3   8 6174.93 1343.03  15 
  15  -3   8 4665.88 1127.55  11 
 -15  -3  -8 4663.49 1078.64  14 
  15  -3   9 11723.9 2103.40   2 
 -15  -3  -9 9407.92 1694.95   3 
 -15   3  -9 9548.62 1790.38   3 
 -15  -3  -9 12070.0 1645.64   5 
 -15   3  -9 10420.6 1643.75   5 
 -15  -3  -9 11475.4 1486.79  14 
  15  -3   9 10392.8 1579.11  15 
  15  -3   9 12945.0 1739.33  11 
  15  -3  10-1161.67 674.158  15 
 -15  -3 -10 479.631 588.703  14 
  15  -3  10 475.911 621.931  11 
  15  -3  11 35399.5 2860.49  11 
  15   3  12 40823.5 2811.05  15 
  15  -3  12 37001.3 2880.43  11 
 -15  -3 -13 1642.76 696.990   6 
  15   3  13 3202.10 950.259  15 
 -15  -3 -14 8474.08 1261.34   6 
 -15   3 -14 10123.4 1432.90   6 
  15   3  14 9632.18 1296.87  15 
 -15  -3 -15 2850.41 801.926   6 
 -15   3 -15 2941.89 884.884   6 
  15   3  15 2877.93 717.779  15 
 -15  -3 -16 6396.12 1037.18   6 
 -15   3 -16 5254.89 958.430   6 
  15   3  16 8048.40 1067.25  15 
  15  -3  16 8013.87 1081.91  16 
 -15  -3 -17 4009.91 735.585   6 
 -15   3 -17 3208.98 734.600   6 
  15  -3  17 4389.49 715.697  16 
 -15  -3 -17 3536.17 632.796  10 
  15  -3  18 8337.84 833.395  16 
 -15  -3 -18 7673.74 751.970  10 
 -15  -5  20 6961.89 797.688  19 
  15  -5 -20 7132.28 778.333  13 
  15  -5 -19 32033.5 1784.00  13 
  15  -5 -18 35070.1 2051.20  13 
  15  -5 -17 3075.88 764.863  13 
  15  -5 -16 4426.73 890.797  13 
  15  -5 -15 4880.80 992.651  13 
  15  -5 -14 19448.7 1837.16  13 
  15  -5 -13-197.958 566.361  13 
  15  -5 -12 38497.3 2642.70  13 
  15  -5 -11 115664. 4594.72  13 
  15  -5 -10 3087.72 941.355  13 
  15  -5  -9 1041.04 542.635  13 
  15  -5  -8 1828.26 718.463   7 
  15  -5  -8 1352.32 697.715  13 
  15  -5  -7 35129.7 2803.30   7 
 -15  -5   7 35207.4 2333.24  19 
  15  -5  -7 36508.2 2638.96  13 
  15  -5  -6 2293.79 952.966   7 
 -15  -5   6 1715.00 691.757  19 
  15  -5  -6 1556.82 737.299  13 
  15  -5  -5 85505.5 4531.00   7 
 -15  -5   5 90990.8 3680.63  19 
  15  -5  -4 8012.82 1490.60   7 
 -15  -5   4 6254.15 1071.85  19 
  15  -5  -3 272.061 706.312   7 
 -15  -5   3 1712.07 693.878  19 
  15  -5  -2 21742.8 2524.35   7 
 -15  -5   2 24905.1 1955.24  19 
  15  -5  -2 20678.2 2134.36  11 
  15  -5  -1 35366.9 3342.09   7 
 -15  -5   1 40965.5 2462.29  19 
  15  -5  -1 32638.3 2658.18  11 
  15  -5   0 1717.96 1022.45   7 
  15  -5   0 1312.23 852.087  11 
  15  -5   1 14330.8 2309.49   7 
  15  -5   1 15179.9 1838.75  11 
 -15  -5  -2 33230.4 2184.74  17 
  15  -5   2 33306.3 2729.36  11 
  15  -5   3 25830.5 3118.44   7 
 -15  -5  -3 32888.6 2168.91  17 
  15  -5   3 32221.1 2727.34  11 
 -15  -5  -4 16779.6 1569.87  17 
  15  -5   4 16894.8 2058.85  11 
  15  -5   5 111672. 6250.52   7 
 -15  -5  -5 125347. 4203.09  17 
  15  -5   5 125921. 5410.57  11 
 -15  -5  -6 422.320 463.919  17 
  15  -5   6 173.937 670.330  11 
 -15  -5  -7 19463.4 1669.76  17 
  15  -5   7 18847.3 2189.44  11 
 -15  -5  -8 22188.4 1789.23  17 
  15  -5   8 21357.9 2333.67  11 
 -15  -5  -9 7700.66 1082.77  17 
  15  -5   9 7668.48 1503.22  11 
 -15  -5 -10 7473.74 1009.51  17 
  15  -5  10 13352.6 1883.08  11 
 -15  -5 -11 2247.99 644.575  17 
  15  -5  11 1851.71 880.860  11 
  15   5  12 768.876 554.145  15 
  15   5  13 41558.6 2281.11  15 
 -15  -5 -13 40683.5 2257.90  10 
  15   5  14 12853.2 1201.69  15 
 -15  -5 -14 12739.1 1221.14  10 
 -15  -5 -15 610.276 354.783  10 
 -15  -5 -16 938.786 361.967  10 
 -15  -7  17 789.679 394.541  19 
  15  -7 -17 863.602 363.260  18 
 -15  -7  16 5961.99 835.752  19 
  15  -7 -16 5572.17 822.012  18 
 -15  -7  15 103.101 433.679  19 
  15  -7 -15 247.666 399.083  18 
 -15  -7  14 3303.74 811.593  19 
 -15  -7  13 529.707 564.210  19 
 -15  -7  12 44067.5 2598.47  19 
 -15  -7  11 38707.1 2501.69  19 
 -15  -7  10 19167.2 1781.93  19 
 -15  -7   9 1240.57 723.788  19 
  15  -7  -9 203.701 594.477  11 
 -15  -7   8 8108.82 1227.42  19 
  15  -7  -8 7662.67 1337.13  11 
 -15  -7   7-770.299 666.717  19 
  15  -7  -7 529.026 786.885  11 
 -15  -7   6 54994.8 2980.05  19 
  15  -7  -6 49236.3 3281.80  11 
 -15  -7   5 5685.88 1041.79  19 
  15  -7  -5 5502.38 1333.33  18 
  15  -7  -5 6523.86 1323.37  11 
 -15  -7   4 24859.6 2002.56  19 
  15  -7  -4 22774.4 2196.53  18 
  15  -7  -4 21648.8 2250.25  11 
  15  -7  -3-243.496 540.665  18 
  15  -7  -3-255.024 799.680  11 
  15  -7  -2 28355.6 2515.14  11 
  15  -7  -1 762.906 701.065  11 
 -15  -7   0 10476.6 1348.57  17 
  15  -7   0 9497.67 1531.91  11 
 -15  -7  -1 4448.80 920.235  17 
  15  -7   1 5368.83 1287.14  11 
 -15  -7  -2 16638.5 1636.49  17 
  15  -7   2 15922.1 1896.12  11 
 -15  -7  -3 27037.1 2003.62  17 
  15  -7   3 26091.3 2387.53  11 
 -15  -7  -4 15839.4 1536.37  17 
  15  -7   4 14705.4 1853.83  11 
 -15  -7  -5 16602.9 1542.53  17 
  15  -7   5 14622.6 1829.50  11 
 -15  -7  -6 35617.5 2225.92  17 
  15  -7   6 28789.4 2432.05  11 
 -15  -7  -7-173.988 573.382  17 
 -15  -7  -7 1448.95 635.612  10 
  15  -7   7 503.702 594.869  11 
 -15  -7  -8 2727.18 644.492  17 
 -15  -7  -8 4602.46 882.735  10 
  15  -7   8 4143.71 989.150  11 
 -15  -7  -9 124.563 403.977  17 
 -15  -7  -9 421.999 426.419  10 
  15  -7   9-338.582 507.082  11 
 -15  -7 -10 8267.84 946.065  17 
 -15  -7 -10 7193.89 951.512  10 
 -15  -7 -11 3501.00 635.784  17 
 -15  -7 -11 1923.13 513.476  10 
 -15  -7 -12 14260.4 1061.15  10 
 -15  -7 -13 3444.55 478.840  10 
  15  -9 -11 2542.04 563.011  18 
  15  -9 -10 983.927 423.224  18 
  15  -9  -9 19011.5 1485.81  18 
 -15  -9   8 1043.97 482.004  17 
  15  -9  -8 707.767 438.015  18 
 -15  -9   7 20673.8 1484.85  17 
  15  -9  -7 23133.5 1657.20  18 
 -15  -9   6-158.317 341.875  17 
  15  -9  -6-190.177 415.747  18 
 -15  -9   5 7651.72 952.759  17 
 -15  -9   4 2585.53 587.974  17 
 -15  -9   3 15359.9 1300.29  17 
 -15  -9   2 1155.16 472.581  17 
 -15  -9   1 46348.4 2189.03  17 
 -15  -9   0 1980.91 586.168  17 
 -15  -9  -1 12735.3 1158.03  17 
 -15  -9  -2 5167.32 773.072  17 
 -15  -9  -3-46.9328 428.169  17 
 -15  -9  -4-768.643 516.350  17 
 -15  -9  -5 9774.66 913.920  17 
 -15  -9  -6 4325.22 590.794  17 
 -15  -9  -7 24083.8 1228.48  17 
  16   0 -23-791.928 511.337   6 
  16   0 -23 891.326 359.666  13 
  16   0 -22 28727.7 2061.75   6 
  16   0 -22 27624.1 1658.49  13 
  16   0 -21 3.69870 585.587   6 
  16   0 -20 7146.35 1285.93   6 
  16   0 -19-377.023 813.170   6 
  16   0 -18 2751.92 1028.13   6 
  16   0 -17-546.887 768.284   6 
  16   0 -16 81056.0 4572.97   6 
  16   0 -15-2026.82 989.067   6 
 -16   0  14 28828.2 2930.15   4 
  16   0 -14 26668.6 2697.15   6 
 -16   0  13 3503.80 1200.57   4 
  16   0 -13 2117.70 976.870   1 
  16   0 -13 1380.09 776.479   6 
 -16   0  12 2113.67 789.248   4 
  16   0 -12 2339.35 1004.99   1 
  16   0 -12 1050.22 634.897   6 
 -16   0  11-298.150 685.442   4 
  16   0 -11-1897.52 812.729   1 
  16   0 -11 296.412 654.967   6 
  16   0 -10 120188. 5198.45   1 
 -16   0  10 127390. 5316.29   4 
  16   0 -10 125548. 5190.31   6 
 -16   0   9 159.224 516.454   4 
  16   0  -9-578.855 896.004   6 
 -16   0   8 2670.29 862.068   4 
  16   0  -8 1184.01 847.753   6 
 -16   0   7-303.019 630.682   4 
 -16   0   6 126276. 4849.34   4 
 -16   0   5-58.0309 459.497   4 
  16   0  -4 3205.01 818.966   2 
 -16   0   4 3209.93 870.637   4 
  16   0  -3-600.166 555.676   2 
 -16   0   3-105.152 509.085   4 
 -16   0   2 18576.5 1827.67   4 
  16   0  -2 18463.3 1783.34   2 
  16   0  -1 259.282 470.468   2 
  16   0   0 86662.7 3828.85   2 
  16   0   1 180.856 570.574   2 
  16   0   2 173091. 5676.63   2 
  16   0   3-493.195 625.293   2 
 -16   0  -3-317.358 782.100   5 
  16   0   4 52967.3 3361.09   2 
 -16   0  -4 57274.9 3294.98   5 
  16   0   5 118.372 565.526   2 
 -16   0  -5 66.3355 679.769   5 
  16   0   6 70911.6 4088.23   2 
 -16   0  -6 73531.3 3893.01   5 
  16   0   7 992.894 722.765   2 
 -16   0  -7 882.980 627.003   5 
  16   0   8 4610.86 1303.14   2 
 -16   0  -8 4877.82 1151.63   3 
 -16   0  -8 5615.78 1273.59   5 
  16   0   9 586.462 758.190   2 
 -16   0  -9-24.0197 582.023   3 
 -16   0  -9 1041.08 744.766   5 
 -16   0 -10 24044.4 2414.51   5 
  16   0  10 24960.0 2354.21  15 
 -16   0 -10 26082.5 2003.39  14 
  16   0  11 208.937 596.565  15 
 -16   0 -11 828.197 638.013  14 
  16   0  12 81530.0 4182.54  15 
 -16   0 -12 86471.5 3521.72  14 
  16   0  13-207.137 581.282  15 
 -16   0 -13-361.115 435.912  14 
  16   0  14 5230.45 1124.40  15 
 -16   0 -15 44.6806 538.189   6 
  16   0  15-483.340 586.848  15 
 -16   0 -16 8988.86 1324.60   6 
 -16   0 -17-463.293 583.550   6 
 -16   0 -18 93313.9 3324.99   6 
 -16   0 -19-58.7630 313.671   6 
  16   0  19-1.51689 265.170  16 
  16  -2 -23 28967.5 1444.03  13 
  16  -2 -22 4273.73 753.152   6 
  16   2 -22 4423.34 820.396   6 
  16  -2 -22 5631.50 799.076  13 
  16  -2 -21 10754.0 1326.15   6 
  16   2 -21 9024.43 1208.27   6 
  16  -2 -21 12465.6 1252.23  13 
  16  -2 -20-40.9170 502.570   6 
  16   2 -20-229.571 518.335   6 
  16  -2 -20 885.840 493.782  13 
  16  -2 -19 1057.94 579.983   6 
  16   2 -19 1893.82 791.827   6 
  16  -2 -18 204.256 665.181   6 
  16   2 -18 566.158 837.392   6 
  16  -2 -17 39924.8 3086.53   6 
  16   2 -17 41259.5 3128.96   6 
  16  -2 -16-446.805 930.409   6 
  16   2 -16-2803.29 1027.56   6 
  16  -2 -15 6713.49 1397.89   6 
  16   2 -15 4421.68 1194.87   6 
  16  -2 -14-60.7964 740.229   6 
  16   2 -14 726.208 703.329   6 
 -16   2  13 1226.76 1032.97   4 
 -16  -2  13 3265.63 1082.91   4 
  16   2 -13 559.134 909.808   1 
  16  -2 -13 1246.68 827.975   1 
  16  -2 -13-148.441 705.488   6 
  16   2 -13 1827.48 861.342   6 
 -16   2  12 932.360 907.330   4 
 -16  -2  12 2707.02 987.685   4 
  16  -2 -12 3447.29 1042.95   1 
  16   2 -12 2710.05 1030.97   1 
  16  -2 -12 3418.13 1132.62   6 
  16   2 -12 1933.82 894.977   6 
  16  -2 -11 111918. 5067.73   1 
  16   2 -11 126476. 5413.38   1 
 -16   2  11 114799. 5187.09   4 
 -16  -2  11 122209. 5256.59   4 
  16  -2 -11 106388. 4870.79   6 
  16   2 -11 126766. 5416.58   6 
  16  -2 -10 1037.98 719.968   1 
  16   2 -10 354.605 547.769   1 
 -16   2  10 83.7569 588.206   4 
 -16  -2  10-374.685 633.854   4 
  16  -2 -10-375.088 616.789   6 
  16   2 -10-584.288 792.490   6 
  16  -2 -10 247.057 506.669  13 
 -16  -2   9 12137.4 1656.16   4 
 -16   2   9 11465.0 1590.04   4 
  16  -2  -9 10128.9 1508.39   6 
  16   2  -9 12334.0 1762.07   6 
  16  -2  -9 12303.9 1426.15  13 
 -16   2   8 13795.4 1716.73   4 
 -16  -2   8 13162.8 1684.51   4 
  16  -2  -8 13563.1 1775.14   6 
  16   2  -8 15710.6 1914.31   6 
  16  -2  -8 14702.5 1554.15  13 
 -16   2   7 18155.9 1924.55   4 
 -16  -2   7 14950.7 1720.62   4 
  16  -2  -7 15822.7 1548.67  13 
 -16   2   6 7519.09 1297.08   4 
 -16  -2   6 7202.72 1288.71   4 
  16  -2  -6 8466.16 1232.58  13 
 -16   2   5 93266.8 4108.04   4 
 -16  -2   5 91054.5 4101.32   4 
 -16   2   4 85020.1 3864.55   4 
 -16  -2   4 81613.4 3824.66   4 
  16  -2  -3-36.1815 522.071   2 
  16   2  -3 871.257 619.244   2 
 -16   2   3 78.7531 621.877   4 
 -16  -2   3 1165.40 593.397   4 
  16  -2  -2 13131.0 1557.67   2 
  16   2  -2 11847.4 1468.62   2 
  16  -2  -1 4567.63 1009.16   2 
  16   2  -1 3459.93 880.890   2 
  16  -2   0 13221.5 1564.21   2 
  16   2   0 16134.4 1753.55   2 
  16  -2   1 147833. 5099.08   2 
  16   2   1 156822. 5199.96   2 
  16  -2   2 17873.7 1838.41   2 
  16   2   2 20027.1 1923.78   2 
 -16   2  -2 18614.7 1947.40   5 
 -16  -2  -2 24404.6 2224.37   5 
 -16  -2  -2 20439.3 1766.82  14 
  16  -2   2 23986.4 2013.17  11 
  16  -2   3 9234.22 1436.77   2 
  16   2   3 8928.06 1371.67   2 
 -16  -2  -3 7050.66 1155.40   5 
 -16   2  -3 8770.35 1340.80   5 
  16  -2   3 9847.12 1355.94  11 
 -16  -2  -3 9176.13 1216.95  14 
  16  -2   4 27032.2 2385.82   2 
  16   2   4 28544.5 2432.16   2 
 -16  -2  -4 28101.4 2381.05   5 
 -16   2  -4 30340.4 2461.91   5 
 -16  -2  -4 32079.8 2240.95  14 
  16  -2   4 30015.7 2305.85  11 
  16  -2   5 42914.4 3087.70   2 
  16   2   5 44494.8 3124.89   2 
 -16  -2  -5 44607.3 2985.00   5 
 -16   2  -5 46543.4 3088.00   5 
  16  -2   5 44154.6 2814.73  11 
 -16  -2  -5 45701.2 2714.70  14 
 -16  -2  -6 40297.5 2925.29   5 
 -16   2  -6 45848.9 3091.69   5 
  16  -2   6 45378.7 3332.75   2 
  16   2   6 47058.3 3356.89   2 
  16  -2   6 35872.5 2636.09  15 
 -16  -2  -6 43621.3 2657.80  14 
  16  -2   6 39119.1 2704.97  11 
 -16  -2  -7 16987.5 1971.28   5 
 -16   2  -7 16334.6 1994.94   5 
  16  -2   7 15261.2 2049.63   2 
  16   2   7 16849.0 2068.88   2 
  16  -2   7 17101.1 1903.01  15 
 -16  -2  -7 14483.3 1580.79  14 
  16  -2   7 17732.4 1892.63  11 
 -16  -2  -8 13012.6 1745.23   5 
  16  -2   8 14343.9 2136.55   2 
  16   2   8 14288.8 2088.77   2 
 -16  -2  -8 13239.4 1702.49   3 
 -16   2  -8 14390.7 1856.18   3 
 -16   2  -8 11158.6 1635.68   5 
 -16  -2  -8 10596.5 1413.42  14 
  16  -2   8 13614.2 1691.96  15 
  16  -2   8 14435.0 1747.26  11 
 -16  -2  -9 15423.7 1947.22   5 
 -16   2  -9 14326.9 1898.63   5 
 -16  -2  -9 16588.5 1698.99  14 
  16  -2   9 17788.0 1983.53  15 
  16  -2   9 16866.2 1911.03  11 
 -16   2 -10 5948.68 1310.22   5 
  16  -2  10 6546.11 1353.13  15 
 -16  -2 -10 5000.31 1055.46  14 
  16  -2  10 6088.57 1222.72  11 
 -16  -2 -11 65210.5 3221.99  14 
  16  -2  11 66240.3 3714.77  15 
  16  -2  11 66206.0 3732.11  11 
  16   2  12 2399.03 971.545  15 
  16  -2  12 3589.39 1009.28  15 
 -16  -2 -12 2713.93 825.515  14 
 -16   2 -12 3874.69 788.635  14 
  16   2  13 2155.61 885.926  15 
 -16  -2 -14 244.243 588.863   6 
 -16   2 -14-64.8074 682.395   6 
  16   2  14-120.569 533.652  15 
 -16  -2 -15 18821.5 1889.61   6 
 -16   2 -15 20584.3 1933.92   6 
  16   2  15 24282.9 2032.87  15 
 -16  -2 -16 6521.39 1072.05   6 
 -16   2 -16 6380.48 1052.85   6 
  16   2  16 7907.80 1112.58  15 
 -16  -2 -17 40265.8 2239.59   6 
 -16   2 -17 40855.5 2274.78   6 
  16  -2  17 41026.5 2108.55  16 
 -16  -2 -18 3191.30 667.757   6 
 -16   2 -18 5427.27 823.858   6 
  16  -2  18 4020.49 646.917  16 
 -16  -2 -18 5330.32 646.717  10 
  16  -4 -21 15135.0 1113.45  13 
  16  -4 -20 15858.1 1275.12  13 
  16  -4 -19 892.073 546.298  13 
  16  -4 -18 54167.3 2716.49  13 
  16  -4 -17 10384.9 1312.12  13 
  16  -4 -16 9367.34 1287.45  13 
  16  -4 -15 161.857 523.558  13 
  16  -4 -14 6691.36 1174.96  13 
  16  -4 -13-38.0129 525.519  13 
  16  -4 -12 56614.9 3217.84  13 
  16  -4 -11 18921.1 1908.02  13 
  16  -4 -10 21605.5 2002.76  13 
  16  -4  -9 5907.73 1200.29   7 
  16  -4  -9 4983.60 1003.11  13 
  16  -4  -8 558.820 482.984   7 
  16  -4  -8 483.113 434.475  13 
  16  -4  -7 14925.7 1800.99   7 
  16  -4  -7 15301.7 1713.27  13 
  16  -4  -6 12356.5 1701.70   7 
 -16  -4   6 12310.6 1377.60  19 
  16  -4  -6 8938.70 1340.85  13 
  16  -4  -5 17511.6 2043.86   7 
 -16  -4   5 16568.5 1567.91  19 
  16  -4  -5 16992.3 1779.94  13 
  16  -4  -4 136062. 5761.72   7 
 -16  -4   4 151109. 4558.93  19 
  16  -4  -3 800.125 675.658   7 
 -16  -4   3-66.6150 530.610  19 
  16  -4  -2 23836.6 2699.19   7 
 -16  -4   2 30709.9 2073.86  19 
  16  -4  -1 16036.8 2284.05   7 
 -16  -4   1 16945.2 1599.81  19 
 -16  -4   1 13261.5 1705.33  14 
  16  -4  -1 13109.3 1679.01  11 
  16  -4   0 40326.0 3628.34   7 
 -16  -4   0 35272.9 2668.42  14 
  16  -4   0 44828.2 3033.65  11 
  16  -4   1 292.265 924.581   7 
 -16  -4  -1 248.199 696.343  14 
  16  -4   1 527.123 594.016  11 
  16  -4   2 51383.2 4256.49   7 
 -16  -4  -2 47093.0 3199.89  14 
  16  -4   3 2169.27 1013.39   7 
 -16  -4  -3 994.264 524.212  17 
 -16  -4  -3 976.658 772.905  14 
  16  -4   3 1121.31 833.049  11 
  16  -4   4 355.428 1208.49   7 
 -16  -4  -4 1112.21 579.908  17 
 -16  -4  -4 367.624 728.445  14 
  16  -4   4 379.688 644.854  11 
  16  -4   5 3896.19 1427.07   7 
 -16  -4  -5 5297.35 876.800  17 
  16  -4   5 4197.16 1103.08  11 
 -16  -4  -5 4302.56 1120.81  14 
  16  -4   6 47950.6 3992.97   7 
  16  -4   6 61793.1 3753.35  11 
  16  -4   7 25109.8 2449.07  11 
  16  -4   8 32761.8 2774.80  11 
  16  -4   9 3090.23 1062.50  11 
  16  -4  10 457.304 716.936  11 
  16  -4  11 248.654 583.197  11 
  16  -4  12 35842.9 2317.32  16 
  16   4  12 44735.0 2707.09  15 
  16   4  13 14148.5 1513.20  15 
  16  -4  13 12290.2 1328.95  16 
  16  -4  14 7288.16 958.742  16 
  16   4  14 7038.34 998.311  15 
  16  -4  15 1909.68 507.240  16 
  16   4  15 1687.93 579.118  15 
 -16  -4 -15 1250.85 509.176  10 
 -16  -4 -16 5963.64 752.333  10 
 -16  -4 -17 4202.26 556.688  10 
 -16  -6  19 2305.58 452.633  19 
 -16  -6  18 542.778 424.617  19 
  16  -6 -18 510.825 279.631  18 
 -16  -6  17 52275.6 2367.65  19 
 -16  -6  16 12941.8 1310.77  19 
  16  -6 -16 12697.6 1219.10  13 
 -16  -6  15 1498.78 605.787  19 
  16  -6 -15 1955.08 595.204  13 
 -16  -6  14 5126.33 945.289  19 
  16  -6 -14 3188.87 738.832  13 
 -16  -6  13 307.887 503.606  19 
  16  -6 -13-96.7071 497.946  13 
 -16  -6  12 979.516 621.684  19 
  16  -6 -12 805.077 514.061  13 
 -16  -6  11 48364.9 2795.96  19 
  16  -6 -11 45919.8 2871.34  13 
 -16  -6  10 20950.9 1888.82  19 
 -16  -6   9 9161.52 1307.31  19 
 -16  -6   8 1712.17 736.068  19 
 -16  -6   7-100.385 487.381  19 
 -16  -6   6 3867.42 938.834  19 
 -16  -6   5 26122.0 2056.80  19 
  16  -6  -5 27286.0 2453.15  11 
 -16  -6   4 306.096 533.495  19 
  16  -6  -4 461.190 670.652  11 
 -16  -6   3 149536. 4825.47  19 
  16  -6  -3 138057. 5472.12  11 
  16  -6  -2 1299.33 754.981  11 
  16  -6  -1 100918. 4716.45  11 
  16  -6   0 58079.7 3606.07  11 
 -16  -6  -1 1433.10 635.129  17 
  16  -6   1-28.6360 804.777  11 
 -16  -6  -2 1268.37 648.656  17 
  16  -6   2 1163.18 733.646  11 
 -16  -6  -3 27192.5 2035.66  17 
  16  -6   3 27405.8 2560.05  11 
 -16  -6  -4-222.940 540.149  17 
  16  -6   4 950.464 708.060  11 
 -16  -6  -5 9868.26 1256.48  17 
  16  -6   5 8699.42 1513.73  11 
 -16  -6  -5 7106.89 1222.14  10 
 -16  -6  -6 3105.82 783.960  17 
  16  -6   6 3189.88 1089.09  11 
 -16  -6  -6 2956.62 880.823  10 
 -16  -6  -7 32715.4 2108.66  17 
 -16  -6  -7 33909.9 2397.71  10 
 -16  -6  -8-285.155 466.686  17 
  16  -6   8 1235.74 788.934  11 
 -16  -6  -8 777.633 580.200  10 
 -16  -6  -9 3711.68 760.952  17 
 -16  -6  -9 3295.87 829.007  10 
  16  -6   9 3211.46 971.986  11 
 -16  -6 -10 3194.81 682.392  17 
 -16  -6 -10 2484.33 659.072  10 
  16  -6  10 2146.25 802.946  11 
  16   6  11 15936.2 1352.20  15 
 -16  -6 -11 15759.6 1208.64  17 
 -16  -6 -11 15130.5 1360.54  10 
 -16  -6 -12 840.458 419.499  10 
 -16  -6 -13 36162.8 1748.95  10 
 -16  -6 -14 2182.93 446.356  10 
  16  -8 -14 3044.95 597.724  18 
  16  -8 -13 13201.3 1233.34  18 
 -16  -8  12 18395.1 1408.40  19 
  16  -8 -12 19118.5 1574.48  18 
 -16  -8  11-170.181 460.090  19 
  16  -8 -11-92.2037 417.422  18 
  16  -8 -10 10268.8 1303.52  18 
  16  -8  -9 18149.9 1793.33  18 
  16  -8  -9 19224.6 1690.43  11 
  16  -8  -8-743.638 671.369  18 
  16  -8  -8-248.177 573.383  11 
  16  -8  -7 19276.2 1848.91  18 
  16  -8  -7 18748.4 1753.39  11 
  16  -8  -6 7668.39 1213.02  18 
  16  -8  -6 8099.08 1244.10  11 
  16  -8  -5 2372.69 791.669  18 
  16  -8  -5 1559.99 795.699  11 
  16  -8  -4 47354.8 2918.84  11 
 -16  -8   3 840.035 484.105  17 
  16  -8  -3-240.689 560.082  11 
 -16  -8   2 4292.22 814.331  17 
  16  -8  -2 4199.36 957.431  11 
 -16  -8   1 237.427 400.118  17 
  16  -8  -1 60.7755 538.947  11 
 -16  -8   0 11495.4 1255.34  17 
  16  -8   0 11748.0 1469.50  11 
 -16  -8  -1 44913.8 2346.80  17 
  16  -8   1 41114.6 2710.23  11 
 -16  -8  -2 16548.0 1434.43  17 
  16  -8   2 15776.4 1689.87  11 
 -16  -8  -3-904.701 539.738  17 
  16  -8   3-343.931 450.717  11 
 -16  -8  -4 626.643 498.210  17 
  16  -8   4 382.858 490.474  11 
 -16  -8  -5 3224.86 663.912  17 
  16  -8   5 2212.37 763.373  11 
 -16  -8  -6 5440.83 790.281  17 
  16  -8   6 5688.59 947.509  11 
 -16  -8  -7 4439.23 660.009  17 
  16  -8   7 4577.88 876.580  11 
 -16  -8  -8 24253.7 1375.95  17 
 -16  -8  -9 1139.01 383.052  17 
  17  -1 -22 13403.6 1334.99   6 
  17   1 -22 13894.6 1364.61   6 
  17  -1 -22 12446.0 1097.29  13 
  17   1 -22 11819.2 954.176  13 
  17  -1 -21 13170.9 1494.29   6 
  17   1 -21 12417.2 1433.95   6 
  17  -1 -21 13558.6 1281.41  13 
  17   1 -21 12520.1 1116.21  13 
  17  -1 -20 2994.30 890.334   6 
  17   1 -20 2714.78 815.083   6 
  17  -1 -20 3648.12 789.958  13 
  17  -1 -19 1509.24 814.797   6 
  17   1 -19 289.322 714.639   6 
  17  -1 -18 1344.78 850.980   6 
  17   1 -18 1890.32 961.136   6 
  17  -1 -17 38458.9 3076.33   6 
  17   1 -17 41286.2 3224.33   6 
  17  -1 -16 96273.7 5020.96   6 
  17   1 -16 97752.4 4999.04   6 
  17  -1 -15 17197.2 2178.81   6 
  17   1 -15 14924.1 1988.55   6 
  17  -1 -14 9973.79 1675.15   6 
  17   1 -14 8446.67 1624.85   6 
 -17   1  13 1634.21 1231.66   4 
 -17  -1  13 4481.35 1594.38   4 
  17   1 -13 4499.39 1510.85   1 
  17  -1 -13 2986.49 1297.10   1 
  17  -1 -13 3202.24 1174.69   6 
  17   1 -13 4610.10 1318.21   6 
  17  -1 -12 8991.78 1655.25   1 
  17   1 -12 10947.3 1819.06   1 
 -17   1  12 13705.9 1982.50   4 
 -17  -1  12 11012.1 1761.45   4 
  17  -1 -12 12302.9 1837.36   6 
  17   1 -12 11480.3 1843.99   6 
  17  -1 -11 56840.5 3759.46   1 
  17   1 -11 59897.0 3886.32   1 
 -17   1  11 56715.0 3719.82   4 
 -17  -1  11 62693.3 3882.63   4 
  17  -1 -11 56174.6 3657.41   6 
  17   1 -11 59716.4 3864.58   6 
  17  -1 -10 32147.9 2773.29   1 
  17   1 -10 31976.5 2788.26   1 
 -17   1  10 29341.6 2623.99   4 
 -17  -1  10 29563.1 2618.31   4 
  17  -1 -10 30448.1 2662.88   6 
  17   1 -10 32421.2 2833.18   6 
  17  -1 -10 31519.6 2236.56  13 
 -17   1   9 21951.2 2229.46   4 
 -17  -1   9 21916.1 2261.20   4 
  17  -1  -9 15615.9 1901.22   6 
  17   1  -9 20611.5 2254.75   6 
  17  -1  -9 21698.7 1858.49  13 
 -17   1   8 20621.1 2168.25   4 
 -17  -1   8 24076.1 2300.24   4 
  17  -1  -8 21219.6 2191.52   6 
  17   1  -8 22511.3 2337.00   6 
  17  -1  -8 23164.3 1868.24  13 
 -17   1   7 2485.82 950.633   4 
 -17  -1   7 2071.67 820.686   4 
  17  -1  -7 1542.36 550.788  13 
 -17   1   6 81354.4 4083.58   4 
 -17  -1   6 82348.8 4131.15   4 
  17  -1  -6 86387.3 3503.61  13 
 -17  -1   5 131435. 5241.76   5 
 -17   1   5 131237. 5060.49   4 
 -17  -1   5 131872. 5129.05   4 
 -17   1   5 139616. 5370.13   5 
 -17   1   4 41246.5 2849.50   4 
 -17  -1   4 38933.3 2790.90   4 
 -17   1   4 42583.3 2977.26   5 
 -17  -1   4 38784.4 2945.58   5 
  17   1  -3 9581.05 1356.01   2 
 -17   1   3 10309.8 1456.63   4 
 -17  -1   3 10696.2 1482.42   4 
  17  -1  -3 10928.0 1437.04   2 
  17  -1  -2 2436.09 779.735   2 
  17   1  -2 5175.59 1088.40   2 
  17  -1  -1 165.249 641.864   2 
  17   1  -1-497.843 664.387   2 
  17  -1   0 23765.7 2149.88   2 
  17   1   0 25317.9 2223.70   2 
 -17   1   0 27273.6 2417.58   5 
 -17  -1   0 27468.2 2378.98   5 
  17  -1   1 47373.7 3032.55   2 
  17   1   1 46765.8 2979.84   2 
 -17   1  -1 57677.6 3333.77   5 
 -17  -1  -1 50768.8 3134.64   5 
  17  -1   2 70723.0 3780.72   2 
  17   1   2 71013.9 3742.52   2 
 -17   1  -2 68774.1 3683.54   5 
 -17  -1  -2 65837.8 3613.39   5 
  17  -1   2 58527.2 3010.05  11 
  17  -1   3 27028.6 2443.29   2 
  17   1   3 23536.9 2264.87   2 
 -17  -1  -3 24448.8 2281.39   5 
 -17   1  -3 22304.9 2168.90   5 
  17  -1   3 25707.4 2024.63  11 
  17  -1   4 2246.22 851.759   2 
  17   1   4 2303.99 746.808   2 
 -17  -1  -4 2499.96 967.148   5 
 -17   1  -4 3094.34 946.466   5 
  17  -1   4 3891.68 970.193  11 
  17  -1   5 20981.1 2267.16   2 
  17   1   5 22015.1 2328.07   2 
 -17  -1  -5 20403.1 2151.34   5 
 -17   1  -5 21427.4 2229.03   5 
  17  -1   5 20636.8 1907.13  11 
  17  -1   6 7866.62 1476.77   2 
  17   1   6 5077.30 1196.05   2 
 -17  -1  -6 4431.58 1111.25   5 
 -17   1  -6 5544.13 1235.37   5 
  17  -1   6 5348.87 1104.68  11 
  17  -1   7 33569.3 3057.40   2 
  17   1   7 32662.9 2996.47   2 
 -17  -1  -7 30883.5 2651.18   5 
 -17   1  -7 32105.9 2702.76   5 
  17  -1   7 31898.5 2457.66  11 
 -17  -1  -7 29125.4 2166.48  14 
 -17  -1  -8 156500. 6019.39   5 
 -17   1  -8 164269. 6117.08   5 
 -17  -1  -8 176531. 6297.82   3 
 -17   1  -8 178830. 6356.62   3 
  17  -1   8 184184. 7090.31   2 
  17   1   8 186395. 7050.59   2 
  17  -1   8 180849. 5922.49  15 
  17  -1   8 179851. 5783.56  11 
 -17  -1  -8 178508. 5243.52  14 
 -17  -1  -9 71666.1 4037.65   5 
 -17   1  -9 69825.1 3991.59   5 
  17  -1   9 64338.9 3631.89  15 
  17  -1   9 67415.6 3611.52  11 
 -17  -1  -9 67786.8 3281.97  14 
 -17   1 -10 320.771 820.016   5 
 -17  -1 -10 114.653 748.245   5 
  17  -1  10 902.999 694.755  15 
 -17  -1 -10 254.270 492.107  14 
  17  -1  10 1300.54 676.110  11 
 -17  -1 -11 41748.5 2549.23  14 
  17  -1  11 40230.1 2884.97  15 
  17   1  11 41504.4 2986.06  15 
 -17   1 -11 42285.6 2480.15  14 
  17  -1  12 62976.8 3591.29  15 
  17   1  12 63917.9 3643.17  15 
 -17  -1 -12 63871.7 3036.22  14 
 -17   1 -12 64911.5 2948.08  14 
  17   1  13 5154.58 1081.99  15 
 -17   1 -13 8129.38 1091.87  14 
  17  -1  13 5591.20 1143.09  15 
 -17  -1 -13 7951.79 1136.06  14 
  17  -1  14 3017.96 865.957  15 
  17   1  14 2301.75 770.498  15 
 -17  -1 -15 3872.25 939.610   6 
 -17   1 -15 3001.29 832.646   6 
  17   1  15 5120.53 1021.14  15 
 -17  -1 -16 9873.33 1282.28   6 
 -17   1 -16 9418.64 1288.50   6 
 -17  -1 -17 7009.21 1006.21   6 
 -17   1 -17 5644.30 919.406   6 
 -17  -1 -18 16084.6 1262.57   6 
 -17   1 -18 14420.2 1211.83   6 
  17  -1  18 18798.5 1225.82  16 
  17  -3 -22 27043.1 1391.47  13 
  17  -3 -21-60.3712 343.583  13 
  17  -3 -20 884.251 451.846  13 
  17  -3 -19 3563.22 816.871   6 
  17   3 -19 3417.28 864.540   6 
  17  -3 -19 3722.81 816.333  13 
  17  -3 -18 4128.22 909.256   6 
  17   3 -18 3342.15 875.747   6 
  17  -3 -18 5404.79 987.587  13 
  17  -3 -17 16579.9 1850.64   6 
  17   3 -17 17524.4 1963.49   6 
  17  -3 -17 20607.6 1889.16  13 
  17   3 -16 13390.6 1748.84   6 
  17  -3 -16 10361.9 1537.18   6 
  17  -3 -15 4645.87 992.062   6 
  17   3 -15 5411.08 1196.83   6 
  17  -3 -15 7490.98 1289.39  13 
  17  -3 -14 5902.98 1293.72   6 
  17   3 -14 6003.77 1216.29   6 
  17  -3 -14 6766.85 1249.41  13 
  17  -3 -13 1704.72 884.067   6 
  17   3 -13 71.4500 653.651   6 
  17  -3 -13 517.801 514.998  13 
  17  -3 -12 38763.2 2952.53   6 
  17   3 -12 39914.5 3047.72   6 
  17  -3 -12 38186.7 2687.67  13 
  17  -3 -11 4653.21 1231.82   1 
  17   3 -11 3364.14 880.843   1 
 -17   3  11 3149.05 1210.23   4 
 -17  -3  11 1947.86 835.774   4 
  17  -3 -11 1953.83 950.256   6 
  17   3 -11 3507.94 1155.13   6 
  17  -3 -11 3573.64 885.405  13 
  17  -3 -10 86003.8 4470.84   1 
  17   3 -10 82072.9 4449.28   1 
 -17   3  10 91109.7 4546.55   4 
 -17  -3  10 86194.6 4370.12   4 
  17  -3 -10 89614.1 3981.54  13 
  17  -3  -9 70708.1 3963.55   1 
  17   3  -9 71540.1 4075.45   1 
 -17   3   9 73887.2 4019.54   4 
 -17  -3   9 78269.4 4111.46   4 
  17  -3  -9 73718.6 3592.34  13 
 -17   3   8 3646.14 1072.03   4 
 -17  -3   8 5185.14 1150.69   4 
  17  -3  -8 5158.86 1131.18   7 
  17  -3  -8 3678.88 943.187  13 
 -17   3   7 1251.90 884.999   5 
 -17  -3   7 933.740 695.525   5 
 -17   3   7-219.799 756.632   4 
 -17  -3   7-90.2151 662.862   4 
  17  -3  -7 428.223 485.772   7 
  17  -3  -7 1047.17 619.229  13 
 -17   3   6 877.280 769.824   5 
 -17  -3   6 2351.70 963.259   5 
 -17   3   6 1192.00 818.371   4 
 -17  -3   6 578.311 603.883   4 
  17  -3  -6 2298.78 800.784   7 
  17  -3  -6 1813.79 795.820  13 
 -17   3   5 78193.7 3952.77   5 
 -17  -3   5 79398.9 3997.20   5 
 -17   3   5 76823.2 3836.56   4 
 -17  -3   5 75145.4 3795.39   4 
 -17  -3   5 78696.9 3192.80  19 
  17  -3  -5 82921.6 3740.29  13 
 -17   3   4 140256. 5279.89   5 
 -17  -3   4 135319. 5127.27   5 
 -17  -3   4 144164. 4243.85  19 
  17  -3  -4 144054. 4923.32  13 
 -17   3   3 9458.79 1490.24   5 
 -17  -3   3 7266.17 1316.02   5 
 -17  -3   3 10586.5 1253.37  19 
  17  -3  -2 6662.37 1191.44   2 
  17   3  -2 5797.29 1177.75   2 
 -17   3   2 6684.14 1350.23   5 
 -17  -3   2 4819.88 1191.20   5 
 -17  -3   2 8337.73 1370.32  14 
  17  -3  -1-307.330 690.497   2 
  17   3  -1 836.686 605.004   2 
 -17   3   1-419.374 1128.00   5 
 -17  -3   1 494.223 707.363   5 
  17  -3  -1 46.4749 604.014  11 
 -17  -3   1 1623.58 916.548  14 
 -17   3   0 57232.1 3327.71   5 
 -17  -3   0 58705.6 3384.12   5 
  17  -3   0 53791.7 3172.00   2 
  17   3   0 51111.8 3142.52   2 
 -17  -3   0 51543.4 3072.49  14 
  17  -3   0 58743.8 3339.42  11 
 -17   3  -1 18024.6 1927.10   5 
 -17  -3  -1 17620.9 1899.94   5 
  17  -3   1 16707.2 1841.82   2 
  17   3   1 16126.0 1831.21   2 
 -17  -3  -1 20904.8 2008.21  14 
  17  -3   1 18422.2 1911.28  11 
 -17  -3  -2 50262.8 3114.82   5 
 -17   3  -2 54914.4 3272.06   5 
  17  -3   2 46900.1 3004.79   2 
  17   3   2 48387.2 3065.01   2 
 -17  -3  -2 49061.0 3055.60  14 
  17  -3   2 55421.0 3276.18  11 
 -17  -3  -3 20309.8 2066.93   5 
 -17   3  -3 22175.4 2175.52   5 
  17  -3   3 19624.4 2033.28   2 
  17   3   3 18922.5 1967.85   2 
 -17  -3  -3 20989.6 2036.46  14 
  17  -3   3 20324.8 2031.01  11 
  17  -3   4 6808.63 1214.18   2 
  17   3   4 7131.66 1369.35   2 
 -17  -3  -4 9129.76 1436.29   5 
 -17   3  -4 6599.26 1273.91   5 
  17  -3   4 7173.87 1332.80  11 
 -17  -3  -4 7369.02 1223.66  14 
  17  -3   5 5927.73 1311.23   2 
  17   3   5 6394.19 1253.73   2 
 -17  -3  -5 10086.1 1574.14   5 
 -17   3  -5 8490.62 1485.31   5 
  17  -3   5 7318.86 1288.63  11 
 -17  -3  -5 7109.64 1262.55  14 
 -17  -3  -6 117488. 4855.60   5 
 -17   3  -6 121021. 5003.63   5 
 -17  -3  -6 125170. 5012.87   3 
  17  -3   6 107727. 4909.74   2 
  17   3   6 114508. 5054.12   2 
 -17  -3  -6 124554. 4745.85  14 
  17  -3   6 125085. 5086.16  11 
 -17  -3  -7 9931.38 1549.58   5 
 -17   3  -7 8946.13 1417.51   5 
  17  -3   7 8080.69 1426.95  11 
 -17  -3  -7 8194.04 1307.70  14 
 -17  -3  -8 1554.18 837.748   5 
 -17   3  -8 1423.31 838.151   5 
  17  -3   8 625.427 597.626  11 
 -17  -3  -8 583.943 623.381  14 
  17  -3   9 18507.1 2025.07  15 
 -17  -3  -9 18455.7 1871.33  14 
  17  -3   9 16304.9 1935.97  11 
  17  -3  10 820.499 696.231  11 
  17  -3  11 32649.9 2654.75  11 
  17   3  12 26732.4 2228.06  15 
 -17   3 -13 9159.31 1303.98   6 
 -17  -3 -13 10973.4 1363.61   6 
  17   3  13 11334.6 1413.18  15 
 -17  -3 -14 19963.1 1785.38   6 
 -17   3 -14 19953.2 1790.23   6 
  17   3  14 20880.8 1767.95  15 
 -17  -3 -15-802.990 533.737   6 
 -17   3 -15 286.893 432.569   6 
  17   3  15-222.751 414.627  15 
  17  -3  15 110.288 374.482  16 
 -17  -3 -16 1041.76 475.070   6 
 -17   3 -16 2665.05 689.830   6 
  17  -3  16 1816.13 478.372  16 
 -17  -3 -16 1493.62 450.306  10 
 -17  -3 -17 435.831 280.096  10 
 -17  -5  20 8766.09 775.782  19 
 -17  -5  19 1226.52 416.709  19 
  17  -5 -19 868.770 295.967  13 
 -17  -5  18 4974.13 779.869  19 
  17  -5 -18 5807.17 821.745  13 
  17  -5 -17 15717.1 1407.43  13 
  17  -5 -16 362.305 448.203  13 
  17  -5 -15 14652.6 1513.29  13 
  17  -5 -14 5272.84 976.641  13 
  17  -5 -13 3496.48 874.262  13 
  17  -5 -12 6890.54 1171.85  13 
  17  -5 -11 104384. 4388.94  13 
 -17  -5  10 32964.8 2293.88  19 
  17  -5 -10 37351.4 2660.71  13 
 -17  -5   9 2688.69 775.551  19 
  17  -5  -9 2861.12 911.326  13 
 -17  -5   8 1455.80 660.737  19 
  17  -5  -8 2693.01 854.085  13 
 -17  -5   7 4781.99 938.774  19 
 -17  -5   6 3275.08 840.584  19 
 -17  -5   5 10557.1 1322.36  19 
  17  -5  -4 35037.5 3237.54   7 
 -17  -5   4 46897.8 2710.30  19 
  17  -5  -3 40222.6 3485.82   7 
 -17  -5   3 46247.4 2674.70  19 
  17  -5  -3 40015.5 2968.35  11 
  17  -5  -2 3154.13 1137.26   7 
 -17  -5   2 5628.41 1006.32  19 
  17  -5  -2 5556.23 1211.14  11 
  17  -5  -1 14583.7 2438.72   7 
  17  -5  -1 15881.2 1929.05  11 
  17  -5   0 3183.52 1764.74   7 
  17  -5   0 1576.18 815.061  11 
  17  -5   1 28353.4 2562.04  11 
 -17  -5  -2 56194.9 2828.76  17 
  17  -5   2 52876.0 3492.53  11 
 -17  -5  -3 36466.0 2275.38  17 
  17  -5   3 36782.6 2956.02  11 
 -17  -5  -4 726.192 510.484  17 
  17  -5   4 400.498 684.671  11 
 -17  -5  -5 50709.1 2631.40  17 
  17  -5   5 50561.6 3453.17  11 
 -17  -5  -6 5163.97 902.796  17 
  17  -5   6 5737.39 1312.99  11 
 -17  -5  -7 44942.5 2444.24  17 
  17  -5   7 44398.1 3243.49  11 
  17  -5   8 9577.98 1563.11  11 
  17  -5   9 1504.58 806.038  11 
  17  -5  10-464.954 719.328  11 
  17   5  11 2083.19 707.075  15 
  17  -5  11 108.520 617.708  11 
  17   5  12 13809.7 1343.05  15 
 -17  -5 -12 14214.7 1310.63  10 
  17   5  13 39973.5 2041.99  15 
 -17  -5 -13 38498.6 1954.57  10 
  17   5  14 6550.82 807.161  15 
 -17  -5 -14 6816.67 802.458  10 
 -17  -5 -15 3102.73 514.610  10 
 -17  -7  16 10623.2 934.099  19 
  17  -7 -16 11698.8 1027.01  18 
 -17  -7  15-229.185 379.179  19 
  17  -7 -15 114.131 324.325  18 
  17  -7 -15 549.866 337.169  11 
 -17  -7  14 7760.68 973.422  19 
  17  -7 -14 8427.26 1115.57  18 
  17  -7 -14 8822.28 1001.53  11 
 -17  -7  13 13811.9 1328.84  19 
  17  -7 -13 11359.7 1202.33  11 
 -17  -7  12 22476.6 1718.74  19 
  17  -7 -12 22010.2 1776.55  11 
 -17  -7  11 30514.1 2021.44  19 
  17  -7 -11 29950.5 2153.66  11 
 -17  -7  10 18389.3 1655.19  19 
  17  -7 -10 18639.6 1800.32  11 
 -17  -7   9 67.6703 511.202  19 
  17  -7  -9 358.987 505.481  11 
 -17  -7   8 271.006 518.405  19 
  17  -7  -8-562.651 604.571  11 
 -17  -7   7-522.114 572.816  19 
  17  -7  -7 833.210 650.442  11 
 -17  -7   6 13420.0 1418.01  19 
  17  -7  -6 19304.2 1986.26  18 
  17  -7  -6 18609.4 1959.19  11 
  17  -7  -5 7450.00 1222.35  18 
  17  -7  -5 3739.73 1056.91  11 
  17  -7  -4 19920.2 2073.20  11 
  17  -7  -3 39604.0 2869.80  11 
  17  -7  -2 1299.67 705.264  11 
 -17  -7   1 24250.3 1891.68  17 
  17  -7  -1 23313.9 2240.42  11 
 -17  -7   0 18965.6 1649.45  17 
  17  -7   0 15553.3 1810.19  11 
 -17  -7  -1-78.4720 487.845  17 
  17  -7   1-111.952 575.936  11 
 -17  -7  -2 25296.5 1872.84  17 
  17  -7   2 24417.7 2246.18  11 
 -17  -7  -3 30455.3 2011.66  17 
  17  -7   3 30572.0 2486.54  11 
 -17  -7  -4 5490.52 905.260  17 
  17  -7   4 5421.68 1110.24  11 
 -17  -7  -5 13445.9 1326.22  17 
  17  -7   5 12988.0 1683.75  11 
 -17  -7  -6 24069.4 1681.85  17 
  17  -7   6 25837.1 2193.98  11 
 -17  -7  -7 7270.34 934.894  17 
  17  -7   7 6858.83 1163.63  11 
 -17  -7  -8 12913.6 1131.51  17 
  17  -7   8 14376.5 1569.45  11 
 -17  -7  -8 14390.5 1216.07  10 
 -17  -7  -9 1428.63 446.768  17 
 -17  -7  -9 688.749 393.141  10 
 -17  -7 -10 629.315 438.415  17 
 -17  -7 -10 456.828 280.144  10 
 -17  -7 -11 7161.68 698.202  10 
 -17  -9   9 20858.5 1244.88  17 
 -17  -9   8 9943.34 907.894  17 
 -17  -9   7 2664.11 515.376  17 
 -17  -9   6 6937.58 789.693  17 
 -17  -9   5 26293.5 1494.21  17 
 -17  -9   4 15748.2 1180.12  17 
 -17  -9   3 4346.10 672.809  17 
 -17  -9   2 1481.77 452.248  17 
 -17  -9   1 158.642 293.035  17 
 -17  -9   0 2743.27 520.040  17 
 -17  -9  -1 28040.1 1483.18  17 
 -17  -9  -2 2052.13 450.789  17 
 -17  -9  -3-300.033 373.600  17 
 -17  -9  -4 1747.61 394.872  17 
  18   0 -22 61273.7 2111.25  13 
  18   0 -21-1354.74 678.971   6 
  18   0 -21 324.875 401.927  13 
  18   0 -20 6662.37 1203.34   6 
  18   0 -20 4940.99 803.306  13 
  18   0 -19-373.133 600.837   6 
  18   0 -19-424.917 606.473  13 
  18   0 -18 9854.74 1602.82   6 
  18   0 -17-127.138 856.583   6 
  18   0 -16 102958. 5095.22   6 
  18   0 -15-2413.73 1009.07   6 
  18   0 -14 33421.4 2979.18   6 
  18   0 -13 320.841 648.589   6 
  18   0 -12 8429.44 1597.55   1 
 -18   0  12 7312.13 1460.83   4 
  18   0 -12 7115.24 1491.22   6 
  18   0 -12 9963.26 1372.32  13 
  18   0 -11 1397.40 766.429   1 
 -18   0  11-1140.69 1064.21   4 
  18   0 -11-241.853 777.039   6 
  18   0 -11-244.857 569.005  13 
  18   0 -10 146346. 6006.09   1 
 -18   0  10 148757. 5951.18   4 
  18   0 -10 140557. 5794.38   6 
  18   0 -10 159397. 4873.61  13 
 -18   0   9 845.351 678.055   4 
  18   0  -9 63.8664 753.359   6 
  18   0  -9-242.987 560.128  13 
 -18   0   8 20201.2 2153.84   4 
  18   0  -8 20532.9 1760.12  13 
 -18   0   7 744.712 761.480   4 
  18   0  -7 267.602 583.808  13 
 -18   0   6 101874. 4715.49   4 
 -18   0   5-918.019 986.473   5 
 -18   0   5-421.275 661.524   4 
 -18   0   4 40408.5 2918.25   4 
 -18   0   4 45703.5 3168.25   5 
  18   0  -3-34.1374 605.813   2 
 -18   0   3-22.4585 557.311   5 
 -18   0   3-188.682 694.035   4 
  18   0  -2 32217.0 2543.63   2 
 -18   0   2 40406.1 2904.85   5 
  18   0  -1-644.297 759.850   2 
 -18   0   1-2640.63 936.822   5 
  18   0   0 30556.0 2524.27   2 
 -18   0   0 30627.5 2578.83   5 
  18   0   1 101.525 577.177   2 
 -18   0  -1 1044.71 726.802   5 
  18   0   2 137381. 5409.29   2 
 -18   0  -2 143901. 5512.63   5 
  18   0   3-565.407 571.905   2 
 -18   0  -3-2647.18 926.422   5 
  18   0   4 70736.0 4112.14   2 
 -18   0  -4 68329.8 3834.17   5 
  18   0   5-616.206 736.078   2 
 -18   0  -5 322.782 601.906   5 
  18   0   6 128981. 5800.13   2 
 -18   0  -6 121147. 5192.90   5 
  18   0   7-2372.31 1048.40   2 
 -18   0  -7 85.7553 643.512   5 
 -18   0  -8 4563.03 1203.06   5 
 -18   0  -9-286.674 678.582   5 
  18   0   9-543.785 626.443  15 
 -18   0  -9 299.464 538.283  14 
 -18   0 -10 12722.5 1830.45   5 
  18   0  10 15572.1 1867.54  15 
 -18   0 -10 12913.7 1505.44  14 
  18   0  11 60.0946 540.723  15 
 -18   0 -11-331.385 601.510  14 
 -18   0 -12 64288.5 2951.34  14 
  18   0  12 69971.8 3721.41  15 
  18   0  13 242.162 506.723  15 
 -18   0 -13 1463.01 613.666  14 
  18   0  14 14175.4 1603.01  15 
 -18   0 -15 57.6500 611.769   6 
 -18   0 -16 2081.96 630.337   6 
 -18   0 -17 236.463 432.006   6 
  18  -2 -22-246.263 345.614  13 
  18  -2 -21 8870.25 986.593  13 
  18  -2 -20 2600.70 764.993   6 
  18   2 -20 2808.72 765.082   6 
  18  -2 -20 3551.38 762.065  13 
  18  -2 -19 6381.02 1124.67   6 
  18   2 -19 8134.93 1300.83   6 
  18  -2 -19 7812.56 1132.13  13 
  18  -2 -18 5069.52 1110.48   6 
  18   2 -18 4733.26 1122.42   6 
  18  -2 -18 6276.16 1096.12  13 
  18  -2 -17 39871.3 2978.21   6 
  18   2 -17 37097.8 2887.82   6 
  18  -2 -17 43424.4 2700.77  13 
  18  -2 -16 3410.11 1009.05   6 
  18   2 -16 4253.75 1161.97   6 
  18  -2 -16 4553.80 1041.60  13 
  18  -2 -15 38942.6 3102.64   6 
  18   2 -15 43699.1 3274.52   6 
  18  -2 -15 47481.5 2962.16  13 
  18  -2 -14 487.871 729.810   6 
  18   2 -14 838.332 788.755   6 
  18  -2 -14 1653.45 778.731  13 
  18  -2 -13 7259.65 1403.17   6 
  18   2 -13 5623.95 1262.15   6 
  18  -2 -13 7633.45 1289.84  13 
  18  -2 -12 18694.0 2210.43   6 
  18   2 -12 19584.6 2309.92   6 
  18  -2 -12 20416.9 1971.55  13 
  18  -2 -11 71865.3 4265.94   1 
  18   2 -11 83742.8 4631.63   1 
 -18  -2  11 78847.5 4393.77   4 
  18  -2 -11 76806.8 4265.91   6 
  18   2 -11 75451.0 4377.28   6 
  18  -2 -11 79253.2 3708.78  13 
  18  -2 -10 10.4330 740.838   1 
  18   2 -10 242.562 657.896   1 
 -18   2  10 290.122 877.672   4 
 -18  -2  10-267.481 891.748   4 
  18  -2 -10-159.590 646.174   6 
  18   2 -10 821.745 749.435   6 
  18  -2 -10-246.379 531.677  13 
 -18   2   9 62792.3 3836.23   4 
 -18  -2   9 64613.9 3882.65   4 
  18  -2  -9 61903.2 3248.17  13 
 -18   2   8 206.191 731.272   4 
 -18  -2   8 613.209 760.053   4 
  18  -2  -8-188.709 575.317  13 
 -18   2   7 1702.36 810.716   4 
 -18  -2   7 2212.68 905.849   4 
  18  -2  -7 4005.61 904.319  13 
 -18   2   6 484.787 605.936   5 
 -18  -2   6 183.087 759.018   5 
 -18   2   6 1230.44 655.377   4 
 -18  -2   6 1529.23 898.818   4 
  18  -2  -6 1143.65 601.916  13 
 -18   2   5 70875.2 3841.28   4 
 -18  -2   5 70123.2 3851.68   4 
 -18   2   5 77738.4 4112.81   5 
 -18  -2   5 76853.2 4103.82   5 
  18  -2  -5 75645.0 3496.44  13 
 -18   2   4 2825.22 966.196   5 
 -18  -2   4 2026.93 860.697   5 
 -18   2   4 2779.37 921.965   4 
 -18  -2   4 3300.95 955.427   4 
  18  -2  -3 18290.4 1959.47   2 
  18   2  -3 19900.7 2063.50   2 
 -18   2   3 18385.2 2041.45   5 
 -18  -2   3 17731.1 1962.22   5 
  18  -2  -2 5155.57 1168.29   2 
  18   2  -2 4923.49 1089.02   2 
 -18   2   2 4731.66 1213.64   5 
 -18  -2   2 3796.36 992.317   5 
 -18  -2   2 5175.76 1003.22  14 
  18  -2  -1 1119.16 563.474   2 
  18   2  -1 1483.42 744.388   2 
 -18   2   1 1432.02 676.343   5 
 -18  -2   1 1114.69 672.296   5 
  18  -2  -1 2501.55 838.506  11 
 -18  -2   1 702.137 607.164  14 
  18  -2   0 34208.8 2692.67   2 
  18   2   0 30528.0 2572.05   2 
 -18   2   0 36861.8 2792.61   5 
 -18  -2   0 32000.0 2603.96   5 
 -18  -2   0 32487.5 2312.12  14 
  18  -2   0 34607.1 2457.46  11 
  18  -2   1 110106. 4782.15   2 
  18   2   1 99702.4 4518.93   2 
 -18   2  -1 109232. 4707.37   5 
 -18  -2  -1 106915. 4692.69   5 
 -18  -2  -1 102402. 4036.22  14 
  18  -2   1 102421. 4232.03  11 
  18  -2   2 27140.5 2451.53   2 
  18   2   2 24451.0 2311.07   2 
 -18  -2  -2 30790.9 2589.57   5 
 -18   2  -2 28011.8 2454.52   5 
 -18  -2  -2 25689.7 2056.94  14 
  18  -2   2 27967.8 2272.98  11 
  18  -2   3 78544.1 4149.94   2 
  18   2   3 77380.5 4095.19   2 
 -18  -2  -3 82744.4 4138.78   5 
 -18   2  -3 84638.3 4211.63   5 
 -18  -2  -3 80327.7 3627.63  14 
  18  -2   3 81998.4 3850.10  11 
  18  -2   4 9229.08 1602.46   2 
  18   2   4 7634.54 1427.93   2 
 -18  -2  -4 6536.69 1268.72   5 
 -18   2  -4 6279.48 1326.96   5 
 -18  -2  -4 6121.26 1137.33  14 
  18  -2   4 7130.72 1235.56  11 
  18  -2   5 25340.1 2501.04   2 
  18   2   5 27905.3 2689.43   2 
 -18  -2  -5 25114.7 2381.40   5 
 -18   2  -5 29130.3 2563.31   5 
 -18  -2  -5 26257.3 2124.98  14 
  18  -2   5 24198.8 2193.88  11 
  18  -2   6 8785.88 1648.51   2 
  18   2   6 15085.2 2048.78   2 
 -18  -2  -6 11443.9 1709.11   5 
 -18   2  -6 9699.63 1617.13   5 
  18  -2   6 10099.0 1429.65  15 
 -18  -2  -6 10210.3 1438.46  14 
  18  -2   6 10612.9 1497.16  11 
 -18  -2  -7 40208.4 3040.72   5 
 -18   2  -7 39042.1 3035.26   5 
  18  -2   7 45669.1 2945.23  15 
 -18  -2  -7 44809.7 2767.74  14 
  18  -2   7 38976.6 2808.69  11 
 -18  -2  -8 691.240 792.848   5 
 -18   2  -8-472.323 846.843   5 
  18  -2   8-69.1042 556.721  15 
  18  -2   8-96.9999 619.729  11 
 -18  -2  -8 1431.33 709.951  14 
 -18  -2  -9 39118.7 2951.75   5 
 -18   2  -9 34061.7 2776.56   5 
  18  -2   9 38111.9 2732.26  15 
 -18  -2  -9 36517.3 2465.62  14 
  18  -2   9 35454.9 2727.66  11 
  18  -2  10 900.559 671.591  15 
 -18  -2 -10-270.036 608.551  14 
  18  -2  10 243.376 521.612  11 
 -18  -2 -11 21587.4 1873.05  14 
  18   2  11 22404.9 2154.02  15 
  18  -2  11 20702.9 1992.44  15 
 -18   2 -11 21570.3 1713.29  14 
  18   2  12 740.727 604.514  15 
 -18   2 -12 2079.34 718.763  14 
  18   2  13 44990.4 2797.24  15 
 -18  -2 -14 131.783 508.289   6 
 -18   2 -14 40.8900 706.905   6 
  18   2  14 939.593 602.933  15 
 -18  -2 -15 9035.95 1174.25   6 
 -18   2 -15 8601.52 1161.88   6 
  18   2  15 10793.7 1233.60  15 
 -18  -2 -16 833.475 385.298   6 
 -18   2 -16 309.028 411.248   6 
  18  -2  16 1680.08 517.059  16 
  18  -4 -20 26190.7 1504.46  13 
  18  -4 -19 22.3000 357.738  13 
  18  -4 -18 9893.79 1125.58  13 
  18  -4 -17 16204.1 1533.60  13 
  18  -4 -16 74823.5 3391.38  13 
  18  -4 -15 2947.49 838.082  13 
  18  -4 -14 6494.28 1212.29  13 
  18  -4 -13 6895.60 1237.25  13 
  18  -4 -12 3840.06 938.607  13 
  18  -4 -11 28470.2 2333.59  13 
  18  -4 -10 100130. 4333.59  13 
  18  -4  -9 16881.8 1824.95  13 
  18  -4  -8 8243.24 1650.62   7 
 -18  -4   8 8488.34 1225.59  19 
  18  -4  -8 8667.67 1364.72  13 
  18  -4  -7 11674.6 1687.48   7 
 -18  -4   7 14012.4 1540.52  19 
  18  -4  -7 13130.1 1626.41  13 
  18  -4  -6 4040.57 1063.31   7 
 -18  -4   6 5157.13 980.101  19 
  18  -4  -5 12902.1 1900.96   7 
 -18  -4   5 15274.1 1562.25  19 
  18  -4  -4 149765. 6390.40   7 
 -18  -4   4 162926. 4842.29  19 
  18  -4  -3 1671.71 1021.67   7 
 -18  -4   3 2730.62 751.931  19 
  18  -4  -3 2725.01 963.102  11 
  18  -4  -2 8961.87 1788.30   7 
 -18  -4   2 12855.8 1436.68  19 
  18  -4  -2 10106.1 1532.46  11 
  18  -4  -1 8901.92 1745.61   7 
 -18  -4   1 7079.02 1286.52  14 
  18  -4  -1 6913.90 1326.20  11 
  18  -4   0 41401.4 3814.60   7 
 -18  -4   0 44360.5 3042.20  14 
  18  -4   0 45016.3 3117.90  11 
  18  -4   1 4130.50 1460.15   7 
 -18  -4  -1 3376.33 1010.80  14 
  18  -4   1 1814.10 837.437  11 
  18  -4   2 28765.7 3344.87   7 
 -18  -4  -2 25796.0 2370.22  14 
  18  -4   2 30940.3 2635.21  11 
  18  -4   3 427.574 732.242  11 
 -18  -4  -3-946.884 901.262  14 
 -18  -4  -4 22962.9 2227.44  14 
  18  -4   4 19871.3 2170.59  11 
  18  -4   5 6045.69 1323.70  11 
  18  -4   6 50375.8 3396.16  11 
  18  -4   7 4901.43 1199.17  11 
  18  -4   8 73448.9 4042.07  11 
  18  -4   9 287.836 621.900  11 
  18  -4  10 5589.04 1231.73  11 
  18   4  11 1971.72 764.082  15 
  18  -4  11 1592.67 797.855  11 
  18   4  12 34390.3 2222.73  15 
  18   4  13 1062.52 490.847  15 
  18   4  14 16912.7 1353.89  15 
 -18  -4 -14 15905.9 1222.87  10 
  18   4  15 662.778 368.581  15 
 -18  -4 -15 1075.36 370.525  10 
 -18  -6  18 73.3371 219.212  19 
  18  -6 -18 472.089 314.979  18 
 -18  -6  17 45916.5 1948.34  19 
 -18  -6  16 39.1990 390.875  19 
 -18  -6  15 8365.51 1007.11  19 
 -18  -6  14 4879.62 873.267  19 
 -18  -6  13 1097.29 596.238  19 
 -18  -6  12 9398.47 1197.90  19 
 -18  -6  11 20147.1 1731.69  19 
 -18  -6  10 236.321 475.560  19 
 -18  -6   9 49747.7 2699.56  19 
 -18  -6   8 74.8788 460.543  19 
 -18  -6   7 1775.83 668.290  19 
  18  -6  -7 1524.30 779.186  11 
 -18  -6   6 222.059 538.613  19 
  18  -6  -6 1034.99 800.197  11 
 -18  -6   5 16638.9 1646.66  19 
  18  -6  -5 13146.0 1703.74  11 
 -18  -6   4 7182.04 1158.80  19 
  18  -6  -4 6589.78 1291.64  11 
  18  -6  -3 206515. 6662.29  11 
  18  -6  -2-332.085 797.235  11 
  18  -6  -1 82566.0 4271.15  11 
 -18  -6   0 5080.20 915.293  17 
  18  -6   0 5288.21 1160.58  11 
 -18  -6  -1 7728.56 1140.46  17 
  18  -6   1 6148.78 1342.39  11 
 -18  -6  -2 4175.34 887.479  17 
  18  -6   2 4640.46 1211.16  11 
 -18  -6  -3 34940.1 2210.23  17 
  18  -6   3 36599.4 2853.43  11 
 -18  -6  -4 565.140 435.850  17 
  18  -6   4 240.441 634.354  11 
 -18  -6  -5 1477.98 533.364  17 
  18  -6   5 1042.23 749.776  11 
 -18  -6  -6 2174.30 671.730  17 
  18  -6   6 2536.46 895.575  11 
 -18  -6  -6 3833.71 841.026  10 
 -18  -6  -7 74538.3 2875.34  17 
 -18  -6  -7 71180.9 3043.22  10 
  18  -6   7 73896.1 3840.72  11 
 -18  -6  -8 2196.90 554.926  17 
 -18  -6  -8 2646.57 672.893  10 
  18  -6   8 2330.18 810.909  11 
 -18  -6  -9 4647.52 799.884  10 
  18  -6   9 4156.85 948.434  11 
  18   6  10 435.730 392.669  15 
 -18  -6 -10 1352.72 451.851  10 
  18   6  11 550.743 410.521  15 
 -18  -6 -11 132.972 281.921  10 
 -18  -6 -12 1488.74 401.652  10 
  18  -8 -13 2975.64 544.554  18 
  18  -8 -12 4863.64 716.763  18 
  18  -8 -11 1392.15 467.312  18 
  18  -8 -10 27359.3 1737.53  18 
  18  -8 -10 24998.8 1581.42  11 
  18  -8  -9 3595.77 721.389  18 
  18  -8  -9 4012.00 727.245  11 
  18  -8  -8 2157.93 587.456  18 
  18  -8  -8 2098.70 564.821  11 
  18  -8  -7 2641.57 640.405  18 
  18  -8  -7 4332.43 865.963  11 
  18  -8  -6 1585.61 586.939  18 
  18  -8  -6 626.836 545.941  11 
 -18  -8   5 6010.69 867.691  17 
  18  -8  -5 5763.75 1010.07  11 
 -18  -8   4 79978.5 2933.04  17 
  18  -8  -4 82756.8 3525.96  11 
 -18  -8   3 1865.08 514.846  17 
  18  -8  -3 2085.51 745.209  11 
 -18  -8   2 137.810 365.150  17 
  18  -8  -2 152.942 435.430  11 
 -18  -8   1 4097.67 726.378  17 
  18  -8  -1 4068.32 911.575  11 
 -18  -8   0 7476.11 929.178  17 
  18  -8   0 4574.71 945.923  11 
 -18  -8  -1 19579.3 1413.25  17 
  18  -8   1 21915.8 1833.26  11 
 -18  -8  -2 26169.6 1601.91  17 
  18  -8   2 27176.9 2013.83  11 
 -18  -8  -3 1479.67 481.882  17 
  18  -8   3 2466.03 678.942  11 
 -18  -8  -4 10097.9 979.134  17 
  18  -8   4 10503.5 1243.73  11 
 -18  -8  -5 2730.97 516.632  17 
  18  -8   5 3420.59 742.712  11 
 -18  -8  -6 8630.89 823.170  17 
  18  -8   6 9318.51 1060.80  11 
  19  -1 -21 21473.3 1415.31  13 
  19  -1 -20 3356.62 727.718  13 
  19  -1 -19 9133.75 1371.42   6 
  19   1 -19 9354.32 1393.06   6 
  19  -1 -19 10424.8 1243.09  13 
  19   1 -19 10826.3 1134.24  13 
  19   1 -18 11203.5 1643.92   6 
  19  -1 -18 11245.4 1603.62   6 
  19  -1 -18 10904.1 1332.50  13 
  19   1 -18 13045.6 1309.26  13 
  19  -1 -17 14181.9 1927.36   6 
  19   1 -17 15044.7 1967.57   6 
  19  -1 -17 14787.7 1641.11  13 
  19   1 -17 14249.2 1417.14  13 
  19  -1 -16 109220. 5154.84   6 
  19   1 -16 118948. 5353.89   6 
  19  -1 -16 114410. 4360.86  13 
  19   1 -16 108158. 3840.36  13 
  19  -1 -15 34944.6 3016.68   6 
  19   1 -15 34398.2 2993.82   6 
  19  -1 -15 37676.2 2549.95  13 
  19   1 -15 37188.6 2329.08  13 
  19  -1 -14 2346.58 1012.40   6 
  19   1 -14 2991.60 1026.84   6 
  19  -1 -14 2727.76 855.530  13 
  19  -1 -13-116.864 722.593   6 
  19   1 -13-1573.44 959.671   6 
  19  -1 -13 1480.97 726.409  13 
  19  -1 -12 1675.40 980.868   6 
  19   1 -12 2559.97 1096.45   6 
  19  -1 -12 1915.22 676.574  13 
  19  -1 -11 34545.3 3104.36   1 
  19   1 -11 40168.7 3338.53   1 
 -19   1  11 37382.3 3290.01   4 
 -19  -1  11 37744.6 3204.87   4 
  19  -1 -11 36419.1 3019.54   6 
  19   1 -11 40727.6 3295.33   6 
  19  -1 -11 37384.9 2538.36  13 
 -19   1  10 12278.5 1913.33   4 
 -19  -1  10 10150.9 1718.08   4 
  19  -1 -10 9208.77 1667.20   1 
  19   1 -10 9177.26 1665.72   1 
  19  -1 -10 9645.59 1388.68  13 
 -19   1   9 42974.2 3320.22   4 
 -19  -1   9 45210.7 3394.62   4 
  19  -1  -9 40012.8 2576.87  13 
 -19   1   8 134438. 5679.13   4 
 -19  -1   8 135765. 5723.65   4 
  19  -1  -8 131499. 4558.32  13 
 -19   1   7 3871.96 1167.94   5 
 -19  -1   7 3154.72 1079.63   5 
 -19   1   7 1934.32 861.931   4 
 -19  -1   7 3193.19 1011.25   4 
  19  -1  -7 3044.25 800.381  13 
 -19   1   6 50758.9 3468.81   4 
 -19  -1   6 46329.2 3324.29   4 
 -19   1   6 48913.2 3427.71   5 
 -19  -1   6 53168.7 3590.28   5 
  19  -1  -6 48267.4 2785.35  13 
 -19   1   5 71215.2 3997.86   4 
 -19  -1   5 74321.9 4113.56   4 
 -19   1   5 69614.4 4021.47   5 
 -19  -1   5 75158.9 4202.73   5 
  19  -1  -5 66635.7 3213.87  13 
 -19   1   4 43295.2 3131.81   4 
 -19  -1   4 45250.9 3224.65   4 
 -19   1   4 46709.1 3297.07   5 
 -19  -1   4 44427.3 3231.46   5 
  19  -1  -3 35358.3 2804.21   2 
  19   1  -3 34601.4 2774.02   2 
 -19   1   3 39529.4 2984.10   5 
 -19  -1   3 38549.5 2997.87   5 
  19  -1  -2 10233.2 1541.68   2 
  19   1  -2 9750.20 1518.20   2 
 -19   1   2 9764.33 1637.50   5 
 -19  -1   2 7081.78 1333.54   5 
  19  -1  -2 8170.15 1207.24  11 
  19  -1  -1-270.802 661.964   2 
  19   1  -1-73.6259 710.200   2 
 -19   1   1-514.653 978.906   5 
 -19  -1   1-1401.74 854.289   5 
  19  -1  -1-563.515 552.533  11 
  19  -1   0 5996.77 1320.59   2 
  19   1   0 5884.66 1276.39   2 
 -19   1   0 8677.71 1513.57   5 
 -19  -1   0 8023.76 1454.66   5 
  19  -1   0 7218.96 1233.21  11 
  19  -1   1 36797.5 2948.53   2 
  19   1   1 37515.5 2971.61   2 
 -19   1  -1 39982.4 3003.86   5 
 -19  -1  -1 37974.1 2934.60   5 
  19  -1   1 38082.4 2538.33  11 
  19  -1   2 30924.0 2733.51   2 
  19   1   2 33772.7 2821.40   2 
 -19   1  -2 34688.7 2785.53   5 
 -19  -1  -2 31846.9 2703.30   5 
  19  -1   2 31811.7 2340.32  11 
  19  -1   3 23845.8 2406.69   2 
  19   1   3 23318.7 2379.77   2 
 -19  -1  -3 23243.4 2321.67   5 
 -19   1  -3 24727.8 2420.99   5 
  19  -1   3 22588.4 2002.50  11 
  19  -1   4 2727.07 1051.03   2 
  19   1   4 2778.46 1097.73   2 
 -19  -1  -4 1343.71 796.063   5 
 -19   1  -4 1486.48 740.627   5 
  19  -1   4 1013.89 571.061  11 
  19   1   5 1250.22 950.146   2 
 -19  -1  -5 985.013 781.573   5 
 -19   1  -5 423.687 676.490   5 
  19  -1   5-29.9350 567.932  11 
 -19  -1  -5 888.161 609.377  14 
 -19  -1  -6 4834.47 1134.39   5 
 -19   1  -6 3095.59 1009.01   5 
  19  -1   6 4354.25 1014.32  11 
 -19  -1  -6 4322.58 937.893  14 
 -19  -1  -7 37418.0 2956.73   5 
 -19   1  -7 46383.3 3306.18   5 
  19  -1   7 43919.2 2884.63  15 
  19  -1   7 44885.3 2897.80  11 
 -19  -1  -7 38949.8 2512.35  14 
 -19  -1  -8 18869.9 2163.37   5 
 -19   1  -8 18070.6 2123.89   5 
  19  -1   8 20676.9 2020.01  15 
  19  -1   8 21319.2 2041.61  11 
 -19  -1  -8 20208.0 1852.55  14 
 -19  -1  -9 51561.8 3450.80   5 
 -19   1  -9 60336.6 3705.87   5 
  19  -1   9 58083.5 3390.17  15 
 -19  -1  -9 59642.6 3069.27  14 
  19  -1   9 58246.1 3304.13  11 
 -19  -1 -10 17057.9 2030.49   5 
 -19   1 -10 17449.2 2025.45   5 
  19  -1  10 19445.6 1990.01  15 
 -19  -1 -10 17077.7 1695.11  14 
  19   1  10 19487.1 2061.01  15 
 -19   1 -10 18387.3 1700.42  14 
  19   1  11 4056.92 1015.12  15 
  19  -1  11 3006.91 817.016  15 
 -19  -1 -11 2736.49 793.705  14 
 -19   1 -11 2650.84 727.144  14 
 -19  -1 -12 39814.9 2313.49  14 
  19   1  12 40347.8 2741.79  15 
 -19   1 -12 41446.7 2292.35  14 
  19  -1  12 41359.5 2689.88  15 
  19   1  13 16476.0 1705.33  15 
 -19   1 -13 14467.8 1270.89  14 
  19  -1  13 15157.5 1592.81  15 
 -19  -1 -14 742.854 577.014   6 
 -19   1 -14 111.253 539.479   6 
  19   1  14 706.567 484.335  15 
 -19  -1 -15 5452.98 920.221   6 
 -19   1 -15 7463.14 1097.27   6 
  19   1  15 6717.78 1014.03  15 
 -19  -1 -16 1172.80 467.555   6 
 -19   1 -16 1275.53 536.697   6 
  19  -3 -21 6985.14 765.026  13 
 -19   3  20 9292.55 1130.39   5 
 -19  -3  20 10187.1 1080.24   5 
  19  -3 -20 8783.74 973.535  13 
  19  -3 -19 2607.27 642.257  13 
  19  -3 -18 724.871 419.454  13 
  19  -3 -17 3985.06 905.536  13 
  19  -3 -16 38891.8 2529.22  13 
  19  -3 -15 59527.2 3176.51  13 
  19  -3 -14 4742.24 1035.29  13 
  19  -3 -13 10399.8 1458.75  13 
  19  -3 -12 3697.30 878.085  13 
  19  -3 -11 7982.62 1333.51  13 
 -19  -3  10 163387. 6051.63   5 
 -19   3  10 167029. 6132.29   5 
  19  -3 -10 161259. 5438.28  13 
  19  -3  -9 95002.9 4922.66   1 
 -19   3   9 97942.9 4913.48   4 
 -19  -3   9 94525.4 4819.92   4 
 -19  -3   9 99524.5 4702.94   5 
  19  -3  -9 106951. 4414.78  13 
 -19   3   8 2555.18 997.106   5 
 -19  -3   8 2216.91 944.665   5 
 -19   3   8 2949.59 989.150   4 
 -19  -3   8 1304.51 693.336   4 
  19  -3  -8 2232.75 1002.46   7 
  19  -3  -8 1501.37 693.298  13 
  19  -3  -7 593.807 803.118   7 
 -19   3   7-742.026 867.258   5 
 -19  -3   7 1789.54 961.065   5 
 -19   3   7-1057.20 1049.17   4 
 -19  -3   7 1056.33 774.189   4 
 -19  -3   7 915.958 529.613  19 
  19  -3  -7 480.704 621.811  13 
  19  -3  -6 4436.63 1272.56   7 
 -19   3   6 3660.10 1088.88   5 
 -19  -3   6 2891.10 1006.93   5 
 -19   3   6 711.980 823.316   4 
 -19  -3   6 2101.13 864.138   4 
 -19  -3   6 2165.54 647.495  19 
  19  -3  -6 2569.65 827.216  13 
 -19   3   5 14698.1 1896.17   5 
 -19  -3   5 16050.4 1976.97   5 
 -19  -3   5 17742.6 1581.24  19 
 -19   3   4 24327.0 2362.41   5 
 -19  -3   4 24429.3 2323.84   5 
 -19   3   3 39498.8 2927.31   5 
 -19  -3   3 39022.5 2866.78   5 
 -19   3   2 56883.3 3461.37   5 
 -19  -3   2 60911.4 3573.33   5 
 -19  -3   2 55765.7 3121.63  14 
  19  -3  -2 65743.7 3597.59  11 
  19  -3  -1 113.702 598.673   2 
  19   3  -1-570.105 1098.41   2 
 -19   3   1-94.4796 752.924   5 
 -19  -3   1-2025.34 855.726   5 
 -19  -3   1 165.779 590.361  14 
  19  -3  -1 100.419 620.990  11 
 -19   3   0 91725.7 4350.47   5 
 -19  -3   0 90595.1 4286.67   5 
  19  -3   0 90180.8 4412.90   2 
  19   3   0 95894.7 4549.45   2 
 -19  -3   0 95461.7 4195.71  14 
  19  -3   0 101304. 4486.20  11 
 -19  -3  -1 19396.7 2070.71   5 
 -19   3  -1 18636.4 2033.71   5 
  19  -3   1 16623.5 2007.48   2 
  19   3   1 20153.7 2255.13   2 
 -19  -3  -1 21455.4 2102.71  14 
  19  -3   1 20220.9 2078.99  11 
  19  -3   2 7399.99 1551.48   2 
  19   3   2 6237.21 1388.97   2 
 -19  -3  -2 6501.82 1299.18   5 
 -19   3  -2 8632.81 1444.17   5 
  19  -3   2 7076.35 1315.46  11 
 -19  -3  -2 6621.76 1222.15  14 
 -19  -3  -3 29405.5 2504.70   5 
 -19   3  -3 28772.4 2538.18   5 
  19  -3   3 25430.0 2451.80   2 
  19   3   3 27568.1 2536.88   2 
 -19  -3  -3 29860.6 2382.43  14 
  19  -3   3 27788.1 2466.37  11 
 -19  -3  -4 41471.1 2942.62   5 
 -19   3  -4 39781.3 2976.50   5 
 -19  -3  -4 39960.0 2737.00  14 
  19  -3   4 40099.3 2895.72  11 
 -19  -3  -5 232.767 585.752   5 
 -19   3  -5-905.090 725.480   5 
  19  -3   5-1135.92 842.144  11 
 -19  -3  -5 1221.59 674.374  14 
 -19  -3  -6 35630.1 2753.76   5 
 -19   3  -6 35486.4 2799.71   5 
 -19  -3  -6 37458.1 2607.65  14 
  19  -3   6 35779.0 2800.76  11 
 -19  -3  -7 8328.57 1386.87   5 
 -19   3  -7 5073.02 1178.09   5 
  19  -3   7 9379.84 1498.30  11 
 -19  -3  -7 8419.50 1323.90  14 
 -19   3  -8 11721.3 1681.79   5 
 -19  -3  -8 12454.4 1597.30   5 
 -19  -3  -8 14394.5 1627.06  14 
  19  -3   8 14957.6 1856.13  11 
  19  -3   9 12024.2 1670.32  11 
  19  -3  10 1205.81 623.508  11 
  19   3  11 804.206 623.997  15 
 -19   3 -11 1384.19 601.364  14 
  19   3  12 1331.62 710.559  15 
 -19  -3 -13 10292.0 1234.45   6 
 -19   3 -13 9929.99 1215.88   6 
  19   3  13 12491.2 1337.35  15 
 -19  -3 -14 28422.2 1793.38   6 
 -19   3 -14 28258.0 1837.41   6 
  19   3  14 34188.1 1999.32  15 
  19  -3  14 28980.0 1547.44  16 
 -19  -3 -15-186.314 552.132   6 
 -19   3 -15-440.121 463.257   6 
  19   3  15 44.7194 387.503  15 
 -19  -5  19 2263.15 451.976  19 
 -19  -5  18-253.673 341.331  19 
 -19  -5  17 9553.77 1019.65  19 
  19  -5 -17 7602.32 927.110  13 
 -19  -5  16 10254.6 1120.61  19 
  19  -5 -16 11467.3 1218.16  13 
 -19  -5  15 7024.72 975.331  19 
  19  -5 -15 7576.45 1065.83  13 
 -19  -5  14 5845.75 941.399  19 
  19  -5 -14 5589.25 951.547  13 
 -19  -5  13 37224.0 2255.54  19 
  19  -5 -13 43595.5 2630.12  13 
 -19  -5  12-284.867 512.106  19 
  19  -5 -12 123.097 502.970  13 
 -19  -5  11 72268.4 3212.50  19 
  19  -5 -11 74074.8 3614.43  13 
 -19  -5  10 27570.4 2036.88  19 
 -19  -5   9 28659.2 2095.94  19 
 -19  -5   8 3886.76 837.970  19 
 -19  -5   7 5290.01 1009.84  19 
 -19  -5   6 1643.05 742.050  19 
 -19  -5   5 1518.91 607.864  19 
  19  -5  -5 609.014 607.537  11 
 -19  -5   4 3263.04 873.355  19 
  19  -5  -4 2963.67 899.528  11 
 -19  -5   3 58446.0 2938.03  19 
  19  -5  -3 59807.3 3579.61  11 
  19  -5  -2 15053.0 1885.99  11 
  19  -5  -1 7025.60 1341.02  11 
 -19  -5   0 2216.45 648.251  17 
  19  -5   0 2794.24 902.007  11 
 -19  -5  -1 16207.1 1517.30  17 
  19  -5   1 17348.0 2016.39  11 
 -19  -5  -2 7547.97 1070.01  17 
  19  -5   2 8866.47 1487.05  11 
 -19  -5  -3 29739.3 1976.12  17 
  19  -5   3 23985.1 2350.61  11 
  19  -5   4 3245.97 1032.10  11 
  19  -5   5-1452.57 817.688  11 
  19  -5   6 1311.40 679.135  11 
  19  -5   7 45777.8 3140.09  11 
  19  -5   8 4416.10 1089.31  11 
  19  -5   9 1227.91 739.514  11 
  19   5  10 160.848 428.614  15 
  19  -5  10 522.613 547.395  11 
  19   5  11 4276.31 777.149  15 
 -19  -5 -11 3622.54 640.137  10 
  19   5  12 662.432 447.210  15 
 -19  -5 -12 418.733 333.262  10 
  19   5  13 18526.2 1190.05  15 
 -19  -5 -13 17743.3 1129.94  10 
 -19  -7  15 4114.69 570.603  19 
  19  -7 -15 3725.90 594.696  18 
 -19  -7  14 19910.2 1276.98  19 
  19  -7 -14 21513.8 1469.53  18 
  19  -7 -14 20563.2 1308.30  11 
 -19  -7  13 3777.00 652.587  19 
  19  -7 -13 4740.79 808.051  18 
  19  -7 -13 3301.50 648.920  11 
 -19  -7  12 3179.41 640.616  19 
  19  -7 -12 3741.69 769.059  18 
  19  -7 -12 3738.36 735.487  11 
 -19  -7  11 4569.94 772.402  19 
  19  -7 -11 5010.79 855.467  18 
  19  -7 -11 4478.19 830.512  11 
 -19  -7  10 31224.4 1877.27  19 
  19  -7 -10 28832.2 2095.53  18 
  19  -7 -10 32303.6 2147.30  11 
 -19  -7   9 12421.9 1268.65  19 
  19  -7  -9 13600.2 1485.47  18 
  19  -7  -9 12603.1 1408.88  11 
 -19  -7   8 2422.69 699.976  19 
  19  -7  -8 4014.96 852.655  18 
  19  -7  -8 3984.31 880.032  11 
  19  -7  -7 8347.63 1223.79  18 
  19  -7  -7 9988.59 1325.53  11 
  19  -7  -6 180.022 490.054  18 
  19  -7  -6-626.410 755.028  11 
  19  -7  -5 13442.9 1593.26  11 
  19  -7  -4 21049.0 1988.07  11 
  19  -7  -3 61712.1 3391.52  11 
 -19  -7   2 3696.68 801.228  17 
  19  -7  -2 4324.17 1001.52  11 
 -19  -7   1 9660.88 1153.68  17 
  19  -7  -1 10340.8 1445.60  11 
 -19  -7   0 642.535 398.867  17 
  19  -7   0 774.837 637.540  11 
 -19  -7  -1 126.722 372.216  17 
  19  -7   1 470.692 507.997  11 
 -19  -7  -2 25122.4 1699.53  17 
  19  -7   2 23737.1 2082.98  11 
 -19  -7  -3 6213.14 892.840  17 
  19  -7   3 5145.83 1054.17  11 
 -19  -7  -4 2423.50 587.648  17 
  19  -7   4 3098.23 862.772  11 
 -19  -7  -5-159.277 488.645  17 
  19  -7   5 305.950 477.762  11 
 -19  -7  -6 4778.26 676.014  17 
  19  -7   6 6152.19 1050.77  11 
 -19  -7  -7 17744.2 1141.79  17 
  19  -7   7 17705.4 1581.84  11 
  19  -7   8 20397.6 1598.76  11 
 -19  -9   6 370.103 255.627  17 
 -19  -9   5 19156.2 1082.36  17 
 -19  -9   4 2420.15 444.039  17 
 -19  -9   3 7027.63 685.464  17 
 -19  -9   2 7319.62 682.381  17 
 -19  -9   1 781.430 302.351  17 
 -19  -9   0 2965.44 464.046  17 
  20   0 -20 9866.35 1011.32  13 
  20   0 -19 11.5744 355.629  13 
  20   0 -18 47596.6 3115.67   6 
  20   0 -18 47226.5 2471.19  13 
  20   0 -17-486.975 704.635   6 
  20   0 -17 706.412 608.620  13 
  20   0 -16 76997.9 4251.50   6 
  20   0 -16 80055.2 3437.81  13 
  20   0 -15 15.6227 681.864   6 
  20   0 -15 474.313 554.243  13 
  20   0 -14 67304.6 4161.24   6 
  20   0 -14 72156.1 3376.18  13 
  20   0 -13-692.437 739.340   6 
  20   0 -13 43.6312 445.322  13 
  20   0 -12 6520.49 1123.61  13 
  20   0 -11-410.404 596.209  13 
 -20   0  10 4214.26 1363.36   4 
  20   0 -10 7167.27 1173.18  13 
 -20   0   9-1434.22 760.426   4 
  20   0  -9 65.2089 515.301  13 
 -20   0   8 143741. 5966.47   5 
 -20   0   8 138587. 5915.44   4 
 -20   0   7-183.278 690.485   5 
 -20   0   7-433.607 864.480   4 
 -20   0   6 46127.8 3356.63   4 
 -20   0   6 43607.7 3328.56   5 
 -20   0   5-389.085 963.062   5 
 -20   0   5 490.561 539.699   4 
 -20   0   4 6058.62 1368.04   5 
  20   0  -3-154.376 783.842   2 
 -20   0   3-298.900 838.618   5 
  20   0  -2 131467. 5533.78   2 
 -20   0   2 126670. 5430.17   5 
  20   0  -1 1194.17 885.874   2 
 -20   0   1-1217.39 827.799   5 
  20   0   0 9590.53 1608.74   2 
 -20   0   0 11874.7 1725.20   5 
  20   0   1 354.794 688.267   2 
 -20   0  -1-231.843 682.766   5 
  20   0   2 96970.8 4906.26   2 
 -20   0  -2 115654. 5132.76   5 
  20   0   3 402.870 708.192   2 
 -20   0  -3 19.5073 784.507   5 
  20   0   4 3036.34 1123.05   2 
 -20   0  -4 4241.92 1045.24   5 
 -20   0  -5-440.043 890.174   5 
 -20   0  -6 3611.63 1100.80   5 
 -20   0  -7-156.772 632.369   5 
 -20   0  -8 1920.70 1071.60   5 
  20   0   8 1410.20 640.992  15 
 -20   0  -8 891.406 653.466  14 
 -20   0  -9 311.329 790.538   5 
  20   0   9-125.544 519.948  15 
 -20   0  -9-316.402 540.124  14 
 -20   0 -10 33269.1 2251.05  14 
  20   0  10 30890.1 2429.19  15 
  20   0  11 41.1972 595.886  15 
 -20   0 -11-384.840 579.816  14 
  20   0  12 2706.18 843.467  15 
 -20   0 -12 5105.35 862.025  14 
  20   0  13-508.227 507.540  15 
 -20   0 -13-281.031 431.168  14 
 -20   0 -14 27661.8 2059.62   6 
 -20   0 -15-586.682 477.882   6 
 -20   0 -16 3198.33 622.857   6 
 -20  -2  21 18229.0 1383.09   5 
 -20   2  21 19037.6 1454.62   5 
  20  -2 -21 20164.0 1262.72  13 
  20  -2 -20 9345.65 1024.64  13 
  20  -2 -19 5682.14 898.882  13 
  20  -2 -18 10247.0 1237.21  13 
  20  -2 -17 1891.69 688.875  13 
  20  -2 -16-108.884 561.714  13 
  20  -2 -15 112538. 4372.70  13 
  20  -2 -14-538.826 610.318  13 
  20  -2 -13 334.295 570.262  13 
  20  -2 -12 33161.2 2462.54  13 
  20  -2 -11 6521.58 1163.33  13 
  20  -2 -10 19715.1 1911.23  13 
 -20  -2   9 42391.5 3237.60   5 
 -20   2   9 44811.6 3327.74   5 
  20  -2  -9 41165.5 2728.71  13 
 -20   2   8 423.430 690.363   5 
 -20  -2   8-56.3799 705.163   5 
 -20   2   8-897.792 776.861   4 
  20  -2  -8 148.778 522.316  13 
 -20   2   7 7045.89 1447.44   5 
 -20  -2   7 5972.41 1291.89   5 
 -20   2   7 7432.59 1504.93   4 
 -20  -2   7 7672.13 1526.08   4 
  20  -2  -7 7525.70 1243.42  13 
 -20   2   6-754.497 945.874   5 
 -20  -2   6 871.271 789.558   5 
 -20   2   6-676.528 1000.76   4 
 -20  -2   6-691.612 1012.67   4 
  20  -2  -6 180.250 569.092  13 
 -20   2   5 39286.9 3039.88   5 
 -20  -2   5 36902.8 2996.62   5 
 -20   2   4 1045.63 745.380   5 
 -20  -2   4 1875.32 929.489   5 
 -20   2   3 21976.8 2306.91   5 
 -20  -2   3 25684.6 2460.62   5 
  20  -2  -3 22519.0 2081.20  11 
  20  -2  -2 257.875 696.118   2 
  20   2  -2 132.116 725.196   2 
 -20   2   2 46.9197 710.134   5 
 -20  -2   2 443.901 736.705   5 
 -20  -2   2 1009.81 571.127  14 
  20  -2  -2 561.325 557.747  11 
  20  -2  -1 43116.9 3243.44   2 
  20   2  -1 44443.5 3230.69   2 
 -20   2   1 49121.4 3353.60   5 
 -20  -2   1 48770.2 3326.52   5 
 -20  -2   1 43299.9 2654.54  14 
  20  -2  -1 48616.2 3050.02  11 
  20  -2   0 23871.4 2495.58   2 
  20   2   0 26893.8 2591.49   2 
 -20   2   0 26173.7 2456.47   5 
 -20  -2   0 27997.2 2565.40   5 
 -20  -2   0 24793.7 2042.58  14 
  20  -2   0 24193.2 2160.03  11 
  20  -2   1 63002.2 3960.55   2 
  20   2   1 62514.2 3912.75   2 
 -20   2  -1 66808.7 3874.17   5 
 -20  -2  -1 67265.1 3898.07   5 
 -20  -2  -1 58258.7 3111.87  14 
  20  -2   1 63767.5 3467.56  11 
  20  -2   2 30597.6 2747.85   2 
  20   2   2 30322.1 2765.97   2 
 -20  -2  -2 31307.4 2703.91   5 
 -20   2  -2 32888.2 2743.01   5 
 -20  -2  -2 31602.4 2289.62  14 
  20  -2   2 33973.1 2563.31  11 
  20  -2   3 23377.0 2625.17   2 
  20   2   3 24745.3 2635.34   2 
 -20  -2  -3 25029.6 2451.69   5 
 -20   2  -3 24276.9 2377.14   5 
 -20  -2  -3 22943.1 1991.43  14 
  20  -2   3 30473.5 2467.58  11 
 -20  -2  -4 62561.2 3771.59   5 
 -20   2  -4 57229.9 3606.85   5 
 -20  -2  -4 59478.7 3156.02  14 
  20  -2   4 57878.0 3361.35  11 
 -20  -2  -5 947.899 800.868   5 
 -20   2  -5 150.775 660.244   5 
  20  -2   5 1667.85 802.899  11 
 -20  -2  -5 692.642 474.460  14 
 -20  -2  -6 7311.58 1420.79   5 
 -20   2  -6 8246.22 1435.72   5 
 -20  -2  -6 9472.42 1358.46  14 
  20  -2   6 8848.84 1409.61  11 
 -20  -2  -7 2785.89 1001.66   5 
 -20   2  -7 3692.33 997.284   5 
  20  -2   7 5015.74 1011.69  15 
  20  -2   7 4013.70 1053.52  11 
 -20  -2  -7 4989.29 1015.82  14 
 -20  -2  -8 2030.18 968.199   5 
 -20   2  -8 1341.52 873.215   5 
  20  -2   8 1755.94 695.621  15 
 -20  -2  -8 2051.95 833.448  14 
  20  -2   8 1097.97 616.983  11 
 -20  -2  -9 28296.5 2459.79   5 
 -20   2  -9 29359.0 2551.08   5 
 -20  -2  -9 35042.8 2341.54  14 
  20  -2   9 26393.8 2120.45  15 
  20  -2   9 32373.1 2473.01  11 
  20  -2  10 3353.30 807.344  15 
  20   2  10 4184.42 1047.85  15 
 -20  -2 -10 3105.36 787.509  14 
 -20   2 -10 4301.17 928.534  14 
  20   2  11 2230.52 764.938  15 
 -20   2 -11 3047.73 724.387  14 
  20   2  12 1121.12 520.794  15 
 -20   2 -12 3795.61 772.512  14 
 -20  -2 -13 18340.6 1690.23   6 
 -20   2 -13 18634.4 1702.18   6 
  20   2  13 21671.6 1768.29  15 
 -20  -2 -14 2430.19 671.522   6 
 -20   2 -14 1264.23 524.191   6 
  20   2  14 2265.10 637.871  15 
 -20  -2 -15 15255.5 1257.89   6 
 -20   2 -15 14343.4 1244.36   6 
  20  -2  15 17229.9 1114.00  16 
 -20  -4  19 3476.83 564.569  19 
  20  -4 -19 2845.40 562.529  13 
 -20  -4  18 184.116 370.215  19 
  20  -4 -18 31.0889 358.520  13 
  20  -4 -17 18324.8 1535.74  13 
  20  -4 -16 24244.2 1856.28  13 
  20  -4 -15 13554.3 1470.97  13 
  20  -4 -14 13486.0 1511.52  13 
  20  -4 -13 27653.0 2190.11  13 
  20  -4 -12 1455.72 700.410  13 
 -20  -4  11 9282.60 1203.08  19 
  20  -4 -11 9266.12 1440.11  13 
 -20  -4  10 47178.6 2587.12  19 
  20  -4 -10 48632.7 3029.94  13 
 -20  -4   9 2177.84 573.107  19 
  20  -4  -9 1181.98 789.821  13 
 -20  -4   8 15052.9 1528.07  19 
 -20  -4   7 3776.17 797.649  19 
 -20  -4   6 24.4013 484.863  19 
 -20  -4   5 14991.7 1521.46  19 
 -20  -4   4 67281.4 3092.21  19 
  20  -4  -4 64451.9 3667.29  11 
 -20  -4   3 10230.3 1243.34  19 
  20  -4  -3 11178.5 1662.80  11 
  20  -4  -2 30112.6 2555.04  11 
  20  -4  -1 5733.54 1190.93  11 
  20  -4   0 29247.0 2582.92  11 
  20  -4   1 7990.32 1435.77  11 
  20  -4   2 2877.69 970.816  11 
  20  -4   3 11008.0 1612.37  11 
  20  -4   4 39683.6 2945.05  11 
 -20   4  -5 19.0788 694.536   5 
  20  -4   5 564.352 580.224  11 
 -20   4  -6 5639.29 1142.84   5 
  20  -4   6 8490.25 1448.58  11 
  20  -4   7 3505.43 971.051  11 
  20  -4   8 56983.1 3346.92  11 
  20  -4   9 6684.35 1228.61  11 
  20  -4  10 510.491 514.000  11 
  20   4  11 12908.4 1359.79  15 
  20   4  12 591.917 450.707  15 
  20   4  13 1244.38 455.334  15 
 -20  -4 -13 1759.74 464.102  10 
 -20  -4 -14 27967.3 1339.83  10 
 -20  -6  16 2690.71 517.794  19 
  20  -6 -16 2588.59 506.588  11 
 -20  -6  15 13481.4 1101.21  19 
 -20  -6  14 2599.03 605.390  19 
 -20  -6  13 989.518 477.435  19 
 -20  -6  12 23.7145 432.194  19 
 -20  -6  11 267.314 416.727  19 
 -20  -6  10 2829.16 703.500  19 
  20  -6 -10 1158.74 517.187  11 
 -20  -6   9 93544.2 3446.34  19 
  20  -6  -9 100315. 4135.16  11 
 -20  -6   8 7881.15 1103.93  19 
  20  -6  -8 8379.30 1334.81  11 
 -20  -6   7-55.7050 470.091  19 
  20  -6  -7-128.080 529.846  11 
 -20  -6   6 3576.29 757.846  19 
  20  -6  -6 3498.80 1005.83  11 
  20  -6  -5 17570.7 1893.11  11 
  20  -6  -4 13328.2 1670.49  11 
  20  -6  -3 73089.7 3853.08  11 
  20  -6  -2-359.685 789.441  11 
 -20  -6   1 5613.01 920.622  17 
  20  -6  -1 5363.95 1113.35  11 
 -20  -6   0 484.197 417.945  17 
  20  -6   0-255.355 612.426  11 
 -20  -6  -1 9688.49 1136.95  17 
  20  -6   1 8890.21 1453.01  11 
 -20  -6  -2 8078.03 1012.37  17 
  20  -6   2 6250.88 1261.04  11 
 -20  -6  -3 9743.10 1082.33  17 
  20  -6   3 9581.36 1432.37  11 
 -20  -6  -4-681.495 515.301  17 
  20  -6   4 131.696 591.890  11 
  20  -6   5 33824.3 2511.88  11 
  20  -6   6 2735.32 882.182  11 
 -20  -6  -7 66614.8 2429.92  10 
  20  -6   7 75026.9 3487.87  11 
 -20  -6  -8 4497.06 683.793  10 
  20  -6   8 4377.68 890.498  11 
  20   6   9 2092.49 557.145  15 
  20  -6   9 2202.91 703.819  11 
 -20  -6  -9 1080.39 365.137  10 
  20   6  10 4198.99 655.359  15 
 -20  -6 -10 2011.55 399.456  10 
 -20  -8   8 9307.39 865.898  17 
  20  -8  -8 10169.5 1018.18  11 
 -20  -8   7 1441.97 441.035  17 
  20  -8  -7 1288.39 449.266  11 
 -20  -8   6 126.480 283.401  17 
  20  -8  -6-148.553 457.520  11 
 -20  -8   5 5101.36 683.434  17 
  20  -8  -5 4121.32 715.383  11 
 -20  -8   4 16529.0 1183.36  17 
  20  -8  -4 19307.8 1539.07  11 
 -20  -8   3 5022.66 714.662  17 
  20  -8  -3 3595.36 742.511  11 
 -20  -8   2 1656.69 445.023  17 
  20  -8  -2 1259.99 522.012  11 
 -20  -8   1 688.242 329.887  17 
  20  -8  -1-73.6721 393.613  11 
 -20  -8   0-41.2928 309.568  17 
  20  -8   0-658.624 445.579  11 
 -20  -8  -1 12627.0 1000.87  17 
  20  -8   1 12562.0 1233.38  11 
 -20  -8  -2 11260.9 905.181  17 
  20  -8   2 12365.4 1220.28  11 
 -20  -8  -3 4902.90 607.569  17 
  20  -8   3 6541.58 871.930  11 
  20  -8   4 13078.9 1125.80  11 
 -21   1  21 23512.4 1582.76   5 
 -21  -1  21 21267.5 1481.01   5 
 -21  -1  20 1006.57 540.185   5 
  21  -1 -20 1383.85 498.897  13 
  21  -1 -19 6653.10 895.893  13 
  21  -1 -18 4099.29 766.537  13 
  21  -1 -17 3995.84 831.940  13 
  21  -1 -16 17654.8 1664.19  13 
  21  -1 -15 13660.0 1513.06  13 
  21  -1 -14 21778.5 1918.61  13 
  21  -1 -13 3901.62 903.934  13 
  21  -1 -12 18802.1 1820.65  13 
  21  -1 -11 22376.9 1982.10  13 
 -21   1  10 15650.4 2051.95   5 
 -21  -1  10 15346.0 2054.96   5 
  21  -1 -10 14457.5 1613.40  13 
 -21   1   9 3552.10 1147.75   5 
 -21  -1   9 3653.35 1124.13   5 
  21  -1  -9 3623.94 916.005  13 
 -21  -1   8 195938. 7032.67   5 
  21  -1  -8 192617. 5676.76  13 
 -21   1   7 55760.4 3837.24   4 
 -21  -1   7 55221.1 3784.17   4 
 -21   1   7 47441.9 3521.80   5 
 -21  -1   7 48714.6 3569.50   5 
  21  -1  -7 48994.9 2889.10  13 
 -21   1   6 6093.80 1370.00   5 
 -21  -1   6 6051.00 1391.92   5 
 -21   1   6 8227.71 1585.28   4 
 -21  -1   6 7487.74 1510.22   4 
 -21   1   5 51055.3 3571.47   5 
 -21  -1   5 52268.2 3634.78   5 
 -21   1   4 19753.3 2265.59   5 
 -21  -1   4 20455.0 2341.54   5 
  21  -1  -4 22097.8 2035.41  11 
 -21  -1   3 13777.3 1870.83   5 
 -21   1   3 14199.7 1924.33   5 
  21  -1  -3 13484.4 1584.99  11 
  21  -1  -2-69.3413 928.931   2 
  21   1  -2 1634.02 802.502   2 
 -21   1   2 867.526 748.063   5 
 -21  -1   2-1000.91 964.601   5 
  21  -1  -2 180.187 565.008  11 
  21  -1  -1 17575.7 2113.13   2 
  21   1  -1 16464.1 2128.38   2 
 -21   1   1 20185.2 2312.73   5 
 -21  -1   1 19761.5 2270.65   5 
  21  -1  -1 17389.7 1774.55  11 
  21  -1   0 389.250 693.927   2 
  21   1   0 1197.81 808.627   2 
 -21   1   0-59.4402 712.329   5 
 -21  -1   0 704.654 703.544   5 
  21  -1   0-267.214 733.719  11 
  21  -1   1 19910.0 2377.04   2 
  21   1   1 19334.5 2366.87   2 
 -21   1  -1 18675.3 2212.35   5 
 -21  -1  -1 15077.9 1981.75   5 
  21  -1   1 22417.0 2065.73  11 
  21  -1   2 44822.1 3577.28   2
[truncated: 54,578 more chars]
